# Supplementary material for: Aeromonas in South Asia: genomic insights into an environmental pathogen and reservoir of antimicrobial resistance
Source: Nat Commun. 2026 Jan 31;17:2214. doi: 10.1038/s41467-026-68712-w (PMC12963386; doi:10.1038/s41467-026-68712-w)
Supplement: Supplementary file 3 — Supplementary Data 1 [file 41467_2026_68712_MOESM3_ESM.csv]

Title: Aeromonas in South Asia: Genomic Insights into an Environmental Pathogen and Reservoir of Antimicrobial Resistance
Sample_accession	Run_accession	Study_accession	Alias/ Lane_ID	Organism	Country	Isolation_year	Isolation_source	Disease	Study	Species	Sample_type	BAPS	Virulence_Genes	AMR_Genes (Coverage/ Nucleotide Identity >= 80%)	Antimicrobial classes/ subclasses	AMR_Genes (Coverage >= 80%, Nucleotide Identity <80%)	Sequence type profile (gltA, groL, gyrB, metG, ppsA, recA)	pubMLST Submission info (Sender ID, Date of Submission)
SAMEA104147878	ERR2748399	PRJEB21566	23386_4#169	Aeromonas dhakensis	Bangladesh	2013	Drinking water		This study	Aeromonas dhakensis	Environmental	6	alt,ela,fla,hlyA,lip	AQU-2, cphA2, OXA-724, tet(A)	Carbapenem, Cephalosporin, Penam, Tetracycline	MCR-7.1	ST-773 (266, 93, 506, 505, 559, 430)	ST-novel (149, 2022-07-13)
SAMEA104147879	ERR2748400	PRJEB21566	23386_4#170	Aeromonas dhakensis	Bangladesh	2013	Drinking water		This study	Aeromonas dhakensis	Environmental	6	alt,ela,fla,hlyA,lip	AQU-1, cphA7, OXA-724, tet(E)	Carbapenem, Cephalosporin, Penam, Tetracycline	MCR-7.1	ST-549 (261, 383, 398, 245, 438, 430)	ST-novel (149, 2022-07-13)
SAMEA104147880	ERR2748401	PRJEB21566	23386_4#171	Aeromonas dhakensis	Bangladesh	2013	Drinking water		This study	Aeromonas dhakensis	Environmental	6	alt,ela,fla,hlyA,lip	AQU-3, cphA2, OXA-724	Carbapenem, Cephalosporin, Penam	MCR-7.1	ST-1269 (844, 472, 833, 863, 934, 898)	ST-novel (149, 2022-07-13)
SAMEA104147881	ERR2748402	PRJEB21566	23386_4#172	Aeromonas dhakensis	Bangladesh	2013	Drinking water		This study	Aeromonas dhakensis	Environmental	6	alt,ela,fla,hlyA,lip	AQU-1, cphA2, OXA-724	Carbapenem, Cephalosporin, Penam	MCR-7.1	ST-1297 (852, 325, 837, 870, 506, 909)	ST-novel (149, 2022-07-13)
SAMEA104147882	ERR2748403	PRJEB21566	23386_4#173	Aeromonas caviae	Bangladesh	2013	Drinking water		This study	Aeromonas caviae	Environmental	4	aerA,alt,ela,fla,laf,lip	MOX-6, OXA-427	Cephalosporin, Cephamycin, Penam	MCR-7.1	ST-959 (96, 425, 450, 159, 172, 807)	ST-novel (149, 2022-07-13)
SAMEA104147883	ERR2748404	PRJEB21566	23386_4#174	Aeromonas veronii	Bangladesh	2013	Drinking water		This study	Aeromonas veronii	Environmental	15	act,ela,fla,lip	cphA4, OXA-12	Carbapenem, Cephalosporin, Penam	MCR-7.1	ST-1299 (764, 691, 838, 871, 942, 910)	ST-novel (149, 2022-07-13)
SAMEA104147884	ERR2748405	PRJEB21566	23386_4#175	Aeromonas dhakensis	Bangladesh	2013	Drinking water		This study	Aeromonas dhakensis	Environmental	6	alt,ela,fla,hlyA,lip	AQU-2, cphA2, OXA-724, tet(E)	Carbapenem, Cephalosporin, Penam, Tetracycline	MCR-7.1, MCR-9	ST-1343 (505, 261, 268, 268, 949, 416)	ST-novel (149, 2022-07-13)
SAMEA104147886	ERR2748407	PRJEB21566	23386_4#177	Aeromonas dhakensis	Bangladesh	2013	Drinking water		This study	Aeromonas dhakensis	Environmental	6	alt,ascF-G,ela,fla,hlyA,lip	AQU-3, cphA2, mphA, OXA-724	Carbapenem, Cephalosporin, Macrolide, Penam	MCR-7.1	ST-1352 (324, 253, 132, 878, 552, 916)	ST-novel (149, 2022-07-13)
SAMEA104147887	ERR2748408	PRJEB21566	23386_4#178	Aeromonas dhakensis	Bangladesh	2013	Drinking water		This study	Aeromonas dhakensis	Environmental	6	alt,ela,fla,hlyA,lip	AQU-3, cphA2, OXA-724	Carbapenem, Cephalosporin, Penam	MCR-7.1	ST-1269 (844, 472, 833, 863, 934, 898)	ST-novel (149, 2022-07-13)
SAMEA104147888	ERR2748409	PRJEB21566	23386_4#179	Aeromonas caviae	Bangladesh	2013	Drinking water		This study	Aeromonas caviae	Environmental	4	aerA,alt,ela,fla,laf,lip	CMY-59, MOX-6, OXA-427	Cephalosporin, Cephamycin, Penam	MCR-7.1	ST-1268 (198, 179, 93, 198, 97, 159)	ST-novel (149, 2022-07-13)
SAMEA104147889	ERR2748410	PRJEB21566	23386_4#180	Aeromonas caviae	Bangladesh	2013	Drinking water		This study	Aeromonas caviae	Environmental	4	aerA,alt,ela,fla,laf,lip	MOX-6, OXA-427	Cephalosporin, Cephamycin, Penam	MCR-7.1	ST-1337 (198, 429, 439, 167, 398, 96)	ST-novel (149, 2022-07-13)
SAMEA104147890	ERR2748411	PRJEB21566	23386_4#181	Aeromonas caviae	Bangladesh	2013	Drinking water		This study	Aeromonas caviae	Environmental	4	aerA,alt,ela,fla,lip	MOX-6, OXA-427	Cephalosporin, Cephamycin, Penam	MCR-7.1	ST-1284 (96, 179, 152, 347, 97, 159)	ST-novel (149, 2022-07-13)
SAMEA104147891	ERR2748412	PRJEB21566	23386_4#182	Aeromonas caviae	Bangladesh	2013	Drinking water		This study	Aeromonas caviae	Environmental	4	alt,ela,fla,laf,lip	MOX-5, OXA-427	Cephalosporin, Cephamycin, Penam	MCR-7.1	ST-1301 (664, 179, 198, 347, 210, 207)	ST-novel (149, 2022-07-13)
SAMEA104147892	ERR2748413	PRJEB21566	23386_4#183	Aeromonas caviae	Bangladesh	2013	Drinking water		This study	Aeromonas caviae	Environmental	4	aerA,alt,ela,fla,lip	MOX-6, OXA-427	Cephalosporin, Cephamycin, Penam	MCR-7.1	ST-1284 (96, 179, 152, 347, 97, 159)	ST-novel (149, 2022-07-13)
SAMEA104147893	ERR2748414	PRJEB21566	23386_4#184	Aeromonas caviae	Bangladesh	2013	Drinking water		This study	Aeromonas caviae	Environmental	4	aerA,alt,ela,fla,laf,lip	CMY-59, MOX-6, OXA-427	Cephalosporin, Cephamycin, Penam	MCR-7.1	ST-1268 (198, 179, 93, 198, 97, 159)	ST-novel (149, 2022-07-13)
SAMEA104147894	ERR2748415	PRJEB21566	23386_4#185	Aeromonas caviae	Bangladesh	2013	Drinking water		This study	Aeromonas caviae	Environmental	4	aerA,alt,ela,fla,laf,lip	MOX-6, OXA-427	Cephalosporin, Cephamycin, Penam	MCR-7.1	ST-1356 (101, 233, 198, 167, 174, 744)	ST-novel (149, 2022-07-13)
SAMEA104147896	ERR2748417	PRJEB21566	23386_4#187	Aeromonas caviae	Bangladesh	2013	Drinking water		This study	Aeromonas caviae	Environmental	4	aerA,alt,ela,fla,laf,lip	OXA-427	Cephalosporin, Penam	MCR-7.1	ST-1300 (198, 172, 521, 198, 174, 569)	ST-novel (149, 2022-07-13)
SAMEA104147906	ERR2748428	PRJEB21566	23386_4#198	Aeromonas dhakensis	Bangladesh	2013	Drinking water		This study	Aeromonas dhakensis	Environmental	6	alt,ascF-G,ela,fla,hlyA,laf,lip	AQU-3, cphA2, OXA-724	Carbapenem, Cephalosporin, Penam	MCR-7.1	ST-1282 (848, 767, 401, 868, 936, 903)	ST-novel (149, 2022-07-13)
SAMEA104147912	ERR2748433	PRJEB21566	23386_4#203	Aeromonas enteropelogenes	Bangladesh	2013	Drinking water		This study	Aeromonas enteropelogenes	Environmental	9	fla,lip	TRU-1	Cephalosporin, Penam	MCR-7.1	ST-1276 (845, 765, 249, 866, 727, 900)	ST-novel (149, 2022-07-13)
SAMEA104147913	ERR2748434	PRJEB21566	23386_4#204	Aeromonas enteropelogenes	Bangladesh	2013	Drinking water		This study	Aeromonas enteropelogenes	Environmental	9	lip	TRU-1	Cephalosporin, Penam	MCR-7.1	ST-1276 (845, 765, 249, 866, 727, 900)	ST-novel (149, 2022-07-13)
SAMEA104147918	ERR2748439	PRJEB21566	23386_4#209	Aeromonas caviae	Bangladesh	2013	Drinking water		This study	Aeromonas caviae	Environmental	4	alt,ela,fla,laf,lip	MOX-8, OXA-427	Cephalosporin, Cephamycin, Penam	MCR-7.1	ST-1244 (198, 429, 439, 198, 174, 207)	ST-novel (149, 2022-07-13)
SAMEA104147920	ERR2748440	PRJEB21566	23386_4#210	Aeromonas caviae	Bangladesh	2013	Drinking water		This study	Aeromonas caviae	Environmental	4	aerA,alt,ela,fla,laf,lip	MOX-5, OXA-427	Cephalosporin, Cephamycin, Penam	MCR-7.1	ST-1335 (620, 314, 93, 560, 948, 197)	ST-novel (149, 2022-07-13)
SAMEA104147919	ERR2748441	PRJEB21566	23386_4#211	Aeromonas caviae	Bangladesh	2013	Drinking water		This study	Aeromonas caviae	Environmental	4	aerA,alt,ela,fla,laf,lip	MOX-5, OXA-427	Cephalosporin, Cephamycin, Penam	MCR-7.1	ST-1335 (620, 314, 93, 560, 948, 197)	ST-novel (149, 2022-07-13)
SAMEA104147923	ERR2748445	PRJEB21566	23386_4#215	Aeromonas veronii	Bangladesh	2013	Drinking water		This study	Aeromonas veronii	Environmental	16	act,ascF-G,ela,fla,laf	CEPH-A3, OXA-12	Carbapenem, Cephalosporin, Penam	MCR-7.1	ST-1310 (854, 770, 805, 872, 944, 618)	ST-novel (149, 2022-07-13)
SAMEA104147924	ERR2748446	PRJEB21566	23386_4#216	Aeromonas veronii	Bangladesh	2013	Drinking water		This study	Aeromonas veronii	Environmental	16	act,ascF-G,ela,fla,laf	CEPH-A3, OXA-12	Carbapenem, Cephalosporin, Penam	MCR-7.1	ST-1310 (854, 770, 805, 872, 944, 618)	ST-novel (149, 2022-07-13)
SAMEA104147925	ERR2748447	PRJEB21566	23386_4#217	Aeromonas veronii	Bangladesh	2013	Drinking water		This study	Aeromonas veronii	Environmental	16	act,ascF-G,fla,laf	CEPH-A3, OXA-12	Carbapenem, Cephalosporin, Penam	MCR-7.1	ST-1310 (854, 770, 805, 872, 944, 618)	ST-novel (149, 2022-07-13)
SAMEA104147926	ERR2748448	PRJEB21566	23386_4#218	Aeromonas caviae	Bangladesh	2013	Drinking water		This study	Aeromonas caviae	Environmental	4	aerA,alt,ela,fla,laf,lip	MOX-8, OXA-427	Cephalosporin, Cephamycin, Penam	MCR-7.1	ST-1263 (198, 429, 565, 198, 174, 96)	ST-novel (149, 2022-07-13)
SAMEA104147927	ERR2748449	PRJEB21566	23386_4#219	Aeromonas caviae	Bangladesh	2013	Drinking water		This study	Aeromonas caviae	Environmental	4	alt,ela,fla,laf,lip	MOX-2, OXA-427	Cephalosporin, Cephamycin, Penam	MCR-7.1	ST-1316 (96, 314, 565, 873, 733, 98)	ST-novel (149, 2022-07-13)
SAMEA104147928	ERR2748450	PRJEB21566	23386_4#220	Aeromonas caviae	Bangladesh	2013	Drinking water		This study	Aeromonas caviae	Environmental	4	alt,ela,lip	OXA-427	Cephalosporin, Penam	MCR-7.1	ST-1322 (855, 102, 194, 159, 97, 745)	ST-novel (149, 2022-07-13)
SAMEA104147929	ERR2748451	PRJEB21566	23386_4#221	Aeromonas caviae	Bangladesh	2013	Drinking water		This study	Aeromonas caviae	Environmental	4	aerA,alt,ela,lip	MOX-6, OXA-427	Cephalosporin, Cephamycin, Penam	MCR-7.1	ST-1358 (377, 233, 565, 347, 174, 744)	ST-novel (149, 2022-07-13)
SAMEA104147930	ERR2748452	PRJEB21566	23386_4#222	Aeromonas caviae	Bangladesh	2013	Drinking water		This study	Aeromonas caviae	Environmental	4	aerA,alt,ela,fla,laf,lip	MOX-6, OXA-427, sul2	Cephalosporin, Cephamycin, Penam, Sulfonamide	MCR-7.1	ST-1256 (96, 179, 690, 202, 592, 96)	ST-novel (149, 2022-07-13)
SAMEA104147931	ERR2748453	PRJEB21566	23386_4#223	Aeromonas caviae	Bangladesh	2013	Drinking water		This study	Aeromonas caviae	Environmental	4	alt,ela,fla,lip	MOX-5, OXA-427	Cephalosporin, Cephamycin, Penam	MCR-7.1	ST-1344 (101, 771, 201, 683, 611, 738)	ST-novel (149, 2022-07-13)
SAMEA104147932	ERR2748454	PRJEB21566	23386_4#224	Aeromonas sanarellii	Bangladesh	2013	Water		This study	Aeromonas sanarellii	Environmental	3	alt,ela,fla,lip	CMY-1, OXA-427	Cephalosporin, Cephamycin, Penam	MCR-7.1	ST-1851 (897, 170, 875, 166, 992, 565)	ST-novel (149, 2022-09-21)
SAMEA104147933	ERR2748455	PRJEB21566	23386_4#225	Aeromonas caviae	Bangladesh	2013	Drinking water		This study	Aeromonas caviae	Environmental	4	alt,ela,fla,laf,lip	MOX-6, OXA-427	Cephalosporin, Cephamycin, Penam	MCR-7.1	ST-1265 (96, 631, 832, 861, 96, 96)	ST-novel (149, 2022-07-13)
SAMEA104147934	ERR2748456	PRJEB21566	23386_4#226	Aeromonas caviae	Bangladesh	2013	Drinking water		This study	Aeromonas caviae	Environmental	4	alt,ela,laf,lip	MOX-6, OXA-427, tet(E)	Cephalosporin, Cephamycin, Penam, Tetracycline	MCR-7.1	ST-1279 (847, 766, 521, 159, 323, 902)	ST-novel (149, 2022-07-13)
SAMEA104147938	ERR2748459	PRJEB21566	23386_4#229	Aeromonas veronii	Bangladesh	2013	Drinking water		This study	Aeromonas veronii	Environmental	15	act,ela,lip	catII, cphA4, OXA-12, tet(E)	Carbapenem, Cephalosporin, Penam, Phenicol, Tetracycline	MCR-7.1	ST-1267 (764, 691, 169, 862, 929, 897)	ST-novel (149, 2022-07-13)
SAMEA104147939	ERR2748460	PRJEB21566	23386_4#230	Aeromonas veronii	Bangladesh	2013	Drinking water		This study	Aeromonas veronii	Environmental	15	act,ela,fla,lip	catII, cphA4, OXA-12, tet(E)	Carbapenem, Cephalosporin, Penam, Phenicol, Tetracycline	MCR-7.1	ST-1267 (764, 691, 169, 862, 929, 897)	ST-novel (149, 2022-07-13)
SAMEA104147940	ERR2748461	PRJEB21566	23386_4#231	Aeromonas caviae	Bangladesh	2013	Drinking water		This study	Aeromonas caviae	Environmental	4	alt,ela,fla,laf,lip	dfrA15, MOX-6, OXA-427, sul1	Cephalosporin, Cephamycin, Diaminopyrimidine, Penam, Sulfonamide	MCR-7.1	ST-1241 (96, 179, 93, 198, 97, 159)	ST-novel (149, 2022-07-13)
SAMEA104147956	ERR2748462	PRJEB21566	23386_4#232	Aeromonas caviae	Bangladesh	2013	Drinking water		This study	Aeromonas caviae	Environmental	4	aerA,alt,ela,fla,lip	MOX-6, OXA-427	Cephalosporin, Cephamycin, Penam	MCR-7.1	ST-1284 (96, 179, 152, 347, 97, 159)	ST-novel (149, 2022-07-13)
SAMEA104147941	ERR2748463	PRJEB21566	23386_4#233	Aeromonas veronii	Bangladesh	2013	Drinking water		This study	Aeromonas veronii	Environmental	16	act,aerA,ela,fla	CEPH-A3, OXA-12	Carbapenem, Cephalosporin, Penam	MCR-7.1	ST-1293 (138, 310, 233, 224, 939, 906)	ST-novel (149, 2022-07-13)
SAMEA104147942	ERR2748464	PRJEB21566	23386_4#234	Aeromonas caviae	Bangladesh	2013	Drinking water		This study	Aeromonas caviae	Environmental	4	aerA,alt,ela,fla,lip	MOX-6, OXA-427	Cephalosporin, Cephamycin, Penam	MCR-7.1	ST-1284 (96, 179, 152, 347, 97, 159)	ST-novel (149, 2022-07-13)
SAMEA104147943	ERR2748465	PRJEB21566	23386_4#235	Aeromonas caviae	Bangladesh	2013	Drinking water		This study	Aeromonas caviae	Environmental	4	alt,ela,fla,lip	MOX-6, OXA-427	Cephalosporin, Cephamycin, Penam	MCR-7.1	ST-1272 (372, 763, 583, 347, 174, 397)	ST-novel (149, 2022-07-13)
SAMEA104147944	ERR2748466	PRJEB21566	23386_4#236	Aeromonas caviae	Bangladesh	2013	Drinking water		This study	Aeromonas caviae	Environmental	4	aerA,alt,ela,fla,lip	ANT(3'')-IIa, MOX-6, OXA-427, sul1	Aminoglycoside, Cephalosporin, Cephamycin, Penam, Sulfonamide	MCR-7.1, MCR-3.8	ST-313 (198, 179, 151, 198, 252, 207)
SAMEA104147737	ERR2748261	PRJEB21566	23386_4#31	Aeromonas caviae	Bangladesh	2013	Human rectal swab		This study	Aeromonas caviae	Clinical	4	alt,ela,fla,laf,lip	MOX-7, OXA-427	Cephalosporin, Cephamycin, Penam	MCR-7.1	ST-1295 (851, 190, 161, 595, 249, 908)	ST-novel (149, 2022-07-13)
SAMEA104148033	ERR2748554	PRJEB21566	23386_4#324	Aeromonas caviae	Bangladesh	2013	Human stool		This study	Aeromonas caviae	Clinical	4	alt,ela,fla,lip	AAC(6')-Ib-cr, APH(3'')-Ib, APH(3')-Ia, APH(6)-Id, dfrA12, floR, MexD, MOX-6, mphA, OXA-427, QnrS2, sul1, sul2, tet(E)	Aminocoumarin, Aminoglycoside, Cephalosporin, Cephamycin, Diaminopyrimidine, Fluoroquinolone, Macrolide, Penam, Phenicol, Sulfonamide, Tetracycline	MCR-7.1	ST-141 (125, 96, 120, 125, 130, 125)
SAMEA104147740	ERR2748264	PRJEB21566	23386_4#34	Aeromonas dhakensis	Bangladesh	2013	Drinking water		This study	Aeromonas dhakensis	Environmental	6	alt,ascF-G,ela,fla,hlyA,laf,lip	AQU-2, cphA7, OXA-724	Carbapenem, Cephalosporin, Penam	MCR-7.1	ST-1304 (99, 144, 132, 138, 100, 436)	ST-novel (149, 2022-07-13)
SAMEA104147741	ERR2748265	PRJEB21566	23386_4#35	Aeromonas caviae	Bangladesh	2013	Drinking water		This study	Aeromonas caviae	Environmental	4	alt,ela,lip	MOX-6, OXA-427, tet(E)	Cephalosporin, Cephamycin, Penam, Tetracycline	MCR-7.1	ST-1311 (96, 102, 93, 457, 97, 159)	ST-novel (149, 2022-07-13)
SAMEA104148076	ERR2748596	PRJEB21566	23386_4#366	Aeromonas enteropelogenes	Bangladesh	2013	Drinking water		This study	Aeromonas enteropelogenes	Environmental	9	alt,fla,laf,lip	TRU-1	Cephalosporin, Penam	MCR-7.1	ST-1260 (842, 17, 359, 860, 932, 896)	ST-novel (149, 2022-07-13)
SAMEA104148077	ERR2748597	PRJEB21566	23386_4#367	Aeromonas caviae	Bangladesh	2013	Drinking water		This study	Aeromonas caviae	Environmental	4	aerA,alt,ela,fla,laf,lip	MOX-6, OXA-427	Cephalosporin, Cephamycin, Penam	MCR-7.1	ST-1261 (843, 162, 831, 167, 755, 158)	ST-novel (149, 2022-07-13)
SAMEA104147743	ERR2748267	PRJEB21566	23386_4#37	Aeromonas caviae	Bangladesh	2013	Drinking water		This study	Aeromonas caviae	Environmental	4	aerA,alt,ela,fla,laf,lip	cmlB1, MOX-6, OXA-427	Cephalosporin, Cephamycin, Penam, Phenicol	MCR-7.1	ST-1266 (657, 172, 151, 198, 97, 216)	ST-novel (149, 2022-07-13)
SAMEA104148081	ERR2748600	PRJEB21566	23386_4#370	Aeromonas caviae	Bangladesh	2013	Drinking water		This study	Aeromonas caviae	Environmental	4	alt,ela,fla,laf,lip	MOX-6, OXA-427	Cephalosporin, Cephamycin, Penam	MCR-7.1	ST-1261 (843, 162, 831, 167, 755, 158)	ST-novel (149, 2022-07-13)
SAMEA104148087	ERR2748607	PRJEB21566	23386_4#377	Aeromonas dhakensis	Bangladesh	2013	Drinking water		This study	Aeromonas dhakensis	Environmental	6	aerA,alt,ela,fla,hlyA,lip	AQU-2, cphA7, OXA-724	Carbapenem, Cephalosporin, Penam	MCR-7.1	ST-1305 (853, 105, 241, 245, 943, 911)	ST-novel (149, 2022-07-13)
SAMEA104148088	ERR2748608	PRJEB21566	23386_4#378	Aeromonas caviae	Bangladesh	2013	Drinking water		This study	Aeromonas caviae	Environmental	4	alt,ela,fla,laf,lip	APH(3'')-Ib, APH(6)-Id, floR, MOX-6, OXA-427, sul2	Aminoglycoside, Cephalosporin, Cephamycin, Penam, Phenicol, Sulfonamide	MCR-7.1	ST-1252 (96, 179, 93, 347, 97, 159)	ST-novel (149, 2022-07-13)
SAMEA104148090	ERR2748609	PRJEB21566	23386_4#379	Aeromonas dhakensis	Bangladesh	2013	Drinking water		This study	Aeromonas dhakensis	Environmental	6	act,aerA,alt,ela,fla,hlyA,lip	AQU-1, cphA7, OXA-724	Carbapenem, Cephalosporin, Penam	MCR-7.1	ST-1286 (534, 768, 132, 400, 415, 732)	ST-novel (149, 2022-07-13)
SAMEA104147744	ERR2748268	PRJEB21566	23386_4#38	Aeromonas dhakensis	Bangladesh	2013	Drinking water		This study	Aeromonas dhakensis	Environmental	6	alt,ela,hlyA,laf,lip	AQU-2, imiH, OXA-724	Carbapenem, Cephalosporin, Penam	MCR-7.1	ST-1298 (261, 143, 500, 396, 941, 276)	ST-novel (149, 2022-07-13)
SAMEA104147746	ERR2748270	PRJEB21566	23386_4#40	Aeromonas caviae	Bangladesh	2013	Drinking water		This study	Aeromonas caviae	Environmental	4	aerA,alt,ela,fla,laf,lip	MOX-6, OXA-427	Cephalosporin, Cephamycin, Penam	MCR-3.8, MCR-9, MCR-7.1	ST-313 (198, 179, 151, 198, 252, 207)
SAMEA104147752	ERR2748275	PRJEB21566	23386_4#45	Aeromonas caviae	Bangladesh	2013	Drinking water		This study	Aeromonas caviae	Environmental	4	alt,ela,fla,laf,lip	MOX-6, OXA-427, tet(E)	Cephalosporin, Cephamycin, Penam, Tetracycline	MCR-7.1	ST-1262 (664, 96, 672, 235, 398, 317)	ST-novel (149, 2022-07-13)
SAMEA104147753	ERR2748276	PRJEB21566	23386_4#46	Aeromonas dhakensis	Bangladesh	2013	Drinking water		This study	Aeromonas dhakensis	Environmental	6	alt,ela,fla,hlyA,lip	AQU-3, cphA2, OXA-724	Carbapenem, Cephalosporin, Penam	MCR-7.1	ST-1359 (405, 253, 840, 879, 950, 551)	ST-novel (149, 2022-07-13)
SAMEA104147754	ERR2748277	PRJEB21566	23386_4#47	Aeromonas caviae	Bangladesh	2013	Drinking water		This study	Aeromonas caviae	Environmental	4	alt,ela,fla,laf,lip	MOX-6, OXA-427	Cephalosporin, Cephamycin, Penam	MCR-7.1	ST-1290 (96, 172, 93, 347, 97, 216)	ST-novel (149, 2022-07-13)
SAMEA104147755	ERR2748278	PRJEB21566	23386_4#48	Aeromonas caviae	Bangladesh	2013	Drinking water		This study	Aeromonas caviae	Environmental	4	aerA,alt,ela,fla,laf,lip	MOX-6, OXA-427	Cephalosporin, Cephamycin, Penam	MCR-7.1, MCR-3.8	ST-1321 (198, 172, 151, 198, 252, 207)	ST-novel (149, 2022-07-13)
SAMEA104147756	ERR2748279	PRJEB21566	23386_4#49	Aeromonas caviae	Bangladesh	2013	Drinking water		This study	Aeromonas caviae	Environmental	4	alt,ela,fla,laf,lip	MOX-5, OXA-427	Cephalosporin, Cephamycin, Penam	MCR-7.1	ST-1307 (620, 314, 93, 560, 210, 197)	ST-novel (149, 2022-07-13)
SAMEA104147757	ERR2748280	PRJEB21566	23386_4#50	Aeromonas caviae	Bangladesh	2013	Drinking water		This study	Aeromonas caviae	Environmental	4	alt,ela,fla,laf,lip	MOX-6, OXA-427	Cephalosporin, Cephamycin, Penam	MCR-7.1	ST-1290 (96, 172, 93, 347, 97, 216)	ST-novel (149, 2022-07-13)
SAMEA104147759	ERR2748281	PRJEB21566	23386_4#51	Aeromonas caviae	Bangladesh	2013	Drinking water		This study	Aeromonas caviae	Environmental	4	aerA,alt,ela,fla,lip	MOX-6, OXA-427	Cephalosporin, Cephamycin, Penam	MCR-7.1	ST-1338 (96, 102, 93, 347, 172, 587)	ST-novel (149, 2022-07-13)
SAMEA104147758	ERR2748282	PRJEB21566	23386_4#52	Aeromonas caviae	Bangladesh	2013	Drinking water		This study	Aeromonas caviae	Environmental	4	alt,ela,fla,lip	MOX-4, OXA-427	Cephalosporin, Cephamycin, Penam	MCR-7.1	ST-1288 (849, 597, 369, 445, 938, 904)	ST-novel (149, 2022-07-13)
SAMEA104147760	ERR2748283	PRJEB21566	23386_4#53	Aeromonas caviae	Bangladesh	2013	Drinking water		This study	Aeromonas caviae	Environmental	4	aerA,alt,ela,fla,laf,lip	APH(3'')-Ib, APH(6)-Id, floR, MOX-8, OXA-427, sul1	Aminoglycoside, Cephalosporin, Cephamycin, Penam, Phenicol, Sulfonamide	MCR-7.1	ST-1351 (198, 429, 565, 198, 398, 96)	ST-novel (149, 2022-07-13)
SAMEA104147762	ERR2748284	PRJEB21566	23386_4#54	Aeromonas caviae	Bangladesh	2013	Drinking water		This study	Aeromonas caviae	Environmental	4	aerA,alt,ela,fla,lip	MOX-4, OXA-427	Cephalosporin, Cephamycin, Penam	MCR-7.1	ST-1288 (849, 597, 369, 445, 938, 904)	ST-novel (149, 2022-07-13)
SAMEA104147764	ERR2748287	PRJEB21566	23386_4#57	Aeromonas dhakensis	Bangladesh	2013	Drinking water		This study	Aeromonas dhakensis	Environmental	6	alt,ela,fla,hlyA,lip	AQU-1, cphA2, OXA-724	Carbapenem, Cephalosporin, Penam	MCR-7.1	ST-1323 (508, 143, 839, 245, 945, 912)	ST-novel (149, 2022-07-13)
SAMEA104147765	ERR2748288	PRJEB21566	23386_4#58	Aeromonas dhakensis	Bangladesh	2013	Drinking water		This study	Aeromonas dhakensis	Environmental	6	alt,ela,fla,hlyA,lip	AQU-2, imiH, OXA-724	Carbapenem, Cephalosporin, Penam	MCR-7.1	ST-1333 (238, 143, 132, 388, 947, 914)	ST-novel (149, 2022-07-13)
SAMEA104147767	ERR2748289	PRJEB21566	23386_4#59	Aeromonas dhakensis	Bangladesh	2013	Drinking water		This study	Aeromonas dhakensis	Environmental	6	alt,ela,fla,hlyA,lip	AQU-1, cphA7, OXA-724	Carbapenem, Cephalosporin, Penam	MCR-7.1	ST-534 (236, 143, 132, 386, 428, 242)	ST-novel (149, 2022-07-13)
SAMEA104147766	ERR2748290	PRJEB21566	23386_4#60	Aeromonas caviae	Bangladesh	2013	Drinking water		This study	Aeromonas caviae	Environmental	4	alt,ela,fla,lip	MOX-6, OXA-427	Cephalosporin, Cephamycin, Penam	MCR-7.1	ST-1280 (348, 109, 521, 867, 174, 197)	ST-novel (149, 2022-07-13)
SAMEA104147768	ERR2748291	PRJEB21566	23386_4#61	Aeromonas caviae	Bangladesh	2013	Drinking water		This study	Aeromonas caviae	Environmental	4	aerA,alt,ela,fla,laf,lip	MOX-6, OXA-427	Cephalosporin, Cephamycin, Penam	MCR-7.1	ST-1347 (198, 429, 565, 167, 174, 207)	ST-novel (149, 2022-07-13)
SAMEA104147769	ERR2748292	PRJEB21566	23386_4#62	Aeromonas caviae	Bangladesh	2013	Drinking water		This study	Aeromonas caviae	Environmental	4	aerA,alt,ela,fla,laf,lip	MOX-6, OXA-427	Cephalosporin, Cephamycin, Penam	MCR-7.1	ST-1318 (188, 179, 521, 159, 210, 207)	ST-novel (149, 2022-07-13)
SAMEA104147771	ERR2748294	PRJEB21566	23386_4#64	Aeromonas dhakensis	Bangladesh	2013	Drinking water		This study	Aeromonas dhakensis	Environmental	6	alt,ela,fla,hlyA,lip	AAC(6')-Ib9, ANT(3'')-IIa, AQU-3, cmlA5, cphA2, dfrA14, mphA, OXA-10, OXA-724, QnrVC4, tet(E)	Aminoglycoside, Carbapenem, Cephalosporin, Diaminopyrimidine, Fluoroquinolone, Macrolide, Penam, Phenicol, Tetracycline	MCR-7.1, MCR-9	ST-795 (510, 472, 496, 505, 591, 430)	ST-novel (149, 2022-07-13)
SAMEA104147772	ERR2748295	PRJEB21566	23386_4#65	Aeromonas dhakensis	Bangladesh	2013	Drinking water		This study	Aeromonas dhakensis	Environmental	6	alt,ela,fla,hlyA,lip	AAC(6')-Ib9, ANT(3'')-IIa, AQU-3, cmlA5, cphA2, dfrA14, mphA, OXA-10, OXA-724, QnrVC4, tet(E)	Aminoglycoside, Carbapenem, Cephalosporin, Diaminopyrimidine, Fluoroquinolone, Macrolide, Penam, Phenicol, Tetracycline	MCR-9, MCR-7.1	ST-795 (510, 472, 496, 505, 591, 430)	ST-novel (149, 2022-07-13)
SAMEA104148089	ERR2760192	PRJEB21566	23448_1#1	Aeromonas caviae	Bangladesh	2013	Drinking water		This study	Aeromonas caviae	Environmental	4	aerA,alt,ela,fla,laf,lip	MOX-6, OXA-427	Cephalosporin, Cephamycin, Penam	MCR-7.1	ST-1244 (198, 429, 439, 198, 174, 207)	ST-novel (149, 2022-07-13)
SAMEA104148096	ERR2760201	PRJEB21566	23448_1#10	Aeromonas caviae	Bangladesh	2013	Drinking water		This study	Aeromonas caviae	Environmental	4	alt,ela,fla,laf,lip	MOX-6, OXA-427	Cephalosporin, Cephamycin, Penam	MCR-7.1	ST-1245 (372, 100, 368, 537, 394, 207)	ST-novel (149, 2022-07-13)
SAMEA104148097	ERR2760202	PRJEB21566	23448_1#11	Aeromonas dhakensis	Bangladesh	2013	Drinking water		This study	Aeromonas dhakensis	Environmental	6	alt,ela,fla,hlyA,lip	AQU-2, imiH, OXA-724	Carbapenem, Cephalosporin, Penam	MCR-7.1	ST-1330 (347, 103, 94, 875, 946, 913)	ST-novel (149, 2022-07-13)
SAMEA104148098	ERR2760203	PRJEB21566	23448_1#12	Aeromonas caviae	Bangladesh	2013	Drinking water		This study	Aeromonas caviae	Environmental	4	aerA,alt,ela,fla,laf,lip	cmlB1, MOX-6, OXA-427	Cephalosporin, Cephamycin, Penam, Phenicol	MCR-7.1	ST-1296 (657, 102, 201, 198, 940, 158)	ST-novel (149, 2022-07-13)
SAMEA104148099	ERR2760204	PRJEB21566	23448_1#13	Aeromonas veronii	Bangladesh	2013	Drinking water		This study	Aeromonas veronii	Environmental	15	act,fla,lip	cphA4, FOX-3, OXA-12, TEM-1	Carbapenem, Cephalosporin, Cephamycin, Monobactam, Penam, Penem	MCR-7.1	ST-1248 (453, 761, 592, 582, 613, 622)	ST-novel (149, 2022-07-13)
SAMEA104148101	ERR2760206	PRJEB21566	23448_1#15	Aeromonas dhakensis	Bangladesh	2013	Drinking water		This study	Aeromonas dhakensis	Environmental	6	alt,ela,fla,hlyA,lip	AQU-1, cphA7, OXA-724	Carbapenem, Cephalosporin, Penam	MCR-7.1	ST-1306 (508, 143, 839, 245, 352, 912)	ST-novel (149, 2022-07-13)
SAMEA104148102	ERR2760207	PRJEB21566	23448_1#16	Aeromonas caviae	Bangladesh	2013	Drinking water		This study	Aeromonas caviae	Environmental	4	aerA,alt,ela,fla,laf,lip	dfrA15, MOX-6, OXA-427, tet(E)	Cephalosporin, Cephamycin, Diaminopyrimidine, Penam, Tetracycline	MCR-7.1	ST-1251 (96, 102, 93, 159, 97, 159)	ST-novel (149, 2022-07-13)
SAMEA104148106	ERR2760208	PRJEB21566	23448_1#17	Aeromonas dhakensis	Bangladesh	2013	Drinking water		This study	Aeromonas dhakensis	Environmental	6	alt,ela,fla,hlyA,lip	AQU-3, cphA2, OXA-724	Carbapenem, Cephalosporin, Penam	MCR-7.1	ST-1287 (310, 325, 496, 541, 937, 547)	ST-novel (149, 2022-07-13)
SAMEA104148107	ERR2760210	PRJEB21566	23448_1#19	Aeromonas enteropelogenes	Bangladesh	2013	Drinking water		This study	Aeromonas enteropelogenes	Environmental	9	alt,fla,laf,lip	TRU-1	Cephalosporin, Penam	MCR-7.1	ST-1334 (856, 743, 651, 876, 764, 915)	ST-novel (149, 2022-07-13)
SAMEA104148091	ERR2760193	PRJEB21566	23448_1#2	Aeromonas caviae	Bangladesh	2013	Drinking water		This study	Aeromonas caviae	Environmental	4	alt,ela,fla,lip	ANT(3'')-IIa, cmlA1, MOX-6, OXA-427, sul1	Aminoglycoside, Cephalosporin, Cephamycin, Penam, Phenicol, Sulfonamide	MCR-7.1	ST-1253 (96, 179, 93, 159, 97, 159)	ST-novel (149, 2022-07-13)
SAMEA104148109	ERR2760212	PRJEB21566	23448_1#21	Aeromonas enteropelogenes	Bangladesh	2013	Drinking water		This study	Aeromonas enteropelogenes	Environmental	9	alt,fla,laf,lip	ANT(3'')-IIa, dfrA10, Kpne_KpnE, OXA-10, qacH, QnrVC4, sul1, tet(A), tet(E), TRU-1	Aminoglycoside, Cephalosporin, Diaminopyrimidine, Fluoroquinolone, Macrolide, Penam, Peptide, Rifamycin, Sulfonamide, Tetracycline	MCR-7.1	ST-1345 (857, 240, 248, 877, 261, 155)	ST-novel (149, 2022-07-13)
SAMEA104148093	ERR2760194	PRJEB21566	23448_1#3	Aeromonas caviae	Bangladesh	2013	Drinking water		This study	Aeromonas caviae	Environmental	4	aerA,alt,ela,fla,lip	MOX-6, OXA-427, QnrS2	Cephalosporin, Cephamycin, Fluoroquinolone, Penam	MCR-7.1, MCR-3.8, MCR-9	ST-1259 (198, 562, 151, 198, 252, 207)	ST-novel (149, 2022-07-13)
SAMEA104148120	ERR2760223	PRJEB21566	23448_1#32	Aeromonas dhakensis	Bangladesh	2013	Drinking water		This study	Aeromonas dhakensis	Environmental	6	alt,ascF-G,ela,fla,hlyA,laf,lip	AQU-1, cphA8, OXA-724	Carbapenem, Cephalosporin, Penam	MCR-7.1	ST-1243 (812, 259, 785, 827, 928, 729)	ST-novel (149, 2022-07-13)
SAMEA104148122	ERR2760224	PRJEB21566	23448_1#33	Aeromonas dhakensis	Bangladesh	2013	Drinking water		This study	Aeromonas dhakensis	Environmental	6	alt,ascF-G,ela,fla,hlyA,laf,lip	AQU-1, cphA8, OXA-724	Carbapenem, Cephalosporin, Penam	MCR-7.1	ST-1243 (812, 259, 785, 827, 928, 729)	ST-novel (149, 2022-07-13)
SAMEA104148121	ERR2760225	PRJEB21566	23448_1#34	Aeromonas dhakensis	Bangladesh	2013	Drinking water		This study	Aeromonas dhakensis	Environmental	6	alt,ascF-G,ela,fla,hlyA,laf,lip	AQU-1, cphA8, OXA-724	Carbapenem, Cephalosporin, Penam	MCR-7.1	ST-1243 (812, 259, 785, 827, 928, 729)	ST-novel (149, 2022-07-13)
SAMEA104148123	ERR2760226	PRJEB21566	23448_1#35	Aeromonas dhakensis	Bangladesh	2013	Drinking water		This study	Aeromonas dhakensis	Environmental	6	alt,ascF-G,ela,fla,hlyA,laf,lip	AQU-1, cphA8, OXA-724	Carbapenem, Cephalosporin, Penam	MCR-7.1	ST-1243 (812, 259, 785, 827, 928, 729)	ST-novel (149, 2022-07-13)
SAMEA104148124	ERR2760227	PRJEB21566	23448_1#36	Aeromonas dhakensis	Bangladesh	2013	Drinking water		This study	Aeromonas dhakensis	Environmental	6	alt,ascF-G,ela,fla,hlyA,laf,lip	AQU-1, cphA8, OXA-724	Carbapenem, Cephalosporin, Penam	MCR-7.1	ST-1243 (812, 259, 785, 827, 928, 729)	ST-novel (149, 2022-07-13)
SAMEA104148125	ERR2760228	PRJEB21566	23448_1#37	Aeromonas dhakensis	Bangladesh	2013	Drinking water		This study	Aeromonas dhakensis	Environmental	6	alt,ascF-G,ela,fla,hlyA,laf,lip	AQU-1, cphA8, OXA-724	Carbapenem, Cephalosporin, Penam	MCR-7.1	ST-1243 (812, 259, 785, 827, 928, 729)	ST-novel (149, 2022-07-13)
SAMEA104148126	ERR2760229	PRJEB21566	23448_1#38	Aeromonas dhakensis	Bangladesh	2013	Drinking water		This study	Aeromonas dhakensis	Environmental	6	alt,ascF-G,ela,fla,hlyA,laf,lip	AQU-1, cphA8, OXA-724	Carbapenem, Cephalosporin, Penam	MCR-7.1	ST-1243 (812, 259, 785, 827, 928, 729)	ST-novel (149, 2022-07-13)
SAMEA104148127	ERR2760230	PRJEB21566	23448_1#39	Aeromonas dhakensis	Bangladesh	2013	Drinking water		This study	Aeromonas dhakensis	Environmental	6	alt,ela,fla,hlyA,laf,lip	AQU-1, cphA8, OXA-724	Carbapenem, Cephalosporin, Penam	MCR-7.1	ST-1243 (812, 259, 785, 827, 928, 729)	ST-novel (149, 2022-07-13)
SAMEA104148092	ERR2760195	PRJEB21566	23448_1#4	Aeromonas caviae	Bangladesh	2013	Drinking water		This study	Aeromonas caviae	Environmental	4	alt,ela,fla,lip	MOX-5, OXA-427	Cephalosporin, Cephamycin, Penam	MCR-7.1	ST-1307 (620, 314, 93, 560, 210, 197)	ST-novel (149, 2022-07-13)
SAMEA104148128	ERR2760231	PRJEB21566	23448_1#40	Aeromonas dhakensis	Bangladesh	2013	Drinking water		This study	Aeromonas dhakensis	Environmental	6	alt,ascF-G,ela,fla,hlyA,laf,lip	AQU-1, cphA8, OXA-724	Carbapenem, Cephalosporin, Penam	MCR-7.1	ST-1243 (812, 259, 785, 827, 928, 729)	ST-novel (149, 2022-07-13)
SAMEA104148129	ERR2760232	PRJEB21566	23448_1#41	Aeromonas dhakensis	Bangladesh	2013	Drinking water		This study	Aeromonas dhakensis	Environmental	6	alt,ascF-G,ela,fla,hlyA,laf,lip	AQU-1, cphA8, OXA-724	Carbapenem, Cephalosporin, Penam	MCR-7.1	ST-1243 (812, 259, 785, 827, 928, 729)	ST-novel (149, 2022-07-13)
SAMEA104148070	ERR2760196	PRJEB21566	23448_1#5	Aeromonas veronii	Bangladesh	2013	Drinking water		This study	Aeromonas veronii	Environmental	16	act,ascF-G,laf	CEPH-A3, OXA-12	Carbapenem, Cephalosporin, Penam	MCR-7.1	ST-1273 (56, 764, 835, 865, 935, 899)	ST-novel (149, 2022-07-13)
SAMEA104148142	ERR2760243	PRJEB21566	23448_1#52	Aeromonas caviae	Bangladesh	2013	Drinking water		This study	Aeromonas caviae	Environmental	4	alt,ela,fla,laf,lip	MOX-6, OXA-427	Cephalosporin, Cephamycin, Penam	MCR-7.1	ST-1274 (96, 100, 549, 235, 398, 96)	ST-novel (149, 2022-07-13)
SAMEA104148139	ERR2760244	PRJEB21566	23448_1#53	Aeromonas veronii	Bangladesh	2013	Drinking water		This study	Aeromonas veronii	Environmental	16	act,aerA,fla,lip	CEPH-A3, OXA-12, tet(E)	Carbapenem, Cephalosporin, Penam, Tetracycline	MCR-7.1	ST-1294 (110, 289, 616, 175, 393, 907)	ST-novel (149, 2022-07-13)
SAMEA104148141	ERR2760245	PRJEB21566	23448_1#54	Aeromonas caviae	Bangladesh	2013	Drinking water		This study	Aeromonas caviae	Environmental	4	alt,ela,fla,laf,lip	APH(3'')-Ib, APH(6)-Id, MOX-6, OXA-427, sul2	Aminoglycoside, Cephalosporin, Cephamycin, Penam, Sulfonamide	MCR-7.1	ST-1256 (96, 179, 690, 202, 592, 96)	ST-novel (149, 2022-07-13)
SAMEA104148144	ERR2760247	PRJEB21566	23448_1#56	Aeromonas dhakensis	Bangladesh	2013	Drinking water		This study	Aeromonas dhakensis	Environmental	6	alt,ascF-G,ela,fla,hlyA,laf,lip	AQU-3, cphA2, OXA-724	Carbapenem, Cephalosporin, Penam	MCR-7.1	ST-788 (268, 253, 132, 527, 578, 101)	ST-novel (149, 2022-07-13)
SAMEA104148145	ERR2760248	PRJEB21566	23448_1#57	Aeromonas dhakensis	Bangladesh	2013	Drinking water		This study	Aeromonas dhakensis	Environmental	6	alt,ela,fla,hlyA,lip	AQU-1, cphA7, OXA-724, tet(E)	Carbapenem, Cephalosporin, Penam, Tetracycline	MCR-7.1	ST-534 (236, 143, 132, 386, 428, 242)	ST-novel (149, 2022-07-13)
SAMEA104148146	ERR2760249	PRJEB21566	23448_1#58	Aeromonas veronii	Bangladesh	2013	Drinking water		This study	Aeromonas veronii	Environmental	16	act,ela,fla,laf,lip	CEPH-A3, MCR-3, MCR-3.12, MCR-3.6, OXA-12, tet(E)	Carbapenem, Cephalosporin, Penam, Peptide, Tetracycline	MCR-3, MCR-7.1	ST-1317 (56, 48, 304, 874, 225, 321)	ST-novel (149, 2022-07-13)
SAMEA104148147	ERR2760250	PRJEB21566	23448_1#59	Aeromonas veronii	Bangladesh	2013	Drinking water		This study	Aeromonas veronii	Environmental	16	act,ascF-G,fla,laf,lip	CEPH-A3, dfrA1, OXA-12, sul1, tet(A)	Carbapenem, Cephalosporin, Diaminopyrimidine, Penam, Sulfonamide, Tetracycline	MCR-7.1	ST-1289 (86, 91, 83, 723, 90, 381)	ST-novel (149, 2022-07-13)
SAMEA104148094	ERR2760197	PRJEB21566	23448_1#6	Aeromonas caviae	Bangladesh	2013	Drinking water		This study	Aeromonas caviae	Environmental	4	aerA,alt,ela,fla,laf,lip	MOX-5, OXA-427	Cephalosporin, Cephamycin, Penam	MCR-7.1	ST-1264 (620, 314, 93, 560, 933, 197)	ST-novel (149, 2022-07-13)
SAMEA104148148	ERR2760251	PRJEB21566	23448_1#60	Aeromonas caviae	Bangladesh	2013	Drinking water		This study	Aeromonas caviae	Environmental	4	alt,ela,fla,laf,lip	MOX-5, OXA-427	Cephalosporin, Cephamycin, Penam	MCR-7.1	ST-1242 (839, 208, 201, 633, 218, 205)	ST-novel (149, 2022-07-13)
SAMEA104148149	ERR2760252	PRJEB21566	23448_1#61	Aeromonas veronii	Bangladesh	2013	Drinking water		This study	Aeromonas veronii	Environmental	16	act,ela,fla,laf,lip	CEPH-A3, MCR-3, MCR-3.12, MCR-3.6, OXA-12, tet(E)	Carbapenem, Cephalosporin, Penam, Peptide, Tetracycline	MCR-7.1, MCR-3	ST-1317 (56, 48, 304, 874, 225, 321)	ST-novel (149, 2022-07-13)
SAMEA104148151	ERR2760254	PRJEB21566	23448_1#63	Aeromonas caviae	Bangladesh	2013	Drinking water		This study	Aeromonas caviae	Environmental	4	alt,ela,fla,laf,lip	MOX-3, OXA-427	Cephalosporin, Cephamycin, Penam	MCR-7.1	ST-1291 (850, 769, 836, 869, 249, 905)	ST-novel (149, 2022-07-13)
SAMEA104148104	ERR2760198	PRJEB21566	23448_1#7	Aeromonas caviae	Bangladesh	2013	Drinking water		This study	Aeromonas caviae	Environmental	4	aerA,alt,ela,fla,laf,lip	MOX-6, OXA-427, tet(E)	Cephalosporin, Cephamycin, Penam, Tetracycline	MCR-3.8, MCR-9, MCR-7.1	ST-1255 (198, 179, 151, 167, 252, 207)	ST-novel (149, 2022-07-13)
SAMEA104148158	ERR2760261	PRJEB21566	23448_1#70	Aeromonas caviae	Bangladesh	2013	Drinking water		This study	Aeromonas caviae	Environmental	4	alt,ela,fla,laf,lip	MOX-6, OXA-427	Cephalosporin, Cephamycin, Penam	MCR-3.8, MCR-9, MCR-7.1	ST-1328 (348, 179, 151, 198, 252, 207)	ST-novel (149, 2022-07-13)
SAMEA104148159	ERR2760262	PRJEB21566	23448_1#71	Aeromonas caviae	Bangladesh	2013	Drinking water		This study	Aeromonas caviae	Environmental	4	aerA,alt,ela,fla,lip	ANT(3'')-IIa, MOX-6, OXA-427, sul1	Aminoglycoside, Cephalosporin, Cephamycin, Penam, Sulfonamide	MCR-7.1, MCR-3.8	ST-313 (198, 179, 151, 198, 252, 207)
SAMEA104148160	ERR2760263	PRJEB21566	23448_1#72	Aeromonas veronii	Bangladesh	2013	Drinking water		This study	Aeromonas veronii	Environmental	16	act,ascF-G,laf	CEPH-A3, OXA-12	Carbapenem, Cephalosporin, Penam	MCR-7.1	ST-1273 (56, 764, 835, 865, 935, 899)	ST-novel (149, 2022-07-13)
SAMEA104148161	ERR2760264	PRJEB21566	23448_1#73	Aeromonas veronii	Bangladesh	2013	Drinking water		This study	Aeromonas veronii	Environmental	16	act,aerA,ascF-G,laf	CEPH-A3, OXA-12	Carbapenem, Cephalosporin, Penam	MCR-7.1	ST-1273 (56, 764, 835, 865, 935, 899)	ST-novel (149, 2022-07-13)
SAMEA104148162	ERR2760265	PRJEB21566	23448_1#74	Aeromonas veronii	Bangladesh	2013	Drinking water		This study	Aeromonas veronii	Environmental	15	act,ela,fla,lip	CEPH-A3, OXA-12, tet(E)	Carbapenem, Cephalosporin, Penam, Tetracycline	MCR-7.1	ST-1247 (840, 691, 830, 859, 929, 893)	ST-novel (149, 2022-07-13)
SAMEA104148163	ERR2760266	PRJEB21566	23448_1#75	Aeromonas veronii	Bangladesh	2013	Drinking water		This study	Aeromonas veronii	Environmental	16	act,ascF-G,laf	CEPH-A3, OXA-12	Carbapenem, Cephalosporin, Penam	MCR-7.1	ST-1273 (56, 764, 835, 865, 935, 899)	ST-novel (149, 2022-07-13)
SAMEA104148164	ERR2760267	PRJEB21566	23448_1#76	Aeromonas veronii	Bangladesh	2013	Drinking water		This study	Aeromonas veronii	Environmental	15	act,ela,lip	CEPH-A3, OXA-12, tet(E)	Carbapenem, Cephalosporin, Penam, Tetracycline	MCR-7.1	ST-1247 (840, 691, 830, 859, 929, 893)	ST-novel (149, 2022-07-13)
SAMEA104148165	ERR2760268	PRJEB21566	23448_1#77	Aeromonas veronii	Bangladesh	2013	Drinking water		This study	Aeromonas veronii	Environmental	15	act,ela,lip	CEPH-A3, OXA-12, tet(E)	Carbapenem, Cephalosporin, Penam, Tetracycline	MCR-7.1	ST-1247 (840, 691, 830, 859, 929, 893)	ST-novel (149, 2022-07-13)
SAMEA104148166	ERR2760269	PRJEB21566	23448_1#78	Aeromonas veronii	Bangladesh	2013	Drinking water		This study	Aeromonas veronii	Environmental	16	act,ascF-G,laf	CEPH-A3, OXA-12, TEM-1	Carbapenem, Cephalosporin, Monobactam, Penam, Penem	MCR-7.1	ST-1273 (56, 764, 835, 865, 935, 899)	ST-novel (149, 2022-07-13)
SAMEA104148167	ERR2760270	PRJEB21566	23448_1#79	Aeromonas veronii	Bangladesh	2013	Drinking water		This study	Aeromonas veronii	Environmental	15	act,ela,fla,lip	CEPH-A3, OXA-12, tet(E)	Carbapenem, Cephalosporin, Penam, Tetracycline	MCR-7.1	ST-1247 (840, 691, 830, 859, 929, 893)	ST-novel (149, 2022-07-13)
SAMEA104148103	ERR2760199	PRJEB21566	23448_1#8	Aeromonas caviae	Bangladesh	2013	Drinking water		This study	Aeromonas caviae	Environmental	4	aerA,alt,ela,fla,laf,lip	MOX-6, OXA-427	Cephalosporin, Cephamycin, Penam	MCR-7.1	ST-1252 (96, 179, 93, 347, 97, 159)	ST-novel (149, 2022-07-13)
SAMEA104148168	ERR2760271	PRJEB21566	23448_1#80	Aeromonas veronii	Bangladesh	2013	Drinking water		This study	Aeromonas veronii	Environmental	16	act,ascF-G,laf	CEPH-A3, OXA-12	Carbapenem, Cephalosporin, Penam	MCR-7.1	ST-1273 (56, 764, 835, 865, 935, 899)	ST-novel (149, 2022-07-13)
SAMEA104148169	ERR2760272	PRJEB21566	23448_1#81	Aeromonas veronii	Bangladesh	2013	Drinking water		This study	Aeromonas veronii	Environmental	15	act,ela,lip	aadA2, CEPH-A3, dfrA12, mphA, OXA-12, sul1, tet(E)	Aminoglycoside, Carbapenem, Cephalosporin, Diaminopyrimidine, Macrolide, Penam, Sulfonamide, Tetracycline	MCR-7.1	ST-1247 (840, 691, 830, 859, 929, 893)	ST-novel (149, 2022-07-13)
SAMEA104148170	ERR2760273	PRJEB21566	23448_1#82	Aeromonas dhakensis	Bangladesh	2013	Drinking water		This study	Aeromonas dhakensis	Environmental	6	alt,ela,hlyA,laf,lip	AQU-2, imiH, OXA-724	Carbapenem, Cephalosporin, Penam	MCR-7.1	ST-1298 (261, 143, 500, 396, 941, 276)	ST-novel (149, 2022-07-13)
SAMEA104148171	ERR2760274	PRJEB21566	23448_1#83	Aeromonas dhakensis	Bangladesh	2013	Drinking water		This study	Aeromonas dhakensis	Environmental	6	alt,ela,hlyA,laf,lip	AQU-2, imiH, OXA-724	Carbapenem, Cephalosporin, Penam	MCR-7.1	ST-1298 (261, 143, 500, 396, 941, 276)	ST-novel (149, 2022-07-13)
SAMEA104148172	ERR2760275	PRJEB21566	23448_1#84	Aeromonas dhakensis	Bangladesh	2013	Drinking water		This study	Aeromonas dhakensis	Environmental	6	act,aerA,alt,ascF-G,ast,ela,fla,hlyA,lip	ANT(3'')-IIa, AQU-3, dfrA15, imiH, OXA-724, sul1, tet(C)	Aminoglycoside, Carbapenem, Cephalosporin, Diaminopyrimidine, Penam, Sulfonamide, Tetracycline	MCR-7.1	ST-1278 (846, 257, 262, 266, 100, 901)	ST-novel (149, 2022-07-13)
SAMEA104148175	ERR2760276	PRJEB21566	23448_1#85	Aeromonas dhakensis	Bangladesh	2013	Drinking water		This study	Aeromonas dhakensis	Environmental	6	act,aerA,alt,ast,ela,fla,hlyA,laf,lip	AQU-2, cphA7, OXA-724	Carbapenem, Cephalosporin, Penam	MCR-7.1	ST-1346 (519, 772, 279, 513, 560, 559)	ST-novel (149, 2022-07-13)
SAMEA104148174	ERR2760277	PRJEB21566	23448_1#86	Aeromonas dhakensis	Bangladesh	2013	Drinking water		This study	Aeromonas dhakensis	Environmental	6	act,aerA,ela,hlyA,lip	AQU-3, imiH, OXA-724	Carbapenem, Cephalosporin, Penam	MCR-7.1	ST-1254 (403, 762, 267, 511, 931, 895)	ST-novel (149, 2022-07-13)
SAMEA104148173	ERR2760278	PRJEB21566	23448_1#87	Aeromonas caviae	Bangladesh	2013	Drinking water		This study	Aeromonas caviae	Environmental	4	aerA,alt,ela,laf,lip	dfrA15, MOX-6, OXA-427, sul1	Cephalosporin, Cephamycin, Diaminopyrimidine, Penam, Sulfonamide	MCR-7.1	ST-1241 (96, 179, 93, 198, 97, 159)	ST-novel (149, 2022-07-13)
SAMEA104148177	ERR2760280	PRJEB21566	23448_1#89	Aeromonas enteropelogenes	Bangladesh	2013	Drinking water		This study	Aeromonas enteropelogenes	Environmental	9	aerA,alt,fla,laf,lip	QnrS2, tet(E), TRU-1	Cephalosporin, Fluoroquinolone, Penam, Tetracycline	MCR-7.1	ST-1249 (841, 743, 555, 576, 930, 894)	ST-novel (149, 2022-07-13)
SAMEA104148095	ERR2760200	PRJEB21566	23448_1#9	Aeromonas dhakensis	Bangladesh	2013	Drinking water		This study	Aeromonas dhakensis	Environmental	6	alt,ela,fla,hlyA,lip	AQU-1, cphA7, OXA-724, tet(E)	Carbapenem, Cephalosporin, Penam, Tetracycline	MCR-7.1, MCR-9	ST-538 (397, 376, 376, 389, 431, 423)	ST-novel (149, 2022-07-13)
SAMEA104148178	ERR2760281	PRJEB21566	23448_1#90	Aeromonas caviae	Bangladesh	2013	Drinking water		This study	Aeromonas caviae	Environmental	4	alt,ela,fla,laf,lip	MOX-6, OXA-427, tet(E)	Cephalosporin, Cephamycin, Penam, Tetracycline	MCR-7.1	ST-1270 (92, 12, 834, 864, 398, 170)	ST-novel (149, 2022-07-13)
SAMEA104148179	ERR2760282	PRJEB21566	23448_1#91	Aeromonas enteropelogenes	Bangladesh	2013	Drinking water		This study	Aeromonas enteropelogenes	Environmental	9	aerA,alt,fla,laf,lip	QnrS2, tet(E), TRU-1	Cephalosporin, Fluoroquinolone, Penam, Tetracycline	MCR-7.1	ST-1249 (841, 743, 555, 576, 930, 894)	ST-novel (149, 2022-07-13)
ERS6082648	ERR14227994	ERP117498	39377_1#309	Aeromonas enteropelogenes	Bangladesh	2012	Water		This study	Aeromonas enteropelogenes	Environmental	9	aerA,fla,laf	TRU-1	Cephalosporin, Penam	MCR-7.1	ST-2837 (1245, 744, 1232, 434, 1427, 1337)	ST-novel (344, 2025-02-04)
ERS6081504	ERR14227993	ERP117498	39377_1#84	Aeromonas enteropelogenes	Bangladesh	2010	Plankton		This study	Aeromonas enteropelogenes	Environmental	9	aerA,fla,laf	TRU-1	Cephalosporin, Penam	MCR-7.1	ST-2838 (1246, 1103, 1233, 1275, 1428, 156)	ST-novel (344, 2025-02-04)
ERS6082275	ERR14227995	ERP117498	39377_2#308	Aeromonas enteropelogenes	Bangladesh	2016	Water		This study	Aeromonas enteropelogenes	Environmental	9	fla,laf	TRU-1	Cephalosporin, Penam	MCR-7.1	ST-2839 (1245, 557, 651, 1276, 1429, 1338)	ST-novel (344, 2025-02-04)
ERS6082111	ERR14227996	ERP117498	39377_2#309	Aeromonas enteropelogenes	Bangladesh	2013	Human rectal swab		This study	Aeromonas enteropelogenes	Clinical	9	act,fla,laf	TRU-1	Cephalosporin, Penam	MCR-7.1, MCR-3	ST-2840 (1247, 432, 1234, 607, 626, 1339)	ST-novel (344, 2025-02-04)
ERS6082565	ERR14228003	ERP117498	39379_1#108	Aeromonas enteropelogenes	Bangladesh	2013	Water		This study	Aeromonas enteropelogenes	Environmental	9	aerA,fla,laf	TRU-1	Cephalosporin, Penam	MCR-7.1	ST-2841 (593, 1104, 249, 607, 1430, 325)	ST-novel (344, 2025-02-04)
ERS6082397	ERR14228004	ERP117498	39379_1#161	Aeromonas veronii	Bangladesh	2011	Water		This study	Aeromonas veronii	Environmental	16	act,ascF-G,fla,laf,lip	CEPH-A3, OXA-12	Carbapenem, Cephalosporin, Penam	MCR-7.1	ST-2842 (1248, 391, 1235, 1277, 745, 619)	ST-novel (344, 2025-02-04)
ERS6082672	ERR14227997	ERP117498	39379_1#17	Aeromonas enteropelogenes	Bangladesh	2010	Water		This study	Aeromonas enteropelogenes	Environmental	9	aerA,fla,laf	TRU-1	Cephalosporin, Penam	MCR-7.1	ST-2779 (593, 1105, 1236, 607, 1606, 1340)	ST-novel (344, 2025-02-04)
ERS6082840	ERR14227998	ERP117498	39379_1#18	Aeromonas dhakensis	Bangladesh	2011	Sediment		This study	Aeromonas dhakensis	Environmental	6	act,aerA,ascF-G,ela,fla,hlyA,laf,lip	AQU-3, cphA2, OXA-724	Carbapenem, Cephalosporin, Penam	MCR-7.1	ST-2844 (510, 250, 241, 1278, 1432, 728)	ST-novel (344, 2025-02-04)
ERS6082674	ERR14227999	ERP117498	39379_1#19	Aeromonas enteropelogenes	Bangladesh	2011	Water		This study	Aeromonas enteropelogenes	Environmental	9	act,fla,laf	TRU-1	Cephalosporin, Penam	MCR-7.1	ST-2845 (1249, 1105, 95, 1279, 659, 1341)	ST-novel (344, 2025-02-04)
ERS6082920	ERR14228005	ERP117498	39379_1#216	Aeromonas dhakensis	Bangladesh	2011	Plankton		This study	Aeromonas dhakensis	Environmental	6	act,aerA,ascF-G,ela,fla,hlyA,laf,lip	AQU-3, cphA2, OXA-724	Carbapenem, Cephalosporin, Penam	MCR-7.1	ST-2844 (510, 250, 241, 1278, 1432, 728)	ST-novel (344, 2025-02-04)
ERS6082922	ERR14228006	ERP117498	39379_1#218	Aeromonas enteropelogenes	Bangladesh	2011	Plankton		This study	Aeromonas enteropelogenes	Environmental	9	aerA,alt,laf,lip	TRU-1	Cephalosporin, Penam	MCR-7.1	ST-2846 (1250, 297, 1237, 576, 1433, 1342)	ST-novel (344, 2025-02-04)
ERS6082946	ERR14228007	ERP117498	39379_1#274	Aeromonas jandaei	Bangladesh	2012	Plankton		This study	Aeromonas jandaei	Environmental	10	ela,fla	AQU-1, CEPH-A3, MCR-7.1, OXA-12	Carbapenem, Cephalosporin, Penam, Peptide		ST-2847 (409, 1106, 1238, 1280, 1434, 1343)	ST-novel (344, 2025-02-04)
ERS6082457	ERR14228008	ERP117498	39379_1#293	Aeromonas enteropelogenes	Bangladesh	2011	Plankton		This study	Aeromonas enteropelogenes	Environmental	9	aerA,fla,laf	TRU-1	Cephalosporin, Penam	MCR-7.1	ST-1972 (675, 790, 708, 966, 1060, 1011)
ERS6082689	ERR14228000	ERP117498	39379_1#53	Aeromonas enteropelogenes	Bangladesh	2011	Water		This study	Aeromonas enteropelogenes	Environmental	9	fla,laf	TRU-1	Cephalosporin, Penam	MCR-7.1	ST-2848 (1251, 1105, 1239, 607, 1435, 260)	ST-novel (344, 2025-02-04)
ERS6082356	ERR14228001	ERP117498	39379_1#79	Aeromonas jandaei	Bangladesh	2012	Plankton		This study	Aeromonas jandaei	Environmental	10	aerA,ela,fla,laf	AQU-2, CEPH-A3, MCR-7.1, OXA-12	Carbapenem, Cephalosporin, Penam, Peptide		ST-2849 (1252, 1107, 1240, 1281, 1436, 1344)	ST-novel (344, 2025-02-04)
ERS6082870	ERR14228002	ERP117498	39379_1#88	Aeromonas enteropelogenes	Bangladesh	2011	Sediment		This study	Aeromonas enteropelogenes	Environmental	9	aerA,fla,laf	TRU-1	Cephalosporin, Penam	MCR-7.1	ST-2850 (675, 243, 1000, 434, 1437, 699)	ST-novel (344, 2025-02-04)
ERS6083591	ERR14228009	ERP117498	39379_2#248	Aeromonas enteropelogenes	Bangladesh	2007	Water		This study	Aeromonas enteropelogenes	Environmental	9	aerA,alt,fla,laf,lip	TRU-1	Cephalosporin, Penam	MCR-7.1, MCR-3	ST-2851 (1253, 1108, 651, 1282, 1438, 155)	ST-novel (344, 2025-02-04)
ERS6083147	ERR14228010	ERP117498	39379_2#303	Aeromonas dhakensis	Bangladesh	2011	Plankton		This study	Aeromonas dhakensis	Environmental	6	act,aerA,alt,ela,fla,hlyA,laf,lip	AQU-1, cphA7, OXA-724	Carbapenem, Cephalosporin, Penam	MCR-7.1	ST-1622 (654, 103, 241, 661, 700, 430)
ERS6083150	ERR14228011	ERP117498	39379_2#321	Aeromonas enteropelogenes	Bangladesh	2011	Water		This study	Aeromonas enteropelogenes	Environmental	9	aerA,alt,fla,lip	TRU-1	Cephalosporin, Penam	MCR-7.1, MCR-3	ST-2852 (1254, 1109, 651, 1283, 1439, 1345)	ST-novel (344, 2025-02-04)
ERS6083152	ERR14228012	ERP117498	39379_2#323	Aeromonas enteropelogenes	Bangladesh	2011	Plankton		This study	Aeromonas enteropelogenes	Environmental	9	aerA,alt,laf,lip	TRU-1	Cephalosporin, Penam	MCR-7.1	ST-2846 (1250, 297, 1237, 576, 1433, 1342)	ST-novel (344, 2025-02-04)
ERS6083156	ERR14228013	ERP117498	39379_2#327	Aeromonas enteropelogenes	Bangladesh	2011	Water		This study	Aeromonas enteropelogenes	Environmental	9	aerA,alt,laf,lip	TRU-1	Cephalosporin, Penam	MCR-7.1	ST-2846 (1250, 297, 1237, 576, 1433, 1342)	ST-novel (344, 2025-02-04)
ERS6083158	ERR14228014	ERP117498	39379_2#329	Aeromonas dhakensis	Bangladesh	2011	Plankton		This study	Aeromonas dhakensis	Environmental	6	act,aerA,alt,ela,fla,hlyA,laf,lip	AQU-1, cphA7, OXA-724	Carbapenem, Cephalosporin, Penam	MCR-7.1	ST-1622 (654, 103, 241, 661, 700, 430)
ERS6083164	ERR14228015	ERP117498	39379_2#355	Aeromonas enteropelogenes	Bangladesh	2011	Water		This study	Aeromonas enteropelogenes	Environmental	9	aerA,alt,fla,lip	TRU-1	Cephalosporin, Penam	MCR-7.1, MCR-3	ST-2852 (1254, 1109, 651, 1283, 1439, 1345)	ST-novel (344, 2025-02-04)
ERS6083624	ERR14228016	ERP117498	39379_2#370	Aeromonas enteropelogenes	Bangladesh	2005	Phytoplankton		This study	Aeromonas enteropelogenes	Environmental	9	aerA,fla,laf,lip	TRU-1	Cephalosporin, Penam	MCR-7.1	ST-2853 (18, 1110, 651, 1284, 1440, 17)	ST-novel (344, 2025-02-04)
ERS16304606	ERR14228017	ERP117498	48019_1#23	Aeromonas veronii	India	2021	River water		This study	Aeromonas veronii	Environmental	16	act,aerA,ascF-G,lip	CEPH-A3, OXA-12, TRU-1	Carbapenem, Cephalosporin, Penam	MCR-7.1	ST-3082 (1373, 1219, 130, 577, 133, 1477)	ST-novel (344, 2025-02-04)
ERS16305703	ERR12342521	ERP117498	48019_1#292	Aeromonas veronii	India	2020	River water		This study	Aeromonas veronii	Environmental	16	act,aerA,ascF-G,ela,fla,laf,lip	CEPH-A3, OXA-12	Carbapenem, Cephalosporin, Penam	MCR-7.1	ST-2389 (1042, 748, 1049, 654, 1197, 1132)	ST-novel (344, 2023-12-05)
ERS16304611	ERR14228018	ERP117498	48019_1#31	Aeromonas caviae	India	2021	River water		This study	Aeromonas caviae	Environmental	4	aerA,alt,ela,fla,lip	MOX-6, OXA-427	Cephalosporin, Cephamycin, Penam	MCR-7.1	ST-3083 (705, 162, 193, 634, 210, 98)	ST-novel (344, 2025-02-04)
ERS16304602	ERR14228019	ERP117498	48019_1#366	Aeromonas hydrophila	India	2021	River water		This study	Aeromonas hydrophila	Environmental	5	act,aerA,alt,ascF-G,ast,ela,fla,hlyA,laf,lip	CepS, imiH, OXA-724	Carbapenem, Cephalosporin, Penam	MCR-9, MCR-7.1	ST-3084 (1374, 906, 1360, 301, 300, 1071)	ST-novel (344, 2025-02-04)
ERS16305690	ERR12342522	ERP117498	48056_1#251	Aeromonas caviae	India	2020	River water		This study	Aeromonas caviae	Environmental	4	aerA,alt,ela,fla,laf,lip	MOX-7, OXA-427	Cephalosporin, Cephamycin, Penam	MCR-7.1	ST-2390 (348, 499, 226, 159, 1198, 216)	ST-novel (344, 2023-12-05)
ERS16305693	ERR12342523	ERP117498	48056_1#255	Aeromonas caviae	India	2020	Pond water		This study	Aeromonas caviae	Environmental	4	alt,ela,fla,laf,lip	MOX-6, OXA-427	Cephalosporin, Cephamycin, Penam	MCR-7.1	ST-2404 (95, 233, 1053, 167, 1174, 257)	ST-novel (344, 2023-12-06)
ERS16305694	ERR12342524	ERP117498	48056_1#273	Aeromonas veronii	India	2020	Pond water		This study	Aeromonas veronii	Environmental	16	act,ela,fla,lip	CEPH-A3, OXA-12	Carbapenem, Cephalosporin, Penam	MCR-7.1	ST-2391 (340, 940, 82, 84, 1199, 1133)	ST-novel (344, 2023-12-05)
ERS16305695	ERR12342525	ERP117498	48056_1#275	Aeromonas caviae	India	2020	Pond water		This study	Aeromonas caviae	Environmental	4	alt,ela,fla,lip	MOX-7, OXA-427	Cephalosporin, Cephamycin, Penam	MCR-7.1	ST-2392 (658, 233, 236, 443, 96, 1113)	ST-novel (344, 2023-12-05)
ERS16305696	ERR12342526	ERP117498	48056_1#277	Aeromonas caviae	India	2020	Pond water		This study	Aeromonas caviae	Environmental	4	aerA,alt,ela,fla,lip	APH(3'')-Ib, APH(6)-Id, MOX-5, OXA-427	Aminoglycoside, Cephalosporin, Cephamycin, Penam	MCR-7.1	ST-2393 (372, 233, 404, 445, 488, 480)	ST-novel (344, 2023-12-05)
ERS16305697	ERR12342527	ERP117498	48056_1#281	Aeromonas veronii	India	2020	Pond water		This study	Aeromonas veronii	Environmental	15	act,fla,lip	cphA4, OXA-12	Carbapenem, Cephalosporin, Penam	MCR-7.1	ST-2394 (592, 540, 579, 593, 1200, 1134)	ST-novel (344, 2023-12-05)
ERS16305699	ERR12342528	ERP117498	48056_1#283	Aeromonas caviae	India	2020	Pond water		This study	Aeromonas caviae	Environmental	4	alt,ela,fla,lip	MOX-7, OXA-427	Cephalosporin, Cephamycin, Penam	MCR-7.1	ST-1576 (657, 96, 641, 308, 704, 706)	ST-novel (344, 2023-12-05)
ERS16305700	ERR12342529	ERP117498	48056_1#287	Aeromonas sanarellii	India	2020	River water		This study	Aeromonas sanarellii	Environmental	3	aerA,alt,ela,fla,laf,lip	ANT(3'')-IIa, arr-2, catB3, CMY-8, dfrB5, EreA2, OXA-392, OXA-427, sul1	Aminoglycoside, Cephalosporin, Cephamycin, Diaminopyrimidine, Macrolide, Penam, Phenicol, Rifamycin, Sulfonamide	MCR-7.1	ST-2395 (790, 715, 522, 800, 583, 838)	ST-novel (344, 2023-12-05)
ERS16305702	ERR12342530	ERP117498	48056_1#305	Aeromonas hydrophila	India	2020	River water		This study	Aeromonas hydrophila	Environmental	5	act,aerA,alt,ast,ela,fla,hlyA,laf,lip	CEPH-A3, CepS, OXA-724	Carbapenem, Cephalosporin, Penam	MCR-9, MCR-7.1	ST-2396 (1043, 244, 251, 514, 1201, 1135)	ST-novel (344, 2023-12-05)
ERS16305704	ERR12342531	ERP117498	48056_1#307	Aeromonas caviae	India	2020	River water		This study	Aeromonas caviae	Environmental	4	alt,ela,fla,lip	MOX-6, OXA-427	Cephalosporin, Cephamycin, Penam	MCR-7.1	ST-2114 (95, 101, 236, 95, 93, 800)	ST-novel (344, 2023-12-05)
ERS16305707	ERR12342532	ERP117498	48056_1#309	Aeromonas dhakensis	India	2020	River water		This study	Aeromonas dhakensis	Environmental	6	act,aerA,alt,ascF-G,ast,ela,fla,hlyA,laf,lip	aadA2, AQU-3, dfrA12, imiH, mphA, OXA-724, sul1, tet(A)	Aminoglycoside, Carbapenem, Cephalosporin, Diaminopyrimidine, Macrolide, Penam, Sulfonamide, Tetracycline	MCR-7.1	ST-340 (261, 257, 262, 246, 282, 277)
ERS16305705	ERR12342533	ERP117498	48056_1#311	Aeromonas caviae	India	2020	Pond water		This study	Aeromonas caviae	Environmental	4	alt,ela,fla,lip	MOX-7, OXA-427	Cephalosporin, Cephamycin, Penam	MCR-7.1	ST-2397 (1044, 96, 1050, 125, 1202, 125)	ST-novel (344, 2023-12-05)
ERS16305706	ERR12342534	ERP117498	48056_1#313	Aeromonas caviae	India	2020	Pond water		This study	Aeromonas caviae	Environmental	4	aerA,alt,ela,fla,laf,lip	MOX-6, OXA-427	Cephalosporin, Cephamycin, Penam	MCR-7.1	ST-2398 (1045, 941, 206, 193, 163, 197)	ST-novel (344, 2023-12-05)
ERS16305708	ERR12342535	ERP117498	48056_1#315	Aeromonas hydrophila	India	2020	Pond water		This study	Aeromonas hydrophila	Environmental	5	act,aerA,alt,ast,ela,fla,hlyA,lip	CepS, cphA6, OXA-724	Carbapenem, Cephalosporin, Penam	MCR-7.1, MCR-9	ST-2399 (1046, 452, 500, 471, 960, 1136)	ST-novel (344, 2023-12-05)
ERS16305709	ERR12342536	ERP117498	48056_1#317	Aeromonas hydrophila	India	2020	Pond water		This study	Aeromonas hydrophila	Environmental	5	act,aerA,alt,ast,ela,fla,hlyA,lip	CepS, cphA6, OXA-724	Carbapenem, Cephalosporin, Penam	MCR-7.1, MCR-9	ST-2399 (1046, 452, 500, 471, 960, 1136)	ST-novel (344, 2023-12-05)
ERS16305713	ERR12342537	ERP117498	48056_1#339	Aeromonas caviae	India	2020	Pond water		This study	Aeromonas caviae	Environmental	4	aerA,alt,ela,fla,laf,lip	aadA2, ANT3II_ANT6II, APH(3'')-Ib, APH(6)-Id, arr-3, catB3, cmlA1, MOX-6, mphA, OXA-10, OXA-427, PER-3, QnrVC4, sul1, tet(A)	Aminoglycoside, Carbapenem, Cephalosporin, Cephamycin, Fluoroquinolone, Macrolide, Monobactam, Penam, Penem, Phenicol, Rifamycin, Sulfonamide, Tetracycline	MCR-7.1	ST-2405 (377, 611, 193, 96, 408, 98)	ST-novel (344, 2023-12-06)
ERS16305714	ERR12342538	ERP117498	48056_1#343	Aeromonas veronii	India	2020	Pond water		This study	Aeromonas veronii	Environmental	16	act	CEPH-A3, OXA-12	Carbapenem, Cephalosporin, Penam	MCR-7.1	ST-2400 (1047, 385, 38, 1084, 441, 1137)	ST-novel (344, 2023-12-05)
ERS16305715	ERR12342539	ERP117498	48056_1#345	Aeromonas veronii	India	2020	Pond water		This study	Aeromonas veronii	Environmental	16	act,aerA	CEPH-A3, OXA-12, TRU-1	Carbapenem, Cephalosporin, Penam	MCR-7.1	ST-2401 (1048, 942, 1051, 1085, 50, 1138)	ST-novel (344, 2023-12-05)
ERS16305716	ERR12342540	ERP117498	48056_1#347	Aeromonas caviae	India	2020	Pond water		This study	Aeromonas caviae	Environmental	4	alt,ela,fla,lip	MOX-5, OXA-427	Cephalosporin, Cephamycin, Penam	MCR-7.1	ST-2402 (101, 504, 201, 683, 611, 647)	ST-novel (344, 2023-12-05)
ERS16305721	ERR12342541	ERP117498	48056_1#373	Aeromonas veronii	India	2020	Pond water		This study	Aeromonas veronii	Environmental	16	act,ascF-G,ela,lip	CEPH-A3, OXA-12	Carbapenem, Cephalosporin, Penam	MCR-7.1	ST-2403 (1049, 295, 1052, 1086, 1203, 1139)	ST-novel (344, 2023-12-05)
ERS16305719	ERR12342542	ERP117498	48056_1#375	Aeromonas caviae	India	2020	Pond water		This study	Aeromonas caviae	Environmental	4	aerA,alt,ela,fla,laf,lip	MOX-6, OXA-427	Cephalosporin, Cephamycin, Penam	MCR-7.1	ST-1604 (96, 629, 690, 532, 96, 96)	ST-novel (344, 2023-12-06)
ERS16305724	ERR12342543	ERP117498	48056_1#379	Aeromonas veronii	India	2020	Pond water		This study	Aeromonas veronii	Environmental	16	act,aerA,ascF-G,lip	cphA4, OXA-12	Carbapenem, Cephalosporin, Penam	MCR-7.1	ST-2406 (827, 748, 1054, 845, 1204, 878)	ST-novel (344, 2023-12-06)
ERS17181055	ERR14228024	ERP117498	48480_2#141	Aeromonas enteropelogenes	Bangladesh	2011	Water		This study	Aeromonas enteropelogenes	Environmental	9	aerA,fla,laf	TRU-1	Cephalosporin, Penam	MCR-7.1	ST-3344 (1246, 1261, 1406, 1472, 652, 1509)	ST-novel (344, 2025-02-17)
ERS17181249	ERR14228025	ERP117498	48480_2#159	Aeromonas enteropelogenes	Bangladesh	2012	Plankton		This study	Aeromonas enteropelogenes	Environmental	9	aerA,alt,fla,lip	TRU-1	Cephalosporin, Penam	MCR-7.1	ST-2854 (1222, 297, 859, 19, 161, 1346)	ST-novel (344, 2025-02-04)
ERS17181212	ERR14228020	ERP117498	48480_2#19	Aeromonas enteropelogenes	Bangladesh	2011	Water		This study	Aeromonas enteropelogenes	Environmental	9	aerA,alt,fla,laf,lip	TRU-1	Cephalosporin, Penam	MCR-7.1	ST-2855 (716, 17, 1241, 249, 1441, 894)	ST-novel (344, 2025-02-04)
ERS17181148	ERR14228026	ERP117498	48480_2#198	Aeromonas enteropelogenes	Bangladesh	2012	Water		This study	Aeromonas enteropelogenes	Environmental	9	fla,laf	TRU-1	Cephalosporin, Penam	MCR-7.1	ST-2856 (659, 104, 689, 434, 356, 155)	ST-novel (344, 2025-02-04)
ERS17181269	ERR14228027	ERP117498	48480_2#249	Aeromonas enteropelogenes	Bangladesh	2012	Water		This study	Aeromonas enteropelogenes	Environmental	9	aerA,fla,laf	TRU-1	Cephalosporin, Penam	MCR-7.1	ST-2857 (247, 1111, 574, 454, 1442, 1347)	ST-novel (344, 2025-02-04)
ERS17181380	ERR14228028	ERP117498	48480_2#252	Aeromonas enteropelogenes	Bangladesh	2011	Plankton		This study	Aeromonas enteropelogenes	Environmental	9	alt,fla,laf,lip	TRU-1	Cephalosporin, Penam	MCR-7.1, MCR-3	ST-2858 (1255, 525, 607, 155, 659, 673)	ST-novel (344, 2025-02-04)
ERS17181183	ERR14228029	ERP117498	48480_2#268	Aeromonas enteropelogenes	Bangladesh	2012	Water		This study	Aeromonas enteropelogenes	Environmental	9	aerA,alt,fla,lip	TRU-1	Cephalosporin, Penam	MCR-7.1	ST-2854 (1222, 297, 859, 19, 161, 1346)	ST-novel (344, 2025-02-04)
ERS17181178	ERR14228021	ERP117498	48480_2#40	Aeromonas enteropelogenes	Bangladesh	2012	Water		This study	Aeromonas enteropelogenes	Environmental	9	aerA,alt,fla,laf,lip	TRU-1	Cephalosporin, Penam	MCR-7.1	ST-2859 (1253, 322, 689, 434, 1443, 670)	ST-novel (344, 2025-02-04)
ERS17181332	ERR14228022	ERP117498	48480_2#64	Aeromonas enteropelogenes	Bangladesh	2014	Water		This study	Aeromonas enteropelogenes	Environmental	9	aerA,fla,laf	TRU-1	Cephalosporin, Penam	MCR-7.1, MCR-3	ST-2860 (1256, 525, 1242, 156, 160, 882)	ST-novel (344, 2025-02-04)
ERS17181122	ERR14228023	ERP117498	48480_2#80	Aeromonas enteropelogenes	Bangladesh	2011	Water		This study	Aeromonas enteropelogenes	Environmental	9	alt,fla,laf,lip	TRU-1	Cephalosporin, Penam	MCR-7.1	ST-2861 (1257, 432, 248, 1285, 973, 324)	ST-novel (344, 2025-02-04)
ERS17181435	ERR14228030	ERP117498	48538_1#105	Aeromonas veronii	Bangladesh	2011	Plankton		This study	Aeromonas veronii	Environmental	15	act,ela,fla,laf,lip	cphA4, OXA-12	Carbapenem, Cephalosporin, Penam	MCR-7.1	ST-2862 (223, 403, 596, 416, 458, 381)	ST-novel (344, 2025-02-04)
ERS17181531	ERR14228031	ERP117498	48538_1#106	Aeromonas enteropelogenes	Bangladesh	2012	Water		This study	Aeromonas enteropelogenes	Environmental	9	aerA,alt,fla,laf,lip	TRU-1	Cephalosporin, Penam	MCR-7.1, MCR-3	ST-2863 (1258, 322, 1243, 155, 1444, 1348)	ST-novel (344, 2025-02-04)
ERS17181437	ERR14228032	ERP117498	48538_1#109	Aeromonas enteropelogenes	Bangladesh	2011	Plankton		This study	Aeromonas enteropelogenes	Environmental	9	alt,fla,laf,lip	TRU-1	Cephalosporin, Penam	MCR-7.1, MCR-3	ST-2858 (1255, 525, 607, 155, 659, 673)	ST-novel (344, 2025-02-04)
ERS17181438	ERR14228033	ERP117498	48538_1#111	Aeromonas enteropelogenes	Bangladesh	2011	Plankton		This study	Aeromonas enteropelogenes	Environmental	9	alt,fla,laf,lip	TRU-1	Cephalosporin, Penam	MCR-7.1, MCR-3	ST-2858 (1255, 525, 607, 155, 659, 673)	ST-novel (344, 2025-02-04)
ERS17181535	ERR14228034	ERP117498	48538_1#130	Aeromonas enteropelogenes	Bangladesh	2014	Plankton		This study	Aeromonas enteropelogenes	Environmental	9	fla,laf	TRU-1	Cephalosporin, Penam	MCR-7.1	ST-2864 (328, 1112, 248, 1286, 1438, 155)	ST-novel (344, 2025-02-04)
ERS17181623	ERR14228035	ERP117498	48538_1#311	Aeromonas enteropelogenes	Bangladesh	2011	Plankton		This study	Aeromonas enteropelogenes	Environmental	9	aerA,alt,fla,laf,lip	TRU-1	Cephalosporin, Penam	MCR-7.1	ST-2865 (1259, 525, 651, 19, 1445, 1349)	ST-novel (344, 2025-02-04)
ERS17182039	ERR14228038	ERP117498	48606_1#180	Aeromonas enteropelogenes	Bangladesh	2009	Water		This study	Aeromonas enteropelogenes	Environmental	9	aerA,alt,fla,laf,lip	TRU-1	Cephalosporin, Penam	MCR-7.1	ST-2866 (1255, 240, 248, 1287, 261, 324)	ST-novel (344, 2025-02-04)
ERS17182041	ERR14228039	ERP117498	48606_1#184	Aeromonas enteropelogenes	Bangladesh	2010	Water		This study	Aeromonas enteropelogenes	Environmental	9	aerA,alt,fla,laf,lip	TRU-1	Cephalosporin, Penam	MCR-7.1	ST-2867 (1247, 557, 651, 969, 1446, 17)	ST-novel (344, 2025-02-04)
ERS17182077	ERR14228040	ERP117498	48606_1#338	Aeromonas jandaei	Bangladesh	2009	Water		This study	Aeromonas jandaei	Environmental	10	aerA,ela,fla,laf	AQU-2, cphA8, MCR-7.1, OXA-12	Carbapenem, Cephalosporin, Penam, Peptide		ST-2868 (1260, 1113, 1244, 1288, 1447, 1350)	ST-novel (344, 2025-02-04)
ERS17181805	ERR14228036	ERP117498	48606_1#4	Aeromonas enteropelogenes	Bangladesh	2013	Water		This study	Aeromonas enteropelogenes	Environmental	9	aerA,alt,fla,laf,lip	TRU-1	Cephalosporin, Penam	MCR-7.1	ST-2869 (1253, 322, 689, 1289, 1443, 670)	ST-novel (344, 2025-02-04)
ERS17182008	ERR14228037	ERP117498	48606_1#56	Aeromonas enteropelogenes	Bangladesh	2009	Water		This study	Aeromonas enteropelogenes	Environmental	9	alt,fla,laf,lip	TRU-1	Cephalosporin, Penam	MCR-7.1, MCR-3	ST-2870 (716, 17, 689, 1290, 261, 155)	ST-novel (344, 2025-02-04)
ERS17182226	ERR14228041	ERP117498	48606_2#136	Aeromonas enteropelogenes	Bangladesh	2004	Water		This study	Aeromonas enteropelogenes	Environmental	9	aerA,fla	TRU-1	Cephalosporin, Penam	MCR-7.1	ST-445 (328, 104, 95, 332, 356, 100)
ERS17182348	ERR14228042	ERP117498	48606_2#251	Aeromonas enteropelogenes	Bangladesh	2004	Water		This study	Aeromonas enteropelogenes	Environmental	9	aerA,fla,laf	TRU-1	Cephalosporin, Penam	MCR-7.1, MCR-3.9	ST-2871 (1261, 557, 651, 1291, 1448, 325)	ST-novel (344, 2025-02-04)
ERS17182353	ERR14228043	ERP117498	48606_2#279	Aeromonas enteropelogenes	Bangladesh	2007	Water		This study	Aeromonas enteropelogenes	Environmental	9	aerA,fla,laf	TRU-1	Cephalosporin, Penam	MCR-7.1, MCR-3.9	ST-2871 (1261, 557, 651, 1291, 1448, 325)	ST-novel (344, 2025-02-04)
ERS17182112	ERR14228044	ERP117498	48606_2#331	Aeromonas enteropelogenes	Bangladesh	2010	Plankton		This study	Aeromonas enteropelogenes	Environmental	9	aerA,fla,laf	TRU-1	Cephalosporin, Penam	MCR-7.1	ST-2872 (1246, 790, 1245, 155, 1384, 699)	ST-novel (344, 2025-02-04)
ERS17182940	ERR14228046	ERP117498	48638_1#103	Aeromonas enteropelogenes	Bangladesh	2012	Plankton		This study	Aeromonas enteropelogenes	Environmental	9	aerA,fla,laf	TRU-1	Cephalosporin, Penam	MCR-7.1	ST-2873 (1262, 790, 651, 1292, 1449, 324)	ST-novel (344, 2025-02-04)
ERS17183000	ERR14228047	ERP117498	48638_1#112	Aeromonas veronii	Bangladesh	2012	Water		This study	Aeromonas veronii	Environmental	16	act,aerA,ela,fla,laf,lip	cphA4, OXA-12	Carbapenem, Cephalosporin, Penam	MCR-7.1	ST-2874 (1263, 300, 435, 1293, 1450, 1351)	ST-novel (344, 2025-02-04)
ERS17183224	ERR14228048	ERP117498	48638_1#254	Aeromonas enteropelogenes	Bangladesh	2013	Water		This study	Aeromonas enteropelogenes	Environmental	9	aerA,fla,laf	TRU-1	Cephalosporin, Penam	MCR-7.1, MCR-3.9	ST-2875 (1264, 1103, 1246, 1294, 1428, 325)	ST-novel (344, 2025-02-04)
ERS17183129	ERR14228049	ERP117498	48638_1#273	Aeromonas schubertii	Bangladesh	2011	Water		This study	Aeromonas spp.	Environmental	1	ela,laf	NA	NA	MCR-7.1	ST-2876 (1265, 1114, 1247, 1295, 955, 1352)	ST-novel (344, 2025-02-04)
ERS17183232	ERR14228050	ERP117498	48638_1#284	Aeromonas enteropelogenes	Bangladesh	2013	Plankton		This study	Aeromonas enteropelogenes	Environmental	9	aerA,alt,fla,laf,lip	TRU-1	Cephalosporin, Penam	MCR-7.1	ST-2877 (1222, 297, 1248, 1287, 1451, 620)	ST-novel (344, 2025-02-04)
ERS17182971	ERR14228045	ERP117498	48638_1#8	Aeromonas enteropelogenes	Bangladesh	2012	Water		This study	Aeromonas enteropelogenes	Environmental	9	alt,fla,laf,lip	TRU-1	Cephalosporin, Penam	MCR-7.1	ST-2878 (1266, 1115, 651, 1296, 930, 875)	ST-novel (344, 2025-02-04)
ERS17183263	ERR14228052	ERP117498	48638_2#13	Aeromonas enteropelogenes	Bangladesh	2006	Water		This study	Aeromonas enteropelogenes	Environmental	9	fla,laf	TRU-1	Cephalosporin, Penam	MCR-7.1	ST-2879 (1267, 525, 574, 249, 741, 156)	ST-novel (344, 2025-02-04)
ERS17183320	ERR14228056	ERP117498	48638_2#233	Aeromonas enteropelogenes	Bangladesh	2014	Water		This study	Aeromonas enteropelogenes	Environmental	9	fla,laf,lip	TRU-1	Cephalosporin, Penam	MCR-7.1	ST-2880 (1268, 1116, 651, 1297, 1452, 700)	ST-novel (344, 2025-02-04)
ERS17183424	ERR14228053	ERP117498	48638_2#27	Aeromonas enteropelogenes	Bangladesh	2015	Plankton		This study	Aeromonas enteropelogenes	Environmental	9	aerA,alt,fla,laf,lip	TRU-1	Cephalosporin, Penam	MCR-7.1, MCR-3	ST-2881 (583, 1117, 359, 1298, 1435, 324)	ST-novel (344, 2025-02-04)
ERS17183345	ERR14228057	ERP117498	48638_2#331	Aeromonas veronii	Bangladesh	2014	Water		This study	Aeromonas veronii	Environmental	16	act,aerA,ascF-G,ela,fla,laf,lip	cphA4, OXA-12	Carbapenem, Cephalosporin, Penam	MCR-7.1	ST-2882 (1269, 71, 1249, 632, 1453, 1353)	ST-novel (344, 2025-02-04)
ERS17183414	ERR14228058	ERP117498	48638_2#360	Aeromonas dhakensis	Bangladesh	2011	Plankton		This study	Aeromonas dhakensis	Environmental	6	act,aerA,alt,ela,hlyA,lip	AQU-3, cphA2, OXA-724	Carbapenem, Cephalosporin, Penam	MCR-7.1	ST-2883 (261, 164, 1250, 1299, 1454, 1354)	ST-novel (344, 2025-02-04)
ERS17183367	ERR14228054	ERP117498	48638_2#40	Aeromonas enteropelogenes	Bangladesh	2014	Water		This study	Aeromonas enteropelogenes	Environmental	9	aerA,fla,laf	TRU-1	Cephalosporin, Penam	MCR-7.1	ST-2884 (1246, 17, 1233, 1275, 1455, 156)	ST-novel (344, 2025-02-04)
ERS17183277	ERR14228055	ERP117498	48638_2#73	Aeromonas enteropelogenes	Bangladesh	2006	Zooplankton		This study	Aeromonas enteropelogenes	Environmental	9	alt,fla,laf,lip	TRU-1	Cephalosporin, Penam	MCR-7.1, MCR-3	ST-2885 (1270, 17, 1251, 155, 1456, 434)	ST-novel (344, 2025-02-04)
ERS17183359	ERR14228051	ERP117498	48638_2#8	Aeromonas enteropelogenes	Bangladesh	2011	Plankton		This study	Aeromonas enteropelogenes	Environmental	9	aerA,alt,fla,laf,lip	TRU-1	Cephalosporin, Penam	MCR-7.1	ST-2865 (1259, 525, 651, 19, 1445, 1349)	ST-novel (344, 2025-02-04)
ERS17182808	ERR14228059	ERP117498	48651_1#156	Aeromonas enteropelogenes	Bangladesh	2013	Plankton		This study	Aeromonas enteropelogenes	Environmental	9	aerA,fla,laf	TRU-1	Cephalosporin, Penam	MCR-7.1, MCR-3.9	ST-2886 (1271, 557, 651, 1291, 1428, 325)	ST-novel (344, 2025-02-04)
ERS17182730	ERR14228060	ERP117498	48651_1#223	Aeromonas veronii	Bangladesh	2011	Plankton		This study	Aeromonas veronii	Environmental	16	act,ascF-G,ela,fla	cphA4, OXA-12	Carbapenem, Cephalosporin, Penam	MCR-7.1	ST-2887 (1269, 1118, 110, 1300, 1457, 1263)	ST-novel (344, 2025-02-04)
ERS20902679	ERR14228068	ERP117498	49619_2#114	Aeromonas caviae	India	2021	River water		This study	Aeromonas caviae	Environmental	4	aerA,alt,ela,fla,lip	MOX-2, OXA-427	Cephalosporin, Cephamycin, Penam	MCR-7.1	ST-3085 (96, 314, 565, 159, 174, 98)	ST-novel (344, 2025-02-04)
ERS20902682	ERR14228069	ERP117498	49619_2#120	Aeromonas caviae	India	2021	River water		This study	Aeromonas caviae	Environmental	4	aerA,alt,ela,lip	MOX-6, OXA-427	Cephalosporin, Cephamycin, Penam	MCR-7.1, MCR-3.8, MCR-9	ST-313 (198, 179, 151, 198, 252, 207)
ERS20902692	ERR14228070	ERP117498	49619_2#156	Aeromonas caviae	India	2021	Pond water		This study	Aeromonas caviae	Environmental	4	aerA,alt,ela,fla,laf,lip	MOX-6, OXA-427	Cephalosporin, Cephamycin, Penam	MCR-7.1	ST-1464 (96, 179, 198, 94, 174, 197)
ERS20902693	ERR14228071	ERP117498	49619_2#158	Aeromonas caviae	India	2021	Pond water		This study	Aeromonas caviae	Environmental	4	alt,ela,fla,lip	MOX-6, OXA-427	Cephalosporin, Cephamycin, Penam	MCR-7.1	ST-3086 (92, 102, 687, 443, 1600, 159)	ST-novel (344, 2025-02-04)
ERS20902700	ERR14228072	ERP117498	49619_2#188	Aeromonas veronii	India	2021	Lake water		This study	Aeromonas veronii	Environmental	16	act,aerA,ela,laf,lip	cphA4, OXA-12	Carbapenem, Cephalosporin, Penam	MCR-7.1	ST-413 (307, 299, 312, 224, 332, 327)
ERS20902701	ERR14228073	ERP117498	49619_2#190	Aeromonas veronii	India	2021	Lake water		This study	Aeromonas veronii	Environmental	15	act,aerA,ela,fla,lip	CEPH-A3, FOX-3, OXA-12	Carbapenem, Cephalosporin, Cephamycin, Penam	MCR-7.1	ST-3345 (1426, 587, 1407, 1473, 613, 791)	ST-novel (344, 2025-02-17)
ERS20902757	ERR14228074	ERP117498	49619_2#223	Aeromonas hydrophila	India	2021	River water		This study	Aeromonas hydrophila	Environmental	5	act,aerA,alt,ast,ela,hlyA,lip	CepS, imiH, OXA-724	Carbapenem, Cephalosporin, Penam	MCR-7.1, MCR-3.12	ST-2524 (782, 710, 771, 792, 968, 830)
ERS20902710	ERR14228075	ERP117498	49619_2#224	Aeromonas veronii	India	2021	River water		This study	Aeromonas veronii	Environmental	15	act,aerA,fla	cphA4, FOX-3, OXA-12	Carbapenem, Cephalosporin, Cephamycin, Penam	MCR-7.1	ST-3087 (666, 406, 445, 1420, 642, 1478)	ST-novel (344, 2025-02-04)
ERS20902711	ERR14228076	ERP117498	49619_2#244	Aeromonas veronii	India	2021	River water		This study	Aeromonas veronii	Environmental	15	act,aerA,fla,lip	CEPH-A3, FOX-3, OXA-12, tet(E)	Carbapenem, Cephalosporin, Cephamycin, Penam, Tetracycline	MCR-7.1	ST-1701 (630, 403, 618, 632, 673, 686)
ERS20902795	ERR14228077	ERP117498	49619_2#245	Aeromonas veronii	India	2020	River water		This study	Aeromonas veronii	Environmental	16	act,aerA,laf	aadA2, APH(3')-Ia, CEPH-A3, dfrA12, OXA-12, sul1, tet(A)	Aminoglycoside, Carbapenem, Cephalosporin, Diaminopyrimidine, Penam, Sulfonamide, Tetracycline	MCR-7.1	ST-3088 (588, 241, 169, 1236, 262, 259)	ST-novel (344, 2025-02-04)
ERS20902713	ERR14228078	ERP117498	49619_2#246	Aeromonas veronii	India	2021	River water		This study	Aeromonas veronii	Environmental	15	act,aerA,fla,lip	CEPH-A3, FOX-3, OXA-12, tet(E)	Carbapenem, Cephalosporin, Cephamycin, Penam, Tetracycline	MCR-7.1	ST-1701 (630, 403, 618, 632, 673, 686)
ERS20902716	ERR14228079	ERP117498	49619_2#248	Aeromonas dhakensis	India	2021	River water		This study	Aeromonas dhakensis	Environmental	6	act,aerA,alt,ascF-G,ela,fla,hlyA,lip	AQU-2, arr-2, dfrA1, imiH, mphA, mphE, msrE, OXA-724, QnrVC1, RSA-1, sul1	Carbapenem, Cephalosporin, Diaminopyrimidine, Fluoroquinolone, Lincosamide, Macrolide, Oxazolidinone, Penam, Phenicol, Pleuromutilin, Rifamycin, Streptogramin, Sulfonamide, Tetracycline	MCR-7.1	ST-2154 (211, 912, 403, 388, 489, 732)
ERS20903101	ERR14228080	ERP117498	49619_2#253	Aeromonas veronii	India	2020	River water		This study	Aeromonas veronii	Environmental	16	act,aerA,lip	cphA6, OXA-12	Carbapenem, Cephalosporin, Penam	MCR-7.1	ST-3089 (775, 71, 306, 1421, 810, 1479)	ST-novel (344, 2025-02-04)
ERS20902717	ERR14228081	ERP117498	49619_2#254	Aeromonas dhakensis	India	2021	River water		This study	Aeromonas dhakensis	Environmental	6	act,aerA,alt,ela,fla,hlyA,lip	AQU-1, CEPH-A3, OXA-724	Carbapenem, Cephalosporin, Penam	MCR-7.1	ST-3090 (318, 308, 1361, 263, 1601, 1480)	ST-novel (344, 2025-02-04)
ERS20903139	ERR14228082	ERP117498	49619_2#255	Aeromonas sanarellii	India	2021	River water		This study	Aeromonas sanarellii	Environmental	3	aerA,alt,ela,fla,laf,lip	CMY-1, OXA-427	Cephalosporin, Cephamycin, Penam	MCR-7.1	ST-3091 (1375, 1220, 1305, 1422, 1602, 570)	ST-novel (344, 2025-02-04)
ERS20902718	ERR14228083	ERP117498	49619_2#256	Aeromonas dhakensis	India	2021	River water		This study	Aeromonas dhakensis	Environmental	6	aerA,alt,ascF-G,ela,fla,hlyA,laf,lip	AQU-1, cphA7, OXA-724	Carbapenem, Cephalosporin, Penam	MCR-7.1	ST-3092 (1376, 1221, 1362, 395, 1603, 1481)	ST-novel (344, 2025-02-04)
ERS20903142	ERR14228084	ERP117498	49619_2#273	Aeromonas veronii	India	2021	River water		This study	Aeromonas veronii	Environmental	16	act,aerA,ascF-G,fla,lip	cphA4, OXA-12	Carbapenem, Cephalosporin, Penam	MCR-7.1	ST-3093 (1377, 855, 1363, 1293, 1604, 220)	ST-novel (344, 2025-02-04)
ERS20902719	ERR14228085	ERP117498	49619_2#274	Aeromonas caviae	India	2021	River water		This study	Aeromonas caviae	Environmental	4	alt,ela,fla,laf,lip	MOX-7, OXA-427	Cephalosporin, Cephamycin, Penam	MCR-7.1	ST-3094 (1378, 610, 926, 624, 629, 1482)	ST-novel (344, 2025-02-04)
ERS20903152	ERR14228086	ERP117498	49619_2#275	Aeromonas caviae	India	2021	River water		This study	Aeromonas caviae	Environmental	4	alt,ela,fla,laf,lip	MOX-4, OXA-427	Cephalosporin, Cephamycin, Penam	MCR-7.1	ST-3095 (1379, 189, 560, 991, 685, 1034)	ST-novel (344, 2025-02-04)
ERS20902720	ERR14228087	ERP117498	49619_2#276	Aeromonas dhakensis	India	2021	River water		This study	Aeromonas dhakensis	Environmental	6	act,aerA,alt,ascF-G,ela,fla,hlyA,laf,lip	APH(3'')-Ib, APH(6)-Id, AQU-3, cphA2, OXA-724, sul2	Aminoglycoside, Carbapenem, Cephalosporin, Penam, Sulfonamide	MCR-7.1	ST-3096 (256, 262, 132, 378, 352, 415)	ST-novel (344, 2025-02-04)
ERS20903155	ERR14228088	ERP117498	49619_2#277	Aeromonas hydrophila	India	2021	River water		This study	Aeromonas hydrophila	Environmental	5	aerA,alt,ast,ela,hlyA,lip	CepS, cphA7, OXA-724	Carbapenem, Cephalosporin, Penam	MCR-9, MCR-7.1	ST-3097 (1380, 1222, 825, 1372, 1545, 1429)	ST-novel (344, 2025-02-04)
ERS20903208	ERR14228089	ERP117498	49619_2#279	Aeromonas veronii	India	2020	River water		This study	Aeromonas veronii	Environmental	16	act,fla,lip	CEPH-A3, OXA-12	Carbapenem, Cephalosporin, Penam	MCR-7.1	ST-3098 (610, 789, 213, 577, 971, 1445)	ST-novel (344, 2025-02-04)
ERS20902722	ERR14228090	ERP117498	49619_2#280	Aeromonas dhakensis	India	2021	River water		This study	Aeromonas dhakensis	Environmental	6	act,aerA,alt,ascF-G,ela,fla,hlyA,laf,lip	APH(3'')-Ib, APH(6)-Id, AQU-3, cphA2, OXA-724, sul2	Aminoglycoside, Carbapenem, Cephalosporin, Penam, Sulfonamide	MCR-7.1	ST-3096 (256, 262, 132, 378, 352, 415)	ST-novel (344, 2025-02-04)
ERS20902723	ERR14228091	ERP117498	49619_2#282	Aeromonas dhakensis	India	2021	River water		This study	Aeromonas dhakensis	Environmental	6	act,aerA,alt,ascF-G,ela,fla,hlyA,laf,lip	APH(3'')-Ib, APH(6)-Id, AQU-3, cphA2, OXA-724, sul2	Aminoglycoside, Carbapenem, Cephalosporin, Penam, Sulfonamide	MCR-7.1	ST-3096 (256, 262, 132, 378, 352, 415)	ST-novel (344, 2025-02-04)
ERS20903246	ERR14228092	ERP117498	49619_2#283	Aeromonas veronii	India	2020	River water		This study	Aeromonas veronii	Environmental	16	act,aerA,ela,fla,lip	CEPH-A3, OXA-12, tet(E)	Carbapenem, Cephalosporin, Penam, Tetracycline	MCR-7.1	ST-3099 (1302, 1144, 111, 1423, 1497, 1390)	ST-novel (344, 2025-02-04)
ERS20902724	ERR14228093	ERP117498	49619_2#284	Aeromonas caviae	India	2021	River water		This study	Aeromonas caviae	Environmental	4	aerA,alt,ela,fla,laf,lip	MOX-6, OXA-427	Cephalosporin, Cephamycin, Penam	MCR-7.1, MCR-3.8, MCR-9	ST-3100 (198, 179, 439, 167, 252, 207)	ST-novel (344, 2025-02-04)
ERS20903296	ERR14228094	ERP117498	49619_2#285	Aeromonas veronii	India	2021	River water		This study	Aeromonas veronii	Environmental	16	act,aerA,ela,lip	cphA6, OXA-12	Carbapenem, Cephalosporin, Penam	MCR-7.1	ST-3101 (300, 1223, 66, 1424, 140, 223)	ST-novel (344, 2025-02-04)
ERS20902725	ERR14228095	ERP117498	49619_2#286	Aeromonas caviae	India	2021	River water		This study	Aeromonas caviae	Environmental	4	aerA,alt,ela,fla,laf,lip	MOX-6, OXA-427	Cephalosporin, Cephamycin, Penam	MCR-7.1	ST-1464 (96, 179, 198, 94, 174, 197)
ERS20903301	ERR14228096	ERP117498	49619_2#287	Aeromonas veronii	India	2021	River water		This study	Aeromonas veronii	Environmental	16	act,aerA,ascF-G,laf	CEPH-A3, OXA-12	Carbapenem, Cephalosporin, Penam	MCR-7.1	ST-3102 (701, 1224, 1364, 397, 50, 1483)	ST-novel (344, 2025-02-04)
ERS20902659	ERR14228061	ERP117498	49619_2#30	Aeromonas caviae	India	2021	River water		This study	Aeromonas caviae	Environmental	4	aerA,alt,ela,fla,laf,lip	catI, dfrA1, MOX-7, OXA-427, sul1, VEB-9	Cephalosporin, Cephamycin, Diaminopyrimidine, Monobactam, Penam, Phenicol, Sulfonamide	MCR-7.1	ST-3103 (96, 602, 683, 536, 97, 158)	ST-novel (344, 2025-02-04)
ERS20903332	ERR14228097	ERP117498	49619_2#305	Aeromonas veronii	India	2021	River water		This study	Aeromonas veronii	Environmental	16	act,lip	cphA6, OXA-12	Carbapenem, Cephalosporin, Penam	MCR-7.1	ST-3104 (300, 71, 66, 338, 354, 1484)	ST-novel (344, 2025-02-04)
ERS20902727	ERR14228098	ERP117498	49619_2#306	Aeromonas dhakensis	India	2021	River water		This study	Aeromonas dhakensis	Environmental	6	aerA,alt,ela,fla,hlyA,lip	AQU-2, imiH, OXA-724	Carbapenem, Cephalosporin, Penam	MCR-7.1	ST-1330 (347, 103, 94, 875, 946, 913)	ST-novel (149, 2022-07-13)
ERS20902728	ERR14228099	ERP117498	49619_2#308	Aeromonas dhakensis	India	2021	River water		This study	Aeromonas dhakensis	Environmental	6	aerA,alt,ela,fla,hlyA,lip	AQU-2, imiH, OXA-724	Carbapenem, Cephalosporin, Penam	MCR-7.1	ST-1330 (347, 103, 94, 875, 946, 913)	ST-novel (149, 2022-07-13)
ERS20902729	ERR14228100	ERP117498	49619_2#310	Aeromonas enteropelogenes	India	2021	River water		This study	Aeromonas enteropelogenes	Environmental	9	fla,laf	TRU-1	Cephalosporin, Penam	MCR-7.1	ST-3105 (1250, 1103, 584, 1275, 1605, 1485)	ST-novel (344, 2025-02-04)
ERS20949255	ERR14228101	ERP117498	49619_2#313	Aeromonas veronii	India	2021	Lake water		This study	Aeromonas veronii	Environmental	16	act,aerA,lip	CEPH-A3, FOX-7, OXA-12	Carbapenem, Cephalosporin, Cephamycin, Penam	MCR-7.1	ST-Unassigned (937, 50, 1365, 345, , 1486)
ERS20902731	ERR14228102	ERP117498	49619_2#314	Aeromonas dhakensis	India	2021	River water		This study	Aeromonas dhakensis	Environmental	6	act,aerA,alt,ela,fla,hlyA,lip	AQU-1, cphA2, OXA-724	Carbapenem, Cephalosporin, Penam	MCR-7.1	ST-3106 (1381, 1225, 1366, 378, 1607, 1487)	ST-novel (344, 2025-02-04)
ERS20902633	ERR14228103	ERP117498	49619_2#315	Aeromonas veronii	India	2021	Lake water		This study	Aeromonas veronii	Environmental	16	act,aerA,fla,lip	cphA4, OXA-12	Carbapenem, Cephalosporin, Penam	MCR-7.1	ST-3107 (688, 226, 221, 1425, 239, 1411)	ST-novel (344, 2025-02-04)
ERS20902733	ERR14228104	ERP117498	49619_2#318	Aeromonas caviae	India	2021	River water		This study	Aeromonas caviae	Environmental	4	alt,ela,fla,laf,lip	MOX-6, OXA-427	Cephalosporin, Cephamycin, Penam	MCR-7.1	ST-3108 (348, 12, 528, 1055, 96, 173)	ST-novel (344, 2025-02-04)
ERS20902662	ERR14228062	ERP117498	49619_2#32	Aeromonas dhakensis	India	2021	River water		This study	Aeromonas dhakensis	Environmental	6	aerA,alt,ascF-G,ela,fla,hlyA,lip	AQU-2, cphA2, OXA-724	Carbapenem, Cephalosporin, Penam	MCR-7.1	ST-3109 (1382, 103, 1367, 1426, 1608, 1488)	ST-novel (344, 2025-02-04)
ERS20902636	ERR14228105	ERP117498	49619_2#337	Aeromonas veronii	India	2021	Lake water		This study	Aeromonas veronii	Environmental	16	act,aerA,ascF-G,fla,laf,lip	cphA6, OXA-12	Carbapenem, Cephalosporin, Penam	MCR-7.1	ST-3110 (438, 139, 40, 133, 40, 613)	ST-novel (344, 2025-02-04)
ERS20902735	ERR14228106	ERP117498	49619_2#338	Aeromonas dhakensis	India	2021	Pond water		This study	Aeromonas dhakensis	Environmental	6	alt,ela,hlyA,lip	AQU-1, cphA2, OXA-724	Carbapenem, Cephalosporin, Penam	MCR-7.1	ST-337 (258, 254, 259, 260, 279, 274)
ERS20902736	ERR14228107	ERP117498	49619_2#340	Aeromonas dhakensis	India	2021	Pond water		This study	Aeromonas dhakensis	Environmental	6	alt,ela,hlyA,lip	AQU-1, cphA2, OXA-724	Carbapenem, Cephalosporin, Penam	MCR-7.1	ST-337 (258, 254, 259, 260, 279, 274)
ERS20902737	ERR14228108	ERP117498	49619_2#342	Aeromonas dhakensis	India	2021	Pond water		This study	Aeromonas dhakensis	Environmental	6	alt,ascF-G,ela,fla,hlyA,laf,lip	AQU-3, CEPH-A3, OXA-724	Carbapenem, Cephalosporin, Penam	MCR-7.1	ST-3111 (256, 253, 1368, 393, 352, 101)	ST-novel (344, 2025-02-04)
ERS20902738	ERR14228109	ERP117498	49619_2#344	Aeromonas dhakensis	India	2021	Pond water		This study	Aeromonas dhakensis	Environmental	6	alt,ascF-G,ela,fla,hlyA,laf,lip	AQU-3, CEPH-A3, OXA-724	Carbapenem, Cephalosporin, Penam	MCR-7.1	ST-3111 (256, 253, 1368, 393, 352, 101)	ST-novel (344, 2025-02-04)
ERS20902739	ERR14228110	ERP117498	49619_2#346	Aeromonas dhakensis	India	2021	Pond water		This study	Aeromonas dhakensis	Environmental	6	act,aerA,alt,ela,fla,hlyA,laf,lip	AQU-2, cphA2, OXA-724	Carbapenem, Cephalosporin, Penam	MCR-7.1, MCR-9	ST-3112 (318, 308, 1369, 263, 342, 1480)	ST-novel (344, 2025-02-04)
ERS20902740	ERR14228111	ERP117498	49619_2#348	Aeromonas dhakensis	India	2021	Pond water		This study	Aeromonas dhakensis	Environmental	6	act,aerA,alt,ela,fla,hlyA,lip	AQU-2, cphA2, OXA-724	Carbapenem, Cephalosporin, Penam	MCR-7.1, MCR-9	ST-3112 (318, 308, 1369, 263, 342, 1480)	ST-novel (344, 2025-02-04)
ERS20902642	ERR14228112	ERP117498	49619_2#349	Aeromonas veronii	India	2021	River water		This study	Aeromonas veronii	Environmental	16	act,aerA,ela,fla,laf,lip	CEPH-A3, MCR-3, MCR-3.12, OXA-12	Carbapenem, Cephalosporin, Penam, Peptide	MCR-7.1	ST-3346 (212, 490, 479, 735, 119, 53)	ST-novel (344, 2025-02-17)
ERS20902644	ERR14228113	ERP117498	49619_2#369	Aeromonas caviae	India	2021	River water		This study	Aeromonas caviae	Environmental	4	alt,ela,lip	MOX-6, OXA-427	Cephalosporin, Cephamycin, Penam	MCR-7.1	ST-3113 (92, 108, 236, 1427, 755, 94)	ST-novel (344, 2025-02-04)
ERS20902744	ERR14228114	ERP117498	49619_2#372	Aeromonas veronii	India	2021	River water		This study	Aeromonas veronii	Environmental	16	act,aerA,fla,laf	CEPH-A3, OXA-12	Carbapenem, Cephalosporin, Penam	MCR-7.1	ST-3347 (765, 1262, 40, 773, 1628, 1515)	ST-novel (344, 2025-02-17)
ERS20902745	ERR14228115	ERP117498	49619_2#374	Aeromonas dhakensis	India	2021	River water		This study	Aeromonas dhakensis	Environmental	6	aerA,alt,ela,fla,hlyA,lip	AQU-1, arr-2, cphA7, dfrA1, mphA, mphE, msrE, OXA-724, QnrVC1, RSA-1, sul1	Carbapenem, Cephalosporin, Diaminopyrimidine, Fluoroquinolone, Lincosamide, Macrolide, Oxazolidinone, Penam, Phenicol, Pleuromutilin, Rifamycin, Streptogramin, Sulfonamide, Tetracycline	MCR-7.1, MCR-9	ST-3114 (238, 254, 231, 245, 279, 969)	ST-novel (344, 2025-02-04)
ERS20902647	ERR14228116	ERP117498	49619_2#375	Aeromonas rivipollensis	India	2021	River water		This study	Aeromonas spp.	Environmental	2	alt,ela,fla,lip	MOX-9, OXA-427	Cephalosporin, Cephamycin, Penam	MCR-7.1	ST-3115 (1383, 184, 1334, 1197, 1609, 1252)	ST-novel (344, 2025-02-04)
ERS20902649	ERR14228117	ERP117498	49619_2#377	Aeromonas rivipollensis	India	2021	River water		This study	Aeromonas spp.	Environmental	2	alt,ela,lip	MOX-9, OXA-427	Cephalosporin, Cephamycin, Penam	MCR-7.1	ST-3115 (1383, 184, 1334, 1197, 1609, 1252)	ST-novel (344, 2025-02-04)
ERS20902747	ERR14228118	ERP117498	49619_2#378	Aeromonas jandaei	India	2021	River water		This study	Aeromonas jandaei	Environmental	10	ela,fla,laf	cphA8, MCR-7.1, OXA-12	Carbapenem, Cephalosporin, Penam, Peptide		ST-3116 (1384, 1200, 741, 1428, 1610, 1489)	ST-novel (344, 2025-02-04)
ERS20902648	ERR14228119	ERP117498	49619_2#379	Aeromonas veronii	India	2021	River water		This study	Aeromonas veronii	Environmental	16	act,ela,laf,lip	cphA4, OXA-12	Carbapenem, Cephalosporin, Penam	MCR-7.1	ST-3117 (85, 221, 356, 124, 119, 383)	ST-novel (344, 2025-02-04)
ERS20902748	ERR14228120	ERP117498	49619_2#380	Aeromonas veronii	India	2021	River water		This study	Aeromonas veronii	Environmental	16	act,ela,fla,laf,lip	cphA6, OXA-12	Carbapenem, Cephalosporin, Penam	MCR-7.1	ST-3348 (558, 300, 87, 222, 232, 595)	ST-novel (344, 2025-02-17)
ERS20902651	ERR14228121	ERP117498	49619_2#383	Aeromonas caviae	India	2021	River water		This study	Aeromonas caviae	Environmental	4	alt,ela,fla,laf,lip	MOX-6, OXA-427	Cephalosporin, Cephamycin, Penam	MCR-7.1	ST-3118 (1050, 96, 1062, 1091, 1611, 1145)	ST-novel (344, 2025-02-04)
ERS20902663	ERR14228063	ERP117498	49619_2#50	Aeromonas caviae	India	2021	River water		This study	Aeromonas caviae	Environmental	4	aerA,alt,ela,fla,laf,lip	MOX-7, OXA-427	Cephalosporin, Cephamycin, Penam	MCR-7.1	ST-3349 (603, 94, 1231, 360, 755, 1537)	ST-novel (344, 2025-02-17)
ERS20902667	ERR14228064	ERP117498	49619_2#58	Aeromonas caviae	India	2021	Lake water		This study	Aeromonas caviae	Environmental	4	alt,ela,lip	MOX-6, OXA-427	Cephalosporin, Cephamycin, Penam	MCR-7.1	ST-3119 (101, 102, 245, 853, 1612, 257)	ST-novel (344, 2025-02-04)
ERS20902669	ERR14228065	ERP117498	49619_2#64	Aeromonas veronii	India	2021	River water		This study	Aeromonas veronii	Environmental	16	act,aerA,ela,fla,lip	CEPH-A3, CMY-59, OXA-12	Carbapenem, Cephalosporin, Cephamycin, Penam	MCR-7.1	ST-3120 (1385, 1180, 228, 1429, 1613, 1490)	ST-novel (344, 2025-02-04)
ERS20902670	ERR14228066	ERP117498	49619_2#82	Aeromonas dhakensis	India	2021	River water		This study	Aeromonas dhakensis	Environmental	6	alt,ascF-G,ela,fla,hlyA,lip	AQU-3, cphA8, mgrA, OXA-724, tet(K)	Acridine_dye, Carbapenem, Cephalosporin, Fluoroquinolone, Penam, Peptide, Tetracycline	MCR-7.1	ST-3350 (1427, 318, 1408, 258, 424, 1538)	ST-novel (344, 2025-02-17)
ERS20902677	ERR14228067	ERP117498	49619_2#94	Aeromonas dhakensis	India	2021	River water		This study	Aeromonas dhakensis	Environmental	6	aerA,alt,ela,fla,hlyA,lip	AQU-1, imiH, OXA-724, tet(E)	Carbapenem, Cephalosporin, Penam, Tetracycline	MCR-7.1	ST-3351 (497, 463, 464, 496, 422, 283)	ST-novel (344, 2025-02-17)
ERS20902882	ERR14228166	ERP117498	49662_2#113	Aeromonas hydrophila	India	2021	River water		This study	Aeromonas hydrophila	Environmental	5	act,aerA,alt,ast,ela,fla,hlyA,laf,lip	CEPH-A3, CepS, OXA-724	Carbapenem, Cephalosporin, Penam	MCR-7.1, MCR-9	ST-3121 (1273, 779, 251, 1430, 1614, 1491)	ST-novel (344, 2025-02-04)
ERS20902917	ERR14228167	ERP117498	49662_2#114	Aeromonas caviae	India	2021	River water		This study	Aeromonas caviae	Environmental	4	aerA,alt,ela,fla,laf,lip	MOX-6, OXA-427	Cephalosporin, Cephamycin, Penam	MCR-7.1	ST-3122 (202, 162, 1370, 202, 676, 1492)	ST-novel (344, 2025-02-04)
ERS20902883	ERR14228168	ERP117498	49662_2#115	Aeromonas enteropelogenes	India	2021	River water		This study	Aeromonas enteropelogenes	Environmental	9	fla,laf	aadA2, dfrA12, mphA, sul1, TRU-1	Aminoglycoside, Cephalosporin, Diaminopyrimidine, Macrolide, Penam, Sulfonamide	MCR-7.1, MCR-3	ST-1981 (313, 744, 95, 316, 337, 875)	ST-novel (149, 2022-09-21)
ERS20902884	ERR14228169	ERP117498	49662_2#117	Aeromonas caviae	India	2021	Pond water		This study	Aeromonas caviae	Environmental	4	aerA,alt,ela,fla,laf,lip	ANT(3'')-IIa, dfrA1, MOX-6, OXA-427, sul1	Aminoglycoside, Cephalosporin, Cephamycin, Diaminopyrimidine, Penam, Sulfonamide	MCR-7.1	ST-3123 (96, 162, 93, 634, 1615, 158)	ST-novel (344, 2025-02-04)
ERS20902919	ERR14228170	ERP117498	49662_2#118	Aeromonas caviae	India	2021	River water		This study	Aeromonas caviae	Environmental	4	aerA,alt,ela,fla,lip	dfrA15, MOX-6, OXA-427	Cephalosporin, Cephamycin, Diaminopyrimidine, Penam	MCR-7.1	ST-3124 (348, 179, 1371, 347, 174, 207)	ST-novel (344, 2025-02-04)
ERS20902886	ERR14228171	ERP117498	49662_2#119	Aeromonas hydrophila	India	2021	Lake water		This study	Aeromonas hydrophila	Environmental	5	aerA,alt,ast,ela,fla,hlyA,laf,lip	CepS, cphA2, OXA-724	Carbapenem, Cephalosporin, Penam	MCR-7.1, MCR-9	ST-3125 (1386, 1226, 116, 1431, 587, 271)	ST-novel (344, 2025-02-04)
ERS20902920	ERR14228172	ERP117498	49662_2#120	Aeromonas veronii	India	2021	River water		This study	Aeromonas veronii	Environmental	16	act	cphA4, OXA-12	Carbapenem, Cephalosporin, Penam	MCR-7.1	ST-3126 (219, 385, 38, 1084, 1387, 1137)	ST-novel (344, 2025-02-04)
ERS20902885	ERR14228173	ERP117498	49662_2#121	Aeromonas dhakensis	India	2021	River water		This study	Aeromonas dhakensis	Environmental	6	aerA,alt,ela,fla,hlyA,lip	AQU-2, cphA8, OXA-724	Carbapenem, Cephalosporin, Penam	MCR-7.1	ST-3127 (1339, 143, 1332, 504, 1562, 1447)	ST-novel (344, 2025-02-04)
ERS20902921	ERR14228174	ERP117498	49662_2#122	Aeromonas veronii	India	2021	River water		This study	Aeromonas veronii	Environmental	16	act,aerA,ascF-G,fla,laf	CEPH-A3, OXA-12	Carbapenem, Cephalosporin, Penam	MCR-7.1	ST-3128 (1387, 1227, 1372, 397, 1616, 1493)	ST-novel (344, 2025-02-04)
ERS20902887	ERR14228175	ERP117498	49662_2#123	Aeromonas caviae	India	2021	Lake water		This study	Aeromonas caviae	Environmental	4	aerA,alt,ela,fla,laf,lip	MOX-6, OXA-427	Cephalosporin, Cephamycin, Penam	MCR-7.1	ST-3129 (89, 179, 93, 167, 177, 159)	ST-novel (344, 2025-02-04)
ERS20902922	ERR14228176	ERP117498	49662_2#124	Aeromonas caviae	India	2021	River water		This study	Aeromonas caviae	Environmental	4	aerA,alt,ela,fla,laf,lip	CMY-59, MOX-6, OXA-427	Cephalosporin, Cephamycin, Penam	MCR-7.1	ST-3130 (705, 162, 1373, 634, 210, 197)	ST-novel (344, 2025-02-04)
ERS20902890	ERR14228177	ERP117498	49662_2#125	Aeromonas dhakensis	India	2021	Lake water		This study	Aeromonas dhakensis	Environmental	6	alt,ascF-G,ela,hlyA,laf,lip	AQU-3, cphA2, OXA-724	Carbapenem, Cephalosporin, Penam	MCR-7.1, MCR-9	ST-2595 (1128, 250, 993, 1168, 548, 1076)
ERS20902923	ERR14228178	ERP117498	49662_2#126	Aeromonas veronii	India	2021	River water		This study	Aeromonas veronii	Environmental	16	act,aerA,fla	cphA4, OXA-12	Carbapenem, Cephalosporin, Penam	MCR-7.1	ST-3131 (542, 491, 784, 531, 897, 560)	ST-novel (344, 2025-02-04)
ERS20902889	ERR14228179	ERP117498	49662_2#127	Aeromonas dhakensis	India	2021	Lake water		This study	Aeromonas dhakensis	Environmental	6	alt,ascF-G,ela,fla,hlyA,laf,lip	AQU-3, cphA2, OXA-724	Carbapenem, Cephalosporin, Penam	MCR-7.1, MCR-9	ST-2595 (1128, 250, 993, 1168, 548, 1076)
ERS20902924	ERR14228180	ERP117498	49662_2#128	Aeromonas veronii	India	2021	River water		This study	Aeromonas veronii	Environmental	16	act,aerA,fla	cphA4, OXA-12	Carbapenem, Cephalosporin, Penam	MCR-7.1	ST-3131 (542, 491, 784, 531, 897, 560)	ST-novel (344, 2025-02-04)
ERS20902888	ERR14228181	ERP117498	49662_2#145	Aeromonas sanarellii	India	2021	Lake water		This study	Aeromonas sanarellii	Environmental	3	alt,ela,fla,laf,lip	CMY-59, CMY-8, OXA-427	Cephalosporin, Cephamycin, Penam	MCR-7.1	ST-3132 (1388, 1228, 1374, 1432, 1617, 1494)	ST-novel (344, 2025-02-04)
ERS20902925	ERR14228182	ERP117498	49662_2#146	Aeromonas veronii	India	2021	River water		This study	Aeromonas veronii	Environmental	16	act,aerA	cphA4, OXA-12, tet(E)	Carbapenem, Cephalosporin, Penam, Tetracycline	MCR-7.1	ST-911 (599, 241, 169, 250, 805, 639)
ERS20902891	ERR14228183	ERP117498	49662_2#147	Aeromonas dhakensis	India	2021	Lake water		This study	Aeromonas dhakensis	Environmental	6	act,aerA,ela,hlyA,lip	AQU-2, arr-2, dfrA1, imiH, mphA, mphE, msrE, OXA-724, QnrVC1, RSA-1, sul1	Carbapenem, Cephalosporin, Diaminopyrimidine, Fluoroquinolone, Lincosamide, Macrolide, Oxazolidinone, Penam, Phenicol, Pleuromutilin, Rifamycin, Streptogramin, Sulfonamide, Tetracycline	MCR-7.1	ST-3133 (395, 262, 1375, 314, 1618, 1495)	ST-novel (344, 2025-02-04)
ERS20902926	ERR14228184	ERP117498	49662_2#148	Aeromonas sanarellii	India	2022	River water		This study	Aeromonas sanarellii	Environmental	3	aerA,alt,ela,fla,laf,lip	CMY-8, OXA-427	Cephalosporin, Cephamycin, Penam	MCR-7.1	ST-3134 (790, 715, 522, 801, 583, 838)	ST-novel (344, 2025-02-04)
ERS20902892	ERR14228185	ERP117498	49662_2#149	Aeromonas dhakensis	India	2020	Pond water		This study	Aeromonas dhakensis	Environmental	6	act,aerA,ela,hlyA,laf,lip	AQU-2, arr-2, dfrA1, imiH, mphA, mphE, msrE, OXA-724, QnrVC1, RSA-1, sul1	Carbapenem, Cephalosporin, Diaminopyrimidine, Fluoroquinolone, Lincosamide, Macrolide, Oxazolidinone, Penam, Phenicol, Pleuromutilin, Rifamycin, Streptogramin, Sulfonamide, Tetracycline	MCR-7.1	ST-3133 (395, 262, 1375, 314, 1618, 1495)	ST-novel (344, 2025-02-04)
ERS20902893	ERR14228186	ERP117498	49662_2#151	Aeromonas veronii	India	2020	River water		This study	Aeromonas veronii	Environmental	16	act,aerA,ascF-G,fla	CEPH-A3, OXA-12	Carbapenem, Cephalosporin, Penam	MCR-7.1	ST-3135 (1389, 1229, 1376, 1433, 1619, 1496)	ST-novel (344, 2025-02-04)
ERS20902929	ERR14228187	ERP117498	49662_2#152	Aeromonas veronii	India	2022	River water		This study	Aeromonas veronii	Environmental	16	act,ela,fla,lip	cphA4, OXA-12	Carbapenem, Cephalosporin, Penam	MCR-7.1	ST-3136 (1390, 221, 1377, 224, 1620, 223)	ST-novel (344, 2025-02-04)
ERS20902894	ERR14228188	ERP117498	49662_2#153	Aeromonas veronii	India	2020	River water		This study	Aeromonas veronii	Environmental	16	act,aerA,ascF-G	CEPH-A3, OXA-12	Carbapenem, Cephalosporin, Penam	MCR-7.1	ST-3137 (50, 1186, 1326, 1380, 1553, 1403)	ST-novel (344, 2025-02-04)
ERS20902930	ERR14228189	ERP117498	49662_2#154	Aeromonas veronii	India	2021	River water		This study	Aeromonas veronii	Environmental	16	act,ascF-G,ela,fla,laf,lip	CEPH-A3, CepS, OXA-12	Carbapenem, Cephalosporin, Penam	MCR-7.1	ST-3138 (369, 1216, 124, 582, 395, 394)	ST-novel (344, 2025-02-04)
ERS20902895	ERR14228190	ERP117498	49662_2#155	Aeromonas veronii	India	2020	Pond water		This study	Aeromonas veronii	Environmental	16	act,aerA,ascF-G	CEPH-A3, OXA-12	Carbapenem, Cephalosporin, Penam	MCR-7.1	ST-3137 (50, 1186, 1326, 1380, 1553, 1403)	ST-novel (344, 2025-02-04)
ERS20902931	ERR14228191	ERP117498	49662_2#156	Aeromonas veronii	India	2021	River water		This study	Aeromonas veronii	Environmental	16	act,aerA,ascF-G,ela,fla,laf,lip	CEPH-A3, CepS, OXA-12	Carbapenem, Cephalosporin, Penam	MCR-7.1	ST-3138 (369, 1216, 124, 582, 395, 394)	ST-novel (344, 2025-02-04)
ERS20902896	ERR14228192	ERP117498	49662_2#157	Aeromonas veronii	India	2021	Pond water		This study	Aeromonas veronii	Environmental	16	act,aerA,ascF-G,fla	CEPH-A3, OXA-12	Carbapenem, Cephalosporin, Penam	MCR-7.1	ST-3135 (1389, 1229, 1376, 1433, 1619, 1496)	ST-novel (344, 2025-02-04)
ERS20902810	ERR14228193	ERP117498	49662_2#159	Aeromonas enteropelogenes	India	2021	River water		This study	Aeromonas enteropelogenes	Environmental	9	aerA,alt,fla,laf,lip	TRU-1	Cephalosporin, Penam	MCR-7.1	ST-3139 (328, 17, 18, 17, 161, 17)	ST-novel (344, 2025-02-04)
ERS20902933	ERR14228194	ERP117498	49662_2#160	Aeromonas veronii	India	2022	River water		This study	Aeromonas veronii	Environmental	15	act,aerA,ela,fla,laf,lip	cphA4, FOX-3, OXA-12	Carbapenem, Cephalosporin, Cephamycin, Penam	MCR-7.1	ST-3140 (453, 228, 443, 1160, 493, 17)	ST-novel (344, 2025-02-04)
ERS20902799	ERR14228122	ERP117498	49662_2#17	Aeromonas veronii	India	2020	River water		This study	Aeromonas veronii	Environmental	15	act,fla,lip	CEPH-A3, FOX-3, OXA-12	Carbapenem, Cephalosporin, Cephamycin, Penam	MCR-7.1	ST-3141 (223, 32, 443, 622, 673, 1006)	ST-novel (344, 2025-02-04)
ERS20902744	ERR14228195	ERP117498	49662_2#174	Aeromonas veronii	India	2021	River water		This study	Aeromonas veronii	Environmental	16	act,aerA,fla,laf	CEPH-A3, OXA-12	Carbapenem, Cephalosporin, Penam	MCR-7.1	ST-3347 (765, 1262, 40, 773, 1628, 1515)	ST-novel (344, 2025-02-17)
ERS20902745	ERR14228196	ERP117498	49662_2#176	Aeromonas dhakensis	India	2021	River water		This study	Aeromonas dhakensis	Environmental	6	aerA,alt,ela,fla,hlyA,lip	AQU-1, arr-2, cphA7, dfrA1, mphA, mphE, msrE, OXA-724, QnrVC1, RSA-1, sul1	Carbapenem, Cephalosporin, Diaminopyrimidine, Fluoroquinolone, Lincosamide, Macrolide, Oxazolidinone, Penam, Phenicol, Pleuromutilin, Rifamycin, Streptogramin, Sulfonamide, Tetracycline	MCR-7.1, MCR-9	ST-3114 (238, 254, 231, 245, 279, 969)	ST-novel (344, 2025-02-04)
ERS20902811	ERR14228197	ERP117498	49662_2#177	Aeromonas enteropelogenes	India	2020	River water		This study	Aeromonas enteropelogenes	Environmental	9	aerA,alt,fla,laf,lip	TRU-1	Cephalosporin, Penam	MCR-7.1	ST-3139 (328, 17, 18, 17, 161, 17)	ST-novel (344, 2025-02-04)
ERS20902936	ERR14228198	ERP117498	49662_2#178	Aeromonas veronii	India	2022	River water		This study	Aeromonas veronii	Environmental	16	act,fla,lip	CEPH-A3, OXA-12	Carbapenem, Cephalosporin, Penam	MCR-3.6, MCR-7.1	ST-3142 (302, 147, 1378, 570, 1621, 143)	ST-novel (344, 2025-02-04)
ERS20902812	ERR14228199	ERP117498	49662_2#179	Aeromonas hydrophila	India	2021	River water		This study	Aeromonas hydrophila	Environmental	5	alt,ascF-G,ast,ela,fla,hlyA,laf,lip	CepS, cphA2, OXA-724	Carbapenem, Cephalosporin, Penam	MCR-7.1, MCR-9	ST-3143 (502, 1230, 1379, 1434, 1622, 1497)	ST-novel (344, 2025-02-04)
ERS20902865	ERR14228123	ERP117498	49662_2#18	Aeromonas caviae	India	2021	River water		This study	Aeromonas caviae	Environmental	4	alt,ela,fla,laf,lip	MOX-6, OXA-427	Cephalosporin, Cephamycin, Penam	MCR-7.1	ST-2398 (1045, 941, 206, 193, 163, 197)	ST-novel (344, 2023-12-05)
ERS20902934	ERR14228200	ERP117498	49662_2#180	Aeromonas veronii	India	2021	River water		This study	Aeromonas veronii	Environmental	15	act,fla,lip	CEPH-A3, FOX-3, OXA-12	Carbapenem, Cephalosporin, Cephamycin, Penam	MCR-7.1	ST-3144 (610, 228, 445, 129, 1623, 75)	ST-novel (344, 2025-02-04)
ERS20949258	ERR14228201	ERP117498	49662_2#181	Aeromonas hydrophila	India	2020	Pond water		This study	Aeromonas hydrophila	Environmental	5	alt,ascF-G,ast,ela,fla,hlyA,laf,lip	CepS, cphA2, OXA-724	Carbapenem, Cephalosporin, Penam	MCR-7.1, MCR-9	ST-3143 (502, 1230, 1379, 1434, 1622, 1497)	ST-novel (344, 2025-02-04)
ERS20902935	ERR14228202	ERP117498	49662_2#182	Aeromonas veronii	India	2021	River water		This study	Aeromonas veronii	Environmental	15	act,fla,lip	CEPH-A3, FOX-3, OXA-12	Carbapenem, Cephalosporin, Cephamycin, Penam	MCR-7.1	ST-3144 (610, 228, 445, 129, 1623, 75)	ST-novel (344, 2025-02-04)
ERS20902815	ERR14228203	ERP117498	49662_2#183	Aeromonas jandaei	India	2021	River water		This study	Aeromonas jandaei	Environmental	10	act,ela,laf	AQU-2, cphA8, MCR-7.1, OXA-12	Carbapenem, Cephalosporin, Penam, Peptide		ST-3145 (950, 1231, 1380, 1435, 1624, 1498)	ST-novel (344, 2025-02-04)
ERS20902937	ERR14228204	ERP117498	49662_2#184	Aeromonas veronii	India	2021	River water		This study	Aeromonas veronii	Environmental	15	act,aerA,ela,fla,lip	cphA4, FOX-3, OXA-12	Carbapenem, Cephalosporin, Cephamycin, Penam	MCR-7.1	ST-3146 (223, 403, 443, 1436, 1625, 489)	ST-novel (344, 2025-02-04)
ERS20902813	ERR14228205	ERP117498	49662_2#185	Aeromonas caviae	India	2020	River water		This study	Aeromonas caviae	Environmental	4	aerA,alt,ela,fla,laf,lip	MOX-6, OXA-427	Cephalosporin, Cephamycin, Penam	MCR-7.1	ST-3147 (377, 824, 1381, 536, 567, 480)	ST-novel (344, 2025-02-04)
ERS20902938	ERR14228206	ERP117498	49662_2#186	Aeromonas veronii	India	2020	River water		This study	Aeromonas veronii	Environmental	16	act,ascF-G,lip	cphA4, OXA-12	Carbapenem, Cephalosporin, Penam	MCR-7.1	ST-3148 (711, 863, 1028, 717, 621, 489)	ST-novel (344, 2025-02-04)
ERS20902814	ERR14228207	ERP117498	49662_2#187	Aeromonas caviae	India	2020	Pond water		This study	Aeromonas caviae	Environmental	4	alt,ela,fla,laf,lip	MOX-6, OXA-427	Cephalosporin, Cephamycin, Penam	MCR-7.1	ST-2398 (1045, 941, 206, 193, 163, 197)	ST-novel (344, 2023-12-05)
ERS20902940	ERR14228208	ERP117498	49662_2#188	Aeromonas veronii	India	2020	River water		This study	Aeromonas veronii	Environmental	16	act,ascF-G,lip	cphA4, OXA-12	Carbapenem, Cephalosporin, Penam	MCR-7.1	ST-3148 (711, 863, 1028, 717, 621, 489)	ST-novel (344, 2025-02-04)
ERS20902816	ERR14228209	ERP117498	49662_2#189	Aeromonas caviae	India	2020	Pond water		This study	Aeromonas caviae	Environmental	4	alt,ela,fla,laf,lip	MOX-6, OXA-427	Cephalosporin, Cephamycin, Penam	MCR-7.1	ST-2398 (1045, 941, 206, 193, 163, 197)	ST-novel (344, 2023-12-05)
ERS20902800	ERR14228124	ERP117498	49662_2#19	Aeromonas caviae	India	2021	River water		This study	Aeromonas caviae	Environmental	4	aerA,alt,ela,fla,laf,lip	arr-2, dfrA1, MOX-7, mphA, mphE, msrE, OXA-427, QnrVC1, RSA-1, sul1	Carbapenem, Cephalosporin, Cephamycin, Diaminopyrimidine, Fluoroquinolone, Lincosamide, Macrolide, Oxazolidinone, Penam, Phenicol, Pleuromutilin, Rifamycin, Streptogramin, Sulfonamide, Tetracycline	MCR-7.1	ST-3149 (1391, 617, 1382, 1000, 614, 158)	ST-novel (344, 2025-02-04)
ERS20902939	ERR14228210	ERP117498	49662_2#190	Aeromonas caviae	India	2020	River water		This study	Aeromonas caviae	Environmental	4	aerA,alt,ela,fla,laf,lip	ANT(3'')-IIa, dfrA1, MOX-6, OXA-427, sul1	Aminoglycoside, Cephalosporin, Cephamycin, Diaminopyrimidine, Penam, Sulfonamide	MCR-7.1	ST-3123 (96, 162, 93, 634, 1615, 158)	ST-novel (344, 2025-02-04)
ERS20902817	ERR14228211	ERP117498	49662_2#191	Aeromonas caviae	India	2021	Lake water		This study	Aeromonas caviae	Environmental	4	alt,ela,fla,laf,lip	MOX-6, OXA-427	Cephalosporin, Cephamycin, Penam	MCR-7.1	ST-2398 (1045, 941, 206, 193, 163, 197)	ST-novel (344, 2023-12-05)
ERS20902941	ERR14228212	ERP117498	49662_2#192	Aeromonas veronii	India	2020	River water		This study	Aeromonas veronii	Environmental	16	act,aerA,ascF-G,laf	CEPH-A3, OXA-12	Carbapenem, Cephalosporin, Penam	MCR-7.1	ST-3150 (1392, 1232, 40, 1437, 1626, 1499)	ST-novel (344, 2025-02-04)
ERS20902746	ERR14228213	ERP117498	49662_2#194	Aeromonas jandaei	India	2021	River water		This study	Aeromonas jandaei	Environmental	10	ela,fla,laf	cphA8, MCR-7.1, OXA-12	Carbapenem, Cephalosporin, Penam, Peptide		ST-3116 (1384, 1200, 741, 1428, 1610, 1489)	ST-novel (344, 2025-02-04)
ERS20902747	ERR14228214	ERP117498	49662_2#196	Aeromonas jandaei	India	2021	River water		This study	Aeromonas jandaei	Environmental	10	ela,fla,laf	cphA8, MCR-7.1, OXA-12	Carbapenem, Cephalosporin, Penam, Peptide		ST-3116 (1384, 1200, 741, 1428, 1610, 1489)	ST-novel (344, 2025-02-04)
ERS20902748	ERR14228215	ERP117498	49662_2#198	Aeromonas veronii	India	2021	River water		This study	Aeromonas veronii	Environmental	16	act,ela,fla,laf,lip	cphA6, OXA-12	Carbapenem, Cephalosporin, Penam	MCR-7.1	ST-3348 (558, 300, 87, 222, 232, 595)	ST-novel (344, 2025-02-17)
ERS20902866	ERR14228125	ERP117498	49662_2#20	Aeromonas caviae	India	2021	River water		This study	Aeromonas caviae	Environmental	4	alt,ela,fla,laf,lip	MOX-6, OXA-427	Cephalosporin, Cephamycin, Penam	MCR-7.1	ST-2398 (1045, 941, 206, 193, 163, 197)	ST-novel (344, 2023-12-05)
ERS20902749	ERR14228216	ERP117498	49662_2#200	Aeromonas caviae	India	2021	Lake water		This study	Aeromonas caviae	Environmental	4	aerA,alt,ela,fla,laf,lip	MOX-6, OXA-427	Cephalosporin, Cephamycin, Penam	MCR-7.1	ST-3151 (348, 12, 528, 167, 96, 173)	ST-novel (344, 2025-02-04)
ERS20902750	ERR14228217	ERP117498	49662_2#202	Aeromonas veronii	India	2021	River water		This study	Aeromonas veronii	Environmental	16	act,aerA,ascF-G,ela,fla,laf	ANT(2'')-Ia, ANT(3'')-IIa, APH(3'')-Ib, APH(6)-Id, arr-2, CEPH-A3, CMY-59, mphA, OXA-10, OXA-12, QnrS2, sul1	Aminoglycoside, Carbapenem, Cephalosporin, Cephamycin, Fluoroquinolone, Macrolide, Penam, Rifamycin, Sulfonamide	MCR-7.1	ST-3152 (87, 1233, 1383, 1438, 1627, 716)	ST-novel (344, 2025-02-04)
ERS20902753	ERR14228218	ERP117498	49662_2#208	Aeromonas dhakensis	India	2021	River water		This study	Aeromonas dhakensis	Environmental	6	aerA,alt,ascF-G,ela,hlyA,laf,lip	AQU-2, cphA8, OXA-724	Carbapenem, Cephalosporin, Penam	MCR-7.1	ST-3127 (1339, 143, 1332, 504, 1562, 1447)	ST-novel (344, 2025-02-04)
ERS20902818	ERR14228219	ERP117498	49662_2#209	Aeromonas veronii	India	2022	River water		This study	Aeromonas veronii	Environmental	16	act,ascF-G,ela,lip	CEPH-A3, OXA-12	Carbapenem, Cephalosporin, Penam	MCR-7.1	ST-Unassigned (1393, 271, 722, 781, , 1500)
ERS20902802	ERR14228126	ERP117498	49662_2#21	Aeromonas veronii	India	2021	River water		This study	Aeromonas veronii	Environmental	15	act,fla,lip	FOX-3, imiH, OXA-12	Carbapenem, Cephalosporin, Cephamycin, Penam	MCR-7.1	ST-3153 (223, 403, 633, 416, 1625, 1501)	ST-novel (344, 2025-02-04)
ERS20902942	ERR14228220	ERP117498	49662_2#210	Aeromonas veronii	India	2020	River water		This study	Aeromonas veronii	Environmental	16	act,ascF-G,ela,fla,laf	CEPH-A3, OXA-12	Carbapenem, Cephalosporin, Penam	MCR-7.1	ST-3154 (1394, 1234, 1384, 1439, 1629, 1235)	ST-novel (344, 2025-02-04)
ERS20902819	ERR14228221	ERP117498	49662_2#211	Aeromonas veronii	India	2022	River water		This study	Aeromonas veronii	Environmental	16	act,aerA,ascF-G,ela,fla,laf,lip	CEPH-A3, OXA-12	Carbapenem, Cephalosporin, Penam	MCR-7.1	ST-3155 (1083, 1235, 649, 1440, 792, 801)	ST-novel (344, 2025-02-04)
ERS20902943	ERR14228222	ERP117498	49662_2#212	Aeromonas veronii	India	2020	River water		This study	Aeromonas veronii	Environmental	16	act,ascF-G,ela,fla,laf	CEPH-A3, OXA-12	Carbapenem, Cephalosporin, Penam	MCR-7.1	ST-3154 (1394, 1234, 1384, 1439, 1629, 1235)	ST-novel (344, 2025-02-04)
ERS20902820	ERR14228223	ERP117498	49662_2#213	Aeromonas caviae	India	2022	River water		This study	Aeromonas caviae	Environmental	4	alt,ela,fla,laf,lip	MOX-6, OXA-427	Cephalosporin, Cephamycin, Penam	MCR-7.1	ST-2398 (1045, 941, 206, 193, 163, 197)	ST-novel (344, 2023-12-05)
ERS20902944	ERR14228224	ERP117498	49662_2#214	Aeromonas veronii	India	2020	River water		This study	Aeromonas veronii	Environmental	16	act,aerA,ela,fla,laf,lip	cphA4, OXA-12	Carbapenem, Cephalosporin, Penam	MCR-7.1	ST-3156 (1395, 1236, 1385, 1441, 1630, 1502)	ST-novel (344, 2025-02-04)
ERS20902821	ERR14228225	ERP117498	49662_2#215	Aeromonas caviae	India	2022	River water		This study	Aeromonas caviae	Environmental	4	aerA,alt,ela,fla,laf,lip	ANT(3'')-IIa, MOX-6, OXA-2, OXA-427, sul1	Aminoglycoside, Carbapenem, Cephalosporin, Cephamycin, Penam, Sulfonamide	MCR-7.1	ST-1454 (96, 102, 152, 159, 97, 159)
ERS20902945	ERR14228226	ERP117498	49662_2#216	Aeromonas hydrophila	India	2020	River water		This study	Aeromonas hydrophila	Environmental	5	aerA,alt,ast,ela,fla,hlyA,lip	CepS, cphA2, OXA-724	Carbapenem, Cephalosporin, Penam	MCR-7.1, MCR-3	ST-3157 (1396, 1237, 1386, 1332, 1631, 1503)	ST-novel (344, 2025-02-04)
ERS20902822	ERR14228227	ERP117498	49662_2#217	Aeromonas veronii	India	2022	Lake water		This study	Aeromonas veronii	Environmental	16	act,aerA,ascF-G,laf	CEPH-A3, OXA-12	Carbapenem, Cephalosporin, Penam	MCR-7.1	ST-3158 (1397, 1232, 40, 1437, 1632, 1504)	ST-novel (344, 2025-02-04)
ERS20902946	ERR14228228	ERP117498	49662_2#218	Aeromonas hydrophila	India	2020	River water		This study	Aeromonas hydrophila	Environmental	5	aerA,alt,ast,ela,fla,hlyA,lip	CepS, cphA2, OXA-724	Carbapenem, Cephalosporin, Penam	MCR-7.1, MCR-3	ST-3157 (1396, 1237, 1386, 1332, 1631, 1503)	ST-novel (344, 2025-02-04)
ERS20902823	ERR14228229	ERP117498	49662_2#219	Aeromonas caviae	India	2022	Lake water		This study	Aeromonas caviae	Environmental	4	aerA,alt,ela,fla,laf,lip	ANT(3'')-IIa, MOX-6, OXA-2, OXA-427, sul1	Aminoglycoside, Carbapenem, Cephalosporin, Cephamycin, Penam, Sulfonamide	MCR-7.1	ST-1454 (96, 102, 152, 159, 97, 159)
ERS20902867	ERR14228127	ERP117498	49662_2#22	Aeromonas veronii	India	2021	River water		This study	Aeromonas veronii	Environmental	16	act,laf,lip	CEPH-A3, OXA-12	Carbapenem, Cephalosporin, Penam	MCR-7.1	ST-3159 (1398, 1238, 48, 1442, 1191, 486)	ST-novel (344, 2025-02-04)
ERS20902947	ERR14228230	ERP117498	49662_2#220	Aeromonas veronii	India	2020	River water		This study	Aeromonas veronii	Environmental	16	act,fla	cphA4, OXA-12	Carbapenem, Cephalosporin, Penam	MCR-7.1	ST-3160 (765, 1239, 606, 773, 725, 1505)	ST-novel (344, 2025-02-04)
ERS20902824	ERR14228231	ERP117498	49662_2#221	Aeromonas hydrophila	India	2022	River water		This study	Aeromonas hydrophila	Environmental	5	act,aerA,alt,ascF-G,ast,ela,fla,hlyA,laf,lip	CepS, cphA7, OXA-724	Carbapenem, Cephalosporin, Penam	MCR-7.1, MCR-3	ST-3161 (1399, 1203, 829, 1443, 1633, 1506)	ST-novel (344, 2025-02-04)
ERS20902948	ERR14228232	ERP117498	49662_2#222	Aeromonas veronii	India	2020	River water		This study	Aeromonas veronii	Environmental	16	act,aerA,ascF-G	cphA4, OXA-12	Carbapenem, Cephalosporin, Penam	MCR-7.1	ST-3162 (216, 1240, 1387, 1444, 1634, 1507)	ST-novel (344, 2025-02-04)
ERS20902825	ERR14228233	ERP117498	49662_2#223	Aeromonas caviae	India	2022	Lake water		This study	Aeromonas caviae	Environmental	4	alt,ela,laf,lip	MOX-5, OXA-427	Cephalosporin, Cephamycin, Penam	MCR-7.1	ST-3163 (92, 204, 1063, 200, 209, 204)	ST-novel (344, 2025-02-04)
ERS20902949	ERR14228234	ERP117498	49662_2#224	Aeromonas veronii	India	2020	River water		This study	Aeromonas veronii	Environmental	16	act,aerA,ascF-G	cphA4, OXA-12	Carbapenem, Cephalosporin, Penam	MCR-7.1	ST-3162 (216, 1240, 1387, 1444, 1634, 1507)	ST-novel (344, 2025-02-04)
ERS20902755	ERR14228235	ERP117498	49662_2#228	Aeromonas dhakensis	India	2021	River water		This study	Aeromonas dhakensis	Environmental	6	aerA,alt,ascF-G,ela,hlyA,laf,lip	AQU-3, cphA7, OXA-724	Carbapenem, Cephalosporin, Penam	MCR-7.1	ST-3164 (1400, 256, 132, 161, 166, 161)	ST-novel (344, 2025-02-04)
ERS20902803	ERR14228128	ERP117498	49662_2#23	Aeromonas veronii	India	2021	Pond water		This study	Aeromonas veronii	Environmental	16	act,ela,lip	CEPH-A3, OXA-12	Carbapenem, Cephalosporin, Penam	MCR-7.1	ST-3165 (704, 1131, 1114, 326, 1088, 1508)	ST-novel (344, 2025-02-04)
ERS20902756	ERR14228236	ERP117498	49662_2#230	Aeromonas hydrophila	India	2021	River water		This study	Aeromonas hydrophila	Environmental	5	act,aerA,alt,ast,ela,hlyA,lip	CepS, imiH, OXA-724	Carbapenem, Cephalosporin, Penam	MCR-7.1, MCR-3.12	ST-2524 (782, 710, 771, 792, 968, 830)
ERS20902760	ERR14228237	ERP117498	49662_2#236	Aeromonas caviae	India	2021	River water		This study	Aeromonas caviae	Environmental	4	alt,ela,fla,lip	MOX-6, OXA-427	Cephalosporin, Cephamycin, Penam	MCR-7.1	ST-3166 (200, 233, 452, 443, 667, 566)	ST-novel (344, 2025-02-04)
ERS20902761	ERR14228238	ERP117498	49662_2#238	Aeromonas veronii	India	2021	River water		This study	Aeromonas veronii	Environmental	15	act,aerA,ela,fla,lip	cphA4, OXA-12	Carbapenem, Cephalosporin, Penam	MCR-7.1	ST-3167 (584, 823, 1388, 1445, 1635, 1458)	ST-novel (344, 2025-02-04)
ERS20902868	ERR14228129	ERP117498	49662_2#24	Aeromonas caviae	India	2021	River water		This study	Aeromonas caviae	Environmental	4	alt,ela,fla,laf,lip	MOX-6, OXA-427	Cephalosporin, Cephamycin, Penam	MCR-7.1	ST-2398 (1045, 941, 206, 193, 163, 197)	ST-novel (344, 2023-12-05)
ERS20902762	ERR14228239	ERP117498	49662_2#240	Aeromonas veronii	India	2021	Lake water		This study	Aeromonas veronii	Environmental	15	act,aerA,ela,fla,laf,lip	CEPH-A3, OXA-12	Carbapenem, Cephalosporin, Penam	MCR-7.1	ST-3168 (223, 748, 227, 228, 1625, 240)	ST-novel (344, 2025-02-04)
ERS20902826	ERR14228240	ERP117498	49662_2#241	Aeromonas veronii	India	2022	Lake water		This study	Aeromonas veronii	Environmental	16	act,aerA,ascF-G,laf	CEPH-A3, OXA-12	Carbapenem, Cephalosporin, Penam	MCR-7.1	ST-3128 (1387, 1227, 1372, 397, 1616, 1493)	ST-novel (344, 2025-02-04)
ERS20902950	ERR14228241	ERP117498	49662_2#242	Aeromonas veronii	India	2020	River water		This study	Aeromonas veronii	Environmental	15	act,aerA,ela,fla,laf,lip	CEPH-A3, OXA-12	Carbapenem, Cephalosporin, Penam	MCR-7.1	ST-3169 (453, 587, 327, 1446, 656, 698)	ST-novel (344, 2025-02-04)
ERS20902827	ERR14228242	ERP117498	49662_2#243	Aeromonas veronii	India	2022	Pond water		This study	Aeromonas veronii	Environmental	16	act,lip	CEPH-A3, OXA-12	Carbapenem, Cephalosporin, Penam	MCR-7.1	ST-3170 (1401, 519, 649, 570, 612, 87)	ST-novel (344, 2025-02-04)
ERS20902951	ERR14228243	ERP117498	49662_2#244	Aeromonas veronii	India	2020	River water		This study	Aeromonas veronii	Environmental	16	act,ela,lip	CEPH-A3, OXA-12	Carbapenem, Cephalosporin, Penam	MCR-7.1	ST-Unassigned (387, 216, 212, 213, 260, )
ERS20902828	ERR14228244	ERP117498	49662_2#245	Aeromonas veronii	India	2022	Pond water		This study	Aeromonas veronii	Environmental	16	act,ascF-G,laf	CEPH-A3, OXA-12	Carbapenem, Cephalosporin, Penam	MCR-7.1	ST-3158 (1397, 1232, 40, 1437, 1632, 1504)	ST-novel (344, 2025-02-04)
ERS20902952	ERR14228245	ERP117498	49662_2#246	Aeromonas veronii	India	2020	River water		This study	Aeromonas veronii	Environmental	16	act,ascF-G,laf,lip	cphA4, OXA-12	Carbapenem, Cephalosporin, Penam	MCR-7.1	ST-3171 (1402, 1241, 568, 1447, 1505, 1510)	ST-novel (344, 2025-02-04)
ERS20902829	ERR14228246	ERP117498	49662_2#247	Aeromonas caviae	India	2022	Lake water		This study	Aeromonas caviae	Environmental	4	alt,ela,fla,laf,lip	MOX-2, mphA, OXA-427, tet(E)	Cephalosporin, Cephamycin, Macrolide, Penam, Tetracycline	MCR-7.1	ST-3172 (378, 629, 1389, 159, 1636, 1511)	ST-novel (344, 2025-02-04)
ERS20902953	ERR14228247	ERP117498	49662_2#248	Aeromonas veronii	India	2020	River water		This study	Aeromonas veronii	Environmental	16	act,aerA,ascF-G,laf,lip	cphA4, OXA-12	Carbapenem, Cephalosporin, Penam	MCR-7.1	ST-3171 (1402, 1241, 568, 1447, 1505, 1510)	ST-novel (344, 2025-02-04)
ERS20902830	ERR14228248	ERP117498	49662_2#249	Aeromonas caviae	India	2022	Lake water		This study	Aeromonas caviae	Environmental	4	alt,ela,fla,laf,lip	MOX-6, OXA-427	Cephalosporin, Cephamycin, Penam	MCR-7.1	ST-2398 (1045, 941, 206, 193, 163, 197)	ST-novel (344, 2023-12-05)
ERS20902804	ERR14228130	ERP117498	49662_2#25	Aeromonas caviae	India	2021	Pond water		This study	Aeromonas caviae	Environmental	4	alt,ela,fla,laf,lip	arr-2, CMY-59, dfrA1, MOX-3, mphA, mphE, msrE, OXA-181, OXA-427, QnrVC1, RSA-1, sul1	Carbapenem, Cephalosporin, Cephamycin, Diaminopyrimidine, Fluoroquinolone, Lincosamide, Macrolide, Oxazolidinone, Penam, Phenicol, Pleuromutilin, Rifamycin, Streptogramin, Sulfonamide, Tetracycline	MCR-7.1	ST-3173 (1403, 1242, 218, 12, 1637, 1512)	ST-novel (344, 2025-02-04)
ERS20902954	ERR14228249	ERP117498	49662_2#250	Aeromonas veronii	India	2020	River water		This study	Aeromonas veronii	Environmental	16	act,aerA,ascF-G,ela,fla,lip	CEPH-A3, OXA-12	Carbapenem, Cephalosporin, Penam	MCR-7.1	ST-3174 (1121, 1219, 733, 577, 1638, 1513)	ST-novel (344, 2025-02-04)
ERS20902831	ERR14228250	ERP117498	49662_2#251	Aeromonas caviae	India	2021	River water		This study	Aeromonas caviae	Environmental	4	aerA,alt,ela,fla,lip	CMY-59, MOX-6, OXA-427	Cephalosporin, Cephamycin, Penam	MCR-7.1	ST-3175 (204, 94, 201, 633, 1639, 587)	ST-novel (344, 2025-02-04)
ERS20902955	ERR14228251	ERP117498	49662_2#252	Aeromonas veronii	India	2020	River water		This study	Aeromonas veronii	Environmental	16	act,ascF-G,fla,laf	CEPH-A3, OXA-12	Carbapenem, Cephalosporin, Penam	MCR-7.1	ST-3176 (701, 700, 1390, 1448, 1640, 1514)	ST-novel (344, 2025-02-04)
ERS20902834	ERR14228252	ERP117498	49662_2#253	Aeromonas caviae	India	2021	River water		This study	Aeromonas caviae	Environmental	4	alt,ela,lip	MOX-6, OXA-427	Cephalosporin, Cephamycin, Penam	MCR-7.1	ST-3119 (101, 102, 245, 853, 1612, 257)	ST-novel (344, 2025-02-04)
ERS20902956	ERR14228253	ERP117498	49662_2#254	Aeromonas veronii	India	2020	River water		This study	Aeromonas veronii	Environmental	16	act,fla,lip	AQU-2, cphA4, OXA-12	Carbapenem, Cephalosporin, Penam	MCR-7.1	ST-Unassigned (241, 591, 598, 1244, 1641, )
ERS20902832	ERR14228254	ERP117498	49662_2#255	Aeromonas veronii	India	2021	River water		This study	Aeromonas veronii	Environmental	16	act,ascF-G,fla	CEPH-A3, OXA-12	Carbapenem, Cephalosporin, Penam	MCR-7.1	ST-3177 (1404, 125, 42, 1449, 343, 779)	ST-novel (344, 2025-02-04)
ERS20902957	ERR14228255	ERP117498	49662_2#256	Aeromonas caviae	India	2020	River water		This study	Aeromonas caviae	Environmental	4	aerA,alt,ela,fla,lip	MOX-6, OXA-427	Cephalosporin, Cephamycin, Penam	MCR-7.1	ST-3178 (96, 102, 301, 159, 97, 159)	ST-novel (344, 2025-02-04)
ERS20902763	ERR14228256	ERP117498	49662_2#258	Aeromonas veronii	India	2021	Lake water		This study	Aeromonas veronii	Environmental	16	act,fla,lip	cphA6, OXA-12	Carbapenem, Cephalosporin, Penam	MCR-7.1	ST-3179 (64, 1243, 1391, 1450, 804, 1250)	ST-novel (344, 2025-02-04)
ERS20902897	ERR14228131	ERP117498	49662_2#26	Aeromonas veronii	India	2021	River water		This study	Aeromonas veronii	Environmental	16	act,ascF-G,laf	CEPH-A3, OXA-12	Carbapenem, Cephalosporin, Penam	MCR-7.1	ST-3180 (1397, 270, 40, 1437, 1642, 1516)	ST-novel (344, 2025-02-04)
ERS20902766	ERR14228257	ERP117498	49662_2#262	Aeromonas veronii	India	2021	Lake water		This study	Aeromonas veronii	Environmental	16	act,aerA,fla,laf,lip	CEPH-A3, FOX-7, OXA-12	Carbapenem, Cephalosporin, Cephamycin, Penam	MCR-7.1	ST-3181 (1405, 221, 356, 124, 1643, 48)	ST-novel (344, 2025-02-04)
ERS20902765	ERR14228258	ERP117498	49662_2#264	Aeromonas veronii	India	2021	Lake water		This study	Aeromonas veronii	Environmental	16	act,aerA,fla,laf,lip	CEPH-A3, FOX-7, OXA-12	Carbapenem, Cephalosporin, Cephamycin, Penam	MCR-7.1	ST-3181 (1405, 221, 356, 124, 1643, 48)	ST-novel (344, 2025-02-04)
ERS20902769	ERR14228259	ERP117498	49662_2#268	Aeromonas veronii	India	2021	River water		This study	Aeromonas veronii	Environmental	16	act,ascF-G,fla,lip	cphA8, OXA-12	Carbapenem, Cephalosporin, Penam	MCR-7.1	ST-3182 (1406, 1244, 1392, 1451, 816, 1517)	ST-novel (344, 2025-02-04)
ERS20902805	ERR14228132	ERP117498	49662_2#27	Aeromonas caviae	India	2021	Pond water		This study	Aeromonas caviae	Environmental	4	alt,ela,fla,laf,lip	arr-2, CMY-59, dfrA1, MOX-3, mphA, mphE, msrE, OXA-181, OXA-427, QnrVC1, RSA-1, sul1	Carbapenem, Cephalosporin, Cephamycin, Diaminopyrimidine, Fluoroquinolone, Lincosamide, Macrolide, Oxazolidinone, Penam, Phenicol, Pleuromutilin, Rifamycin, Streptogramin, Sulfonamide, Tetracycline	MCR-7.1	ST-3173 (1403, 1242, 218, 12, 1637, 1512)	ST-novel (344, 2025-02-04)
ERS20902770	ERR14228260	ERP117498	49662_2#270	Aeromonas veronii	India	2021	River water		This study	Aeromonas veronii	Environmental	15	act,aerA,ela,fla,laf,lip	CEPH-A3, OXA-12	Carbapenem, Cephalosporin, Penam	MCR-7.1	ST-3168 (223, 748, 227, 228, 1625, 240)	ST-novel (344, 2025-02-04)
ERS20902771	ERR14228261	ERP117498	49662_2#272	Aeromonas veronii	India	2021	River water		This study	Aeromonas veronii	Environmental	15	act,aerA,ela,fla,laf,lip	CEPH-A3, OXA-12	Carbapenem, Cephalosporin, Penam	MCR-7.1	ST-3168 (223, 748, 227, 228, 1625, 240)	ST-novel (344, 2025-02-04)
ERS20902833	ERR14228262	ERP117498	49662_2#273	Aeromonas veronii	India	2021	River water		This study	Aeromonas veronii	Environmental	16	act,ascF-G,ela,lip	cphA4, OXA-12	Carbapenem, Cephalosporin, Penam	MCR-7.1	ST-3183 (1407, 593, 124, 591, 1644, 799)	ST-novel (344, 2025-02-04)
ERS20949259	ERR14228263	ERP117498	49662_2#274	Aeromonas caviae	India	2020	River water		This study	Aeromonas caviae	Environmental	4	alt,ela,fla,laf,lip	arr-2, CMY-59, dfrA1, MexD, MOX-3, mphA, mphE, msrE, OXA-181, OXA-427, QnrVC1, RSA-1, sul1	Aminocoumarin, Aminoglycoside, Carbapenem, Cephalosporin, Cephamycin, Diaminopyrimidine, Fluoroquinolone, Lincosamide, Macrolide, Oxazolidinone, Penam, Phenicol, Pleuromutilin, Rifamycin, Streptogramin, Sulfonamide, Tetracycline	MCR-7.1	ST-3173 (1403, 1242, 218, 12, 1637, 1512)	ST-novel (344, 2025-02-04)
ERS20902835	ERR14228264	ERP117498	49662_2#275	Aeromonas caviae	India	2021	River water		This study	Aeromonas caviae	Environmental	4	alt,ela,laf,lip	MOX-7, OXA-427	Cephalosporin, Cephamycin, Penam	MCR-7.1	ST-3184 (1408, 12, 234, 1030, 704, 890)	ST-novel (344, 2025-02-04)
ERS20902959	ERR14228265	ERP117498	49662_2#276	Aeromonas caviae	India	2020	River water		This study	Aeromonas caviae	Environmental	4	alt,ela,fla,laf,lip	arr-2, CMY-59, dfrA1, MOX-3, mphA, mphE, msrE, OXA-181, OXA-427, QnrVC1, RSA-1, sul1	Carbapenem, Cephalosporin, Cephamycin, Diaminopyrimidine, Fluoroquinolone, Lincosamide, Macrolide, Oxazolidinone, Penam, Phenicol, Pleuromutilin, Rifamycin, Streptogramin, Sulfonamide, Tetracycline	MCR-7.1	ST-3173 (1403, 1242, 218, 12, 1637, 1512)	ST-novel (344, 2025-02-04)
ERS20902836	ERR14228266	ERP117498	49662_2#277	Aeromonas caviae	India	2021	River water		This study	Aeromonas caviae	Environmental	4	alt,ela,laf,lip	MOX-7, OXA-427	Cephalosporin, Cephamycin, Penam	MCR-7.1	ST-3184 (1408, 12, 234, 1030, 704, 890)	ST-novel (344, 2025-02-04)
ERS20902958	ERR14228267	ERP117498	49662_2#278	Aeromonas caviae	India	2020	River water		This study	Aeromonas caviae	Environmental	4	aerA,alt,ela,fla,laf,lip	CMY-59, dfrA15, MOX-5, mphA, OXA-427	Cephalosporin, Cephamycin, Diaminopyrimidine, Macrolide, Penam	MCR-7.1	ST-3185 (96, 388, 404, 444, 488, 480)	ST-novel (344, 2025-02-04)
ERS20902898	ERR14228133	ERP117498	49662_2#28	Aeromonas veronii	India	2021	River water		This study	Aeromonas veronii	Environmental	16	act,ascF-G,fla,laf	CEPH-A3, OXA-12	Carbapenem, Cephalosporin, Penam	MCR-7.1	ST-3176 (701, 700, 1390, 1448, 1640, 1514)	ST-novel (344, 2025-02-04)
ERS20902960	ERR14228268	ERP117498	49662_2#280	Aeromonas caviae	India	2020	River water		This study	Aeromonas caviae	Environmental	4	aerA,alt,ela,fla,lip	aadA11, CMY-59, MOX-5, mphA, mphE, msrE, OXA-427, QnrVC1	Aminoglycoside, Cephalosporin, Cephamycin, Fluoroquinolone, Lincosamide, Macrolide, Oxazolidinone, Penam, Phenicol, Pleuromutilin, Streptogramin, Tetracycline	MCR-7.1	ST-3186 (96, 388, 404, 1452, 488, 480)	ST-novel (344, 2025-02-04)
ERS20902838	ERR14228269	ERP117498	49662_2#281	Aeromonas caviae	India	2021	River water		This study	Aeromonas caviae	Environmental	4	alt,ela,fla,laf,lip	MOX-6, OXA-427	Cephalosporin, Cephamycin, Penam	MCR-7.1	ST-2398 (1045, 941, 206, 193, 163, 197)	ST-novel (344, 2023-12-05)
ERS20902961	ERR14228270	ERP117498	49662_2#282	Aeromonas hydrophila	India	2020	River water		This study	Aeromonas hydrophila	Environmental	5	act,aerA,alt,ast,ela,fla,hlyA,lip	AQU-2, cphA7, OXA-724	Carbapenem, Cephalosporin, Penam	MCR-7.1, MCR-9	ST-3187 (1409, 452, 1393, 1453, 1645, 365)	ST-novel (344, 2025-02-04)
ERS20902839	ERR14228271	ERP117498	49662_2#283	Aeromonas veronii	India	2021	River water		This study	Aeromonas veronii	Environmental	16	act,ela,fla,laf,lip	CEPH-A3, OXA-12	Carbapenem, Cephalosporin, Penam	MCR-7.1	ST-3188 (113, 657, 108, 1047, 802, 1518)	ST-novel (344, 2025-02-04)
ERS20902962	ERR14228272	ERP117498	49662_2#284	Aeromonas caviae	India	2020	River water		This study	Aeromonas caviae	Environmental	4	alt,ela,lip	aadA2, CMY-59, dfrA12, MOX-4, mphA, mphE, msrE, OXA-427, sul1	Aminoglycoside, Cephalosporin, Cephamycin, Diaminopyrimidine, Lincosamide, Macrolide, Oxazolidinone, Penam, Phenicol, Pleuromutilin, Streptogramin, Sulfonamide, Tetracycline	MCR-7.1	ST-3189 (89, 267, 278, 368, 1646, 294)	ST-novel (344, 2025-02-04)
ERS20902840	ERR14228273	ERP117498	49662_2#285	Aeromonas veronii	India	2021	River water		This study	Aeromonas veronii	Environmental	16	act,aerA,ascF-G,ela,fla	CEPH-A3, OXA-12	Carbapenem, Cephalosporin, Penam	MCR-7.1	ST-3190 (241, 1141, 1321, 1313, 1472, 1368)	ST-novel (344, 2025-02-04)
ERS20902963	ERR14228274	ERP117498	49662_2#286	Aeromonas caviae	India	2020	River water		This study	Aeromonas caviae	Environmental	4	alt,ela,fla,lip	AAC(6')-Ib-cr, mphA, mphE, msrE, OXA-427, QnrS2	Aminoglycoside, Cephalosporin, Fluoroquinolone, Lincosamide, Macrolide, Oxazolidinone, Penam, Phenicol, Pleuromutilin, Streptogramin, Tetracycline	MCR-7.1	ST-3191 (1410, 624, 361, 1061, 1647, 829)	ST-novel (344, 2025-02-04)
ERS20902841	ERR14228275	ERP117498	49662_2#287	Aeromonas caviae	India	2021	River water		This study	Aeromonas caviae	Environmental	4	alt,ela,fla,laf,lip	MOX-6, OXA-427	Cephalosporin, Cephamycin, Penam	MCR-7.1	ST-2398 (1045, 941, 206, 193, 163, 197)	ST-novel (344, 2023-12-05)
ERS20902964	ERR14228276	ERP117498	49662_2#288	Aeromonas veronii	India	2020	River water		This study	Aeromonas veronii	Environmental	16	act,aerA,ascF-G,fla,lip	AAC(6')-Ib9, ANT(2'')-Ia, cmlA5, cphA4, dfrA14, FOX-3, mphA, OXA-12, qacH, QnrVC4, VEB-1	Aminoglycoside, Carbapenem, Cephalosporin, Cephamycin, Diaminopyrimidine, Fluoroquinolone, Macrolide, Monobactam, Penam, Phenicol	MCR-7.1	ST-3192 (129, 431, 124, 1454, 1058, 129)	ST-novel (344, 2025-02-04)
ERS20902806	ERR14228134	ERP117498	49662_2#29	Aeromonas veronii	India	2021	River water		This study	Aeromonas veronii	Environmental	16	act,aerA,fla,lip	cphA4, OXA-12	Carbapenem, Cephalosporin, Penam	MCR-7.1	ST-3193 (578, 1245, 951, 993, 354, 1519)	ST-novel (344, 2025-02-04)
ERS20902775	ERR14228277	ERP117498	49662_2#290	Aeromonas caviae	India	2020	River water		This study	Aeromonas caviae	Environmental	4	aerA,alt,ela,fla,laf,lip	MOX-5, OXA-427, tet(E)	Cephalosporin, Cephamycin, Penam, Tetracycline	MCR-7.1	ST-3194 (96, 102, 565, 457, 174, 1520)	ST-novel (344, 2025-02-04)
ERS20902773	ERR14228278	ERP117498	49662_2#292	Aeromonas caviae	India	2020	River water		This study	Aeromonas caviae	Environmental	4	alt,ela,laf,lip	MOX-5, OXA-427	Cephalosporin, Cephamycin, Penam	MCR-7.1	ST-1003 (348, 233, 346, 159, 172, 369)
ERS20902774	ERR14228279	ERP117498	49662_2#294	Aeromonas veronii	India	2020	River water		This study	Aeromonas veronii	Environmental	16	act,aerA,ela,fla	AAC(6')-Ib9, ANT(2'')-Ia, cmlA5, cphA4, dfrA14, mphA, OXA-12, qacH, QnrVC4, VEB-1	Aminoglycoside, Carbapenem, Cephalosporin, Diaminopyrimidine, Fluoroquinolone, Macrolide, Monobactam, Penam, Phenicol	MCR-7.1	ST-3195 (91, 95, 1394, 1200, 1648, 799)	ST-novel (344, 2025-02-04)
ERS20902776	ERR14228280	ERP117498	49662_2#296	Aeromonas caviae	India	2020	River water		This study	Aeromonas caviae	Environmental	4	alt,ela,fla,laf,lip	MOX-8, OXA-427	Cephalosporin, Cephamycin, Penam	MCR-7.1	ST-3196 (96, 367, 565, 347, 97, 402)	ST-novel (344, 2025-02-04)
ERS20902777	ERR14228281	ERP117498	49662_2#298	Aeromonas veronii	India	2020	Lake water		This study	Aeromonas veronii	Environmental	16	act,aerA,ela,fla,laf,lip	OXA-12	Cephalosporin, Penam	MCR-7.1	ST-3197 (926, 1246, 1395, 1455, 1649, 1521)	ST-novel (344, 2025-02-04)
ERS20902899	ERR14228135	ERP117498	49662_2#30	Aeromonas veronii	India	2021	River water		This study	Aeromonas veronii	Environmental	16	act,ascF-G,laf	CEPH-A3, OXA-12	Carbapenem, Cephalosporin, Penam	MCR-7.1	ST-3180 (1397, 270, 40, 1437, 1642, 1516)	ST-novel (344, 2025-02-04)
ERS20902781	ERR14228282	ERP117498	49662_2#302	Aeromonas veronii	India	2020	Lake water		This study	Aeromonas veronii	Environmental	16	act,aerA,fla,lip	CEPH-A3, OXA-12	Carbapenem, Cephalosporin, Penam	MCR-7.1	ST-3198 (1411, 1247, 481, 1456, 1473, 1259)	ST-novel (344, 2025-02-04)
ERS20902842	ERR14228283	ERP117498	49662_2#305	Aeromonas veronii	India	2021	River water		This study	Aeromonas veronii	Environmental	16	act,aerA,ascF-G,ela	CEPH-A3, OXA-12	Carbapenem, Cephalosporin, Penam	MCR-7.1	ST-3190 (241, 1141, 1321, 1313, 1472, 1368)	ST-novel (344, 2025-02-04)
ERS20902965	ERR14228284	ERP117498	49662_2#306	Aeromonas veronii	India	2020	River water		This study	Aeromonas veronii	Environmental	16	act,ela,laf,lip	AAC(6')-Ib-cr, ANT(3'')-IIa, CEPH-A3, dfrA14, MOX-6, mphA, mphE, msrE, OXA-10, OXA-12, QnrVC1	Aminoglycoside, Carbapenem, Cephalosporin, Cephamycin, Diaminopyrimidine, Fluoroquinolone, Lincosamide, Macrolide, Oxazolidinone, Penam, Phenicol, Pleuromutilin, Streptogramin, Tetracycline	MCR-7.1	ST-3199 (140, 1248, 1396, 1457, 1650, 1522)	ST-novel (344, 2025-02-04)
ERS20902843	ERR14228285	ERP117498	49662_2#307	Aeromonas veronii	India	2021	River water		This study	Aeromonas veronii	Environmental	16	act,ela,fla,laf,lip	CEPH-A3, OXA-12	Carbapenem, Cephalosporin, Penam	MCR-7.1	ST-3188 (113, 657, 108, 1047, 802, 1518)	ST-novel (344, 2025-02-04)
ERS20902966	ERR14228286	ERP117498	49662_2#308	Aeromonas veronii	India	2020	River water		This study	Aeromonas veronii	Environmental	16	act,aerA,ela,fla,lip	ANT(2'')-Ia, cphA4, dfrA14, mphA, mphE, msrE, OXA-12, qacH, QnrVC4, VEB-1	Aminoglycoside, Carbapenem, Cephalosporin, Diaminopyrimidine, Fluoroquinolone, Lincosamide, Macrolide, Monobactam, Oxazolidinone, Penam, Phenicol, Pleuromutilin, Streptogramin, Tetracycline	MCR-7.1	ST-3200 (215, 1249, 592, 1458, 656, 1501)	ST-novel (344, 2025-02-04)
ERS20902844	ERR14228287	ERP117498	49662_2#309	Aeromonas caviae	India	2021	River water		This study	Aeromonas caviae	Environmental	4	alt,ela,fla,laf,lip	MOX-6, OXA-427	Cephalosporin, Cephamycin, Penam	MCR-7.1	ST-2398 (1045, 941, 206, 193, 163, 197)	ST-novel (344, 2023-12-05)
ERS20902807	ERR14228136	ERP117498	49662_2#31	Aeromonas veronii	India	2021	River water		This study	Aeromonas veronii	Environmental	16	act,aerA,ela,fla,lip	cphA4, OXA-12	Carbapenem, Cephalosporin, Penam	MCR-7.1	ST-3201 (726, 299, 482, 750, 1494, 1387)	ST-novel (344, 2025-02-04)
ERS20902967	ERR14228288	ERP117498	49662_2#310	Aeromonas veronii	India	2020	River water		This study	Aeromonas veronii	Environmental	16	act,aerA,ela,fla,lip	ANT(2'')-Ia, cphA4, dfrA14, mphA, mphE, msrE, OXA-12, qacH, QnrVC4, VEB-1	Aminoglycoside, Carbapenem, Cephalosporin, Diaminopyrimidine, Fluoroquinolone, Lincosamide, Macrolide, Monobactam, Oxazolidinone, Penam, Phenicol, Pleuromutilin, Streptogramin, Tetracycline	MCR-7.1	ST-3200 (215, 1249, 592, 1458, 656, 1501)	ST-novel (344, 2025-02-04)
ERS20902845	ERR14228289	ERP117498	49662_2#311	Aeromonas caviae	India	2021	River water		This study	Aeromonas caviae	Environmental	4	aerA,alt,ela,fla,lip	CMY-59, MOX-6, OXA-427	Cephalosporin, Cephamycin, Penam	MCR-7.1	ST-3175 (204, 94, 201, 633, 1639, 587)	ST-novel (344, 2025-02-04)
ERS20902968	ERR14228290	ERP117498	49662_2#312	Aeromonas veronii	India	2020	River water		This study	Aeromonas veronii	Environmental	15	act,ela,fla	CEPH-A3, FOX-3, OXA-12	Carbapenem, Cephalosporin, Cephamycin, Penam	MCR-7.1	ST-3202 (453, 1250, 1397, 1459, 493, 1523)	ST-novel (344, 2025-02-04)
ERS20902846	ERR14228291	ERP117498	49662_2#313	Aeromonas caviae	India	2021	River water		This study	Aeromonas caviae	Environmental	4	alt,ela,fla,laf,lip	MOX-7, OXA-427	Cephalosporin, Cephamycin, Penam	MCR-7.1	ST-94 (89, 94, 86, 88, 92, 91)
ERS20902969	ERR14228292	ERP117498	49662_2#314	Aeromonas veronii	India	2020	River water		This study	Aeromonas veronii	Environmental	15	act,aerA,ela,fla	CEPH-A3, FOX-3, OXA-12	Carbapenem, Cephalosporin, Cephamycin, Penam	MCR-7.1	ST-3202 (453, 1250, 1397, 1459, 493, 1523)	ST-novel (344, 2025-02-04)
ERS20902847	ERR14228293	ERP117498	49662_2#315	Aeromonas caviae	India	2021	River water		This study	Aeromonas caviae	Environmental	4	alt,ela,fla,laf,lip	MOX-6, OXA-427	Cephalosporin, Cephamycin, Penam	MCR-7.1	ST-2398 (1045, 941, 206, 193, 163, 197)	ST-novel (344, 2023-12-05)
ERS20902970	ERR14228294	ERP117498	49662_2#316	Aeromonas veronii	India	2020	River water		This study	Aeromonas veronii	Environmental	16	act,ela,fla,lip	cphA4, OXA-12	Carbapenem, Cephalosporin, Penam	MCR-7.1	ST-3203 (666, 299, 482, 750, 1494, 1387)	ST-novel (344, 2025-02-04)
ERS20902848	ERR14228295	ERP117498	49662_2#317	Aeromonas caviae	India	2021	River water		This study	Aeromonas caviae	Environmental	4	alt,ela,fla,laf,lip	MOX-6, OXA-427	Cephalosporin, Cephamycin, Penam	MCR-7.1	ST-2398 (1045, 941, 206, 193, 163, 197)	ST-novel (344, 2023-12-05)
ERS20902971	ERR14228296	ERP117498	49662_2#318	Aeromonas veronii	India	2020	River water		This study	Aeromonas veronii	Environmental	16	act,aerA,ascF-G,fla,laf,lip	CEPH-A3, MOX-6, mphA, mphE, msrE, OXA-12, TEM-1	Carbapenem, Cephalosporin, Cephamycin, Lincosamide, Macrolide, Monobactam, Oxazolidinone, Penam, Penem, Phenicol, Pleuromutilin, Streptogramin, Tetracycline	MCR-7.1	ST-3204 (225, 92, 213, 630, 1651, 1405)	ST-novel (344, 2025-02-04)
ERS20902849	ERR14228297	ERP117498	49662_2#319	Aeromonas veronii	India	2021	River water		This study	Aeromonas veronii	Environmental	16	act,aerA,ela,fla,lip	CEPH-A3, OXA-12	Carbapenem, Cephalosporin, Penam	MCR-7.1	ST-3205 (6, 43, 41, 42, 1652, 1524)	ST-novel (344, 2025-02-04)
ERS20902900	ERR14228137	ERP117498	49662_2#32	Aeromonas veronii	India	2021	River water		This study	Aeromonas veronii	Environmental	16	act,aerA,fla,lip	cphA6, OXA-12	Carbapenem, Cephalosporin, Penam	MCR-7.1	ST-3206 (1412, 1251, 307, 1460, 1653, 1525)	ST-novel (344, 2025-02-04)
ERS20902972	ERR14228298	ERP117498	49662_2#320	Aeromonas veronii	India	2020	River water		This study	Aeromonas veronii	Environmental	16	act,aerA,laf	CEPH-A3, OXA-12	Carbapenem, Cephalosporin, Penam	MCR-7.1	ST-3352 (1412, 1129, 1409, 1474, 1191, 1539)	ST-novel (344, 2025-02-17)
ERS20902784	ERR14228299	ERP117498	49662_2#326	Aeromonas veronii	India	2020	River water		This study	Aeromonas veronii	Environmental	15	act,aerA,fla,lip	CEPH-A3, FOX-3, OXA-12	Carbapenem, Cephalosporin, Cephamycin, Penam	MCR-7.1	ST-3141 (223, 32, 443, 622, 673, 1006)	ST-novel (344, 2025-02-04)
ERS20902787	ERR14228300	ERP117498	49662_2#328	Aeromonas media	India	2020	River water		This study	Aeromonas spp.	Environmental	2	aerA,alt,ela,fla,laf	AAC(6')-Ib-cr, CTX-M-3, dfrA27, MOX-9, OXA-427, QnrVC6, sul1, TEM-1, tet(E)	Aminoglycoside, Cephalosporin, Cephamycin, Diaminopyrimidine, Fluoroquinolone, Monobactam, Penam, Penem, Sulfonamide, Tetracycline	MCR-7.1	ST-3207 (1413, 1252, 196, 6, 387, 1526)	ST-novel (344, 2025-02-04)
ERS20902786	ERR14228301	ERP117498	49662_2#330	Aeromonas veronii	India	2020	River water		This study	Aeromonas veronii	Environmental	15	act,fla,lip	CEPH-A3, FOX-3, OXA-12	Carbapenem, Cephalosporin, Cephamycin, Penam	MCR-7.1	ST-3141 (223, 32, 443, 622, 673, 1006)	ST-novel (344, 2025-02-04)
ERS20902785	ERR14228302	ERP117498	49662_2#332	Aeromonas caviae	India	2020	Pond water		This study	Aeromonas caviae	Environmental	4	alt,ela,fla,lip	MOX-7, OXA-427	Cephalosporin, Cephamycin, Penam	MCR-7.1	ST-3208 (96, 1253, 230, 368, 1646, 294)	ST-novel (344, 2025-02-04)
ERS20902788	ERR14228303	ERP117498	49662_2#334	Aeromonas media	India	2020	Pond water		This study	Aeromonas spp.	Environmental	2	aerA,alt,ela,fla,laf	AAC(6')-Ib-cr, CTX-M-3, dfrA27, MOX-9, OXA-427, QnrVC6, sul1, TEM-1, tet(E)	Aminoglycoside, Cephalosporin, Cephamycin, Diaminopyrimidine, Fluoroquinolone, Monobactam, Penam, Penem, Sulfonamide, Tetracycline	MCR-7.1	ST-3207 (1413, 1252, 196, 6, 387, 1526)	ST-novel (344, 2025-02-04)
ERS20902789	ERR14228304	ERP117498	49662_2#336	Aeromonas dhakensis	India	2020	River water		This study	Aeromonas dhakensis	Environmental	6	aerA,alt,ascF-G,ela,hlyA,laf,lip	AQU-1, cphA7, OXA-724	Carbapenem, Cephalosporin, Penam	MCR-7.1	ST-3209 (1400, 256, 132, 161, 166, 99)	ST-novel (344, 2025-02-04)
ERS20902850	ERR14228305	ERP117498	49662_2#337	Aeromonas veronii	India	2021	River water		This study	Aeromonas veronii	Environmental	16	act	CEPH-A3, OXA-12	Carbapenem, Cephalosporin, Penam	MCR-7.1	ST-3210 (140, 385, 38, 397, 1654, 850)	ST-novel (344, 2025-02-04)
ERS20902973	ERR14228306	ERP117498	49662_2#338	Aeromonas caviae	India	2020	River water		This study	Aeromonas caviae	Environmental	4	aerA,alt,ela,fla,laf,lip	MOX-6, OXA-427	Cephalosporin, Cephamycin, Penam	MCR-3.8, MCR-9, MCR-7.1	ST-1255 (198, 179, 151, 167, 252, 207)	ST-novel (149, 2022-07-13)
ERS20902851	ERR14228307	ERP117498	49662_2#339	Aeromonas veronii	India	2021	River water		This study	Aeromonas veronii	Environmental	16	act,ascF-G,lip	CEPH-A3, OXA-12	Carbapenem, Cephalosporin, Penam	MCR-7.1	ST-3211 (1121, 215, 568, 18, 1655, 54)	ST-novel (344, 2025-02-04)
ERS20902976	ERR14228308	ERP117498	49662_2#340	Aeromonas caviae	India	2020	River water		This study	Aeromonas caviae	Environmental	4	aerA,alt,ela,fla,laf,lip	MOX-6, OXA-427	Cephalosporin, Cephamycin, Penam	MCR-3.8, MCR-9, MCR-7.1	ST-1255 (198, 179, 151, 167, 252, 207)	ST-novel (149, 2022-07-13)
ERS20902852	ERR14228309	ERP117498	49662_2#341	Aeromonas veronii	India	2021	River water		This study	Aeromonas veronii	Environmental	16	act,ascF-G,fla,lip	CEPH-A3, OXA-12	Carbapenem, Cephalosporin, Penam	MCR-7.1	ST-3212 (1414, 879, 1398, 1461, 1656, 42)	ST-novel (344, 2025-02-04)
ERS20902974	ERR14228310	ERP117498	49662_2#342	Aeromonas veronii	India	2020	River water		This study	Aeromonas veronii	Environmental	16	act,fla,lip	CEPH-A3, OXA-12	Carbapenem, Cephalosporin, Penam	MCR-7.1	ST-3213 (701, 1254, 828, 1462, 1657, 1527)	ST-novel (344, 2025-02-04)
ERS20949261	ERR14228311	ERP117498	49662_2#343	Aeromonas veronii	India	2021	River water		This study	Aeromonas veronii	Environmental	16	act,aerA,ascF-G,ela,laf,lip	cphA6, OXA-12	Carbapenem, Cephalosporin, Penam	MCR-7.1	ST-3214 (48, 805, 1399, 64, 1658, 1528)	ST-novel (344, 2025-02-04)
ERS20902975	ERR14228312	ERP117498	49662_2#344	Aeromonas caviae	India	2020	River water		This study	Aeromonas caviae	Environmental	4	aerA,alt,ela,fla,laf,lip	APH(3'')-Ib, APH(6)-Id, CMY-59, MOX-8, OXA-427	Aminoglycoside, Cephalosporin, Cephamycin, Penam	MCR-7.1	ST-3215 (198, 429, 439, 167, 174, 207)	ST-novel (344, 2025-02-04)
ERS20902853	ERR14228313	ERP117498	49662_2#345	Aeromonas veronii	India	2021	River water		This study	Aeromonas veronii	Environmental	16	act,aerA,ascF-G,fla,laf	CEPH-A3, MCR-3, MCR-3.6, OXA-12	Carbapenem, Cephalosporin, Penam, Peptide	MCR-7.1	ST-3216 (1415, 1224, 1400, 1463, 1659, 1529)	ST-novel (344, 2025-02-04)
ERS20902977	ERR14228314	ERP117498	49662_2#346	Aeromonas caviae	India	2020	River water		This study	Aeromonas caviae	Environmental	4	aerA,alt,ela,fla,lip	MOX-6, OXA-427	Cephalosporin, Cephamycin, Penam	MCR-7.1	ST-3217 (377, 1255, 439, 96, 96, 216)	ST-novel (344, 2025-02-04)
ERS20902854	ERR14228315	ERP117498	49662_2#347	Aeromonas caviae	India	2021	River water		This study	Aeromonas caviae	Environmental	4	alt,ela,fla,laf,lip	MOX-6, OXA-427	Cephalosporin, Cephamycin, Penam	MCR-7.1	ST-2398 (1045, 941, 206, 193, 163, 197)	ST-novel (344, 2023-12-05)
ERS20902978	ERR14228316	ERP117498	49662_2#348	Aeromonas caviae	India	2020	River water		This study	Aeromonas caviae	Environmental	4	aerA,alt,ela,fla,lip	MOX-6, OXA-427	Cephalosporin, Cephamycin, Penam	MCR-7.1	ST-3217 (377, 1255, 439, 96, 96, 216)	ST-novel (344, 2025-02-04)
ERS20902855	ERR14228317	ERP117498	49662_2#349	Aeromonas caviae	India	2021	River water		This study	Aeromonas caviae	Environmental	4	alt,ela,fla,laf,lip	MOX-6, OXA-427	Cephalosporin, Cephamycin, Penam	MCR-7.1	ST-2398 (1045, 941, 206, 193, 163, 197)	ST-novel (344, 2023-12-05)
ERS20902979	ERR14228318	ERP117498	49662_2#350	Aeromonas dhakensis	India	2020	River water		This study	Aeromonas dhakensis	Environmental	6	act,aerA,alt,ela,fla,hlyA,lip	AQU-1, cphA2, OXA-724	Carbapenem, Cephalosporin, Penam	MCR-7.1	ST-3218 (1416, 1256, 256, 388, 1660, 1530)	ST-novel (344, 2025-02-04)
ERS20902856	ERR14228319	ERP117498	49662_2#351	Aeromonas caviae	India	2021	River water		This study	Aeromonas caviae	Environmental	4	alt,ela,fla,laf,lip	MOX-6, OXA-427	Cephalosporin, Cephamycin, Penam	MCR-7.1	ST-2398 (1045, 941, 206, 193, 163, 197)	ST-novel (344, 2023-12-05)
ERS20902980	ERR14228320	ERP117498	49662_2#352	Aeromonas caviae	India	2020	River water		This study	Aeromonas caviae	Environmental	4	alt,ela,fla,laf,lip	MOX-5, OXA-427	Cephalosporin, Cephamycin, Penam	MCR-7.1	ST-3219 (953, 891, 1401, 846, 1163, 1060)	ST-novel (344, 2025-02-04)
ERS20902790	ERR14228321	ERP117498	49662_2#354	Aeromonas hydrophila	India	2020	River water		This study	Aeromonas hydrophila	Environmental	5	act,aerA,alt,ast,ela,fla,hlyA,laf,lip	CepS, cphA2, OXA-724	Carbapenem, Cephalosporin, Penam	MCR-7.1, MCR-3	ST-2576 (1111, 1010, 1116, 514, 1201, 1213)
ERS20902791	ERR14228322	ERP117498	49662_2#356	Aeromonas hydrophila	India	2020	River water		This study	Aeromonas hydrophila	Environmental	5	act,aerA,alt,ast,ela,fla,hlyA,laf,lip	CepS, cphA2, OXA-724	Carbapenem, Cephalosporin, Penam	MCR-7.1, MCR-3	ST-2576 (1111, 1010, 1116, 514, 1201, 1213)
ERS20902792	ERR14228323	ERP117498	49662_2#358	Aeromonas veronii	India	2020	River water		This study	Aeromonas veronii	Environmental	16	act,aerA,fla	cphA4, OXA-12, tet(E)	Carbapenem, Cephalosporin, Penam, Tetracycline	MCR-7.1	ST-3220 (212, 551, 242, 363, 393, 371)	ST-novel (344, 2025-02-04)
ERS20902793	ERR14228324	ERP117498	49662_2#360	Aeromonas veronii	India	2020	River water		This study	Aeromonas veronii	Environmental	16	act,aerA,fla	cphA4, OXA-12, tet(E)	Carbapenem, Cephalosporin, Penam, Tetracycline	MCR-7.1	ST-3220 (212, 551, 242, 363, 393, 371)	ST-novel (344, 2025-02-04)
ERS20902794	ERR14228325	ERP117498	49662_2#362	Aeromonas veronii	India	2020	River water		This study	Aeromonas veronii	Environmental	16	act,aerA,fla,laf	APH(3'')-Ib, APH(6)-Id, CEPH-A3, mphA, OXA-12, sul1, VEB-9	Aminoglycoside, Carbapenem, Cephalosporin, Macrolide, Monobactam, Penam, Sulfonamide	MCR-7.1	ST-1733 (542, 241, 169, 531, 348, 259)
ERS20902796	ERR14228326	ERP117498	49662_2#364	Aeromonas veronii	India	2020	River water		This study	Aeromonas veronii	Environmental	16	act,ascF-G,ela,fla,laf,lip	CEPH-A3, OXA-12	Carbapenem, Cephalosporin, Penam	MCR-7.1	ST-3221 (1417, 1257, 1039, 768, 1661, 333)	ST-novel (344, 2025-02-04)
ERS20902797	ERR14228327	ERP117498	49662_2#366	Aeromonas veronii	India	2020	River water		This study	Aeromonas veronii	Environmental	15	act,ela,fla,lip	CEPH-A3, FOX-3, OXA-12	Carbapenem, Cephalosporin, Cephamycin, Penam	MCR-7.1	ST-3222 (453, 403, 633, 577, 1625, 489)	ST-novel (344, 2025-02-04)
ERS20902798	ERR14228328	ERP117498	49662_2#368	Aeromonas veronii	India	2020	River water		This study	Aeromonas veronii	Environmental	15	act,aerA,fla,laf,lip	CEPH-A3, OXA-12	Carbapenem, Cephalosporin, Penam	MCR-7.1	ST-3223 (666, 572, 445, 416, 628, 1531)	ST-novel (344, 2025-02-04)
ERS20902857	ERR14228329	ERP117498	49662_2#369	Aeromonas caviae	India	2021	River water		This study	Aeromonas caviae	Environmental	4	alt,ela,fla,laf,lip	MOX-6, OXA-427	Cephalosporin, Cephamycin, Penam	MCR-7.1	ST-2398 (1045, 941, 206, 193, 163, 197)	ST-novel (344, 2023-12-05)
ERS20902982	ERR14228330	ERP117498	49662_2#370	Aeromonas caviae	India	2020	River water		This study	Aeromonas caviae	Environmental	4	alt,ela,fla,laf,lip	MOX-5, OXA-427	Cephalosporin, Cephamycin, Penam	MCR-7.1	ST-3219 (953, 891, 1401, 846, 1163, 1060)	ST-novel (344, 2025-02-04)
ERS20902858	ERR14228331	ERP117498	49662_2#371	Aeromonas veronii	India	2021	River water		This study	Aeromonas veronii	Environmental	16	act,aerA,ascF-G,ela,lip	cphA4, OXA-12	Carbapenem, Cephalosporin, Penam	MCR-7.1	ST-3224 (1418, 50, 1261, 784, 962, 1532)	ST-novel (344, 2025-02-04)
ERS20902981	ERR14228332	ERP117498	49662_2#372	Aeromonas caviae	India	2020	River water		This study	Aeromonas caviae	Environmental	4	aerA,alt,ela,fla,laf,lip	MOX-4, OXA-427	Cephalosporin, Cephamycin, Penam	MCR-7.1	ST-3215 (198, 429, 439, 167, 174, 207)	ST-novel (344, 2025-02-04)
ERS20902859	ERR14228333	ERP117498	49662_2#373	Aeromonas caviae	India	2021	River water		This study	Aeromonas caviae	Environmental	4	alt,ela,lip	MOX-6, OXA-427	Cephalosporin, Cephamycin, Penam	MCR-7.1	ST-3225 (1419, 617, 161, 1464, 1662, 158)	ST-novel (344, 2025-02-04)
ERS20902983	ERR14228334	ERP117498	49662_2#374	Aeromonas caviae	India	2020	River water		This study	Aeromonas caviae	Environmental	4	aerA,alt,ela,fla,laf,lip	MOX-6, OXA-427	Cephalosporin, Cephamycin, Penam	MCR-7.1	ST-3226 (198, 429, 439, 831, 174, 207)	ST-novel (344, 2025-02-04)
ERS20902860	ERR14228335	ERP117498	49662_2#375	Aeromonas veronii	India	2021	River water		This study	Aeromonas veronii	Environmental	16	act,aerA,ascF-G,ela,lip	cphA4, OXA-12	Carbapenem, Cephalosporin, Penam	MCR-7.1	ST-3224 (1418, 50, 1261, 784, 962, 1532)	ST-novel (344, 2025-02-04)
ERS20902985	ERR14228336	ERP117498	49662_2#376	Aeromonas dhakensis	India	2020	River water		This study	Aeromonas dhakensis	Environmental	6	aerA,alt,ela,fla,hlyA,laf,lip	AQU-1, cphA2, OXA-724	Carbapenem, Cephalosporin, Penam	MCR-7.1	ST-714 (499, 143, 491, 499, 537, 413)
ERS20902861	ERR14228337	ERP117498	49662_2#377	Aeromonas caviae	India	2021	River water		This study	Aeromonas caviae	Environmental	4	alt,ela,fla,laf,lip	MOX-6, OXA-427	Cephalosporin, Cephamycin, Penam	MCR-7.1	ST-2398 (1045, 941, 206, 193, 163, 197)	ST-novel (344, 2023-12-05)
ERS20902987	ERR14228338	ERP117498	49662_2#378	Aeromonas dhakensis	India	2020	River water		This study	Aeromonas dhakensis	Environmental	6	aerA,alt,ela,fla,hlyA,laf,lip	AQU-1, cphA2, OXA-724	Carbapenem, Cephalosporin, Penam	MCR-7.1	ST-714 (499, 143, 491, 499, 537, 413)
ERS20902862	ERR14228339	ERP117498	49662_2#379	Aeromonas caviae	India	2021	River water		This study	Aeromonas caviae	Environmental	4	alt,ela,fla,laf,lip	MOX-6, OXA-427	Cephalosporin, Cephamycin, Penam	MCR-7.1	ST-2398 (1045, 941, 206, 193, 163, 197)	ST-novel (344, 2023-12-05)
ERS20902986	ERR14228340	ERP117498	49662_2#380	Aeromonas dhakensis	India	2020	River water		This study	Aeromonas dhakensis	Environmental	6	aerA,alt,ela,fla,hlyA,lip	AQU-1, cphA7, OXA-724	Carbapenem, Cephalosporin, Penam	MCR-7.1, MCR-9	ST-3227 (999, 616, 385, 1465, 1663, 731)	ST-novel (344, 2025-02-04)
ERS20902863	ERR14228341	ERP117498	49662_2#381	Aeromonas veronii	India	2021	River water		This study	Aeromonas veronii	Environmental	16	act,ascF-G,fla	CEPH-A3, OXA-12	Carbapenem, Cephalosporin, Penam	MCR-7.1	ST-3228 (794, 319, 1256, 1309, 829, 380)	ST-novel (344, 2025-02-04)
ERS20902988	ERR14228342	ERP117498	49662_2#382	Aeromonas caviae	India	2020	River water		This study	Aeromonas caviae	Environmental	4	aerA,alt,ela,laf,lip	MOX-6, OXA-427	Cephalosporin, Cephamycin, Penam	MCR-7.1	ST-3226 (198, 429, 439, 831, 174, 207)	ST-novel (344, 2025-02-04)
ERS20902864	ERR14228343	ERP117498	49662_2#383	Aeromonas veronii	India	2021	River water		This study	Aeromonas veronii	Environmental	16	act,ela,lip	CEPH-A3, OXA-12	Carbapenem, Cephalosporin, Penam	MCR-7.1	ST-3229 (1420, 1258, 1402, 1466, 1664, 1533)	ST-novel (344, 2025-02-04)
ERS20902989	ERR14228344	ERP117498	49662_2#384	Aeromonas caviae	India	2020	River water		This study	Aeromonas caviae	Environmental	4	aerA,alt,ela,fla,lip	MOX-5, OXA-427	Cephalosporin, Cephamycin, Penam	MCR-7.1	ST-3230 (96, 233, 404, 638, 488, 480)	ST-novel (344, 2025-02-04)
ERS20902809	ERR14228138	ERP117498	49662_2#49	Aeromonas veronii	India	2021	River water		This study	Aeromonas veronii	Environmental	16	act,fla,laf	CEPH-A3, OXA-12	Carbapenem, Cephalosporin, Penam	MCR-7.1	ST-3231 (80, 574, 115, 640, 682, 694)	ST-novel (344, 2025-02-04)
ERS20902901	ERR14228139	ERP117498	49662_2#50	Aeromonas veronii	India	2021	River water		This study	Aeromonas veronii	Environmental	16	act,aerA,ascF-G,fla,laf,lip	CEPH-A3, OXA-12	Carbapenem, Cephalosporin, Penam	MCR-7.1	ST-3232 (586, 91, 1403, 573, 1665, 619)	ST-novel (344, 2025-02-04)
ERS20902869	ERR14228140	ERP117498	49662_2#51	Aeromonas veronii	India	2021	River water		This study	Aeromonas veronii	Environmental	16	act,fla,laf	CEPH-A3, OXA-12	Carbapenem, Cephalosporin, Penam	MCR-7.1	ST-3231 (80, 574, 115, 640, 682, 694)	ST-novel (344, 2025-02-04)
ERS20902903	ERR14228141	ERP117498	49662_2#54	Aeromonas sanarellii	India	2021	River water		This study	Aeromonas sanarellii	Environmental	3	aerA,alt,ela,fla,lip	CMY-8, OXA-427	Cephalosporin, Cephamycin, Penam	MCR-7.1	ST-Unassigned (719, 566, 522, 1044, , 565)
ERS20902871	ERR14228142	ERP117498	49662_2#55	Aeromonas veronii	India	2021	River water		This study	Aeromonas veronii	Environmental	16	act,aerA,fla,lip	CEPH-A3, OXA-12	Carbapenem, Cephalosporin, Penam	MCR-7.1	ST-3233 (1418, 884, 418, 1006, 1292, 339)	ST-novel (344, 2025-02-04)
ERS20902904	ERR14228143	ERP117498	49662_2#56	Aeromonas caviae	India	2021	River water		This study	Aeromonas caviae	Environmental	4	alt,ela,laf,lip	MOX-6, OXA-427	Cephalosporin, Cephamycin, Penam	MCR-7.1	ST-3234 (1421, 12, 581, 598, 632, 644)	ST-novel (344, 2025-02-04)
ERS20902872	ERR14228144	ERP117498	49662_2#57	Aeromonas veronii	India	2021	River water		This study	Aeromonas veronii	Environmental	16	act,aerA,ascF-G,fla,lip	CEPH-A3, OXA-12	Carbapenem, Cephalosporin, Penam	MCR-7.1	ST-3235 (1422, 271, 1404, 1467, 1665, 1534)	ST-novel (344, 2025-02-04)
ERS20902905	ERR14228145	ERP117498	49662_2#58	Aeromonas veronii	India	2021	River water		This study	Aeromonas veronii	Environmental	16	act,aerA,fla,laf,lip	CepS, cphA4, OXA-12	Carbapenem, Cephalosporin, Penam	MCR-7.1	ST-3236 (302, 147, 743, 579, 124, 822)	ST-novel (344, 2025-02-04)
ERS20902873	ERR14228146	ERP117498	49662_2#59	Aeromonas veronii	India	2021	River water		This study	Aeromonas veronii	Environmental	16	act,aerA,ascF-G,fla,lip	CEPH-A3, OXA-12	Carbapenem, Cephalosporin, Penam	MCR-7.1	ST-3235 (1422, 271, 1404, 1467, 1665, 1534)	ST-novel (344, 2025-02-04)
ERS20902906	ERR14228147	ERP117498	49662_2#60	Aeromonas caviae	India	2021	River water		This study	Aeromonas caviae	Environmental	4	alt,ela,laf,lip	MOX-6, OXA-427	Cephalosporin, Cephamycin, Penam	MCR-7.1	ST-3234 (1421, 12, 581, 598, 632, 644)	ST-novel (344, 2025-02-04)
ERS20902874	ERR14228148	ERP117498	49662_2#61	Aeromonas veronii	India	2021	Pond water		This study	Aeromonas veronii	Environmental	16	act,fla,lip	CEPH-A3, OXA-12	Carbapenem, Cephalosporin, Penam	MCR-3.6, MCR-7.1	ST-3142 (302, 147, 1378, 570, 1621, 143)	ST-novel (344, 2025-02-04)
ERS20902907	ERR14228149	ERP117498	49662_2#62	Aeromonas veronii	India	2021	River water		This study	Aeromonas veronii	Environmental	16	act,aerA,ela,lip	CEPH-A3, OXA-12	Carbapenem, Cephalosporin, Penam	MCR-7.1	ST-3237 (769, 694, 66, 811, 833, 462)	ST-novel (344, 2025-02-04)
ERS20902875	ERR14228150	ERP117498	49662_2#63	Aeromonas veronii	India	2021	Pond water		This study	Aeromonas veronii	Environmental	16	act,fla,lip	CEPH-A3, OXA-12	Carbapenem, Cephalosporin, Penam	MCR-3.6, MCR-7.1	ST-3142 (302, 147, 1378, 570, 1621, 143)	ST-novel (344, 2025-02-04)
ERS20902910	ERR14228151	ERP117498	49662_2#64	Aeromonas caviae	India	2021	River water		This study	Aeromonas caviae	Environmental	4	alt,ela,laf,lip	MOX-6, OXA-427	Cephalosporin, Cephamycin, Penam	MCR-7.1	ST-3234 (1421, 12, 581, 598, 632, 644)	ST-novel (344, 2025-02-04)
ERS20902876	ERR14228152	ERP117498	49662_2#81	Aeromonas veronii	India	2021	River water		This study	Aeromonas veronii	Environmental	16	act,fla,lip	CEPH-A3, OXA-12	Carbapenem, Cephalosporin, Penam	MCR-7.1, MCR-3.6	ST-3142 (302, 147, 1378, 570, 1621, 143)	ST-novel (344, 2025-02-04)
ERS20902909	ERR14228153	ERP117498	49662_2#82	Aeromonas dhakensis	India	2021	River water		This study	Aeromonas dhakensis	Environmental	6	aerA,alt,ela,fla,hlyA,lip	AQU-2, imiH, OXA-724	Carbapenem, Cephalosporin, Penam	MCR-7.1	ST-3238 (261, 383, 132, 1468, 1667, 430)	ST-novel (344, 2025-02-04)
ERS20902877	ERR14228154	ERP117498	49662_2#83	Aeromonas veronii	India	2021	River water		This study	Aeromonas veronii	Environmental	16	act,aerA,lip	CEPH-A3, OXA-12	Carbapenem, Cephalosporin, Penam	MCR-7.1	ST-3239 (765, 137, 122, 1469, 1668, 380)	ST-novel (344, 2025-02-04)
ERS20902908	ERR14228155	ERP117498	49662_2#84	Aeromonas caviae	India	2021	River water		This study	Aeromonas caviae	Environmental	4	alt,ela,fla,laf,lip	MOX-6, OXA-427	Cephalosporin, Cephamycin, Penam	MCR-7.1	ST-3240 (348, 504, 218, 159, 595, 393)	ST-novel (344, 2025-02-04)
ERS20902878	ERR14228156	ERP117498	49662_2#85	Aeromonas hydrophila	India	2021	River water		This study	Aeromonas hydrophila	Environmental	5	act,aerA,alt,ast,ela,hlyA,lip	CepS, cphA7, OXA-724	Carbapenem, Cephalosporin, Penam	MCR-7.1, MCR-3.12	ST-3241 (1423, 710, 771, 792, 852, 830)	ST-novel (344, 2025-02-04)
ERS20902911	ERR14228157	ERP117498	49662_2#86	Aeromonas caviae	India	2021	River water		This study	Aeromonas caviae	Environmental	4	aerA,alt,ela,fla,laf,lip	MOX-6, OXA-427	Cephalosporin, Cephamycin, Penam	MCR-7.1	ST-3242 (377, 622, 152, 198, 244, 173)	ST-novel (344, 2025-02-04)
ERS20902879	ERR14228158	ERP117498	49662_2#87	Aeromonas hydrophila	India	2021	River water		This study	Aeromonas hydrophila	Environmental	5	act,aerA,alt,ast,ela,hlyA,lip	CepS, cphA7, OXA-724	Carbapenem, Cephalosporin, Penam	MCR-7.1, MCR-3.12	ST-3241 (1423, 710, 771, 792, 852, 830)	ST-novel (344, 2025-02-04)
ERS20949256	ERR14228159	ERP117498	49662_2#89	Aeromonas veronii	India	2021	River water		This study	Aeromonas veronii	Environmental	16	act,aerA,ascF-G,fla,lip	CEPH-A3, OXA-12	Carbapenem, Cephalosporin, Penam	MCR-7.1	ST-3243 (936, 1259, 244, 582, 669, 143)	ST-novel (344, 2025-02-04)
ERS20949257	ERR14228160	ERP117498	49662_2#91	Aeromonas veronii	India	2021	River water		This study	Aeromonas veronii	Environmental	16	act,aerA,ascF-G,fla,laf,lip	CEPH-A3, OXA-12	Carbapenem, Cephalosporin, Penam	MCR-7.1	ST-3244 (1424, 1260, 224, 1470, 1669, 1535)	ST-novel (344, 2025-02-04)
ERS20902914	ERR14228161	ERP117498	49662_2#92	Aeromonas veronii	India	2021	River water		This study	Aeromonas veronii	Environmental	16	act,aerA,ascF-G,fla,laf	CEPH-A3, OXA-12	Carbapenem, Cephalosporin, Penam	MCR-7.1	ST-3245 (1425, 556, 68, 37, 26, 1536)	ST-novel (344, 2025-02-04)
ERS20902880	ERR14228162	ERP117498	49662_2#93	Aeromonas dhakensis	India	2021	River water		This study	Aeromonas dhakensis	Environmental	6	aerA,alt,ascF-G,ela,hlyA,lip	AQU-2, cphA8, OXA-724	Carbapenem, Cephalosporin, Penam	MCR-7.1	ST-3127 (1339, 143, 1332, 504, 1562, 1447)	ST-novel (344, 2025-02-04)
ERS20902915	ERR14228163	ERP117498	49662_2#94	Aeromonas caviae	India	2021	River water		This study	Aeromonas caviae	Environmental	4	aerA,alt,ela,fla,laf,lip	ANT(3'')-IIa, CMY-59, dfrA15, MOX-2, mphA, mphE, msrE, OXA-427, sul1, tet(C)	Aminoglycoside, Cephalosporin, Cephamycin, Diaminopyrimidine, Lincosamide, Macrolide, Oxazolidinone, Penam, Phenicol, Pleuromutilin, Streptogramin, Sulfonamide, Tetracycline	MCR-7.1	ST-3246 (96, 179, 739, 445, 407, 207)	ST-novel (344, 2025-02-04)
ERS20902881	ERR14228164	ERP117498	49662_2#95	Aeromonas hydrophila	India	2021	River water		This study	Aeromonas hydrophila	Environmental	5	act,aerA,alt,ast,ela,fla,hlyA,laf,lip	CEPH-A3, CepS, OXA-724	Carbapenem, Cephalosporin, Penam	MCR-7.1, MCR-9	ST-3121 (1273, 779, 251, 1430, 1614, 1491)	ST-novel (344, 2025-02-04)
ERS20902916	ERR14228165	ERP117498	49662_2#96	Aeromonas caviae	India	2021	River water		This study	Aeromonas caviae	Environmental	4	alt,ela,fla,lip	MOX-7, OXA-427	Cephalosporin, Cephamycin, Penam	MCR-7.1	ST-94 (89, 94, 86, 88, 92, 91)
ERS20903378	ERR14228345	ERP117498	49711_1#1	Aeromonas veronii	India	2021	River water		This study	Aeromonas veronii	Environmental	16	act,aerA,fla	CEPH-A3, OXA-12	Carbapenem, Cephalosporin, Penam	MCR-7.1	ST-3247 (212, 117, 115, 117, 124, 221)	ST-novel (344, 2025-02-04)
ERS20903486	ERR14228354	ERP117498	49711_1#10	Aeromonas veronii	India	2023	Drinking water		This study	Aeromonas veronii	Environmental	15	act,aerA,fla,lip	cphA8, MOX-6, OXA-12	Carbapenem, Cephalosporin, Cephamycin, Penam	MCR-7.1	ST-3248 (834, 517, 1405, 1471, 1670, 1290)	ST-novel (344, 2025-02-04)
ERS20903507	ERR14228393	ERP117498	49711_1#100	Aeromonas veronii	India	2023	Drinking water		This study	Aeromonas veronii	Environmental	16	act,fla,lip	cphA4, OXA-12	Carbapenem, Cephalosporin, Penam	MCR-7.1	ST-3249 (610, 789, 213, 577, 1558, 1445)	ST-novel (344, 2025-02-04)
ERS20903412	ERR14228394	ERP117498	49711_1#101	Aeromonas caviae	India	2021	Drinking water		This study	Aeromonas caviae	Environmental	4	aerA,alt,ela,fla,laf,lip	APH(3'')-Ib, APH(6)-Id, floR, MOX-8, OXA-427, sul1	Aminoglycoside, Cephalosporin, Cephamycin, Penam, Phenicol, Sulfonamide	MCR-7.1	ST-3250 (198, 429, 439, 1381, 398, 207)	ST-novel (344, 2025-02-04)
ERS20903508	ERR14228395	ERP117498	49711_1#102	Aeromonas veronii	India	2023	Drinking water		This study	Aeromonas veronii	Environmental	16	act,fla,lip	cphA4, OXA-12	Carbapenem, Cephalosporin, Penam	MCR-7.1	ST-3249 (610, 789, 213, 577, 1558, 1445)	ST-novel (344, 2025-02-04)
ERS20903413	ERR14228396	ERP117498	49711_1#103	Aeromonas caviae	India	2021	Drinking water		This study	Aeromonas caviae	Environmental	4	aerA,alt,ela,fla,laf,lip	APH(3'')-Ib, APH(6)-Id, floR, MOX-8, OXA-427, sul1	Aminoglycoside, Cephalosporin, Cephamycin, Penam, Phenicol, Sulfonamide	MCR-7.1	ST-3250 (198, 429, 439, 1381, 398, 207)	ST-novel (344, 2025-02-04)
ERS20903509	ERR14228397	ERP117498	49711_1#104	Aeromonas veronii	India	2023	Drinking water		This study	Aeromonas veronii	Environmental	16	act,ascF-G,fla,laf	CEPH-A3, OXA-12	Carbapenem, Cephalosporin, Penam	MCR-7.1	ST-3251 (1337, 1192, 1331, 1382, 1559, 619)	ST-novel (344, 2025-02-04)
ERS20903414	ERR14228398	ERP117498	49711_1#105	Aeromonas caviae	India	2021	Drinking water		This study	Aeromonas caviae	Environmental	4	aerA,alt,ela,fla,laf,lip	APH(3'')-Ib, APH(6)-Id, floR, MOX-8, OXA-427, sul1	Aminoglycoside, Cephalosporin, Cephamycin, Penam, Phenicol, Sulfonamide	MCR-7.1	ST-3250 (198, 429, 439, 1381, 398, 207)	ST-novel (344, 2025-02-04)
ERS20903510	ERR14228399	ERP117498	49711_1#106	Aeromonas dhakensis	India	2023	Drinking water		This study	Aeromonas dhakensis	Environmental	6	act,aerA,alt,ascF-G,ela,fla,hlyA,laf,lip	AQU-3, cphA2, OXA-724	Carbapenem, Cephalosporin, Penam	MCR-7.1	ST-3252 (256, 253, 132, 1383, 277, 420)	ST-novel (344, 2025-02-04)
ERS20903415	ERR14228400	ERP117498	49711_1#107	Aeromonas caviae	India	2021	Drinking water		This study	Aeromonas caviae	Environmental	4	aerA,alt,ela,fla,laf,lip	ANT(3'')-IIa, dfrA1, MOX-6, OXA-427, sul1	Aminoglycoside, Cephalosporin, Cephamycin, Diaminopyrimidine, Penam, Sulfonamide	MCR-7.1	ST-3123 (96, 162, 93, 634, 1615, 158)	ST-novel (344, 2025-02-04)
ERS20903416	ERR14228401	ERP117498	49711_1#109	Aeromonas caviae	India	2021	Drinking water		This study	Aeromonas caviae	Environmental	4	aerA,alt,ela,fla,laf,lip	ANT(3'')-IIa, dfrA1, MOX-6, OXA-427, sul1	Aminoglycoside, Cephalosporin, Cephamycin, Diaminopyrimidine, Penam, Sulfonamide	MCR-7.1	ST-3123 (96, 162, 93, 634, 1615, 158)	ST-novel (344, 2025-02-04)
ERS20903383	ERR14228355	ERP117498	49711_1#11	Aeromonas caviae	India	2021	Drinking water		This study	Aeromonas caviae	Environmental	4	alt,ela,laf,lip	MOX-6, OXA-427	Cephalosporin, Cephamycin, Penam	MCR-7.1	ST-1604 (96, 629, 690, 532, 96, 96)	ST-novel (344, 2023-12-06)
ERS20903512	ERR14228402	ERP117498	49711_1#110	Aeromonas dhakensis	India	2023	Drinking water		This study	Aeromonas dhakensis	Environmental	6	aerA,alt,ela,hlyA,lip	AQU-1, cphA2, OXA-724, tet(E)	Carbapenem, Cephalosporin, Penam, Tetracycline	MCR-7.1	ST-3253 (404, 375, 391, 260, 1560, 274)	ST-novel (344, 2025-02-04)
ERS20903418	ERR14228403	ERP117498	49711_1#129	Aeromonas caviae	India	2021	Drinking water		This study	Aeromonas caviae	Environmental	4	aerA,alt,ela,fla,laf,lip	APH(3'')-Ib, APH(6)-Id, floR, MOX-8, OXA-427, sul1	Aminoglycoside, Cephalosporin, Cephamycin, Penam, Phenicol, Sulfonamide	MCR-7.1	ST-3250 (198, 429, 439, 1381, 398, 207)	ST-novel (344, 2025-02-04)
ERS20903384	ERR14228356	ERP117498	49711_1#13	Aeromonas caviae	India	2021	Drinking water		This study	Aeromonas caviae	Environmental	4	alt,ela,laf,lip	MOX-6, OXA-427	Cephalosporin, Cephamycin, Penam	MCR-7.1	ST-1604 (96, 629, 690, 532, 96, 96)	ST-novel (344, 2023-12-06)
ERS20903514	ERR14228404	ERP117498	49711_1#130	Aeromonas caviae	India	2023	Drinking water		This study	Aeromonas caviae	Environmental	4	aerA,alt,ela,fla,laf,lip	MOX-4, OXA-427	Cephalosporin, Cephamycin, Penam	MCR-7.1	ST-3254 (377, 494, 301, 96, 97, 564)	ST-novel (344, 2025-02-04)
ERS20903419	ERR14228405	ERP117498	49711_1#131	Aeromonas caviae	India	2021	Drinking water		This study	Aeromonas caviae	Environmental	4	aerA,alt,ela,fla,laf,lip	APH(3'')-Ib, APH(6)-Id, floR, MOX-8, OXA-427, sul1	Aminoglycoside, Cephalosporin, Cephamycin, Penam, Phenicol, Sulfonamide	MCR-7.1	ST-3250 (198, 429, 439, 1381, 398, 207)	ST-novel (344, 2025-02-04)
ERS20903515	ERR14228406	ERP117498	49711_1#132	Aeromonas caviae	India	2023	Drinking water		This study	Aeromonas caviae	Environmental	4	aerA,alt,ela,fla,laf,lip	MOX-6, OXA-427	Cephalosporin, Cephamycin, Penam	MCR-7.1	ST-3255 (96, 162, 683, 634, 174, 158)	ST-novel (344, 2025-02-04)
ERS20903420	ERR14228407	ERP117498	49711_1#133	Aeromonas caviae	India	2021	Drinking water		This study	Aeromonas caviae	Environmental	4	aerA,alt,ela,fla,laf,lip	APH(3'')-Ib, APH(6)-Id, floR, MOX-8, OXA-427, sul1	Aminoglycoside, Cephalosporin, Cephamycin, Penam, Phenicol, Sulfonamide	MCR-7.1	ST-3250 (198, 429, 439, 1381, 398, 207)	ST-novel (344, 2025-02-04)
ERS20903421	ERR14228408	ERP117498	49711_1#135	Aeromonas caviae	India	2021	Drinking water		This study	Aeromonas caviae	Environmental	4	aerA,alt,ela,fla,laf,lip	APH(3'')-Ib, APH(6)-Id, floR, MOX-8, OXA-427, sul1	Aminoglycoside, Cephalosporin, Cephamycin, Penam, Phenicol, Sulfonamide	MCR-7.1	ST-3250 (198, 429, 439, 1381, 398, 207)	ST-novel (344, 2025-02-04)
ERS20903422	ERR14228409	ERP117498	49711_1#137	Aeromonas caviae	India	2021	Drinking water		This study	Aeromonas caviae	Environmental	4	aerA,alt,ela,fla,laf,lip	APH(3'')-Ib, APH(6)-Id, floR, MOX-8, OXA-427, sul1	Aminoglycoside, Cephalosporin, Cephamycin, Penam, Phenicol, Sulfonamide	MCR-7.1	ST-3250 (198, 429, 439, 1381, 398, 207)	ST-novel (344, 2025-02-04)
ERS20903423	ERR14228410	ERP117498	49711_1#139	Aeromonas caviae	India	2021	Drinking water		This study	Aeromonas caviae	Environmental	4	aerA,alt,ela,fla,laf,lip	APH(3'')-Ib, APH(6)-Id, floR, MOX-8, OXA-427, sul1	Aminoglycoside, Cephalosporin, Cephamycin, Penam, Phenicol, Sulfonamide	MCR-7.1	ST-3250 (198, 429, 439, 1381, 398, 207)	ST-novel (344, 2025-02-04)
ERS20903488	ERR14228357	ERP117498	49711_1#14	Aeromonas veronii	India	2023	Drinking water		This study	Aeromonas veronii	Environmental	15	act,aerA,fla,lip	AAC(6')-Ib9, ANT(2'')-Ia, cmlA5, cphA4, dfrA14, mphA, OXA-12, qacH, QnrVC4, VEB-1	Aminoglycoside, Carbapenem, Cephalosporin, Diaminopyrimidine, Fluoroquinolone, Macrolide, Monobactam, Penam, Phenicol	MCR-7.1	ST-3256 (592, 540, 579, 593, 1561, 1134)	ST-novel (344, 2025-02-04)
ERS20903424	ERR14228411	ERP117498	49711_1#141	Aeromonas caviae	India	2021	Drinking water		This study	Aeromonas caviae	Environmental	4	aerA,alt,ela,fla,laf,lip	APH(3'')-Ib, APH(6)-Id, floR, MOX-8, OXA-427, sul1	Aminoglycoside, Cephalosporin, Cephamycin, Penam, Phenicol, Sulfonamide	MCR-7.1	ST-3250 (198, 429, 439, 1381, 398, 207)	ST-novel (344, 2025-02-04)
ERS20903425	ERR14228412	ERP117498	49711_1#143	Aeromonas dhakensis	India	2021	Drinking water		This study	Aeromonas dhakensis	Environmental	6	aerA,alt,ela,fla,hlyA,lip	AQU-3, cphA2, OXA-724	Carbapenem, Cephalosporin, Penam	MCR-7.1	ST-704 (512, 474, 500, 507, 549, 552)
ERS20903385	ERR14228358	ERP117498	49711_1#15	Aeromonas caviae	India	2021	Drinking water		This study	Aeromonas caviae	Environmental	4	alt,ela,laf,lip	MOX-5, OXA-427	Cephalosporin, Cephamycin, Penam	MCR-7.1	ST-3257 (1338, 1193, 201, 102, 749, 1446)	ST-novel (344, 2025-02-04)
ERS20903489	ERR14228359	ERP117498	49711_1#16	Aeromonas veronii	India	2023	Drinking water		This study	Aeromonas veronii	Environmental	15	act,fla,lip	cphA4, OXA-12	Carbapenem, Cephalosporin, Penam	MCR-7.1	ST-3256 (592, 540, 579, 593, 1561, 1134)	ST-novel (344, 2025-02-04)
ERS20903426	ERR14228413	ERP117498	49711_1#161	Aeromonas caviae	India	2021	Drinking water		This study	Aeromonas caviae	Environmental	4	aerA,alt,ela,fla,laf,lip	APH(3'')-Ib, APH(6)-Id, floR, MOX-8, OXA-427, sul1	Aminoglycoside, Cephalosporin, Cephamycin, Penam, Phenicol, Sulfonamide	MCR-7.1	ST-3250 (198, 429, 439, 1381, 398, 207)	ST-novel (344, 2025-02-04)
ERS20903427	ERR14228414	ERP117498	49711_1#163	Aeromonas caviae	India	2021	Drinking water		This study	Aeromonas caviae	Environmental	4	aerA,alt,ela,fla,laf,lip	APH(3'')-Ib, APH(6)-Id, floR, MOX-8, OXA-427, sul1	Aminoglycoside, Cephalosporin, Cephamycin, Penam, Phenicol, Sulfonamide	MCR-7.1	ST-3250 (198, 429, 439, 1381, 398, 207)	ST-novel (344, 2025-02-04)
ERS20903428	ERR14228415	ERP117498	49711_1#165	Aeromonas caviae	India	2021	Drinking water		This study	Aeromonas caviae	Environmental	4	aerA,alt,ela,fla,laf,lip	APH(3'')-Ib, APH(6)-Id, floR, MOX-8, OXA-427, sul1	Aminoglycoside, Cephalosporin, Cephamycin, Penam, Phenicol, Sulfonamide	MCR-7.1	ST-3250 (198, 429, 439, 1381, 398, 207)	ST-novel (344, 2025-02-04)
ERS20903429	ERR14228416	ERP117498	49711_1#167	Aeromonas caviae	India	2021	Drinking water		This study	Aeromonas caviae	Environmental	4	aerA,alt,ela,fla,laf,lip	ANT(3'')-IIa, dfrA1, MOX-6, OXA-427, sul1	Aminoglycoside, Cephalosporin, Cephamycin, Diaminopyrimidine, Penam, Sulfonamide	MCR-7.1	ST-3123 (96, 162, 93, 634, 1615, 158)	ST-novel (344, 2025-02-04)
ERS20903430	ERR14228417	ERP117498	49711_1#169	Aeromonas caviae	India	2021	Drinking water		This study	Aeromonas caviae	Environmental	4	aerA,alt,ela,fla,laf,lip	APH(3'')-Ib, APH(6)-Id, MOX-8, OXA-427	Aminoglycoside, Cephalosporin, Cephamycin, Penam	MCR-7.1	ST-3258 (631, 162, 193, 704, 593, 216)	ST-novel (344, 2025-02-04)
ERS20903431	ERR14228418	ERP117498	49711_1#171	Aeromonas caviae	India	2021	Drinking water		This study	Aeromonas caviae	Environmental	4	aerA,alt,ela,fla,laf,lip	ANT(3'')-IIa, catI, dfrA1, MOX-4, OXA-427, sul1	Aminoglycoside, Cephalosporin, Cephamycin, Diaminopyrimidine, Penam, Phenicol, Sulfonamide	MCR-7.1	ST-3259 (377, 494, 439, 347, 174, 564)	ST-novel (344, 2025-02-04)
ERS20903432	ERR14228419	ERP117498	49711_1#173	Aeromonas caviae	India	2021	Drinking water		This study	Aeromonas caviae	Environmental	4	alt,ela,fla,lip	APH(3'')-Ib, APH(6)-Id, floR, MOX-6, OXA-427, sul2, tet(A)	Aminoglycoside, Cephalosporin, Cephamycin, Penam, Phenicol, Sulfonamide, Tetracycline	MCR-7.1	ST-3260 (96, 206, 368, 94, 210, 207)	ST-novel (344, 2025-02-04)
ERS20903433	ERR14228420	ERP117498	49711_1#175	Aeromonas caviae	India	2021	Drinking water		This study	Aeromonas caviae	Environmental	4	aerA,alt,ela,fla,laf,lip	ANT(3'')-IIa, catI, dfrA1, MOX-4, OXA-427, sul1	Aminoglycoside, Cephalosporin, Cephamycin, Diaminopyrimidine, Penam, Phenicol, Sulfonamide	MCR-7.1	ST-3259 (377, 494, 439, 347, 174, 564)	ST-novel (344, 2025-02-04)
ERS20903434	ERR14228421	ERP117498	49711_1#193	Aeromonas caviae	India	2021	Drinking water		This study	Aeromonas caviae	Environmental	4	aerA,alt,ela,fla,laf,lip	ANT(3'')-IIa, catI, dfrA1, MOX-4, OXA-427, sul1	Aminoglycoside, Cephalosporin, Cephamycin, Diaminopyrimidine, Penam, Phenicol, Sulfonamide	MCR-7.1	ST-3259 (377, 494, 439, 347, 174, 564)	ST-novel (344, 2025-02-04)
ERS20903435	ERR14228422	ERP117498	49711_1#195	Aeromonas caviae	India	2021	Drinking water		This study	Aeromonas caviae	Environmental	4	aerA,alt,ela,fla,laf,lip	MOX-8, OXA-427	Cephalosporin, Cephamycin, Penam	MCR-7.1	ST-1509 (198, 429, 439, 198, 174, 96)
ERS20903436	ERR14228423	ERP117498	49711_1#197	Aeromonas caviae	India	2021	Drinking water		This study	Aeromonas caviae	Environmental	4	aerA,alt,ela,fla,laf,lip	MOX-8, OXA-427	Cephalosporin, Cephamycin, Penam	MCR-7.1	ST-1509 (198, 429, 439, 198, 174, 96)
ERS20903437	ERR14228424	ERP117498	49711_1#199	Aeromonas dhakensis	India	2021	Drinking water		This study	Aeromonas dhakensis	Environmental	6	aerA,alt,ascF-G,ela,fla,hlyA,lip	AQU-2, cphA8, OXA-724	Carbapenem, Cephalosporin, Penam	MCR-7.1	ST-3261 (1339, 143, 1332, 1384, 1562, 1447)	ST-novel (344, 2025-02-04)
ERS20903484	ERR14228346	ERP117498	49711_1#2	Aeromonas veronii	India	2023	Drainage water		This study	Aeromonas veronii	Environmental	16	act,aerA,ela,fla,laf	CEPH-A3, OXA-12, tet(E)	Carbapenem, Cephalosporin, Penam, Tetracycline	MCR-7.1	ST-3262 (1340, 71, 975, 1385, 1563, 1448)	ST-novel (344, 2025-02-04)
ERS20903438	ERR14228425	ERP117498	49711_1#201	Aeromonas veronii	India	2021	Drinking water		This study	Aeromonas veronii	Environmental	16	act,aerA,ascF-G,ela,fla,lip	CEPH-A3, OXA-12	Carbapenem, Cephalosporin, Penam	MCR-7.1	ST-3263 (225, 884, 1333, 1386, 1564, 1449)	ST-novel (344, 2025-02-04)
ERS20903439	ERR14228426	ERP117498	49711_1#203	Aeromonas caviae	India	2021	Drinking water		This study	Aeromonas caviae	Environmental	4	aerA,alt,ela,fla,laf,lip	MOX-6, OXA-427	Cephalosporin, Cephamycin, Penam	MCR-7.1	ST-3264 (198, 428, 193, 167, 96, 169)	ST-novel (344, 2025-02-04)
ERS20903440	ERR14228427	ERP117498	49711_1#205	Aeromonas veronii	India	2021	Drinking water		This study	Aeromonas veronii	Environmental	16	act,aerA,ascF-G,ela,lip	CEPH-A3, OXA-12	Carbapenem, Cephalosporin, Penam	MCR-7.1	ST-3265 (769, 1194, 126, 1387, 1565, 810)	ST-novel (344, 2025-02-04)
ERS20903442	ERR14228428	ERP117498	49711_1#225	Aeromonas veronii	India	2021	Drinking water		This study	Aeromonas veronii	Environmental	15	act,aerA,ela,fla,lip	CEPH-A3, FOX-3, OXA-12	Carbapenem, Cephalosporin, Cephamycin, Penam	MCR-7.1	ST-3345 (1426, 587, 1407, 1473, 613, 791)	ST-novel (344, 2025-02-17)
ERS20903443	ERR14228429	ERP117498	49711_1#227	Aeromonas caviae	India	2021	Drinking water		This study	Aeromonas caviae	Environmental	4	aerA,alt,ela,laf,lip	APH(3'')-Ib, APH(6)-Id, MOX-6, OXA-427	Aminoglycoside, Cephalosporin, Cephamycin, Penam	MCR-7.1	ST-3266 (1341, 163, 631, 167, 1566, 169)	ST-novel (344, 2025-02-04)
ERS20903444	ERR14228430	ERP117498	49711_1#229	Aeromonas caviae	India	2021	Drinking water		This study	Aeromonas caviae	Environmental	4	alt,ela,fla,lip	MOX-5, OXA-427	Cephalosporin, Cephamycin, Penam	MCR-7.1	ST-3267 (101, 504, 201, 683, 611, 216)	ST-novel (344, 2025-02-04)
ERS20903445	ERR14228431	ERP117498	49711_1#231	Aeromonas caviae	India	2022	Drinking water		This study	Aeromonas caviae	Environmental	4	aerA,alt,ela,fla,lip	MOX-6, OXA-2, OXA-427, sul1	Carbapenem, Cephalosporin, Cephamycin, Penam, Sulfonamide	MCR-7.1	ST-3268 (96, 94, 683, 159, 97, 561)	ST-novel (344, 2025-02-04)
ERS20903446	ERR14228432	ERP117498	49711_1#233	Aeromonas rivipollensis	India	2022	Drinking water		This study	Aeromonas spp.	Environmental	2	aerA,ela,fla,lip	MOX-9, OXA-427	Cephalosporin, Cephamycin, Penam	MCR-7.1	ST-3269 (178, 1041, 1334, 1388, 1567, 1450)	ST-novel (344, 2025-02-04)
ERS20903449	ERR14228433	ERP117498	49711_1#235	Aeromonas rivipollensis	India	2022	Drinking water		This study	Aeromonas spp.	Environmental	2	aerA,alt,ela,laf,lip	MOX-9, OXA-427	Cephalosporin, Cephamycin, Penam	MCR-7.1	ST-3270 (1342, 1195, 1335, 204, 1335, 1255)	ST-novel (344, 2025-02-04)
ERS20903450	ERR14228434	ERP117498	49711_1#237	Aeromonas caviae	India	2022	Drinking water		This study	Aeromonas caviae	Environmental	4	alt,ela,fla,laf,lip	MOX-6, OXA-427	Cephalosporin, Cephamycin, Penam	MCR-7.1	ST-2811 (1236, 100, 1225, 633, 1414, 587)	ST-novel (344, 2025-02-04)
ERS20903448	ERR14228435	ERP117498	49711_1#239	Aeromonas caviae	India	2022	Drinking water		This study	Aeromonas caviae	Environmental	4	alt,ela,fla,laf,lip	MOX-6, OXA-427	Cephalosporin, Cephamycin, Penam	MCR-7.1	ST-2811 (1236, 100, 1225, 633, 1414, 587)	ST-novel (344, 2025-02-04)
ERS20903447	ERR14228436	ERP117498	49711_1#257	Aeromonas rivipollensis	India	2022	Drinking water		This study	Aeromonas spp.	Environmental	2	aerA,alt,ela,laf,lip	MOX-9, OXA-427	Cephalosporin, Cephamycin, Penam	MCR-7.1	ST-3270 (1342, 1195, 1335, 204, 1335, 1255)	ST-novel (344, 2025-02-04)
ERS20903451	ERR14228437	ERP117498	49711_1#259	Aeromonas caviae	India	2022	Drinking water		This study	Aeromonas caviae	Environmental	4	alt,ela,fla,laf,lip	MOX-6, OXA-427	Cephalosporin, Cephamycin, Penam	MCR-7.1	ST-2811 (1236, 100, 1225, 633, 1414, 587)	ST-novel (344, 2025-02-04)
ERS20903452	ERR14228438	ERP117498	49711_1#261	Aeromonas dhakensis	India	2022	Drinking water		This study	Aeromonas dhakensis	Environmental	6	alt,ascF-G,ela,fla,hlyA,lip	AQU-3, cphA8, OXA-724	Carbapenem, Cephalosporin, Penam	MCR-7.1	ST-3350 (1427, 318, 1408, 258, 424, 1538)	ST-novel (344, 2025-02-17)
ERS20903453	ERR14228439	ERP117498	49711_1#263	Aeromonas caviae	India	2021	Drinking water		This study	Aeromonas caviae	Environmental	4	aerA,alt,ela,fla,lip	MOX-6, OXA-427	Cephalosporin, Cephamycin, Penam	MCR-7.1	ST-313 (198, 179, 151, 198, 252, 207)
ERS20903454	ERR14228440	ERP117498	49711_1#265	Aeromonas caviae	India	2021	Drinking water		This study	Aeromonas caviae	Environmental	4	alt,ela,fla,laf,lip	MOX-6, OXA-427	Cephalosporin, Cephamycin, Penam	MCR-7.1	ST-3271 (198, 179, 93, 198, 1154, 159)	ST-novel (344, 2025-02-04)
ERS20903455	ERR14228441	ERP117498	49711_1#267	Aeromonas dhakensis	India	2021	Drinking water		This study	Aeromonas dhakensis	Environmental	6	aerA,alt,ascF-G,ela,hlyA,lip	AQU-1, imiH, OXA-724	Carbapenem, Cephalosporin, Penam	MCR-7.1	ST-3272 (1343, 107, 393, 1389, 1568, 1451)	ST-novel (344, 2025-02-04)
ERS20903456	ERR14228442	ERP117498	49711_1#269	Aeromonas dhakensis	India	2021	Drinking water		This study	Aeromonas dhakensis	Environmental	6	act,aerA,alt,ela,fla,hlyA,lip	AAC(6')-Ib8, aadA16, AQU-3, catB3, dfrA5, imiH, OXA-724, sul1, tet(E)	Aminoglycoside, Carbapenem, Cephalosporin, Diaminopyrimidine, Penam, Phenicol, Sulfonamide, Tetracycline	MCR-7.1	ST-3273 (160, 164, 267, 267, 555, 160)	ST-novel (344, 2025-02-04)
ERS20903457	ERR14228443	ERP117498	49711_1#271	Aeromonas caviae	India	2021	Drinking water		This study	Aeromonas caviae	Environmental	4	alt,ela,fla,laf,lip	dfrA15, MOX-4, OXA-427, sul1	Cephalosporin, Cephamycin, Diaminopyrimidine, Penam, Sulfonamide	MCR-7.1	ST-3274 (377, 617, 565, 347, 97, 1079)	ST-novel (344, 2025-02-04)
ERS20903458	ERR14228444	ERP117498	49711_1#289	Aeromonas caviae	India	2021	Drinking water		This study	Aeromonas caviae	Environmental	4	alt,ela,fla,lip	dfrA15, MOX-8, OXA-2, OXA-427, sul1	Carbapenem, Cephalosporin, Cephamycin, Diaminopyrimidine, Penam, Sulfonamide	MCR-7.1	ST-3275 (96, 102, 93, 159, 1569, 1452)	ST-novel (344, 2025-02-04)
ERS20903459	ERR14228445	ERP117498	49711_1#291	Aeromonas caviae	India	2021	Drinking water		This study	Aeromonas caviae	Environmental	4	aerA,alt,ela,fla,laf,lip	aadA11, catI, CMY-59, dfrA1, MOX-6, OXA-427, QnrVC1, sul1, VEB-9	Aminoglycoside, Cephalosporin, Cephamycin, Diaminopyrimidine, Fluoroquinolone, Monobactam, Penam, Phenicol, Sulfonamide	MCR-7.1	ST-3276 (377, 233, 565, 94, 174, 158)	ST-novel (344, 2025-02-04)
ERS20903460	ERR14228446	ERP117498	49711_1#293	Aeromonas dhakensis	India	2021	Drinking water		This study	Aeromonas dhakensis	Environmental	6	aerA,alt,ela,fla,hlyA,lip	AQU-1, cphA7, dfrA14, OXA-724, qacH, QnrVC4, tet(E)	Carbapenem, Cephalosporin, Diaminopyrimidine, Fluoroquinolone, Penam, Tetracycline	MCR-7.1	ST-768 (236, 143, 239, 388, 253, 242)
ERS20903461	ERR14228447	ERP117498	49711_1#295	Aeromonas caviae	India	2021	Drinking water		This study	Aeromonas caviae	Environmental	4	aerA,alt,ela,fla,laf,lip	APH(3'')-Ib, APH(6)-Id, floR, MOX-8, OXA-427, sul1	Aminoglycoside, Cephalosporin, Cephamycin, Penam, Phenicol, Sulfonamide	MCR-7.1	ST-3250 (198, 429, 439, 1381, 398, 207)	ST-novel (344, 2025-02-04)
ERS20903462	ERR14228448	ERP117498	49711_1#297	Aeromonas caviae	India	2021	Drinking water		This study	Aeromonas caviae	Environmental	4	aerA,alt,ela,fla,laf,lip	APH(3'')-Ib, APH(6)-Id, floR, MOX-8, OXA-427, sul1	Aminoglycoside, Cephalosporin, Cephamycin, Penam, Phenicol, Sulfonamide	MCR-7.1	ST-3250 (198, 429, 439, 1381, 398, 207)	ST-novel (344, 2025-02-04)
ERS20903463	ERR14228449	ERP117498	49711_1#299	Aeromonas dhakensis	India	2021	Drinking water		This study	Aeromonas dhakensis	Environmental	6	aerA,alt,ascF-G,ela,fla,hlyA,laf,lip	AQU-3, imiH, OXA-724	Carbapenem, Cephalosporin, Penam	MCR-7.1	ST-3277 (1344, 253, 384, 512, 429, 1453)	ST-novel (344, 2025-02-04)
ERS20903379	ERR14228347	ERP117498	49711_1#3	Aeromonas veronii	India	2021	River water		This study	Aeromonas veronii	Environmental	16	act,ela,lip	CEPH-A3, OXA-12	Carbapenem, Cephalosporin, Penam	MCR-7.1	ST-3278 (85, 1149, 356, 117, 114, 383)	ST-novel (344, 2025-02-04)
ERS20903464	ERR14228450	ERP117498	49711_1#301	Aeromonas caviae	India	2021	Drinking water		This study	Aeromonas caviae	Environmental	4	alt,ela,fla,lip	MOX-3, OXA-427	Cephalosporin, Cephamycin, Penam	MCR-7.1	ST-3279 (698, 1196, 1336, 1390, 1426, 1336)	ST-novel (344, 2025-02-04)
ERS20903465	ERR14228451	ERP117498	49711_1#303	Aeromonas caviae	India	2021	Drinking water		This study	Aeromonas caviae	Environmental	4	aerA,alt,ela,laf,lip	MOX-5, OXA-427	Cephalosporin, Cephamycin, Penam	MCR-7.1	ST-3280 (204, 208, 522, 633, 394, 205)	ST-novel (344, 2025-02-04)
ERS20903467	ERR14228452	ERP117498	49711_1#323	Aeromonas caviae	India	2021	Drinking water		This study	Aeromonas caviae	Environmental	4	aerA,alt,ela,laf,lip	AAC(6')-Ib-cr, MOX-3, mphA, OXA-427, sul1, tet(A)	Aminoglycoside, Cephalosporin, Cephamycin, Fluoroquinolone, Macrolide, Penam, Sulfonamide, Tetracycline	MCR-7.1	ST-1596 (694, 625, 680, 701, 748, 735)
ERS20903469	ERR14228453	ERP117498	49711_1#325	Aeromonas caviae	India	2021	Drinking water		This study	Aeromonas caviae	Environmental	4	aerA,alt,ela,fla,laf,lip	arr-2, CMY-59, dfrA1, MOX-6, mphA, mphE, msrE, OXA-427, QnrVC1, RSA-1, sul1	Carbapenem, Cephalosporin, Cephamycin, Diaminopyrimidine, Fluoroquinolone, Lincosamide, Macrolide, Oxazolidinone, Penam, Phenicol, Pleuromutilin, Rifamycin, Streptogramin, Sulfonamide, Tetracycline	MCR-7.1	ST-3281 (377, 162, 193, 634, 677, 197)	ST-novel (344, 2025-02-04)
ERS20903468	ERR14228454	ERP117498	49711_1#327	Aeromonas caviae	India	2021	Drinking water		This study	Aeromonas caviae	Environmental	4	aerA,alt,ela,fla,laf,lip	ANT(3'')-IIa, dfrA1, MOX-6, OXA-427, sul1	Aminoglycoside, Cephalosporin, Cephamycin, Diaminopyrimidine, Penam, Sulfonamide	MCR-7.1	ST-3123 (96, 162, 93, 634, 1615, 158)	ST-novel (344, 2025-02-04)
ERS20903470	ERR14228455	ERP117498	49711_1#329	Aeromonas caviae	India	2021	Drinking water		This study	Aeromonas caviae	Environmental	4	aerA,alt,ela,fla,laf,lip	APH(3'')-Ib, APH(6)-Id, floR, MOX-8, OXA-427, sul1	Aminoglycoside, Cephalosporin, Cephamycin, Penam, Phenicol, Sulfonamide	MCR-7.1	ST-3250 (198, 429, 439, 1381, 398, 207)	ST-novel (344, 2025-02-04)
ERS20903387	ERR14228360	ERP117498	49711_1#33	Aeromonas caviae	India	2021	Drainage water		This study	Aeromonas caviae	Environmental	4	aerA,alt,ela,lip	MOX-6, OXA-427	Cephalosporin, Cephamycin, Penam	MCR-7.1	ST-3282 (96, 179, 93, 1391, 97, 159)	ST-novel (344, 2025-02-04)
ERS20903471	ERR14228456	ERP117498	49711_1#331	Aeromonas caviae	India	2021	Drinking water		This study	Aeromonas caviae	Environmental	4	aerA,alt,ela,fla,lip	AAC(6')-Ib9, APH(3')-Ia, arr-2, catB3, dfrA1, dfrB1, MOX-3, mphA, mphE, msrE, OXA-427, sul1, tet(A)	Aminoglycoside, Cephalosporin, Cephamycin, Diaminopyrimidine, Lincosamide, Macrolide, Oxazolidinone, Penam, Phenicol, Pleuromutilin, Rifamycin, Streptogramin, Sulfonamide, Tetracycline	MCR-7.1	ST-747 (372, 361, 370, 347, 400, 98)
ERS20903472	ERR14228457	ERP117498	49711_1#333	Aeromonas veronii	India	2021	Drinking water		This study	Aeromonas veronii	Environmental	16	act,aerA	CEPH-A3, OXA-12	Carbapenem, Cephalosporin, Penam	MCR-7.1	ST-3283 (1345, 48, 407, 46, 1570, 595)	ST-novel (344, 2025-02-04)
ERS20903473	ERR14228458	ERP117498	49711_1#335	Aeromonas caviae	India	2021	Drinking water		This study	Aeromonas caviae	Environmental	4	aerA,alt,ela,fla,laf,lip	ANT(3'')-IIa, dfrA1, MOX-6, OXA-427, sul1	Aminoglycoside, Cephalosporin, Cephamycin, Diaminopyrimidine, Penam, Sulfonamide	MCR-7.1	ST-3123 (96, 162, 93, 634, 1615, 158)	ST-novel (344, 2025-02-04)
ERS20903490	ERR14228361	ERP117498	49711_1#34	Aeromonas caviae	India	2023	Drinking water		This study	Aeromonas caviae	Environmental	4	alt,ela,fla,lip	MOX-6, OXA-427	Cephalosporin, Cephamycin, Penam	MCR-7.1	ST-3284 (89, 934, 683, 720, 177, 649)	ST-novel (344, 2025-02-04)
ERS20903661	ERR14228459	ERP117498	49711_1#349	Aeromonas veronii	India	2023	Water		This study	Aeromonas veronii	Environmental	16	act,aerA,fla	cphA4, OXA-12	Carbapenem, Cephalosporin, Penam	MCR-7.1	ST-3285 (367, 1197, 1337, 836, 1571, 392)	ST-novel (344, 2025-02-04)
ERS20903474	ERR14228460	ERP117498	49711_1#353	Aeromonas veronii	India	2021	Drinking water		This study	Aeromonas veronii	Environmental	16	act,aerA,ascF-G,ela	AAC(6')-Ib9, ANT(2'')-Ia, cmlA5, cphA4, dfrA14, mphA, OXA-12, qacH, QnrVC4, VEB-1	Aminoglycoside, Carbapenem, Cephalosporin, Diaminopyrimidine, Fluoroquinolone, Macrolide, Monobactam, Penam, Phenicol	MCR-7.1	ST-3286 (1346, 1198, 1338, 1392, 1572, 1454)	ST-novel (344, 2025-02-04)
ERS20903475	ERR14228461	ERP117498	49711_1#355	Aeromonas caviae	India	2023	Drinking water		This study	Aeromonas caviae	Environmental	4	aerA,alt,ela,fla,laf,lip	ANT(3'')-IIa, dfrA1, MOX-6, OXA-427, sul1	Aminoglycoside, Cephalosporin, Cephamycin, Diaminopyrimidine, Penam, Sulfonamide	MCR-7.1	ST-3123 (96, 162, 93, 634, 1615, 158)	ST-novel (344, 2025-02-04)
ERS20903476	ERR14228462	ERP117498	49711_1#357	Aeromonas caviae	India	2023	Drinking water		This study	Aeromonas caviae	Environmental	4	aerA,alt,ela,fla,laf,lip	MOX-8, OXA-427	Cephalosporin, Cephamycin, Penam	MCR-7.1	ST-3287 (96, 162, 188, 347, 210, 94)	ST-novel (344, 2025-02-04)
ERS20903477	ERR14228463	ERP117498	49711_1#359	Aeromonas dhakensis	India	2023	Drinking water		This study	Aeromonas dhakensis	Environmental	6	alt,ela,hlyA,lip	AQU-3, imiH, OXA-724	Carbapenem, Cephalosporin, Penam	MCR-7.1	ST-3288 (1347, 262, 132, 375, 564, 407)	ST-novel (344, 2025-02-04)
ERS20903491	ERR14228362	ERP117498	49711_1#36	Aeromonas veronii	India	2023	Drinking water		This study	Aeromonas veronii	Environmental	15	act,fla,lip	cphA4, OXA-12	Carbapenem, Cephalosporin, Penam	MCR-7.1	ST-3289 (592, 540, 1339, 1393, 1573, 1455)	ST-novel (344, 2025-02-04)
ERS20903478	ERR14228464	ERP117498	49711_1#361	Aeromonas dhakensis	India	2023	Drinking water		This study	Aeromonas dhakensis	Environmental	6	aerA,alt,ela,fla,hlyA,lip	AQU-3, imiH, OXA-724	Carbapenem, Cephalosporin, Penam	MCR-7.1	ST-3288 (1347, 262, 132, 375, 564, 407)	ST-novel (344, 2025-02-04)
ERS20903479	ERR14228465	ERP117498	49711_1#363	Aeromonas veronii	India	2023	Drinking water		This study	Aeromonas veronii	Environmental	16	act,aerA,ascF-G,ela,fla	AAC(6')-Ib9, aadA5, ANT(2'')-Ia, cmlA5, cphA4, OXA-12, QnrVC4, sul1, VEB-1	Aminoglycoside, Carbapenem, Cephalosporin, Fluoroquinolone, Monobactam, Penam, Phenicol, Sulfonamide	MCR-7.1	ST-3290 (1301, 1199, 1340, 1394, 1574, 1351)	ST-novel (344, 2025-02-04)
ERS20903480	ERR14228466	ERP117498	49711_1#365	Aeromonas veronii	India	2023	Drainage water		This study	Aeromonas veronii	Environmental	16	act,aerA,ascF-G,ela,fla	aadA5, cphA4, OXA-12, sul1	Aminoglycoside, Carbapenem, Cephalosporin, Penam, Sulfonamide	MCR-7.1	ST-3290 (1301, 1199, 1340, 1394, 1574, 1351)	ST-novel (344, 2025-02-04)
ERS20903481	ERR14228467	ERP117498	49711_1#367	Aeromonas veronii	India	2023	Drainage water		This study	Aeromonas veronii	Environmental	16	act,aerA,ela,fla,laf	CEPH-A3, OXA-12, tet(E)	Carbapenem, Cephalosporin, Penam, Tetracycline	MCR-7.1	ST-3262 (1340, 71, 975, 1385, 1563, 1448)	ST-novel (344, 2025-02-04)
ERS20903663	ERR14228468	ERP117498	49711_1#369	Aeromonas dhakensis	India	2023	Water		This study	Aeromonas dhakensis	Environmental	6	alt,ascF-G,ela,hlyA,laf,lip	AQU-3, cphA2, OXA-724	Carbapenem, Cephalosporin, Penam	MCR-7.1	ST-3291 (1348, 253, 508, 1395, 771, 551)	ST-novel (344, 2025-02-04)
ERS20903388	ERR14228363	ERP117498	49711_1#37	Aeromonas veronii	India	2021	Drainage water		This study	Aeromonas veronii	Environmental	16	act,aerA,ascF-G,laf,lip	CEPH-A3, OXA-12	Carbapenem, Cephalosporin, Penam	MCR-7.1	ST-3292 (704, 533, 1341, 135, 1575, 1211)	ST-novel (344, 2025-02-04)
ERS20903664	ERR14228469	ERP117498	49711_1#371	Aeromonas dhakensis	India	2023	Water		This study	Aeromonas dhakensis	Environmental	6	alt,ascF-G,ela,hlyA,laf,lip	AQU-3, cphA2, OXA-724	Carbapenem, Cephalosporin, Penam	MCR-7.1	ST-3291 (1348, 253, 508, 1395, 771, 551)	ST-novel (344, 2025-02-04)
ERS20903665	ERR14228470	ERP117498	49711_1#373	Aeromonas dhakensis	India	2023	Water		This study	Aeromonas dhakensis	Environmental	6	alt,ascF-G,ela,hlyA,laf,lip	AQU-3, cphA2, OXA-724	Carbapenem, Cephalosporin, Penam	MCR-7.1	ST-3291 (1348, 253, 508, 1395, 771, 551)	ST-novel (344, 2025-02-04)
ERS20903666	ERR14228471	ERP117498	49711_1#375	Aeromonas caviae	India	2023	Water		This study	Aeromonas caviae	Environmental	4	aerA,alt,ela,fla,laf,lip	aadA2, cmlA4, dfrA15, MOX-6, OXA-427, sul1, tet(E)	Aminoglycoside, Cephalosporin, Cephamycin, Diaminopyrimidine, Penam, Phenicol, Sulfonamide, Tetracycline	MCR-7.1	ST-2305 (96, 102, 282, 96, 594, 207)
ERS20903668	ERR14228472	ERP117498	49711_1#377	Aeromonas caviae	India	2023	Water		This study	Aeromonas caviae	Environmental	4	aerA,alt,ela,fla,lip	MOX-6, OXA-427	Cephalosporin, Cephamycin, Penam	MCR-7.1	ST-3293 (96, 507, 786, 94, 614, 317)	ST-novel (344, 2025-02-04)
ERS20903669	ERR14228473	ERP117498	49711_1#379	Aeromonas caviae	India	2023	Water		This study	Aeromonas caviae	Environmental	4	aerA,alt,ela,fla,lip	MOX-6, OXA-427	Cephalosporin, Cephamycin, Penam	MCR-7.1	ST-3293 (96, 507, 786, 94, 614, 317)	ST-novel (344, 2025-02-04)
ERS20903492	ERR14228364	ERP117498	49711_1#38	Aeromonas veronii	India	2023	Drinking water		This study	Aeromonas veronii	Environmental	15	act,fla,lip	cphA4, OXA-12	Carbapenem, Cephalosporin, Penam	MCR-7.1	ST-3289 (592, 540, 1339, 1393, 1573, 1455)	ST-novel (344, 2025-02-04)
ERS20903390	ERR14228365	ERP117498	49711_1#39	Aeromonas veronii	India	2021	Drinking water		This study	Aeromonas veronii	Environmental	16	act,aerA,ascF-G,fla,laf,lip	CEPH-A3, OXA-12	Carbapenem, Cephalosporin, Penam	MCR-7.1	ST-3294 (86, 91, 1342, 85, 90, 381)	ST-novel (344, 2025-02-04)
ERS20903482	ERR14228348	ERP117498	49711_1#4	Aeromonas veronii	India	2023	Drainage water		This study	Aeromonas veronii	Environmental	15	act,aerA,ela,fla,lip	ANT(3'')-IIa, catB8, CEPH-A3, cmlA5, CMY-59, OXA-10, OXA-12, sul1, tet(A), tet(C)	Aminoglycoside, Carbapenem, Cephalosporin, Cephamycin, Penam, Phenicol, Sulfonamide, Tetracycline	MCR-7.1	ST-3295 (764, 691, 830, 1396, 1576, 1456)	ST-novel (344, 2025-02-04)
ERS20903493	ERR14228366	ERP117498	49711_1#40	Aeromonas veronii	India	2023	Drinking water		This study	Aeromonas veronii	Environmental	16	act,aerA,ascF-G,ela,fla,laf,lip	arr-2, cphA6, dfrA1, MOX-6, mphA, mphE, msrE, OXA-12, QnrVC1, RSA-1, sul1	Carbapenem, Cephalosporin, Cephamycin, Diaminopyrimidine, Fluoroquinolone, Lincosamide, Macrolide, Oxazolidinone, Penam, Phenicol, Pleuromutilin, Rifamycin, Streptogramin, Sulfonamide, Tetracycline	MCR-7.1	ST-Unassigned (280, 117, 1343, 1397, , 1454)
ERS20903389	ERR14228367	ERP117498	49711_1#41	Aeromonas jandaei	India	2021	Drinking water		This study	Aeromonas jandaei	Environmental	10	aerA,ela,laf,lip	AQU-2, cphA4, MCR-7.1, OXA-12	Carbapenem, Cephalosporin, Penam, Peptide		ST-3296 (1349, 1200, 1344, 586, 1578, 1457)	ST-novel (344, 2025-02-04)
ERS20903494	ERR14228368	ERP117498	49711_1#42	Aeromonas veronii	India	2023	Drinking water		This study	Aeromonas veronii	Environmental	15	act,fla,lip	cphA4, OXA-12	Carbapenem, Cephalosporin, Penam	MCR-7.1	ST-3617 (592, 540, 1428, 1393, 1573, 1455)	ST-novel (344, 2025-03-11)
ERS20903391	ERR14228369	ERP117498	49711_1#43	Aeromonas veronii	India	2021	Drinking water		This study	Aeromonas veronii	Environmental	16	act,aerA,ascF-G,fla,lip	CEPH-A3, OXA-12	Carbapenem, Cephalosporin, Penam	MCR-7.1	ST-3294 (86, 91, 1342, 85, 90, 381)	ST-novel (344, 2025-02-04)
ERS20903495	ERR14228370	ERP117498	49711_1#44	Aeromonas veronii	India	2023	Drinking water		This study	Aeromonas veronii	Environmental	15	act,fla,lip	cphA4, OXA-12	Carbapenem, Cephalosporin, Penam	MCR-7.1	ST-3289 (592, 540, 1339, 1393, 1573, 1455)	ST-novel (344, 2025-02-04)
ERS20903392	ERR14228371	ERP117498	49711_1#45	Aeromonas caviae	India	2021	Drinking water		This study	Aeromonas caviae	Environmental	4	aerA,alt,ela,fla,laf,lip	MOX-6, OXA-427	Cephalosporin, Cephamycin, Penam	MCR-7.1	ST-3297 (631, 766, 187, 167, 163, 1330)	ST-novel (344, 2025-02-04)
ERS20903496	ERR14228372	ERP117498	49711_1#46	Aeromonas veronii	India	2023	Drinking water		This study	Aeromonas veronii	Environmental	15	act,fla,lip	AAC(6')-Ib4, aadA16, ANT(3'')-IIa, catB3, CEPH-A3, dfrA14, mphA, mphE, msrE, OXA-10, OXA-12, PER-3, QnrVC1, sul1, tet(A)	Aminoglycoside, Carbapenem, Cephalosporin, Diaminopyrimidine, Fluoroquinolone, Lincosamide, Macrolide, Monobactam, Oxazolidinone, Penam, Penem, Phenicol, Pleuromutilin, Streptogramin, Sulfonamide, Tetracycline	MCR-7.1	ST-3298 (764, 691, 830, 341, 1237, 1458)	ST-novel (344, 2025-02-04)
ERS20903393	ERR14228373	ERP117498	49711_1#47	Aeromonas veronii	India	2021	Drinking water		This study	Aeromonas veronii	Environmental	16	act,aerA,ascF-G,fla	ANT(3'')-IIa, CEPH-A3, cmlA5, CMY-59, dfrA1, OXA-10, OXA-12, sul1, tet(A)	Aminoglycoside, Carbapenem, Cephalosporin, Cephamycin, Diaminopyrimidine, Penam, Phenicol, Sulfonamide, Tetracycline	MCR-7.1	ST-2446 (86, 125, 281, 1131, 1260, 1191)	ST-novel (344, 2025-02-04)
ERS20903497	ERR14228374	ERP117498	49711_1#48	Aeromonas veronii	India	2023	Drinking water		This study	Aeromonas veronii	Environmental	15	act,fla,lip	AAC(6')-Ib9, ANT(3'')-IIa, ANT3II_ANT6II, catB3, CEPH-A3, dfrA14, mphA, mphE, msrE, OXA-10, OXA-12, PER-3, QnrVC1, sul1, tet(A)	Aminoglycoside, Carbapenem, Cephalosporin, Diaminopyrimidine, Fluoroquinolone, Lincosamide, Macrolide, Monobactam, Oxazolidinone, Penam, Penem, Phenicol, Pleuromutilin, Streptogramin, Sulfonamide, Tetracycline	MCR-7.1	ST-3298 (764, 691, 830, 341, 1237, 1458)	ST-novel (344, 2025-02-04)
ERS20903380	ERR14228349	ERP117498	49711_1#5	Aeromonas hydrophila	India	2021	River water		This study	Aeromonas hydrophila	Environmental	5	act,aerA,alt,ela,hlyA,lip	CepS, cphA2, OXA-724	Carbapenem, Cephalosporin, Penam	MCR-7.1, MCR-9	ST-2616 (1141, 1027, 512, 1178, 1313, 1238)
ERS20903483	ERR14228350	ERP117498	49711_1#6	Aeromonas veronii	India	2023	Drainage water		This study	Aeromonas veronii	Environmental	16	act,fla,lip	AAC(6')-Ib9, ANT(2'')-Ia, cmlA5, cphA4, dfrA14, mphA, OXA-12, qacH, QnrVC4, VEB-1	Aminoglycoside, Carbapenem, Cephalosporin, Diaminopyrimidine, Fluoroquinolone, Macrolide, Monobactam, Penam, Phenicol	MCR-7.1	ST-3249 (610, 789, 213, 577, 1558, 1445)	ST-novel (344, 2025-02-04)
ERS20903394	ERR14228375	ERP117498	49711_1#65	Aeromonas caviae	India	2021	Drinking water		This study	Aeromonas caviae	Environmental	4	aerA,alt,ela,fla,laf,lip	MOX-6, OXA-427	Cephalosporin, Cephamycin, Penam	MCR-7.1	ST-3299 (96, 102, 282, 159, 174, 207)	ST-novel (344, 2025-02-04)
ERS20903498	ERR14228376	ERP117498	49711_1#66	Aeromonas veronii	India	2023	Drinking water		This study	Aeromonas veronii	Environmental	16	act,ascF-G,fla,laf,lip	cphA4, OXA-12	Carbapenem, Cephalosporin, Penam	MCR-7.1	ST-3300 (759, 1201, 891, 934, 1579, 1459)	ST-novel (344, 2025-02-04)
ERS20903395	ERR14228377	ERP117498	49711_1#67	Aeromonas caviae	India	2021	Drinking water		This study	Aeromonas caviae	Environmental	4	aerA,alt,ela,fla,laf,lip	MOX-8, OXA-427	Cephalosporin, Cephamycin, Penam	MCR-7.1	ST-3301 (198, 429, 565, 167, 174, 96)	ST-novel (344, 2025-02-04)
ERS20903502	ERR14228378	ERP117498	49711_1#68	Aeromonas veronii	India	2023	Drinking water		This study	Aeromonas veronii	Environmental	16	act,fla,lip	AAC(6')-Ib9, ANT(2'')-Ia, cmlA5, cphA4, dfrA14, mphA, OXA-12, qacH, QnrVC4, VEB-1	Aminoglycoside, Carbapenem, Cephalosporin, Diaminopyrimidine, Fluoroquinolone, Macrolide, Monobactam, Penam, Phenicol	MCR-7.1	ST-3249 (610, 789, 213, 577, 1558, 1445)	ST-novel (344, 2025-02-04)
ERS20903396	ERR14228379	ERP117498	49711_1#69	Aeromonas caviae	India	2021	Drinking water		This study	Aeromonas caviae	Environmental	4	aerA,alt,ela,fla,laf,lip	MOX-8, OXA-427	Cephalosporin, Cephamycin, Penam	MCR-7.1	ST-3301 (198, 429, 565, 167, 174, 96)	ST-novel (344, 2025-02-04)
ERS20903381	ERR14228351	ERP117498	49711_1#7	Aeromonas veronii	India	2021	River water		This study	Aeromonas veronii	Environmental	16	act,aerA,ascF-G,ela,fla,lip	CEPH-A3, OXA-12, tet(E)	Carbapenem, Cephalosporin, Penam, Tetracycline	MCR-7.1	ST-3302 (1350, 884, 1345, 1398, 1580, 143)	ST-novel (344, 2025-02-04)
ERS20903499	ERR14228380	ERP117498	49711_1#70	Aeromonas veronii	India	2023	Drinking water		This study	Aeromonas veronii	Environmental	16	act,aerA,ascF-G,ela,fla,laf,lip	CEPH-A3, OXA-12	Carbapenem, Cephalosporin, Penam	MCR-7.1	ST-3303 (1139, 1026, 677, 85, 90, 229)	ST-novel (344, 2025-02-04)
ERS20903500	ERR14228381	ERP117498	49711_1#72	Aeromonas veronii	India	2023	Drinking water		This study	Aeromonas veronii	Environmental	16	act,ascF-G,ela,laf,lip	CEPH-A3, OXA-12	Carbapenem, Cephalosporin, Penam	MCR-7.1	ST-3304 (1351, 748, 1346, 654, 1581, 1132)	ST-novel (344, 2025-02-04)
ERS20903398	ERR14228382	ERP117498	49711_1#73	Aeromonas veronii	India	2021	Drinking water		This study	Aeromonas veronii	Environmental	16	act,aerA,ascF-G,fla,lip	cphA4, OXA-12	Carbapenem, Cephalosporin, Penam	MCR-7.1	ST-3305 (140, 91, 633, 630, 1582, 1460)	ST-novel (344, 2025-02-04)
ERS20903501	ERR14228383	ERP117498	49711_1#74	Aeromonas caviae	India	2023	Drinking water		This study	Aeromonas caviae	Environmental	4	aerA,alt,ela,fla,lip	ANT(3'')-IIa, APH(3'')-Ib, APH(6)-Id, catB8, CMY-59, dfrA1, MOX-6, OXA-427, sul1, tet(C)	Aminoglycoside, Cephalosporin, Cephamycin, Diaminopyrimidine, Penam, Phenicol, Sulfonamide, Tetracycline	MCR-7.1	ST-3306 (96, 233, 201, 102, 595, 1461)	ST-novel (344, 2025-02-04)
ERS20903399	ERR14228384	ERP117498	49711_1#75	Aeromonas dhakensis	India	2021	Drinking water		This study	Aeromonas dhakensis	Environmental	6	alt,ela,fla,hlyA,laf,lip	AQU-2, cphA2, OXA-724	Carbapenem, Cephalosporin, Penam	MCR-7.1	ST-3307 (1352, 318, 500, 1399, 1583, 276)	ST-novel (344, 2025-02-04)
ERS20903503	ERR14228385	ERP117498	49711_1#76	Aeromonas veronii	India	2023	Drinking water		This study	Aeromonas veronii	Environmental	16	act,ascF-G	cphA4, OXA-12	Carbapenem, Cephalosporin, Penam	MCR-7.1	ST-3308 (1353, 1202, 1338, 1400, 1584, 1454)	ST-novel (344, 2025-02-04)
ERS20903408	ERR14228386	ERP117498	49711_1#77	Aeromonas caviae	India	2021	Drinking water		This study	Aeromonas caviae	Environmental	4	aerA,alt,ela,fla,laf,lip	ANT(3'')-IIa, dfrA1, MOX-6, OXA-427, sul1	Aminoglycoside, Cephalosporin, Cephamycin, Diaminopyrimidine, Penam, Sulfonamide	MCR-7.1	ST-3123 (96, 162, 93, 634, 1615, 158)	ST-novel (344, 2025-02-04)
ERS20903506	ERR14228387	ERP117498	49711_1#78	Aeromonas hydrophila	India	2023	Drinking water		This study	Aeromonas hydrophila	Environmental	5	act,aerA,alt,ascF-G,ast,ela,fla,hlyA,laf,lip	CepS, imiH, OXA-724	Carbapenem, Cephalosporin, Penam	MCR-7.1, MCR-3.12	ST-3309 (1354, 1203, 1347, 899, 1585, 217)	ST-novel (344, 2025-02-04)
ERS20903409	ERR14228388	ERP117498	49711_1#79	Aeromonas caviae	India	2021	Drinking water		This study	Aeromonas caviae	Environmental	4	aerA,alt,ela,fla,laf,lip	APH(3'')-Ib, APH(6)-Id, floR, MOX-8, OXA-427, sul1	Aminoglycoside, Cephalosporin, Cephamycin, Penam, Phenicol, Sulfonamide	MCR-7.1	ST-3250 (198, 429, 439, 1381, 398, 207)	ST-novel (344, 2025-02-04)
ERS20903485	ERR14228352	ERP117498	49711_1#8	Aeromonas veronii	India	2023	Drinking water		This study	Aeromonas veronii	Environmental	16	act,ascF-G,laf,lip	CEPH-A3, FOX-1, OXA-12	Carbapenem, Cephalosporin, Cephamycin, Penam	MCR-7.1	ST-3310 (1355, 145, 643, 1401, 1586, 1462)	ST-novel (344, 2025-02-04)
ERS20903504	ERR14228389	ERP117498	49711_1#80	Aeromonas hydrophila	India	2023	Drinking water		This study	Aeromonas hydrophila	Environmental	5	act,aerA,alt,ascF-G,ast,ela,fla,hlyA,laf,lip	CepS, imiH, OXA-724	Carbapenem, Cephalosporin, Penam	MCR-7.1, MCR-3.12	ST-3309 (1354, 1203, 1347, 899, 1585, 217)	ST-novel (344, 2025-02-04)
ERS20903382	ERR14228353	ERP117498	49711_1#9	Aeromonas veronii	India	2021	River water		This study	Aeromonas veronii	Environmental	16	act,ela,fla,lip	CEPH-A3, OXA-12	Carbapenem, Cephalosporin, Penam	MCR-7.1	ST-3311 (154, 1204, 1348, 49, 1587, 1463)	ST-novel (344, 2025-02-04)
ERS20903410	ERR14228390	ERP117498	49711_1#97	Aeromonas caviae	India	2021	Drinking water		This study	Aeromonas caviae	Environmental	4	aerA,alt,ela,fla,laf,lip	APH(3'')-Ib, APH(6)-Id, floR, MOX-8, OXA-427, sul1	Aminoglycoside, Cephalosporin, Cephamycin, Penam, Phenicol, Sulfonamide	MCR-7.1	ST-3250 (198, 429, 439, 1381, 398, 207)	ST-novel (344, 2025-02-04)
ERS20903505	ERR14228391	ERP117498	49711_1#98	Aeromonas veronii	India	2023	Drinking water		This study	Aeromonas veronii	Environmental	16	act,ascF-G,ela,fla,laf	CEPH-A3, OXA-12	Carbapenem, Cephalosporin, Penam	MCR-7.1	ST-3312 (624, 1205, 97, 1402, 145, 1464)	ST-novel (344, 2025-02-04)
ERS20903411	ERR14228392	ERP117498	49711_1#99	Aeromonas caviae	India	2021	Drinking water		This study	Aeromonas caviae	Environmental	4	aerA,alt,ela,fla,laf,lip	APH(3'')-Ib, APH(6)-Id, floR, MOX-8, OXA-427, sul1	Aminoglycoside, Cephalosporin, Cephamycin, Penam, Phenicol, Sulfonamide	MCR-7.1	ST-3250 (198, 429, 439, 1381, 398, 207)	ST-novel (344, 2025-02-04)
ERS20902990	ERR14228474	ERP117498	49711_2#1	Aeromonas caviae	India	2020	River water		This study	Aeromonas caviae	Environmental	4	aerA,alt,ela,fla,laf,lip	MOX-7, mphA, OXA-427, PER-3, sul1	Carbapenem, Cephalosporin, Cephamycin, Macrolide, Monobactam, Penam, Penem, Sulfonamide	MCR-7.1	ST-3313 (832, 102, 188, 853, 96, 257)	ST-novel (344, 2025-02-04)
ERS20903027	ERR14228566	ERP117498	49711_2#100	Aeromonas caviae	India	2021	River water		This study	Aeromonas caviae	Environmental	4	alt,ela,laf,lip	arr-2, CMY-59, dfrA1, MOX-7, mphA, mphE, msrE, OXA-427, QnrVC1, RSA-1, sul1	Carbapenem, Cephalosporin, Cephamycin, Diaminopyrimidine, Fluoroquinolone, Lincosamide, Macrolide, Oxazolidinone, Penam, Phenicol, Pleuromutilin, Rifamycin, Streptogramin, Sulfonamide, Tetracycline	MCR-7.1	ST-Unassigned (953, 189, 161, 846, , 1060)
ERS20903046	ERR14228567	ERP117498	49711_2#101	Aeromonas taiwanensis	India	2020	River water		This study	Aeromonas spp.	Environmental	3	alt,ela,fla,lip	MOX-6, OXA-724	Cephalosporin, Cephamycin, Penam	MCR-7.1	ST-3314 (1356, 1206, 1349, 1403, 1589, 1465)	ST-novel (344, 2025-02-04)
ERS20903029	ERR14228568	ERP117498	49711_2#102	Aeromonas dhakensis	India	2021	River water		This study	Aeromonas dhakensis	Environmental	6	aerA,alt,ascF-G,ela,hlyA,laf,lip	AQU-3, imiH, OXA-724	Carbapenem, Cephalosporin, Penam	MCR-7.1	ST-3315 (1357, 253, 132, 258, 277, 272)	ST-novel (344, 2025-02-04)
ERS20903028	ERR14228569	ERP117498	49711_2#104	Aeromonas dhakensis	India	2021	River water		This study	Aeromonas dhakensis	Environmental	6	aerA,alt,ascF-G,ela,hlyA,laf,lip	AQU-3, imiH, OXA-724	Carbapenem, Cephalosporin, Penam	MCR-7.1	ST-3315 (1357, 253, 132, 258, 277, 272)	ST-novel (344, 2025-02-04)
ERS20903049	ERR14228570	ERP117498	49711_2#105	Aeromonas taiwanensis	India	2020	River water		This study	Aeromonas spp.	Environmental	3	alt,ela,fla,lip	MOX-6, OXA-724	Cephalosporin, Cephamycin, Penam	MCR-7.1	ST-3314 (1356, 1206, 1349, 1403, 1589, 1465)	ST-novel (344, 2025-02-04)
ERS20903030	ERR14228571	ERP117498	49711_2#106	Aeromonas caviae	India	2021	River water		This study	Aeromonas caviae	Environmental	4	alt,ela,fla,laf,lip	MOX-3, OXA-427	Cephalosporin, Cephamycin, Penam	MCR-7.1	ST-1549 (702, 12, 581, 598, 632, 644)
ERS20903048	ERR14228572	ERP117498	49711_2#107	Aeromonas veronii	India	2020	River water		This study	Aeromonas veronii	Environmental	16	act,fla,lip	CEPH-A3, OXA-12	Carbapenem, Cephalosporin, Penam	MCR-7.1	ST-3316 (1358, 1207, 733, 1404, 1292, 361)	ST-novel (344, 2025-02-04)
ERS20903050	ERR14228573	ERP117498	49711_2#109	Aeromonas veronii	India	2020	River water		This study	Aeromonas veronii	Environmental	16	act,fla,lip	CEPH-A3, OXA-12	Carbapenem, Cephalosporin, Penam	MCR-7.1	ST-3316 (1358, 1207, 733, 1404, 1292, 361)	ST-novel (344, 2025-02-04)
ERS20902996	ERR14228483	ERP117498	49711_2#11	Aeromonas caviae	India	2020	River water		This study	Aeromonas caviae	Environmental	4	alt,ela,laf,lip	MOX-3, OXA-427, tet(E)	Cephalosporin, Cephamycin, Penam, Tetracycline	MCR-7.1	ST-3317 (714, 233, 1350, 537, 685, 587)	ST-novel (344, 2025-02-04)
ERS20903032	ERR14228574	ERP117498	49711_2#110	Aeromonas hydrophila	India	2021	River water		This study	Aeromonas hydrophila	Environmental	5	act,aerA,alt,ast,ela,hlyA,laf,lip	CepS, imiH, OXA-724	Carbapenem, Cephalosporin, Penam	MCR-9, MCR-7.1	ST-3318 (1359, 1208, 1351, 1405, 1304, 1466)	ST-novel (344, 2025-02-04)
ERS20903051	ERR14228575	ERP117498	49711_2#111	Aeromonas dhakensis	India	2020	River water		This study	Aeromonas dhakensis	Environmental	6	alt,ela,hlyA,lip	AQU-1, cphA2, OXA-724	Carbapenem, Cephalosporin, Penam	MCR-7.1	ST-337 (258, 254, 259, 260, 279, 274)
ERS20903120	ERR14228576	ERP117498	49711_2#112	Aeromonas veronii	India	2021	River water		This study	Aeromonas veronii	Environmental	16	act,aerA,ascF-G,ela,fla,laf,lip	cphA6, OXA-12	Carbapenem, Cephalosporin, Penam	MCR-7.1	ST-3319 (1360, 1209, 124, 1406, 1590, 1467)	ST-novel (344, 2025-02-04)
ERS20903214	ERR14228577	ERP117498	49711_2#113	Aeromonas dhakensis	India	2020	River water		This study	Aeromonas dhakensis	Environmental	6	act,aerA,alt,ela,hlyA,lip	AQU-2, cphA2, OXA-724, tet(E)	Carbapenem, Cephalosporin, Penam, Tetracycline	MCR-7.1	ST-3320 (1361, 373, 389, 1407, 1591, 420)	ST-novel (344, 2025-02-04)
ERS20903215	ERR14228578	ERP117498	49711_2#115	Aeromonas veronii	India	2020	River water		This study	Aeromonas veronii	Environmental	16	act,lip	CEPH-A3, OXA-12	Carbapenem, Cephalosporin, Penam	MCR-7.1	ST-3321 (1362, 92, 1352, 1408, 26, 387)	ST-novel (344, 2025-02-04)
ERS20903216	ERR14228579	ERP117498	49711_2#117	Aeromonas veronii	India	2020	River water		This study	Aeromonas veronii	Environmental	16	act,lip	CEPH-A3, OXA-12	Carbapenem, Cephalosporin, Penam	MCR-7.1	ST-3321 (1362, 92, 1352, 1408, 26, 387)	ST-novel (344, 2025-02-04)
ERS20903315	ERR14228580	ERP117498	49711_2#118	Aeromonas caviae	India	2021	River water		This study	Aeromonas caviae	Environmental	4	aerA,alt,ela,fla,laf,lip	MOX-6, OXA-427	Cephalosporin, Cephamycin, Penam	MCR-7.1	ST-3147 (377, 824, 1381, 536, 567, 480)	ST-novel (344, 2025-02-04)
ERS20903217	ERR14228581	ERP117498	49711_2#119	Aeromonas veronii	India	2020	River water		This study	Aeromonas veronii	Environmental	16	act,ascF-G,ela,fla,lip	CEPH-A3, OXA-12	Carbapenem, Cephalosporin, Penam	MCR-7.1	ST-3322 (1363, 1210, 1353, 1409, 1478, 1468)	ST-novel (344, 2025-02-04)
ERS20903316	ERR14228582	ERP117498	49711_2#120	Aeromonas caviae	India	2021	River water		This study	Aeromonas caviae	Environmental	4	alt,ela,fla,laf,lip	aadA2, dfrA12, MOX-3, mphA, OXA-427, sul1	Aminoglycoside, Cephalosporin, Cephamycin, Diaminopyrimidine, Macrolide, Penam, Sulfonamide	MCR-7.1	ST-1549 (702, 12, 581, 598, 632, 644)
ERS20903218	ERR14228583	ERP117498	49711_2#121	Aeromonas dhakensis	India	2020	River water		This study	Aeromonas dhakensis	Environmental	6	alt,ascF-G,ela,fla,hlyA,laf,lip	AQU-1, cphA7, OXA-724	Carbapenem, Cephalosporin, Penam	MCR-7.1	ST-3323 (844, 398, 396, 1410, 1592, 413)	ST-novel (344, 2025-02-04)
ERS20903317	ERR14228584	ERP117498	49711_2#122	Aeromonas veronii	India	2021	River water		This study	Aeromonas veronii	Environmental	16	act,aerA,ascF-G,ela,laf	CEPH-A3, OXA-12	Carbapenem, Cephalosporin, Penam	MCR-7.1	ST-3324 (1364, 770, 1354, 86, 1593, 143)	ST-novel (344, 2025-02-04)
ERS20903220	ERR14228585	ERP117498	49711_2#123	Aeromonas veronii	India	2020	River water		This study	Aeromonas veronii	Environmental	16	act,aerA,ela,lip	CEPH-A3, CepS, OXA-12	Carbapenem, Cephalosporin, Penam	MCR-3.12, MCR-7.1	ST-3325 (1228, 147, 443, 1411, 644, 53)	ST-novel (344, 2025-02-04)
ERS20903318	ERR14228586	ERP117498	49711_2#124	Aeromonas veronii	India	2021	River water		This study	Aeromonas veronii	Environmental	16	act,aerA,lip	CEPH-A3, OXA-12	Carbapenem, Cephalosporin, Penam	MCR-7.1	ST-3326 (1365, 1211, 87, 1412, 935, 1469)	ST-novel (344, 2025-02-04)
ERS20903221	ERR14228587	ERP117498	49711_2#125	Aeromonas veronii	India	2020	River water		This study	Aeromonas veronii	Environmental	16	act,aerA,ela,fla,lip	CEPH-A3, MCR-3.12, OXA-12	Carbapenem, Cephalosporin, Penam, Peptide	MCR-3, MCR-7.1	ST-3327 (1366, 43, 41, 750, 41, 1470)	ST-novel (344, 2025-02-04)
ERS20903319	ERR14228588	ERP117498	49711_2#126	Aeromonas veronii	India	2021	River water		This study	Aeromonas veronii	Environmental	16	act,aerA,ascF-G,ela,fla,laf,lip	CEPH-A3, OXA-12	Carbapenem, Cephalosporin, Penam	MCR-7.1	ST-685 (493, 460, 484, 492, 532, 541)
ERS20903219	ERR14228589	ERP117498	49711_2#127	Aeromonas jandaei	India	2023	Water		This study	Aeromonas jandaei	Environmental	10	aerA,ela,fla,lip	AQU-1, cphA8, MCR-7.1, OXA-12	Carbapenem, Cephalosporin, Penam, Peptide		ST-3328 (1367, 1212, 1355, 65, 449, 1471)	ST-novel (344, 2025-02-04)
ERS20903320	ERR14228590	ERP117498	49711_2#128	Aeromonas veronii	India	2021	River water		This study	Aeromonas veronii	Environmental	16	act,ascF-G,ela,fla,lip	CEPH-A3, OXA-12	Carbapenem, Cephalosporin, Penam	MCR-7.1	ST-3329 (1368, 1213, 861, 1413, 1594, 775)	ST-novel (344, 2025-02-04)
ERS20903052	ERR14228591	ERP117498	49711_2#129	Aeromonas veronii	India	2020	River water		This study	Aeromonas veronii	Environmental	16	act,aerA,ascF-G,ela,lip	CEPH-A3, OXA-12	Carbapenem, Cephalosporin, Penam	MCR-7.1	ST-3330 (1322, 1214, 1356, 344, 84, 694)	ST-novel (344, 2025-02-04)
ERS20902997	ERR14228484	ERP117498	49711_2#13	Aeromonas veronii	India	2020	River water		This study	Aeromonas veronii	Environmental	16	act,aerA,fla,lip	CEPH-A3, OXA-12, VEB-9	Carbapenem, Cephalosporin, Monobactam, Penam	MCR-7.1	ST-257 (110, 71, 66, 215, 224, 223)
ERS20903121	ERR14228592	ERP117498	49711_2#130	Aeromonas jandaei	India	2021	River water		This study	Aeromonas jandaei	Environmental	10	aerA,ela,fla,laf	AQU-2, CEPH-A3, MCR-7.1, OXA-12	Carbapenem, Cephalosporin, Penam, Peptide		ST-3331 (1369, 1126, 1357, 1317, 471, 1472)	ST-novel (344, 2025-02-04)
ERS20903053	ERR14228593	ERP117498	49711_2#131	Aeromonas veronii	India	2020	River water		This study	Aeromonas veronii	Environmental	16	act,aerA,ascF-G,ela,lip	CEPH-A3, OXA-12	Carbapenem, Cephalosporin, Penam	MCR-7.1	ST-3330 (1322, 1214, 1356, 344, 84, 694)	ST-novel (344, 2025-02-04)
ERS20903122	ERR14228594	ERP117498	49711_2#132	Aeromonas jandaei	India	2021	River water		This study	Aeromonas jandaei	Environmental	10	aerA,ela,fla,lip	AQU-1, cphA8, MCR-7.1, OXA-12	Carbapenem, Cephalosporin, Penam, Peptide		ST-3328 (1367, 1212, 1355, 65, 449, 1471)	ST-novel (344, 2025-02-04)
ERS20903055	ERR14228595	ERP117498	49711_2#133	Aeromonas veronii	India	2020	River water		This study	Aeromonas veronii	Environmental	16	act,aerA,ascF-G,laf,lip	CEPH-A3, OXA-12	Carbapenem, Cephalosporin, Penam	MCR-7.1	ST-3332 (31, 271, 723, 30, 1595, 31)	ST-novel (344, 2025-02-04)
ERS20903123	ERR14228596	ERP117498	49711_2#134	Aeromonas dhakensis	India	2021	River water		This study	Aeromonas dhakensis	Environmental	6	alt,ascF-G,ela,fla,hlyA,laf,lip	AQU-1, cphA7, OXA-724	Carbapenem, Cephalosporin, Penam	MCR-7.1	ST-3323 (844, 398, 396, 1410, 1592, 413)	ST-novel (344, 2025-02-04)
ERS20903054	ERR14228597	ERP117498	49711_2#135	Aeromonas veronii	India	2020	River water		This study	Aeromonas veronii	Environmental	16	act,aerA,ascF-G,ela,laf,lip	cphA4, OXA-12	Carbapenem, Cephalosporin, Penam	MCR-7.1	ST-3333 (747, 672, 643, 617, 807, 584)	ST-novel (344, 2025-02-04)
ERS20903124	ERR14228598	ERP117498	49711_2#136	Aeromonas dhakensis	India	2021	River water		This study	Aeromonas dhakensis	Environmental	6	alt,ascF-G,ela,fla,hlyA,laf,lip	AQU-1, cphA7, OXA-724	Carbapenem, Cephalosporin, Penam	MCR-7.1	ST-3323 (844, 398, 396, 1410, 1592, 413)	ST-novel (344, 2025-02-04)
ERS20903057	ERR14228599	ERP117498	49711_2#137	Aeromonas dhakensis	India	2020	River water		This study	Aeromonas dhakensis	Environmental	6	alt,ascF-G,ela,fla,hlyA,laf,lip	AQU-3, CEPH-A3, OXA-724	Carbapenem, Cephalosporin, Penam	MCR-7.1	ST-3111 (256, 253, 1368, 393, 352, 101)	ST-novel (344, 2025-02-04)
ERS20903125	ERR14228600	ERP117498	49711_2#138	Aeromonas dhakensis	India	2021	River water		This study	Aeromonas dhakensis	Environmental	6	alt,ascF-G,ela,fla,hlyA,laf,lip	AQU-1, cphA7, OXA-724	Carbapenem, Cephalosporin, Penam	MCR-7.1	ST-3323 (844, 398, 396, 1410, 1592, 413)	ST-novel (344, 2025-02-04)
ERS20903056	ERR14228601	ERP117498	49711_2#139	Aeromonas jandaei	India	2020	River water		This study	Aeromonas jandaei	Environmental	10	ela,fla,laf	cphA8, MCR-7.1, OXA-12	Carbapenem, Cephalosporin, Penam, Peptide		ST-3116 (1384, 1200, 741, 1428, 1610, 1489)	ST-novel (344, 2025-02-04)
ERS20903008	ERR14228485	ERP117498	49711_2#14	Aeromonas veronii	India	2021	River water		This study	Aeromonas veronii	Environmental	16	act,ela,laf,lip	CEPH-A3, OXA-12	Carbapenem, Cephalosporin, Penam	MCR-7.1	ST-3117 (85, 221, 356, 124, 119, 383)	ST-novel (344, 2025-02-04)
ERS20903126	ERR14228602	ERP117498	49711_2#140	Aeromonas veronii	India	2021	River water		This study	Aeromonas veronii	Environmental	16	act,aerA,ascF-G,laf	CEPH-A3, OXA-12	Carbapenem, Cephalosporin, Penam	MCR-7.1	ST-3334 (219, 67, 1358, 1414, 649, 1334)	ST-novel (344, 2025-02-04)
ERS20903059	ERR14228603	ERP117498	49711_2#141	Aeromonas caviae	India	2020	River water		This study	Aeromonas caviae	Environmental	4	aerA,alt,ela,laf,lip	MOX-3, OXA-427	Cephalosporin, Cephamycin, Penam	MCR-7.1	ST-3335 (188, 877, 1359, 1415, 251, 561)	ST-novel (344, 2025-02-04)
ERS20903128	ERR14228604	ERP117498	49711_2#142	Aeromonas veronii	India	2021	River water		This study	Aeromonas veronii	Environmental	16	act,lip	cphA4, OXA-12, tet(E)	Carbapenem, Cephalosporin, Penam, Tetracycline	MCR-7.1	ST-3336 (1370, 1215, 418, 419, 1596, 1473)	ST-novel (344, 2025-02-04)
ERS20903058	ERR14228605	ERP117498	49711_2#143	Aeromonas veronii	India	2020	River water		This study	Aeromonas veronii	Environmental	16	act,aerA	CEPH-A3, OXA-12	Carbapenem, Cephalosporin, Penam	MCR-7.1	ST-3352 (1412, 1129, 1409, 1474, 1191, 1539)	ST-novel (344, 2025-02-17)
ERS20903222	ERR14228606	ERP117498	49711_2#145	Aeromonas veronii	India	2020	River water		This study	Aeromonas veronii	Environmental	16	act,aerA,ascF-G,ela,fla,laf,lip	CepS, cphA4, OXA-12	Carbapenem, Cephalosporin, Penam	MCR-7.1	ST-3337 (369, 1216, 124, 582, 395, 1474)	ST-novel (344, 2025-02-04)
ERS20903223	ERR14228607	ERP117498	49711_2#147	Aeromonas jandaei	India	2020	River water		This study	Aeromonas jandaei	Environmental	10	aerA,ela,laf	AQU-2, CEPH-A3, MCR-7.1, OXA-12	Carbapenem, Cephalosporin, Penam, Peptide		ST-3338 (1371, 1106, 622, 1416, 1597, 1475)	ST-novel (344, 2025-02-04)
ERS20903322	ERR14228608	ERP117498	49711_2#148	Aeromonas veronii	India	2021	River water		This study	Aeromonas veronii	Environmental	16	act,aerA,ascF-G,laf	CEPH-A3, OXA-12	Carbapenem, Cephalosporin, Penam	MCR-7.1	ST-3180 (1397, 270, 40, 1437, 1642, 1516)	ST-novel (344, 2025-02-04)
ERS20903225	ERR14228609	ERP117498	49711_2#149	Aeromonas veronii	India	2020	River water		This study	Aeromonas veronii	Environmental	16	act,aerA,ascF-G	CEPH-A3, OXA-12	Carbapenem, Cephalosporin, Penam	MCR-7.1	ST-3339 (82, 270, 40, 1417, 148, 877)	ST-novel (344, 2025-02-04)
ERS20902998	ERR14228486	ERP117498	49711_2#15	Aeromonas veronii	India	2020	River water		This study	Aeromonas veronii	Environmental	15	act,aerA,ela,fla,lip	arr-2, CEPH-A3, dfrA1, mphA, mphE, msrE, OXA-12, QnrVC1, RSA-1, sul1	Carbapenem, Cephalosporin, Diaminopyrimidine, Fluoroquinolone, Lincosamide, Macrolide, Oxazolidinone, Penam, Phenicol, Pleuromutilin, Rifamycin, Streptogramin, Sulfonamide, Tetracycline	MCR-7.1	ST-3340 (764, 1217, 830, 1418, 1598, 910)	ST-novel (344, 2025-02-04)
ERS20903226	ERR14228610	ERP117498	49711_2#151	Aeromonas veronii	India	2020	River water		This study	Aeromonas veronii	Environmental	16	act,ela,fla,lip	CEPH-A3, OXA-12	Carbapenem, Cephalosporin, Penam	MCR-7.1	ST-3341 (761, 223, 595, 1419, 239, 149)	ST-novel (344, 2025-02-04)
ERS20903324	ERR14228611	ERP117498	49711_2#152	Aeromonas caviae	India	2021	River water		This study	Aeromonas caviae	Environmental	4	alt,ela,fla,laf,lip	aadA2, dfrA12, mphA, OXA-427, sul1	Aminoglycoside, Cephalosporin, Diaminopyrimidine, Macrolide, Penam, Sulfonamide	MCR-7.1	ST-3618 (1410, 624, 361, 1061, 1692, 829)	ST-novel (344, 2025-03-11)
ERS20903227	ERR14228612	ERP117498	49711_2#153	Aeromonas veronii	India	2020	River water		This study	Aeromonas veronii	Environmental	16	act,ascF-G,ela,fla	CEPH-A3, OXA-12	Carbapenem, Cephalosporin, Penam	MCR-7.1	ST-3342 (1372, 128, 119, 999, 1599, 11)	ST-novel (344, 2025-02-04)
ERS20903325	ERR14228613	ERP117498	49711_2#154	Aeromonas caviae	India	2021	River water		This study	Aeromonas caviae	Environmental	4	aerA,alt,ela,fla,laf,lip	APH(3'')-Ib, APH(6)-Id, arr-2, CMY-59, dfrA1, floR, MOX-6, mphA, mphE, msrE, OXA-427, QnrVC1, RSA-1, sul1, sul2	Aminoglycoside, Carbapenem, Cephalosporin, Cephamycin, Diaminopyrimidine, Fluoroquinolone, Lincosamide, Macrolide, Oxazolidinone, Penam, Phenicol, Pleuromutilin, Rifamycin, Streptogramin, Sulfonamide, Tetracycline	MCR-7.1	ST-3343 (348, 1218, 528, 159, 631, 1476)	ST-novel (344, 2025-02-04)
ERS20903229	ERR14228614	ERP117498	49711_2#155	Aeromonas veronii	India	2020	River water		This study	Aeromonas veronii	Environmental	16	act,aerA,fla,lip	CEPH-A3, dfrA10, OXA-12, sul1, tet(E)	Carbapenem, Cephalosporin, Diaminopyrimidine, Penam, Sulfonamide, Tetracycline	MCR-7.1	ST-2285 (1019, 928, 1022, 18, 1176, 1100)	ST-novel (344, 2025-02-04)
ERS20903327	ERR14228615	ERP117498	49711_2#156	Aeromonas veronii	India	2021	River water		This study	Aeromonas veronii	Environmental	16	act,aerA,ela	CEPH-A3, OXA-12	Carbapenem, Cephalosporin, Penam	MCR-7.1	ST-2889 (100, 106, 97, 345, 1459, 1355)	ST-novel (344, 2025-02-04)
ERS20903228	ERR14228616	ERP117498	49711_2#157	Aeromonas veronii	India	2020	River water		This study	Aeromonas veronii	Environmental	16	act,ela	cphA4, OXA-12	Carbapenem, Cephalosporin, Penam	MCR-7.1	ST-2890 (1272, 385, 1022, 1301, 441, 1356)	ST-novel (344, 2025-02-04)
ERS20903326	ERR14228617	ERP117498	49711_2#158	Aeromonas veronii	India	2021	River water		This study	Aeromonas veronii	Environmental	16	act,aerA,ela,fla	CEPH-A3, OXA-12	Carbapenem, Cephalosporin, Penam	MCR-7.1	ST-2889 (100, 106, 97, 345, 1459, 1355)	ST-novel (344, 2025-02-04)
ERS20903230	ERR14228618	ERP117498	49711_2#159	Aeromonas veronii	India	2020	River water		This study	Aeromonas veronii	Environmental	16	act,aerA,ascF-G,ela,lip	cphA4, OXA-12	Carbapenem, Cephalosporin, Penam	MCR-7.1	ST-2891 (940, 270, 119, 1302, 1460, 1357)	ST-novel (344, 2025-02-04)
ERS20903009	ERR14228487	ERP117498	49711_2#16	Aeromonas veronii	India	2021	River water		This study	Aeromonas veronii	Environmental	16	act,aerA,lip	cphA6, OXA-12	Carbapenem, Cephalosporin, Penam	MCR-7.1	ST-2892 (940, 71, 306, 685, 1461, 1358)	ST-novel (344, 2025-02-04)
ERS20903328	ERR14228619	ERP117498	49711_2#160	Aeromonas hydrophila	India	2021	River water		This study	Aeromonas hydrophila	Environmental	5	act,aerA,alt,ast,ela,fla,hlyA,laf,lip	AQU-2, CEPH-A3, OXA-724	Carbapenem, Cephalosporin, Penam	MCR-7.1, MCR-9	ST-2893 (1273, 246, 1252, 1303, 321, 1359)	ST-novel (344, 2025-02-04)
ERS20903060	ERR14228620	ERP117498	49711_2#161	Aeromonas veronii	India	2020	River water		This study	Aeromonas veronii	Environmental	16	act,aerA	CEPH-A3, OXA-12	Carbapenem, Cephalosporin, Penam	MCR-7.1	ST-3352 (1412, 1129, 1409, 1474, 1191, 1539)	ST-novel (344, 2025-02-17)
ERS20903061	ERR14228621	ERP117498	49711_2#163	Aeromonas veronii	India	2020	River water		This study	Aeromonas veronii	Environmental	16	act,aerA,ela,lip	CEPH-A3, OXA-12	Carbapenem, Cephalosporin, Penam	MCR-7.1	ST-2894 (1274, 1119, 1207, 338, 1089, 1360)	ST-novel (344, 2025-02-04)
ERS20903130	ERR14228622	ERP117498	49711_2#164	Aeromonas veronii	India	2021	River water		This study	Aeromonas veronii	Environmental	16	act,fla,lip	cphA6, FOX-7, OXA-12	Carbapenem, Cephalosporin, Cephamycin, Penam	MCR-3.12, MCR-9, MCR-7.1	ST-2895 (298, 1120, 1253, 1304, 1250, 16)	ST-novel (344, 2025-02-04)
ERS20903062	ERR14228623	ERP117498	49711_2#165	Aeromonas veronii	India	2020	River water		This study	Aeromonas veronii	Environmental	16	act,aerA,ela,lip	CEPH-A3, OXA-12	Carbapenem, Cephalosporin, Penam	MCR-7.1	ST-2894 (1274, 1119, 1207, 338, 1089, 1360)	ST-novel (344, 2025-02-04)
ERS20903131	ERR14228624	ERP117498	49711_2#166	Aeromonas veronii	India	2021	River water		This study	Aeromonas veronii	Environmental	16	act,ela,fla,laf,lip	cphA4, OXA-12	Carbapenem, Cephalosporin, Penam	MCR-7.1	ST-2896 (1275, 1121, 1254, 1305, 1462, 1361)	ST-novel (344, 2025-02-04)
ERS20903063	ERR14228625	ERP117498	49711_2#167	Aeromonas veronii	India	2020	River water		This study	Aeromonas veronii	Environmental	16	act,ascF-G,ela,fla,laf,lip	CEPH-A3, OXA-12	Carbapenem, Cephalosporin, Penam	MCR-7.1	ST-2897 (1276, 1122, 1255, 1306, 1463, 533)	ST-novel (344, 2025-02-04)
ERS20903065	ERR14228626	ERP117498	49711_2#169	Aeromonas veronii	India	2020	River water		This study	Aeromonas veronii	Environmental	16	act,ascF-G,ela,fla,laf,lip	CEPH-A3, OXA-12	Carbapenem, Cephalosporin, Penam	MCR-7.1	ST-2897 (1276, 1122, 1255, 1306, 1463, 533)	ST-novel (344, 2025-02-04)
ERS20903187	ERR14228488	ERP117498	49711_2#17	Aeromonas veronii	India	2020	River water		This study	Aeromonas veronii	Environmental	16	act,aerA,ascF-G,ela,lip	CEPH-A3, FOX-7, OXA-12	Carbapenem, Cephalosporin, Cephamycin, Penam	MCR-7.1	ST-2898 (701, 293, 696, 1307, 763, 1362)	ST-novel (344, 2025-02-04)
ERS20903133	ERR14228627	ERP117498	49711_2#170	Aeromonas veronii	India	2021	River water		This study	Aeromonas veronii	Environmental	16	act,aerA,ascF-G,laf,lip	CEPH-A3, OXA-12	Carbapenem, Cephalosporin, Penam	MCR-7.1	ST-2899 (1277, 1123, 1125, 1308, 1464, 337)	ST-novel (344, 2025-02-04)
ERS20903064	ERR14228628	ERP117498	49711_2#171	Aeromonas veronii	India	2020	River water		This study	Aeromonas veronii	Environmental	16	act,aerA,ascF-G,fla	CEPH-A3, OXA-12	Carbapenem, Cephalosporin, Penam	MCR-7.1	ST-2900 (794, 319, 1256, 1309, 1465, 1363)	ST-novel (344, 2025-02-04)
ERS20903134	ERR14228629	ERP117498	49711_2#172	Aeromonas veronii	India	2021	River water		This study	Aeromonas veronii	Environmental	16	act,aerA,ascF-G,laf,lip	CEPH-A3, OXA-12	Carbapenem, Cephalosporin, Penam	MCR-7.1	ST-2899 (1277, 1123, 1125, 1308, 1464, 337)	ST-novel (344, 2025-02-04)
ERS20903067	ERR14228630	ERP117498	49711_2#173	Aeromonas veronii	India	2020	River water		This study	Aeromonas veronii	Environmental	16	act,aerA,ascF-G,ela,lip	CEPH-A3, OXA-12	Carbapenem, Cephalosporin, Penam	MCR-7.1	ST-2901 (1278, 92, 1257, 49, 1166, 363)	ST-novel (344, 2025-02-04)
ERS20903135	ERR14228631	ERP117498	49711_2#174	Aeromonas caviae	India	2021	River water		This study	Aeromonas caviae	Environmental	4	aerA,alt,ela,fla,laf,lip	MOX-6, OXA-427	Cephalosporin, Cephamycin, Penam	MCR-7.1	ST-3353 (694, 96, 1410, 687, 1666, 742)	ST-novel (344, 2025-02-17)
ERS20903066	ERR14228632	ERP117498	49711_2#175	Aeromonas hydrophila	India	2020	River water		This study	Aeromonas hydrophila	Environmental	5	act,aerA,alt,ast,ela,fla,hlyA,lip	CepS, imiH, OXA-724	Carbapenem, Cephalosporin, Penam	MCR-7.1	ST-2902 (876, 214, 1258, 1310, 1466, 1364)	ST-novel (344, 2025-02-04)
ERS20903138	ERR14228633	ERP117498	49711_2#176	Aeromonas dhakensis	India	2021	River water		This study	Aeromonas dhakensis	Environmental	6	aerA,alt,ascF-G,ela,fla,hlyA,laf,lip	AQU-3, cphA2, OXA-724	Carbapenem, Cephalosporin, Penam	MCR-7.1	ST-2903 (268, 253, 132, 1311, 578, 101)	ST-novel (344, 2025-02-04)
ERS20903231	ERR14228634	ERP117498	49711_2#177	Aeromonas hydrophila	India	2020	River water		This study	Aeromonas hydrophila	Environmental	5	act,aerA,alt,ast,ela,fla,hlyA,lip	CepS, imiH, OXA-724	Carbapenem, Cephalosporin, Penam	MCR-7.1	ST-2904 (876, 214, 1258, 1310, 1466, 1365)	ST-novel (344, 2025-02-04)
ERS20903329	ERR14228635	ERP117498	49711_2#178	Aeromonas veronii	India	2021	River water		This study	Aeromonas veronii	Environmental	16	act,aerA,ascF-G,ela,lip	cphA4, OXA-12	Carbapenem, Cephalosporin, Penam	MCR-7.1	ST-2905 (1279, 303, 333, 1312, 1467, 1357)	ST-novel (344, 2025-02-04)
ERS20903289	ERR14228489	ERP117498	49711_2#18	Aeromonas veronii	India	2021	River water		This study	Aeromonas veronii	Environmental	16	act,ela	CEPH-A3, OXA-12	Carbapenem, Cephalosporin, Penam	MCR-7.1	ST-2906 (140, 385, 38, 397, 1468, 1366)	ST-novel (344, 2025-02-04)
ERS20903330	ERR14228636	ERP117498	49711_2#180	Aeromonas veronii	India	2021	River water		This study	Aeromonas veronii	Environmental	16	act,aerA,ascF-G,ela,fla,lip	cphA4, OXA-12	Carbapenem, Cephalosporin, Penam	MCR-7.1	ST-2905 (1279, 303, 333, 1312, 1467, 1357)	ST-novel (344, 2025-02-04)
ERS20903232	ERR14228637	ERP117498	49711_2#181	Aeromonas veronii	India	2020	River water		This study	Aeromonas veronii	Environmental	16	act,ela,fla,lip	cphA4, OXA-12	Carbapenem, Cephalosporin, Penam	MCR-7.1	ST-2907 (949, 219, 590, 865, 1469, 1272)	ST-novel (344, 2025-02-04)
ERS20903331	ERR14228638	ERP117498	49711_2#182	Aeromonas veronii	India	2021	River water		This study	Aeromonas veronii	Environmental	16	act,aerA,ascF-G,ela,fla,lip	cphA4, OXA-12	Carbapenem, Cephalosporin, Penam	MCR-7.1	ST-2905 (1279, 303, 333, 1312, 1467, 1357)	ST-novel (344, 2025-02-04)
ERS20903234	ERR14228639	ERP117498	49711_2#183	Aeromonas caviae	India	2020	River water		This study	Aeromonas caviae	Environmental	4	aerA,alt,ela,fla,laf,lip	CMY-59, MOX-6, OXA-427	Cephalosporin, Cephamycin, Penam	MCR-7.1	ST-2908 (642, 233, 565, 159, 174, 158)	ST-novel (344, 2025-02-04)
ERS20903235	ERR14228640	ERP117498	49711_2#185	Aeromonas veronii	India	2020	River water		This study	Aeromonas veronii	Environmental	16	act,aerA,ascF-G,ela,fla,lip	cphA4, OXA-12	Carbapenem, Cephalosporin, Penam	MCR-7.1	ST-2891 (940, 270, 119, 1302, 1460, 1357)	ST-novel (344, 2025-02-04)
ERS20903334	ERR14228641	ERP117498	49711_2#186	Aeromonas caviae	India	2021	River water		This study	Aeromonas caviae	Environmental	4	aerA,alt,ela,fla,laf,lip	ANT(3'')-IIa, catI, dfrA1, MOX-4, OXA-427, sul1	Aminoglycoside, Cephalosporin, Cephamycin, Diaminopyrimidine, Penam, Phenicol, Sulfonamide	MCR-7.1	ST-2909 (377, 494, 439, 347, 97, 564)	ST-novel (344, 2025-02-04)
ERS20903236	ERR14228642	ERP117498	49711_2#187	Aeromonas enteropelogenes	India	2020	River water		This study	Aeromonas enteropelogenes	Environmental	9	aerA,alt,fla,laf,lip	TRU-1	Cephalosporin, Penam	MCR-7.1, MCR-3	ST-2910 (1280, 525, 604, 618, 1470, 620)	ST-novel (344, 2025-02-04)
ERS20903335	ERR14228643	ERP117498	49711_2#188	Aeromonas caviae	India	2021	River water		This study	Aeromonas caviae	Environmental	4	aerA,alt,ela,fla,laf,lip	MOX-5, OXA-427	Cephalosporin, Cephamycin, Penam	MCR-7.1	ST-2911 (96, 102, 301, 347, 97, 158)	ST-novel (344, 2025-02-04)
ERS20903237	ERR14228644	ERP117498	49711_2#189	Aeromonas veronii	India	2020	River water		This study	Aeromonas veronii	Environmental	16	act,fla,lip	cphA4, OXA-12	Carbapenem, Cephalosporin, Penam	MCR-7.1	ST-2912 (1281, 141, 1259, 1191, 1471, 1367)	ST-novel (344, 2025-02-04)
ERS20903400	ERR14228645	ERP117498	49711_2#190	Aeromonas veronii	India	2021	River water		This study	Aeromonas veronii	Environmental	16	act,aerA,ascF-G,ela	CEPH-A3, OXA-12	Carbapenem, Cephalosporin, Penam	MCR-7.1	ST-2913 (1169, 1124, 68, 1313, 1472, 1368)	ST-novel (344, 2025-02-04)
ERS20903238	ERR14228646	ERP117498	49711_2#191	Aeromonas veronii	India	2020	River water		This study	Aeromonas veronii	Environmental	16	act,aerA,ela,fla	ANT(3'')-IIa, CEPH-A3, cmlA5, dfrA15, OXA-10, OXA-12, sul1, tet(A), tet(E), VEB-2	Aminoglycoside, Carbapenem, Cephalosporin, Diaminopyrimidine, Monobactam, Penam, Phenicol, Sulfonamide, Tetracycline	MCR-7.1	ST-2914 (323, 815, 306, 927, 1010, 970)	ST-novel (344, 2025-02-04)
ERS20903401	ERR14228647	ERP117498	49711_2#192	Aeromonas caviae	India	2021	River water		This study	Aeromonas caviae	Environmental	4	alt,ela,fla,laf,lip	MOX-7, OXA-427	Cephalosporin, Cephamycin, Penam	MCR-7.1	ST-2915 (95, 943, 1260, 1314, 1174, 1109)	ST-novel (344, 2025-02-04)
ERS20903069	ERR14228648	ERP117498	49711_2#193	Aeromonas veronii	India	2020	River water		This study	Aeromonas veronii	Environmental	16	act,ascF-G,ela,lip	CEPH-A3, OXA-12	Carbapenem, Cephalosporin, Penam	MCR-7.1	ST-2916 (1282, 50, 1261, 784, 1473, 1138)	ST-novel (344, 2025-02-04)
ERS20903140	ERR14228649	ERP117498	49711_2#194	Aeromonas sanarellii	India	2021	River water		This study	Aeromonas sanarellii	Environmental	3	aerA,alt,ela,fla,laf,lip	CMY-1, OXA-427	Cephalosporin, Cephamycin, Penam	MCR-7.1	ST-3091 (1375, 1220, 1305, 1422, 1602, 570)	ST-novel (344, 2025-02-04)
ERS20903068	ERR14228650	ERP117498	49711_2#195	Aeromonas veronii	India	2020	River water		This study	Aeromonas veronii	Environmental	16	act,aerA,ascF-G,ela,lip	CEPH-A3, OXA-12	Carbapenem, Cephalosporin, Penam	MCR-7.1	ST-2916 (1282, 50, 1261, 784, 1473, 1138)	ST-novel (344, 2025-02-04)
ERS20903141	ERR14228651	ERP117498	49711_2#196	Aeromonas veronii	India	2021	River water		This study	Aeromonas veronii	Environmental	16	act,aerA,ascF-G,ela,fla,laf,lip	CepS, cphA4, OXA-12	Carbapenem, Cephalosporin, Penam	MCR-7.1	ST-3337 (369, 1216, 124, 582, 395, 1474)	ST-novel (344, 2025-02-04)
ERS20903070	ERR14228652	ERP117498	49711_2#197	Aeromonas caviae	India	2020	River water		This study	Aeromonas caviae	Environmental	4	aerA,alt,ela,fla,lip	MOX-6, OXA-427	Cephalosporin, Cephamycin, Penam	MCR-7.1	ST-2917 (1283, 162, 631, 167, 212, 158)	ST-novel (344, 2025-02-04)
ERS20903143	ERR14228653	ERP117498	49711_2#198	Aeromonas veronii	India	2021	River water		This study	Aeromonas veronii	Environmental	16	act,aerA,ascF-G,ela,lip	cphA4, OXA-12	Carbapenem, Cephalosporin, Penam	MCR-7.1	ST-1985 (697, 554, 598, 630, 649, 483)
ERS20903073	ERR14228654	ERP117498	49711_2#199	Aeromonas caviae	India	2020	River water		This study	Aeromonas caviae	Environmental	4	aerA,alt,ela,fla,lip	MOX-6, OXA-427	Cephalosporin, Cephamycin, Penam	MCR-7.1	ST-2917 (1283, 162, 631, 167, 212, 158)	ST-novel (344, 2025-02-04)
ERS20903118	ERR14228475	ERP117498	49711_2#2	Aeromonas veronii	India	2021	River water		This study	Aeromonas veronii	Environmental	16	act,fla,lip	cphA4, OXA-12	Carbapenem, Cephalosporin, Penam	MCR-7.1	ST-2918 (1082, 1125, 480, 1315, 835, 1369)	ST-novel (344, 2025-02-04)
ERS20903287	ERR14228490	ERP117498	49711_2#20	Aeromonas veronii	India	2021	River water		This study	Aeromonas veronii	Environmental	16	act,aerA,ascF-G,ela,laf	CEPH-A3, OXA-12	Carbapenem, Cephalosporin, Penam	MCR-7.1	ST-2919 (610, 814, 1262, 1112, 1474, 1370)	ST-novel (344, 2025-02-04)
ERS20903072	ERR14228655	ERP117498	49711_2#201	Aeromonas veronii	India	2020	River water		This study	Aeromonas veronii	Environmental	16	act,aerA,ascF-G,ela,lip	CEPH-A3, OXA-12	Carbapenem, Cephalosporin, Penam	MCR-7.1	ST-2920 (759, 291, 1263, 304, 327, 319)	ST-novel (344, 2025-02-04)
ERS20903145	ERR14228656	ERP117498	49711_2#202	Aeromonas veronii	India	2021	River water		This study	Aeromonas veronii	Environmental	16	act,aerA,ascF-G,laf	CEPH-A3, OXA-12	Carbapenem, Cephalosporin, Penam	MCR-7.1	ST-2921 (1284, 67, 1264, 1316, 1475, 1371)	ST-novel (344, 2025-02-04)
ERS20903071	ERR14228657	ERP117498	49711_2#203	Aeromonas veronii	India	2020	River water		This study	Aeromonas veronii	Environmental	16	act,ela,fla	aadA5, CEPH-A3, dfrA15, DHA-1, OXA-12, sul1	Aminoglycoside, Carbapenem, Cephalosporin, Cephamycin, Diaminopyrimidine, Penam, Sulfonamide	MCR-7.1	ST-2889 (100, 106, 97, 345, 1459, 1355)	ST-novel (344, 2025-02-04)
ERS20949260	ERR14228658	ERP117498	49711_2#204	Aeromonas veronii	India	2021	River water		This study	Aeromonas veronii	Environmental	16	act,aerA,ascF-G,ela,lip	cphA4, OXA-12	Carbapenem, Cephalosporin, Penam	MCR-7.1	ST-1985 (697, 554, 598, 630, 649, 483)
ERS20903075	ERR14228659	ERP117498	49711_2#205	Aeromonas veronii	India	2020	River water		This study	Aeromonas veronii	Environmental	16	act,aerA,ela,lip	cphA4, OXA-12	Carbapenem, Cephalosporin, Penam	MCR-7.1	ST-2922 (298, 289, 78, 303, 226, 652)	ST-novel (344, 2025-02-04)
ERS20903146	ERR14228660	ERP117498	49711_2#206	Aeromonas jandaei	India	2021	River water		This study	Aeromonas jandaei	Environmental	10	aerA,ela,laf	AQU-2, CEPH-A3, MCR-7.1, OXA-12	Carbapenem, Cephalosporin, Penam, Peptide		ST-2923 (641, 1126, 1265, 1317, 471, 1372)	ST-novel (344, 2025-02-04)
ERS20903076	ERR14228661	ERP117498	49711_2#207	Aeromonas veronii	India	2020	River water		This study	Aeromonas veronii	Environmental	16	act,aerA,ascF-G,ela,fla,lip	CEPH-A3, OXA-12	Carbapenem, Cephalosporin, Penam	MCR-7.1	ST-2924 (1285, 1127, 553, 630, 670, 650)	ST-novel (344, 2025-02-04)
ERS20903148	ERR14228662	ERP117498	49711_2#208	Aeromonas veronii	India	2021	River water		This study	Aeromonas veronii	Environmental	16	act,fla,lip	CEPH-A3, OXA-12	Carbapenem, Cephalosporin, Penam	MCR-7.1	ST-2925 (1286, 1128, 1266, 1318, 1476, 1373)	ST-novel (344, 2025-02-04)
ERS20903239	ERR14228663	ERP117498	49711_2#209	Aeromonas veronii	India	2020	River water		This study	Aeromonas veronii	Environmental	16	act,aerA,ela,fla,lip	CEPH-A3, MCR-3, MCR-3.8, OXA-12	Carbapenem, Cephalosporin, Penam, Peptide	MCR-7.1	ST-2926 (1287, 1129, 1267, 68, 838, 1374)	ST-novel (344, 2025-02-04)
ERS20903191	ERR14228491	ERP117498	49711_2#21	Aeromonas veronii	India	2020	River water		This study	Aeromonas veronii	Environmental	16	act,aerA,fla,lip	CEPH-A3, OXA-12	Carbapenem, Cephalosporin, Penam	MCR-3.12, MCR-7.1	ST-2927 (638, 223, 217, 219, 229, 229)	ST-novel (344, 2025-02-04)
ERS20903402	ERR14228664	ERP117498	49711_2#210	Aeromonas dhakensis	India	2021	River water		This study	Aeromonas dhakensis	Environmental	6	act,aerA,alt,ela,fla,hlyA,lip	AQU-3, cphA2, dfrA14, OXA-724, qacH, QnrVC4, tet(E)	Carbapenem, Cephalosporin, Diaminopyrimidine, Fluoroquinolone, Penam, Tetracycline	MCR-7.1	ST-2928 (160, 164, 267, 267, 539, 160)	ST-novel (344, 2025-02-04)
ERS20903240	ERR14228665	ERP117498	49711_2#211	Aeromonas veronii	India	2020	River water		This study	Aeromonas veronii	Environmental	16	act,ela,fla,lip	OXA-12, tet(E)	Cephalosporin, Penam, Tetracycline	MCR-7.1	ST-2929 (216, 223, 1268, 219, 226, 1375)	ST-novel (344, 2025-02-04)
ERS20903403	ERR14228666	ERP117498	49711_2#212	Aeromonas veronii	India	2021	River water		This study	Aeromonas veronii	Environmental	16	act,ascF-G,ela,fla,lip	CEPH-A3, OXA-12	Carbapenem, Cephalosporin, Penam	MCR-7.1	ST-2930 (1288, 44, 1269, 1319, 1477, 815)	ST-novel (344, 2025-02-04)
ERS20903241	ERR14228667	ERP117498	49711_2#213	Aeromonas veronii	India	2020	River water		This study	Aeromonas veronii	Environmental	16	ela,fla,laf,lip	CEPH-A3, OXA-12	Carbapenem, Cephalosporin, Penam	MCR-7.1	ST-2931 (48, 230, 247, 248, 1478, 249)	ST-novel (344, 2025-02-04)
ERS20903404	ERR14228668	ERP117498	49711_2#214	Aeromonas dhakensis	India	2021	River water		This study	Aeromonas dhakensis	Environmental	6	aerA,alt,ascF-G,ela,fla,hlyA,laf,lip	AQU-3, cphA2, OXA-724	Carbapenem, Cephalosporin, Penam	MCR-7.1	ST-1282 (848, 767, 401, 868, 936, 903)	ST-novel (149, 2022-07-13)
ERS20903242	ERR14228669	ERP117498	49711_2#215	Aeromonas veronii	India	2020	River water		This study	Aeromonas veronii	Environmental	16	act,aerA,ascF-G,ela,fla,lip	cphA4, OXA-12	Carbapenem, Cephalosporin, Penam	MCR-7.1	ST-2891 (940, 270, 119, 1302, 1460, 1357)	ST-novel (344, 2025-02-04)
ERS20903405	ERR14228670	ERP117498	49711_2#216	Aeromonas caviae	India	2021	River water		This study	Aeromonas caviae	Environmental	4	alt,ela,lip	MOX-5, OXA-427	Cephalosporin, Cephamycin, Penam	MCR-7.1	ST-1003 (348, 233, 346, 159, 172, 369)
ERS20903243	ERR14228671	ERP117498	49711_2#217	Aeromonas veronii	India	2020	River water		This study	Aeromonas veronii	Environmental	16	act,aerA,ascF-G,ela,lip	cphA4, OXA-12	Carbapenem, Cephalosporin, Penam	MCR-7.1	ST-2891 (940, 270, 119, 1302, 1460, 1357)	ST-novel (344, 2025-02-04)
ERS20903406	ERR14228672	ERP117498	49711_2#218	Aeromonas veronii	India	2021	River water		This study	Aeromonas veronii	Environmental	16	act,aerA,ascF-G,ela	CEPH-A3, OXA-12	Carbapenem, Cephalosporin, Penam	MCR-7.1	ST-2932 (1289, 5, 1270, 1320, 1479, 1376)	ST-novel (344, 2025-02-04)
ERS20903244	ERR14228673	ERP117498	49711_2#219	Aeromonas veronii	India	2020	River water		This study	Aeromonas veronii	Environmental	16	act,ascF-G,fla,laf,lip	CEPH-A3, OXA-12	Carbapenem, Cephalosporin, Penam	MCR-7.1	ST-2933 (1290, 697, 1271, 934, 1480, 1191)	ST-novel (344, 2025-02-04)
ERS20903288	ERR14228492	ERP117498	49711_2#22	Aeromonas hydrophila	India	2021	River water		This study	Aeromonas hydrophila	Environmental	5	act,aerA,alt,ast,ela,fla,hlyA,lip	CepS, cphA2, OXA-724	Carbapenem, Cephalosporin, Penam	MCR-7.1, MCR-3	ST-494 (360, 348, 355, 357, 380, 382)
ERS20903407	ERR14228674	ERP117498	49711_2#220	Aeromonas veronii	India	2021	River water		This study	Aeromonas veronii	Environmental	16	act,aerA,ela,lip	cphA4, OXA-12	Carbapenem, Cephalosporin, Penam	MCR-7.1	ST-2934 (1291, 1130, 138, 1321, 1481, 1377)	ST-novel (344, 2025-02-04)
ERS20903245	ERR14228675	ERP117498	49711_2#221	Aeromonas veronii	India	2020	River water		This study	Aeromonas veronii	Environmental	16	act,aerA,ascF-G,ela,fla,laf	CEPH-A3, OXA-12	Carbapenem, Cephalosporin, Penam	MCR-7.1	ST-2935 (1147, 125, 1272, 1322, 1482, 1138)	ST-novel (344, 2025-02-04)
ERS20903336	ERR14228676	ERP117498	49711_2#222	Aeromonas dhakensis	India	2021	River water		This study	Aeromonas dhakensis	Environmental	6	act,aerA,alt,ascF-G,ast,ela,fla,hlyA,laf,lip	AQU-3, imiH, OXA-724	Carbapenem, Cephalosporin, Penam	MCR-7.1	ST-340 (261, 257, 262, 246, 282, 277)
ERS20903248	ERR14228677	ERP117498	49711_2#223	Aeromonas veronii	India	2020	River water		This study	Aeromonas veronii	Environmental	16	act,aerA,fla,laf,lip	CEPH-A3, OXA-12, tet(E)	Carbapenem, Cephalosporin, Penam, Tetracycline	MCR-7.1	ST-3099 (1302, 1144, 111, 1423, 1497, 1390)	ST-novel (344, 2025-02-04)
ERS20903337	ERR14228678	ERP117498	49711_2#224	Aeromonas caviae	India	2021	River water		This study	Aeromonas caviae	Environmental	4	alt,ela,fla,laf,lip	MOX-6, OXA-427	Cephalosporin, Cephamycin, Penam	MCR-7.1	ST-2936 (1292, 233, 368, 1323, 1483, 1378)	ST-novel (344, 2025-02-04)
ERS20903074	ERR14228679	ERP117498	49711_2#225	Aeromonas veronii	India	2020	River water		This study	Aeromonas veronii	Environmental	16	act,aerA,fla,laf	CEPH-A3, OXA-12	Carbapenem, Cephalosporin, Penam	MCR-7.1	ST-2937 (542, 491, 517, 531, 897, 560)	ST-novel (344, 2025-02-04)
ERS20903147	ERR14228680	ERP117498	49711_2#226	Aeromonas caviae	India	2021	River water		This study	Aeromonas caviae	Environmental	4	aerA,alt,ela,laf,lip	MOX-6, OXA-427	Cephalosporin, Cephamycin, Penam	MCR-7.1	ST-2938 (92, 212, 207, 1314, 219, 215)	ST-novel (344, 2025-02-04)
ERS20903077	ERR14228681	ERP117498	49711_2#227	Aeromonas veronii	India	2020	River water		This study	Aeromonas veronii	Environmental	16	act,aerA,ascF-G,ela,fla,lip	CEPH-A3, OXA-12	Carbapenem, Cephalosporin, Penam	MCR-7.1	ST-2924 (1285, 1127, 553, 630, 670, 650)	ST-novel (344, 2025-02-04)
ERS20903149	ERR14228682	ERP117498	49711_2#228	Aeromonas dhakensis	India	2021	River water		This study	Aeromonas dhakensis	Environmental	6	alt,ast,ela,fla,hlyA,lip	AQU-1, cphA2, OXA-724	Carbapenem, Cephalosporin, Penam	MCR-3, MCR-7.1	ST-2939 (160, 143, 263, 262, 1484, 162)	ST-novel (344, 2025-02-04)
ERS20903079	ERR14228683	ERP117498	49711_2#229	Aeromonas veronii	India	2020	River water		This study	Aeromonas veronii	Environmental	16	act,ela,lip	CEPH-A3, OXA-12	Carbapenem, Cephalosporin, Penam	MCR-7.1	ST-2940 (704, 1131, 1114, 326, 1088, 143)	ST-novel (344, 2025-02-04)
ERS20903193	ERR14228493	ERP117498	49711_2#23	Aeromonas caviae	India	2020	River water		This study	Aeromonas caviae	Environmental	4	alt,ela,fla,laf,lip	MOX-6, OXA-427	Cephalosporin, Cephamycin, Penam	MCR-7.1	ST-2941 (1293, 750, 1131, 1324, 744, 1231)	ST-novel (344, 2025-02-04)
ERS20903150	ERR14228684	ERP117498	49711_2#230	Aeromonas jandaei	India	2021	River water		This study	Aeromonas jandaei	Environmental	10	ela,fla,laf	AQU-2, CEPH-A3, MCR-7.1, OXA-12	Carbapenem, Cephalosporin, Penam, Peptide		ST-2942 (1294, 1132, 1273, 1325, 446, 1379)	ST-novel (344, 2025-02-04)
ERS20903078	ERR14228685	ERP117498	49711_2#231	Aeromonas veronii	India	2020	River water		This study	Aeromonas veronii	Environmental	16	act,ascF-G,lip	CEPH-A3, OXA-12	Carbapenem, Cephalosporin, Penam	MCR-7.1	ST-2943 (1295, 1133, 303, 1326, 1485, 1380)	ST-novel (344, 2025-02-04)
ERS20903151	ERR14228686	ERP117498	49711_2#232	Aeromonas jandaei	India	2021	River water		This study	Aeromonas jandaei	Environmental	10	aerA,ela,fla,laf	AQU-2, CEPH-A3, MCR-7.1, OXA-12	Carbapenem, Cephalosporin, Penam, Peptide		ST-2942 (1294, 1132, 1273, 1325, 446, 1379)	ST-novel (344, 2025-02-04)
ERS20903081	ERR14228687	ERP117498	49711_2#233	Aeromonas veronii	India	2020	River water		This study	Aeromonas veronii	Environmental	16	act,lip	CEPH-A3, OXA-12	Carbapenem, Cephalosporin, Penam	MCR-7.1	ST-2944 (753, 1134, 122, 218, 1486, 751)	ST-novel (344, 2025-02-04)
ERS20903153	ERR14228688	ERP117498	49711_2#234	Aeromonas hydrophila	India	2021	River water		This study	Aeromonas hydrophila	Environmental	5	act,aerA,alt,ela,fla,hlyA,laf,lip	CepS, cphA2, OXA-724	Carbapenem, Cephalosporin, Penam	MCR-7.1, MCR-9	ST-2945 (1296, 467, 1274, 1327, 1487, 528)	ST-novel (344, 2025-02-04)
ERS20903082	ERR14228689	ERP117498	49711_2#235	Aeromonas veronii	India	2020	River water		This study	Aeromonas veronii	Environmental	16	act,fla,lip	CEPH-A3, OXA-12	Carbapenem, Cephalosporin, Penam	MCR-7.1	ST-2925 (1286, 1128, 1266, 1318, 1476, 1373)	ST-novel (344, 2025-02-04)
ERS20903154	ERR14228690	ERP117498	49711_2#236	Aeromonas jandaei	India	2021	River water		This study	Aeromonas jandaei	Environmental	10	aerA,ela,fla	AQU-2, CEPH-A3, MCR-7.1, OXA-12	Carbapenem, Cephalosporin, Penam, Peptide		ST-2946 (1297, 1135, 1275, 1328, 1488, 1381)	ST-novel (344, 2025-02-04)
ERS20903084	ERR14228691	ERP117498	49711_2#237	Aeromonas veronii	India	2020	River water		This study	Aeromonas veronii	Environmental	16	act,fla,lip	CEPH-A3, OXA-12	Carbapenem, Cephalosporin, Penam	MCR-7.1	ST-2925 (1286, 1128, 1266, 1318, 1476, 1373)	ST-novel (344, 2025-02-04)
ERS20949262	ERR14228692	ERP117498	49711_2#238	Aeromonas veronii	India	2021	River water		This study	Aeromonas veronii	Environmental	16	act,ascF-G,ela,fla,laf,lip	CEPH-A3, CepS, OXA-12	Carbapenem, Cephalosporin, Penam	MCR-7.1	ST-2947 (681, 523, 1276, 1329, 1489, 1382)	ST-novel (344, 2025-02-04)
ERS20903085	ERR14228693	ERP117498	49711_2#239	Aeromonas veronii	India	2020	River water		This study	Aeromonas veronii	Environmental	16	act,aerA,ela,fla,lip	cphA4, OXA-12	Carbapenem, Cephalosporin, Penam	MCR-7.1	ST-2948 (613, 300, 600, 46, 653, 619)	ST-novel (344, 2025-02-04)
ERS20903290	ERR14228494	ERP117498	49711_2#24	Aeromonas hydrophila	India	2021	River water		This study	Aeromonas hydrophila	Environmental	5	act,aerA,alt,ast,ela,fla,hlyA,lip	CepS, cphA2, OXA-724	Carbapenem, Cephalosporin, Penam	MCR-7.1, MCR-3	ST-494 (360, 348, 355, 357, 380, 382)
ERS20903156	ERR14228694	ERP117498	49711_2#240	Aeromonas veronii	India	2020	River water		This study	Aeromonas veronii	Environmental	16	act,aerA,fla,lip	CEPH-A3, OXA-12	Carbapenem, Cephalosporin, Penam	MCR-7.1	ST-2949 (319, 884, 418, 1006, 1490, 638)	ST-novel (344, 2025-02-04)
ERS20903249	ERR14228695	ERP117498	49711_2#241	Aeromonas veronii	India	2020	River water		This study	Aeromonas veronii	Environmental	16	ascF-G,ela,laf	AAC(6')-Ib9, ANT(2'')-Ia, CEPH-A3, cmlA5, dfrA14, mphA, OXA-12, qacH, QnrVC4, tet(E), VEB-1	Aminoglycoside, Carbapenem, Cephalosporin, Diaminopyrimidine, Fluoroquinolone, Macrolide, Monobactam, Penam, Phenicol, Tetracycline	MCR-7.1	ST-2950 (904, 457, 1277, 92, 1491, 1259)	ST-novel (344, 2025-02-04)
ERS20903338	ERR14228696	ERP117498	49711_2#242	Aeromonas hydrophila	India	2021	River water		This study	Aeromonas hydrophila	Environmental	5	act,aerA,alt,ela,fla,hlyA,laf,lip	CepS, cphA7, OXA-724	Carbapenem, Cephalosporin, Penam	MCR-7.1, MCR-9	ST-2951 (1298, 979, 1278, 1330, 1492, 1168)	ST-novel (344, 2025-02-04)
ERS20903247	ERR14228697	ERP117498	49711_2#243	Aeromonas veronii	India	2020	River water		This study	Aeromonas veronii	Environmental	16	act,aerA,ascF-G,fla,lip	AAC(6')-Ib4, AAC(6')-IIa, aadA16, ANT(3'')-IIa, catB3, cphA4, dfrB3, mphA, mphE, msrE, OXA-10, OXA-12, OXA-21, PER-3, QnrVC1, sul1, TEM-1, tet(A)	Aminoglycoside, Carbapenem, Cephalosporin, Diaminopyrimidine, Fluoroquinolone, Lincosamide, Macrolide, Monobactam, Oxazolidinone, Penam, Penem, Phenicol, Pleuromutilin, Streptogramin, Sulfonamide, Tetracycline	MCR-7.1	ST-2952 (127, 319, 122, 330, 353, 330)	ST-novel (344, 2025-02-04)
ERS20903339	ERR14228698	ERP117498	49711_2#244	Aeromonas veronii	India	2021	River water		This study	Aeromonas veronii	Environmental	16	act,aerA,ascF-G,fla,lip	CEPH-A3, OXA-12	Carbapenem, Cephalosporin, Penam	MCR-7.1	ST-2953 (350, 1136, 304, 1331, 1493, 1383)	ST-novel (344, 2025-02-04)
ERS20903250	ERR14228699	ERP117498	49711_2#245	Aeromonas caviae	India	2020	River water		This study	Aeromonas caviae	Environmental	4	alt,ela,fla,lip	MOX-3, OXA-427	Cephalosporin, Cephamycin, Penam	MCR-7.1	ST-2954 (830, 12, 201, 167, 249, 1384)	ST-novel (344, 2025-02-04)
ERS20903341	ERR14228700	ERP117498	49711_2#246	Aeromonas hydrophila	India	2021	River water		This study	Aeromonas hydrophila	Environmental	5	aerA,alt,ast,ela,fla,hlyA,laf,lip	CepS, cphA2, OXA-724	Carbapenem, Cephalosporin, Penam	MCR-7.1, MCR-3.12	ST-2955 (383, 1021, 1132, 1332, 1304, 293)	ST-novel (344, 2025-02-04)
ERS20903253	ERR14228701	ERP117498	49711_2#247	Aeromonas veronii	India	2020	River water		This study	Aeromonas veronii	Environmental	16	act,aerA,ascF-G,fla,laf,lip	ANT3II_ANT6II, catB3, CEPH-A3, OXA-12, PER-3, sul1	Aminoglycoside, Carbapenem, Cephalosporin, Monobactam, Penam, Penem, Phenicol, Sulfonamide	MCR-7.1	ST-990 (775, 701, 764, 224, 842, 820)
ERS20903340	ERR14228702	ERP117498	49711_2#248	Aeromonas hydrophila	India	2021	River water		This study	Aeromonas hydrophila	Environmental	5	aerA,alt,ast,ela,fla,hlyA,laf,lip	CepS, cphA2, OXA-724	Carbapenem, Cephalosporin, Penam	MCR-7.1, MCR-3.12	ST-2955 (383, 1021, 1132, 1332, 1304, 293)	ST-novel (344, 2025-02-04)
ERS20903254	ERR14228703	ERP117498	49711_2#249	Aeromonas veronii	India	2020	River water		This study	Aeromonas veronii	Environmental	16	act,aerA,fla	cphA4, OXA-12	Carbapenem, Cephalosporin, Penam	MCR-7.1	ST-2956 (1269, 491, 517, 531, 897, 1313)	ST-novel (344, 2025-02-04)
ERS20903192	ERR14228495	ERP117498	49711_2#25	Aeromonas caviae	India	2020	River water		This study	Aeromonas caviae	Environmental	4	alt,ela,fla,laf,lip	MOX-6, OXA-427	Cephalosporin, Cephamycin, Penam	MCR-7.1	ST-2941 (1293, 750, 1131, 1324, 744, 1231)	ST-novel (344, 2025-02-04)
ERS20903251	ERR14228704	ERP117498	49711_2#251	Aeromonas veronii	India	2020	River water		This study	Aeromonas veronii	Environmental	16	act,aerA	cphA4, OXA-12	Carbapenem, Cephalosporin, Penam	MCR-7.1	ST-2956 (1269, 491, 517, 531, 897, 1313)	ST-novel (344, 2025-02-04)
ERS20903343	ERR14228705	ERP117498	49711_2#252	Aeromonas veronii	India	2021	River water		This study	Aeromonas veronii	Environmental	16	act,aerA,ascF-G,ela,fla,lip	cphA4, OXA-12, tet(E)	Carbapenem, Cephalosporin, Penam, Tetracycline	MCR-7.1	ST-3148 (711, 863, 1028, 717, 621, 489)	ST-novel (344, 2025-02-04)
ERS20903252	ERR14228706	ERP117498	49711_2#253	Aeromonas veronii	India	2020	River water		This study	Aeromonas veronii	Environmental	16	act,aerA,ela,fla,lip	AAC(6')-Ib9, ANT(2'')-Ia, CEPH-A3, cmlA5, dfrA14, mphA, OXA-12, qacH, QnrVC4, VEB-1	Aminoglycoside, Carbapenem, Cephalosporin, Diaminopyrimidine, Fluoroquinolone, Macrolide, Monobactam, Penam, Phenicol	MCR-7.1	ST-2957 (340, 1137, 1279, 1293, 228, 1385)	ST-novel (344, 2025-02-04)
ERS20903345	ERR14228707	ERP117498	49711_2#254	Aeromonas caviae	India	2021	River water		This study	Aeromonas caviae	Environmental	4	aerA,alt,ela,lip	MOX-6, OXA-427	Cephalosporin, Cephamycin, Penam	MCR-7.1	ST-2958 (235, 1138, 170, 94, 185, 480)	ST-novel (344, 2025-02-04)
ERS20903255	ERR14228708	ERP117498	49711_2#255	Aeromonas veronii	India	2020	River water		This study	Aeromonas veronii	Environmental	16	act,ascF-G,ela,laf	CEPH-A3, dfrA14, OXA-12, qacH, QnrVC4	Carbapenem, Cephalosporin, Diaminopyrimidine, Fluoroquinolone, Penam	MCR-7.1	ST-2959 (1299, 814, 1280, 1333, 1474, 1386)	ST-novel (344, 2025-02-04)
ERS20903083	ERR14228709	ERP117498	49711_2#257	Aeromonas veronii	India	2020	River water		This study	Aeromonas veronii	Environmental	16	act,ela,fla,lip	cphA4, OXA-12	Carbapenem, Cephalosporin, Penam	MCR-7.1	ST-2960 (44, 299, 482, 750, 1494, 1387)	ST-novel (344, 2025-02-04)
ERS20903157	ERR14228710	ERP117498	49711_2#258	Aeromonas hydrophila	India	2020	River water		This study	Aeromonas hydrophila	Environmental	5	aerA,alt,ascF-G,ast,ela,fla,hlyA,laf,lip	CepS, cphA7, OXA-724	Carbapenem, Cephalosporin, Penam	MCR-7.1, MCR-9	ST-2961 (994, 1139, 953, 1334, 1182, 1388)	ST-novel (344, 2025-02-04)
ERS20903086	ERR14228711	ERP117498	49711_2#259	Aeromonas veronii	India	2020	River water		This study	Aeromonas veronii	Environmental	16	act,aerA,ascF-G,lip	cphA4, OXA-12	Carbapenem, Cephalosporin, Penam	MCR-7.1	ST-2962 (319, 89, 213, 1073, 1347, 1120)	ST-novel (344, 2025-02-04)
ERS20903291	ERR14228496	ERP117498	49711_2#26	Aeromonas hydrophila	India	2021	River water		This study	Aeromonas hydrophila	Environmental	5	act,aerA,alt,ast,ela,fla,hlyA,lip	CepS, cphA2, OXA-724	Carbapenem, Cephalosporin, Penam	MCR-7.1, MCR-3	ST-494 (360, 348, 355, 357, 380, 382)
ERS20903158	ERR14228712	ERP117498	49711_2#260	Aeromonas caviae	India	2020	River water		This study	Aeromonas caviae	Environmental	4	alt,ela,fla,lip	aadA2, dfrA12, MOX-3, mphA, mphE, msrE, OXA-427, sul1	Aminoglycoside, Cephalosporin, Cephamycin, Diaminopyrimidine, Lincosamide, Macrolide, Oxazolidinone, Penam, Phenicol, Pleuromutilin, Streptogramin, Sulfonamide, Tetracycline	MCR-7.1	ST-2963 (690, 234, 1281, 664, 716, 616)	ST-novel (344, 2025-02-04)
ERS20903088	ERR14228713	ERP117498	49711_2#261	Aeromonas veronii	India	2020	River water		This study	Aeromonas veronii	Environmental	16	act,aerA,ascF-G,lip	cphA4, OXA-12	Carbapenem, Cephalosporin, Penam	MCR-7.1	ST-2962 (319, 89, 213, 1073, 1347, 1120)	ST-novel (344, 2025-02-04)
ERS20903159	ERR14228714	ERP117498	49711_2#262	Aeromonas caviae	India	2020	River water		This study	Aeromonas caviae	Environmental	4	aerA,alt,ela,fla,lip	aadA2, dfrA12, MOX-3, mphA, mphE, msrE, OXA-427, sul1	Aminoglycoside, Cephalosporin, Cephamycin, Diaminopyrimidine, Lincosamide, Macrolide, Oxazolidinone, Penam, Phenicol, Pleuromutilin, Streptogramin, Sulfonamide, Tetracycline	MCR-7.1	ST-2963 (690, 234, 1281, 664, 716, 616)	ST-novel (344, 2025-02-04)
ERS20903087	ERR14228715	ERP117498	49711_2#263	Aeromonas veronii	India	2020	River water		This study	Aeromonas veronii	Environmental	16	act,aerA,ascF-G,lip	cphA4, OXA-12	Carbapenem, Cephalosporin, Penam	MCR-7.1	ST-2962 (319, 89, 213, 1073, 1347, 1120)	ST-novel (344, 2025-02-04)
ERS20903160	ERR14228716	ERP117498	49711_2#264	Aeromonas caviae	India	2020	River water		This study	Aeromonas caviae	Environmental	4	alt,ela,laf,lip	MOX-6, OXA-427	Cephalosporin, Cephamycin, Penam	MCR-7.1	ST-2964 (668, 601, 1055, 1335, 719, 96)	ST-novel (344, 2025-02-04)
ERS20903089	ERR14228717	ERP117498	49711_2#265	Aeromonas caviae	India	2020	River water		This study	Aeromonas caviae	Environmental	4	aerA,alt,ela,fla,laf,lip	MOX-6, OXA-427	Cephalosporin, Cephamycin, Penam	MCR-7.1	ST-3240 (348, 504, 218, 159, 595, 393)	ST-novel (344, 2025-02-04)
ERS20903161	ERR14228718	ERP117498	49711_2#266	Aeromonas caviae	India	2020	River water		This study	Aeromonas caviae	Environmental	4	alt,ela,fla,laf,lip	MOX-6, OXA-427	Cephalosporin, Cephamycin, Penam	MCR-7.1	ST-2964 (668, 601, 1055, 1335, 719, 96)	ST-novel (344, 2025-02-04)
ERS20903090	ERR14228719	ERP117498	49711_2#267	Aeromonas veronii	India	2020	River water		This study	Aeromonas veronii	Environmental	15	act,fla,lip	CEPH-A3, OXA-12	Carbapenem, Cephalosporin, Penam	MCR-7.1	ST-1693 (453, 581, 445, 654, 628, 75)
ERS20903162	ERR14228720	ERP117498	49711_2#268	Aeromonas veronii	India	2020	River water		This study	Aeromonas veronii	Environmental	16	act,ela,fla,lip	CEPH-A3, OXA-12	Carbapenem, Cephalosporin, Penam	MCR-7.1	ST-2965 (1083, 303, 223, 18, 1495, 44)	ST-novel (344, 2025-02-04)
ERS20903091	ERR14228721	ERP117498	49711_2#269	Aeromonas jandaei	India	2020	River water		This study	Aeromonas jandaei	Environmental	10	aerA,ela,lip	AQU-1, CEPH-A3, MCR-7.1, OXA-12	Carbapenem, Cephalosporin, Penam, Peptide		ST-2966 (416, 1140, 1282, 1336, 449, 463)	ST-novel (344, 2025-02-04)
ERS20903194	ERR14228497	ERP117498	49711_2#27	Aeromonas veronii	India	2020	River water		This study	Aeromonas veronii	Environmental	16	act,lip	CEPH-A3, CepS, OXA-12	Carbapenem, Cephalosporin, Penam	MCR-7.1	ST-2967 (302, 1141, 1283, 582, 644, 53)	ST-novel (344, 2025-02-04)
ERS20903163	ERR14228722	ERP117498	49711_2#270	Aeromonas hydrophila	India	2020	River water		This study	Aeromonas hydrophila	Environmental	5	alt,ascF-G,ast,ela,fla,hlyA,lip	CepS, imiH, OXA-724	Carbapenem, Cephalosporin, Penam	MCR-7.1, MCR-9	ST-2968 (1300, 1142, 1284, 1337, 1496, 302)	ST-novel (344, 2025-02-04)
ERS20903092	ERR14228723	ERP117498	49711_2#271	Aeromonas veronii	India	2020	River water		This study	Aeromonas veronii	Environmental	16	act,aerA,ela,laf,lip	cphA4, OXA-12	Carbapenem, Cephalosporin, Penam	MCR-7.1	ST-2969 (1301, 1143, 1285, 141, 354, 1389)	ST-novel (344, 2025-02-04)
ERS20903164	ERR14228724	ERP117498	49711_2#272	Aeromonas veronii	India	2020	River water		This study	Aeromonas veronii	Environmental	16	act,ela,fla,laf,lip	CEPH-A3, OXA-12	Carbapenem, Cephalosporin, Penam	MCR-7.1	ST-2970 (1302, 1144, 111, 1338, 1497, 1390)	ST-novel (344, 2025-02-04)
ERS20903256	ERR14228725	ERP117498	49711_2#273	Aeromonas veronii	India	2020	River water		This study	Aeromonas veronii	Environmental	16	act,ascF-G	cphA4, OXA-12	Carbapenem, Cephalosporin, Penam	MCR-7.1	ST-1060 (761, 705, 767, 789, 847, 623)
ERS20903346	ERR14228726	ERP117498	49711_2#274	Aeromonas hydrophila	India	2021	River water		This study	Aeromonas hydrophila	Environmental	5	act,aerA,alt,ascF-G,ast,ela,fla,hlyA,laf,lip	CepS, imiH, OXA-724	Carbapenem, Cephalosporin, Penam	MCR-7.1, MCR-9	ST-2971 (1303, 719, 512, 1339, 1498, 1391)	ST-novel (344, 2025-02-04)
ERS20903258	ERR14228727	ERP117498	49711_2#275	Aeromonas veronii	India	2020	River water		This study	Aeromonas veronii	Environmental	16	act,ascF-G	cphA4, OXA-12	Carbapenem, Cephalosporin, Penam	MCR-7.1	ST-1060 (761, 705, 767, 789, 847, 623)
ERS20903257	ERR14228728	ERP117498	49711_2#277	Aeromonas caviae	India	2021	Pond water		This study	Aeromonas caviae	Environmental	4	alt,ela,fla,laf,lip	MOX-3, OXA-427	Cephalosporin, Cephamycin, Penam	MCR-7.1	ST-2972 (636, 1145, 1025, 1340, 1499, 1392)	ST-novel (344, 2025-02-04)
ERS20903349	ERR14228729	ERP117498	49711_2#278	Aeromonas caviae	India	2021	River water		This study	Aeromonas caviae	Environmental	4	alt,ela,lip	MOX-5, OXA-427, tet(E)	Cephalosporin, Cephamycin, Penam, Tetracycline	MCR-7.1	ST-2973 (377, 233, 342, 638, 210, 723)	ST-novel (344, 2025-02-04)
ERS20903259	ERR14228730	ERP117498	49711_2#279	Aeromonas hydrophila	India	2021	River water		This study	Aeromonas hydrophila	Environmental	5	act,aerA,alt,ast,ela,fla,hlyA,laf,lip	CepS, OXA-724	Cephalosporin, Penam	MCR-7.1, MCR-9	ST-2974 (272, 1146, 1286, 1341, 1500, 1393)	ST-novel (344, 2025-02-04)
ERS20903292	ERR14228498	ERP117498	49711_2#28	Aeromonas veronii	India	2021	River water		This study	Aeromonas veronii	Environmental	16	act,ela,laf,lip	CEPH-A3, OXA-12	Carbapenem, Cephalosporin, Penam	MCR-7.1	ST-2975 (154, 1147, 1287, 744, 1501, 1394)	ST-novel (344, 2025-02-04)
ERS20903260	ERR14228731	ERP117498	49711_2#281	Aeromonas caviae	India	2021	River water		This study	Aeromonas caviae	Environmental	4	aerA,alt,ela,fla,laf,lip	CMY-59, MOX-6, OXA-427	Cephalosporin, Cephamycin, Penam	MCR-7.1	ST-2976 (377, 622, 93, 634, 177, 173)	ST-novel (344, 2025-02-04)
ERS20903351	ERR14228732	ERP117498	49711_2#282	Aeromonas caviae	India	2021	River water		This study	Aeromonas caviae	Environmental	4	alt,ela,fla,laf,lip	MOX-3, OXA-427	Cephalosporin, Cephamycin, Penam	MCR-7.1	ST-2977 (89, 706, 1015, 1342, 848, 587)	ST-novel (344, 2025-02-04)
ERS20903261	ERR14228733	ERP117498	49711_2#283	Aeromonas veronii	India	2021	River water		This study	Aeromonas veronii	Environmental	16	act,ascF-G,ela,fla	cphA4, OXA-12	Carbapenem, Cephalosporin, Penam	MCR-7.1	ST-2978 (1304, 1148, 1288, 1343, 1502, 1395)	ST-novel (344, 2025-02-04)
ERS20903350	ERR14228734	ERP117498	49711_2#284	Aeromonas caviae	India	2021	River water		This study	Aeromonas caviae	Environmental	4	alt,ela,fla,laf,lip	MOX-3, OXA-427	Cephalosporin, Cephamycin, Penam	MCR-7.1	ST-2977 (89, 706, 1015, 1342, 848, 587)	ST-novel (344, 2025-02-04)
ERS20903262	ERR14228735	ERP117498	49711_2#285	Aeromonas veronii	India	2021	River water		This study	Aeromonas veronii	Environmental	16	act,aerA,ela,fla,lip	cphA4, OXA-12	Carbapenem, Cephalosporin, Penam	MCR-7.1	ST-2979 (578, 1143, 1285, 416, 354, 1396)	ST-novel (344, 2025-02-04)
ERS20903353	ERR14228736	ERP117498	49711_2#286	Aeromonas hydrophila	India	2021	River water		This study	Aeromonas hydrophila	Environmental	5	alt,ascF-G,ast,ela,fla,hlyA,laf,lip	CepS, cphA2, OXA-724	Carbapenem, Cephalosporin, Penam	MCR-7.1, MCR-9	ST-2980 (1018, 266, 1289, 1344, 1503, 1110)	ST-novel (344, 2025-02-04)
ERS20903352	ERR14228737	ERP117498	49711_2#288	Aeromonas caviae	India	2021	River water		This study	Aeromonas caviae	Environmental	4	alt,ela,fla,laf,lip	MOX-3, OXA-427	Cephalosporin, Cephamycin, Penam	MCR-7.1	ST-2981 (851, 190, 161, 595, 249, 170)	ST-novel (344, 2025-02-04)
ERS20903093	ERR14228738	ERP117498	49711_2#289	Aeromonas veronii	India	2020	River water		This study	Aeromonas veronii	Environmental	16	act,aerA,fla,lip	CEPH-A3, OXA-12	Carbapenem, Cephalosporin, Penam	MCR-7.1	ST-2982 (85, 1149, 1290, 124, 1504, 1397)	ST-novel (344, 2025-02-04)
ERS20903195	ERR14228499	ERP117498	49711_2#29	Aeromonas caviae	India	2020	River water		This study	Aeromonas caviae	Environmental	4	aerA,alt,ela,fla,laf,lip	MCR-3, MCR-3.3, MOX-6, OXA-427, tet(E)	Cephalosporin, Cephamycin, Penam, Peptide, Tetracycline	MCR-7.1	ST-2983 (664, 179, 703, 1345, 174, 207)	ST-novel (344, 2025-02-04)
ERS20903165	ERR14228739	ERP117498	49711_2#290	Aeromonas veronii	India	2020	River water		This study	Aeromonas veronii	Environmental	16	act,ascF-G,ela,lip	CEPH-A3, OXA-12	Carbapenem, Cephalosporin, Penam	MCR-7.1	ST-2984 (1305, 1150, 1291, 1346, 1505, 613)	ST-novel (344, 2025-02-04)
ERS20903095	ERR14228740	ERP117498	49711_2#291	Aeromonas veronii	India	2020	River water		This study	Aeromonas veronii	Environmental	16	act,ela,laf,lip	CEPH-A3, OXA-12	Carbapenem, Cephalosporin, Penam	MCR-7.1	ST-2985 (1306, 657, 1292, 1347, 140, 1398)	ST-novel (344, 2025-02-04)
ERS20903166	ERR14228741	ERP117498	49711_2#292	Aeromonas veronii	India	2020	River water		This study	Aeromonas veronii	Environmental	16	act,aerA,fla,lip	CEPH-A3, OXA-12	Carbapenem, Cephalosporin, Penam	MCR-7.1	ST-2949 (319, 884, 418, 1006, 1490, 638)	ST-novel (344, 2025-02-04)
ERS20903094	ERR14228742	ERP117498	49711_2#293	Aeromonas veronii	India	2020	River water		This study	Aeromonas veronii	Environmental	16	act,fla,lip	CEPH-A3, OXA-12	Carbapenem, Cephalosporin, Penam	MCR-7.1	ST-2986 (765, 1151, 783, 46, 1506, 672)	ST-novel (344, 2025-02-04)
ERS20903167	ERR14228743	ERP117498	49711_2#294	Aeromonas veronii	India	2020	River water		This study	Aeromonas veronii	Environmental	16	act,aerA,fla,lip	CEPH-A3, OXA-12	Carbapenem, Cephalosporin, Penam	MCR-7.1	ST-2949 (319, 884, 418, 1006, 1490, 638)	ST-novel (344, 2025-02-04)
ERS20903096	ERR14228744	ERP117498	49711_2#295	Aeromonas media	India	2020	River water		This study	Aeromonas spp.	Environmental	2	aerA,alt,ela,fla,laf	AAC(6')-Ib-cr, arr-3, CTX-M-3, MOX-9, mphA, OXA-427, sul1, TEM-1	Aminoglycoside, Cephalosporin, Cephamycin, Fluoroquinolone, Macrolide, Monobactam, Penam, Penem, Rifamycin, Sulfonamide	MCR-7.1	ST-3207 (1413, 1252, 196, 6, 387, 1526)	ST-novel (344, 2025-02-04)
ERS20903168	ERR14228745	ERP117498	49711_2#296	Aeromonas veronii	India	2020	River water		This study	Aeromonas veronii	Environmental	16	act,ascF-G,ela,fla,lip	cphA6, OXA-12	Carbapenem, Cephalosporin, Penam	MCR-7.1	ST-2987 (1307, 1152, 805, 81, 1505, 1399)	ST-novel (344, 2025-02-04)
ERS20903097	ERR14228746	ERP117498	49711_2#297	Aeromonas media	India	2020	River water		This study	Aeromonas spp.	Environmental	2	aerA,alt,ela,fla,laf	AAC(3)-IId, AAC(6')-Ib-cr, arr-3, CTX-M-3, MOX-9, mphA, OXA-427, sul1, TEM-1	Aminoglycoside, Cephalosporin, Cephamycin, Fluoroquinolone, Macrolide, Monobactam, Penam, Penem, Rifamycin, Sulfonamide	MCR-7.1	ST-3207 (1413, 1252, 196, 6, 387, 1526)	ST-novel (344, 2025-02-04)
ERS20903169	ERR14228747	ERP117498	49711_2#298	Aeromonas veronii	India	2020	River water		This study	Aeromonas veronii	Environmental	16	act,ascF-G,ela,fla,lip	cphA6, OXA-12	Carbapenem, Cephalosporin, Penam	MCR-7.1	ST-2987 (1307, 1152, 805, 81, 1505, 1399)	ST-novel (344, 2025-02-04)
ERS20903098	ERR14228748	ERP117498	49711_2#299	Aeromonas veronii	India	2020	River water		This study	Aeromonas veronii	Environmental	16	act,ascF-G,lip	CEPH-A3, OXA-12	Carbapenem, Cephalosporin, Penam	MCR-7.1	ST-2988 (141, 219, 1293, 343, 41, 961)	ST-novel (344, 2025-02-04)
ERS20902992	ERR14228476	ERP117498	49711_2#3	Aeromonas veronii	India	2020	River water		This study	Aeromonas veronii	Environmental	16	act,aerA,ela,fla,lip	CEPH-A3, OXA-12	Carbapenem, Cephalosporin, Penam	MCR-7.1	ST-2989 (32, 32, 1294, 1348, 695, 32)	ST-novel (344, 2025-02-04)
ERS20903293	ERR14228500	ERP117498	49711_2#30	Aeromonas caviae	India	2021	River water		This study	Aeromonas caviae	Environmental	4	alt,ela,fla,laf,lip	APH(3'')-Ib, APH(6)-Id, CMY-59, MOX-6, OXA-427	Aminoglycoside, Cephalosporin, Cephamycin, Penam	MCR-7.1	ST-2990 (96, 109, 521, 597, 172, 593)	ST-novel (344, 2025-02-04)
ERS20903170	ERR14228749	ERP117498	49711_2#300	Aeromonas veronii	India	2020	River water		This study	Aeromonas veronii	Environmental	16	act,aerA,ascF-G,lip	cphA4, OXA-12	Carbapenem, Cephalosporin, Penam	MCR-7.1	ST-676 (64, 149, 140, 64, 65, 54)
ERS20903099	ERR14228750	ERP117498	49711_2#301	Aeromonas hydrophila	India	2020	River water		This study	Aeromonas hydrophila	Environmental	5	act,aerA,alt,ast,ela,fla,hlyA,lip	CepS, cphA2, OXA-724	Carbapenem, Cephalosporin, Penam	MCR-7.1, MCR-9	ST-2991 (829, 1153, 1295, 301, 1507, 1400)	ST-novel (344, 2025-02-04)
ERS20903171	ERR14228751	ERP117498	49711_2#302	Aeromonas veronii	India	2020	River water		This study	Aeromonas veronii	Environmental	16	act,ascF-G,fla	cphA4, OXA-12	Carbapenem, Cephalosporin, Penam	MCR-7.1	ST-2992 (1308, 1154, 598, 322, 1508, 1376)	ST-novel (344, 2025-02-04)
ERS20903100	ERR14228752	ERP117498	49711_2#303	Aeromonas hydrophila	India	2020	River water		This study	Aeromonas hydrophila	Environmental	5	act,aerA,alt,ast,ela,fla,hlyA,lip	CepS, cphA2, OXA-724	Carbapenem, Cephalosporin, Penam	MCR-7.1, MCR-9	ST-2991 (829, 1153, 1295, 301, 1507, 1400)	ST-novel (344, 2025-02-04)
ERS20903172	ERR14228753	ERP117498	49711_2#304	Aeromonas caviae	India	2020	River water		This study	Aeromonas caviae	Environmental	4	alt,ela,fla,lip	MOX-5, OXA-427	Cephalosporin, Cephamycin, Penam	MCR-7.1	ST-2993 (96, 96, 521, 159, 916, 317)	ST-novel (344, 2025-02-04)
ERS20903264	ERR14228754	ERP117498	49711_2#305	Aeromonas caviae	India	2021	River water		This study	Aeromonas caviae	Environmental	4	alt,ela,fla,laf,lip	MOX-6, OXA-427	Cephalosporin, Cephamycin, Penam	MCR-7.1	ST-2994 (694, 640, 245, 1349, 1509, 1401)	ST-novel (344, 2025-02-04)
ERS20903355	ERR14228755	ERP117498	49711_2#306	Aeromonas caviae	India	2021	River water		This study	Aeromonas caviae	Environmental	4	alt,ela,fla,laf,lip	MOX-3, OXA-427	Cephalosporin, Cephamycin, Penam	MCR-7.1	ST-2981 (851, 190, 161, 595, 249, 170)	ST-novel (344, 2025-02-04)
ERS20903266	ERR14228756	ERP117498	49711_2#307	Aeromonas hydrophila	India	2021	River water		This study	Aeromonas hydrophila	Environmental	5	act,aerA,alt,ela,hlyA,lip	CepS, cphA2, OXA-724	Carbapenem, Cephalosporin, Penam	MCR-7.1, MCR-9	ST-2616 (1141, 1027, 512, 1178, 1313, 1238)
ERS20903354	ERR14228757	ERP117498	49711_2#308	Aeromonas veronii	India	2021	River water		This study	Aeromonas veronii	Environmental	16	act,ascF-G,lip	CEPH-A3, OXA-12, TRU-1	Carbapenem, Cephalosporin, Penam	MCR-7.1	ST-3082 (1373, 1219, 130, 577, 133, 1477)	ST-novel (344, 2025-02-04)
ERS20903265	ERR14228758	ERP117498	49711_2#309	Aeromonas veronii	India	2021	Pond water		This study	Aeromonas veronii	Environmental	16	act,aerA,ascF-G,laf,lip	CEPH-A3, OXA-12	Carbapenem, Cephalosporin, Penam	MCR-7.1	ST-2995 (1210, 288, 563, 1350, 869, 791)	ST-novel (344, 2025-02-04)
ERS20903197	ERR14228501	ERP117498	49711_2#31	Aeromonas caviae	India	2020	River water		This study	Aeromonas caviae	Environmental	4	aerA,alt,ela,fla,laf,lip	MOX-6, OXA-427	Cephalosporin, Cephamycin, Penam	MCR-7.1	ST-2996 (177, 179, 170, 167, 185, 179)	ST-novel (344, 2025-02-04)
ERS20903356	ERR14228759	ERP117498	49711_2#310	Aeromonas veronii	India	2021	River water		This study	Aeromonas veronii	Environmental	16	act,aerA,fla,lip	OXA-12, tet(E)	Cephalosporin, Penam, Tetracycline	MCR-7.1	ST-2291 (1020, 71, 66, 411, 1179, 255)	ST-novel (344, 2025-02-17)
ERS20903267	ERR14228760	ERP117498	49711_2#311	Aeromonas hydrophila	India	2021	Pond water		This study	Aeromonas hydrophila	Environmental	5	act,aerA,alt,ast,ela,fla,hlyA,laf,lip	CepS, cphA7, OXA-724	Carbapenem, Cephalosporin, Penam	MCR-3, MCR-7.1	ST-2997 (1309, 1155, 1296, 1351, 1510, 1402)	ST-novel (344, 2025-02-04)
ERS20903357	ERR14228761	ERP117498	49711_2#312	Aeromonas dhakensis	India	2021	Human stool		This study	Aeromonas dhakensis	Clinical	6	aerA,alt,ela,hlyA,lip	AQU-1, cphA2, OXA-724	Carbapenem, Cephalosporin, Penam	MCR-7.1	ST-337 (258, 254, 259, 260, 279, 274)
ERS20903268	ERR14228762	ERP117498	49711_2#313	Aeromonas hydrophila	India	2021	River water		This study	Aeromonas hydrophila	Environmental	5	act,aerA,alt,ast,ela,fla,hlyA,laf,lip	CepS, cphA7, OXA-724	Carbapenem, Cephalosporin, Penam	MCR-3, MCR-7.1	ST-2997 (1309, 1155, 1296, 1351, 1510, 1402)	ST-novel (344, 2025-02-04)
ERS20903358	ERR14228763	ERP117498	49711_2#314	Aeromonas veronii	India	2021	Pond water		This study	Aeromonas veronii	Environmental	16	act,ascF-G,ela,fla,lip	CEPH-A3, OXA-12	Carbapenem, Cephalosporin, Penam	MCR-7.1	ST-2930 (1288, 44, 1269, 1319, 1477, 815)	ST-novel (344, 2025-02-04)
ERS20903269	ERR14228764	ERP117498	49711_2#315	Aeromonas veronii	India	2021	River water		This study	Aeromonas veronii	Environmental	16	act,aerA,ascF-G,ela,fla,lip	CEPH-A3, OXA-12, tet(E)	Carbapenem, Cephalosporin, Penam, Tetracycline	MCR-7.1	ST-3302 (1350, 884, 1345, 1398, 1580, 143)	ST-novel (344, 2025-02-04)
ERS20903359	ERR14228765	ERP117498	49711_2#316	Aeromonas veronii	India	2021	River water		This study	Aeromonas veronii	Environmental	16	act,aerA	cphA4, OXA-12	Carbapenem, Cephalosporin, Penam	MCR-7.1	ST-911 (599, 241, 169, 250, 805, 639)
ERS20903270	ERR14228766	ERP117498	49711_2#317	Aeromonas veronii	India	2021	River water		This study	Aeromonas veronii	Environmental	16	act,aerA,ascF-G,laf,lip	CEPH-A3, OXA-12	Carbapenem, Cephalosporin, Penam	MCR-7.1	ST-2998 (1310, 884, 1257, 1352, 1249, 1179)	ST-novel (344, 2025-02-04)
ERS20903360	ERR14228767	ERP117498	49711_2#318	Aeromonas veronii	India	2021	River water		This study	Aeromonas veronii	Environmental	16	act,ascF-G	ANT(2'')-Ia, CEPH-A3, dfrA14, mphA, OXA-12, qacH, QnrVC4, tet(E), VEB-1	Aminoglycoside, Carbapenem, Cephalosporin, Diaminopyrimidine, Fluoroquinolone, Macrolide, Monobactam, Penam, Tetracycline	MCR-7.1	ST-2999 (1311, 1156, 1297, 114, 1511, 1376)	ST-novel (344, 2025-02-04)
ERS20949263	ERR14228768	ERP117498	49711_2#319	Aeromonas veronii	India	2021	River water		This study	Aeromonas veronii	Environmental	16	act,aerA,ascF-G,ela,laf,lip	CEPH-A3, OXA-12	Carbapenem, Cephalosporin, Penam	MCR-7.1	ST-3000 (542, 1157, 873, 590, 627, 1403)	ST-novel (344, 2025-02-04)
ERS20903294	ERR14228502	ERP117498	49711_2#32	Aeromonas caviae	India	2021	River water		This study	Aeromonas caviae	Environmental	4	alt,ela,fla,laf,lip	ANT(3'')-IIa, CMY-59, MOX-6, OXA-427, sul1	Aminoglycoside, Cephalosporin, Cephamycin, Penam, Sulfonamide	MCR-7.1	ST-3001 (96, 162, 1298, 634, 177, 158)	ST-novel (344, 2025-02-04)
ERS20903361	ERR14228769	ERP117498	49711_2#320	Aeromonas caviae	India	2021	River water		This study	Aeromonas caviae	Environmental	4	alt,ela,fla,laf,lip	arr-2, CMY-59, dfrA1, MexD, MOX-3, mphA, mphE, msrE, OXA-181, OXA-427, QnrVC1, RSA-1, sul1	Aminocoumarin, Aminoglycoside, Carbapenem, Cephalosporin, Cephamycin, Diaminopyrimidine, Fluoroquinolone, Lincosamide, Macrolide, Oxazolidinone, Penam, Phenicol, Pleuromutilin, Rifamycin, Streptogramin, Sulfonamide, Tetracycline	MCR-7.1	ST-3173 (1403, 1242, 218, 12, 1637, 1512)	ST-novel (344, 2025-02-04)
ERS20903102	ERR14228770	ERP117498	49711_2#321	Aeromonas veronii	India	2020	River water		This study	Aeromonas veronii	Environmental	16	act,ascF-G,lip	CEPH-A3, OXA-12	Carbapenem, Cephalosporin, Penam	MCR-7.1	ST-3002 (1174, 700, 479, 1353, 1512, 1404)	ST-novel (344, 2025-02-04)
ERS20903173	ERR14228771	ERP117498	49711_2#322	Aeromonas veronii	India	2020	River water		This study	Aeromonas veronii	Environmental	16	ascF-G,ela,fla,lip	cphA4, OXA-12	Carbapenem, Cephalosporin, Penam	MCR-7.1	ST-3003 (1269, 1158, 1299, 784, 1513, 751)	ST-novel (344, 2025-02-04)
ERS20903103	ERR14228772	ERP117498	49711_2#323	Aeromonas veronii	India	2021	River water		This study	Aeromonas veronii	Environmental	16	act,fla,lip	CEPH-A3, OXA-12	Carbapenem, Cephalosporin, Penam	MCR-7.1	ST-3004 (110, 554, 214, 1354, 1514, 1405)	ST-novel (344, 2025-02-04)
ERS20903174	ERR14228773	ERP117498	49711_2#324	Aeromonas veronii	India	2020	River water		This study	Aeromonas veronii	Environmental	16	act,aerA,ela,fla,lip	CEPH-A3, OXA-12	Carbapenem, Cephalosporin, Penam	MCR-7.1	ST-3005 (32, 32, 1178, 657, 1515, 1406)	ST-novel (344, 2025-02-04)
ERS20903104	ERR14228774	ERP117498	49711_2#325	Aeromonas hydrophila	India	2021	River water		This study	Aeromonas hydrophila	Environmental	5	act,aerA,alt,ast,ela,hlyA,laf,lip	AQU-2, CEPH-A3, OXA-724	Carbapenem, Cephalosporin, Penam	MCR-7.1, MCR-9	ST-3006 (1273, 246, 1252, 1303, 1516, 1359)	ST-novel (344, 2025-02-04)
ERS20903175	ERR14228775	ERP117498	49711_2#326	Aeromonas caviae	India	2020	River water		This study	Aeromonas caviae	Environmental	4	aerA,alt,ela,fla,lip	MOX-5, OXA-427, tet(E)	Cephalosporin, Cephamycin, Penam, Tetracycline	MCR-7.1	ST-3007 (95, 610, 92, 1355, 1517, 317)	ST-novel (344, 2025-02-04)
ERS20903105	ERR14228776	ERP117498	49711_2#327	Aeromonas veronii	India	2021	River water		This study	Aeromonas veronii	Environmental	16	act,ela,laf,lip	cphA4, OXA-12	Carbapenem, Cephalosporin, Penam	MCR-7.1	ST-2975 (154, 1147, 1287, 744, 1501, 1394)	ST-novel (344, 2025-02-04)
ERS20903176	ERR14228777	ERP117498	49711_2#328	Aeromonas veronii	India	2020	River water		This study	Aeromonas veronii	Environmental	16	act,laf,lip	CEPH-A3, OXA-12	Carbapenem, Cephalosporin, Penam	MCR-7.1	ST-3008 (1312, 1159, 1300, 1356, 1346, 1407)	ST-novel (344, 2025-02-04)
ERS20903106	ERR14228778	ERP117498	49711_2#329	Aeromonas veronii	India	2021	River water		This study	Aeromonas veronii	Environmental	16	act,ela,laf,lip	cphA4, OXA-12	Carbapenem, Cephalosporin, Penam	MCR-7.1	ST-2975 (154, 1147, 1287, 744, 1501, 1394)	ST-novel (344, 2025-02-04)
ERS20902999	ERR14228503	ERP117498	49711_2#33	Aeromonas veronii	India	2020	River water		This study	Aeromonas veronii	Environmental	16	act,aerA,fla,lip	CEPH-A3, OXA-12, VEB-9	Carbapenem, Cephalosporin, Monobactam, Penam	MCR-7.1	ST-257 (110, 71, 66, 215, 224, 223)
ERS20903177	ERR14228779	ERP117498	49711_2#330	Aeromonas veronii	India	2020	River water		This study	Aeromonas veronii	Environmental	16	act,lip	CEPH-A3, OXA-12	Carbapenem, Cephalosporin, Penam	MCR-7.1	ST-3008 (1312, 1159, 1300, 1356, 1346, 1407)	ST-novel (344, 2025-02-04)
ERS20903107	ERR14228780	ERP117498	49711_2#331	Aeromonas hydrophila	India	2021	River water		This study	Aeromonas hydrophila	Environmental	5	aerA,alt,ast,ela,hlyA,laf,lip	CepS, cphA7, imiH, OXA-724	Carbapenem, Cephalosporin, Penam	MCR-7.1, MCR-9	ST-3009 (1313, 1160, 1301, 1357, 1518, 1168)	ST-novel (344, 2025-02-04)
ERS20903179	ERR14228781	ERP117498	49711_2#332	Aeromonas caviae	India	2020	River water		This study	Aeromonas caviae	Environmental	4	aerA,alt,ela,fla,laf,lip	MOX-6, OXA-427	Cephalosporin, Cephamycin, Penam	MCR-7.1	ST-3010 (1314, 1161, 1302, 1358, 1519, 94)	ST-novel (344, 2025-02-04)
ERS20903108	ERR14228782	ERP117498	49711_2#333	Aeromonas hydrophila	India	2021	River water		This study	Aeromonas hydrophila	Environmental	5	alt,ascF-G,ast,ela,hlyA,laf,lip	CepS, cphA2, OXA-724	Carbapenem, Cephalosporin, Penam	MCR-7.1, MCR-9	ST-3011 (483, 214, 474, 480, 522, 1408)	ST-novel (344, 2025-02-04)
ERS20903178	ERR14228783	ERP117498	49711_2#334	Aeromonas veronii	India	2020	River water		This study	Aeromonas veronii	Environmental	16	act,ascF-G,ela,lip	CEPH-A3, OXA-12	Carbapenem, Cephalosporin, Penam	MCR-7.1	ST-3012 (1315, 1162, 873, 64, 1520, 483)	ST-novel (344, 2025-02-04)
ERS20903110	ERR14228784	ERP117498	49711_2#335	Aeromonas veronii	India	2021	River water		This study	Aeromonas veronii	Environmental	16	act,fla,laf,lip	CEPH-A3, OXA-12	Carbapenem, Cephalosporin, Penam	MCR-7.1	ST-3013 (1147, 1163, 1303, 1359, 1521, 1409)	ST-novel (344, 2025-02-04)
ERS20903180	ERR14228785	ERP117498	49711_2#336	Aeromonas veronii	India	2020	River water		This study	Aeromonas veronii	Environmental	16	act,aerA,fla,lip	cphA4, OXA-12, tet(E)	Carbapenem, Cephalosporin, Penam, Tetracycline	MCR-7.1	ST-3014 (216, 223, 217, 219, 1522, 229)	ST-novel (344, 2025-02-04)
ERS20903271	ERR14228786	ERP117498	49711_2#337	Aeromonas veronii	India	2021	River water		This study	Aeromonas veronii	Environmental	16	act,aerA,laf,lip	cphA4, OXA-12	Carbapenem, Cephalosporin, Penam	MCR-7.1	ST-3015 (1316, 1164, 595, 124, 1523, 233)	ST-novel (344, 2025-02-04)
ERS20903362	ERR14228787	ERP117498	49711_2#338	Aeromonas veronii	India	2021	River water		This study	Aeromonas veronii	Environmental	16	act,aerA,ascF-G,ela,fla	cphA4, OXA-12	Carbapenem, Cephalosporin, Penam	MCR-7.1	ST-3016 (1317, 1165, 136, 1360, 962, 1410)	ST-novel (344, 2025-02-04)
ERS20903272	ERR14228788	ERP117498	49711_2#339	Aeromonas veronii	India	2021	River water		This study	Aeromonas veronii	Environmental	16	act	cphA4, OXA-12, QnrS2	Carbapenem, Cephalosporin, Fluoroquinolone, Penam	MCR-7.1	ST-3017 (1318, 385, 1304, 397, 1524, 1411)	ST-novel (344, 2025-02-04)
ERS20903011	ERR14228504	ERP117498	49711_2#34	Aeromonas sanarellii	India	2021	River water		This study	Aeromonas sanarellii	Environmental	3	aerA,alt,ela,laf,lip	ANT(3'')-IIa, APH(3'')-Ib, APH(6)-Id, catI, CMY-8, dfrA1, OXA-427, sul1	Aminoglycoside, Cephalosporin, Cephamycin, Diaminopyrimidine, Penam, Phenicol, Sulfonamide	MCR-7.1	ST-3018 (719, 1166, 522, 532, 1525, 624)	ST-novel (344, 2025-02-04)
ERS20903363	ERR14228789	ERP117498	49711_2#340	Aeromonas veronii	India	2021	River water		This study	Aeromonas veronii	Environmental	16	act,aerA,lip	cphA6, OXA-12	Carbapenem, Cephalosporin, Penam	MCR-7.1	ST-2892 (940, 71, 306, 685, 1461, 1358)	ST-novel (344, 2025-02-04)
ERS20903273	ERR14228790	ERP117498	49711_2#341	Aeromonas veronii	India	2021	River water		This study	Aeromonas veronii	Environmental	16	act,aerA,ascF-G,fla,laf	CEPH-A3, OXA-12	Carbapenem, Cephalosporin, Penam	MCR-7.1	ST-3019 (589, 538, 732, 818, 1526, 1412)	ST-novel (344, 2025-02-04)
ERS20903274	ERR14228791	ERP117498	49711_2#343	Aeromonas veronii	India	2021	River water		This study	Aeromonas veronii	Environmental	16	act,aerA,ascF-G,fla,laf,lip	CEPH-A3, OXA-12	Carbapenem, Cephalosporin, Penam	MCR-7.1	ST-3020 (86, 91, 83, 85, 90, 381)	ST-novel (344, 2025-02-04)
ERS20903364	ERR14228792	ERP117498	49711_2#344	Aeromonas hydrophila	India	2021	River water		This study	Aeromonas hydrophila	Environmental	5	act,aerA,alt,ast,ela,fla,hlyA,lip	CepS, imiH, OXA-724	Carbapenem, Cephalosporin, Penam	MCR-7.1	ST-3021 (876, 1167, 1258, 1310, 1466, 1364)	ST-novel (344, 2025-02-04)
ERS20903275	ERR14228793	ERP117498	49711_2#345	Aeromonas veronii	India	2021	River water		This study	Aeromonas veronii	Environmental	16	act,aerA,lip	CEPH-A3, OXA-12	Carbapenem, Cephalosporin, Penam	MCR-7.1	ST-3022 (717, 1168, 212, 1361, 1527, 1413)	ST-novel (344, 2025-02-04)
ERS20903366	ERR14228794	ERP117498	49711_2#346	Aeromonas caviae	India	2021	River water		This study	Aeromonas caviae	Environmental	4	aerA,alt,ela,fla,laf,lip	MOX-6, OXA-427	Cephalosporin, Cephamycin, Penam	MCR-7.1	ST-3147 (377, 824, 1381, 536, 567, 480)	ST-novel (344, 2025-02-04)
ERS20903276	ERR14228795	ERP117498	49711_2#347	Aeromonas sanarellii	India	2021	River water		This study	Aeromonas sanarellii	Environmental	3	aerA,alt,ela,fla,laf,lip	CMY-8, OXA-427	Cephalosporin, Cephamycin, Penam	MCR-7.1	ST-3023 (1319, 1169, 1305, 1362, 1528, 570)	ST-novel (344, 2025-02-04)
ERS20903367	ERR14228796	ERP117498	49711_2#348	Aeromonas veronii	India	2021	Pond water		This study	Aeromonas veronii	Environmental	16	act,lip	CEPH-A3, OXA-12	Carbapenem, Cephalosporin, Penam	MCR-7.1	ST-3024 (1320, 223, 1306, 46, 1529, 1414)	ST-novel (344, 2025-02-04)
ERS20903277	ERR14228797	ERP117498	49711_2#349	Aeromonas sanarellii	India	2021	River water		This study	Aeromonas sanarellii	Environmental	3	aerA,alt,ela,fla,laf,lip	CMY-8, OXA-427	Cephalosporin, Cephamycin, Penam	MCR-7.1	ST-3023 (1319, 1169, 1305, 1362, 1528, 570)	ST-novel (344, 2025-02-04)
ERS20903000	ERR14228505	ERP117498	49711_2#35	Aeromonas veronii	India	2020	River water		This study	Aeromonas veronii	Environmental	16	act,aerA,fla,lip	CEPH-A3, OXA-12, VEB-9	Carbapenem, Cephalosporin, Monobactam, Penam	MCR-7.1	ST-257 (110, 71, 66, 215, 224, 223)
ERS20903368	ERR14228798	ERP117498	49711_2#350	Aeromonas veronii	India	2021	River water		This study	Aeromonas veronii	Environmental	16	act,aerA,ascF-G	cphA4, OXA-12, tet(E)	Carbapenem, Cephalosporin, Penam, Tetracycline	MCR-7.1	ST-3025 (1321, 1170, 87, 175, 1530, 1415)	ST-novel (344, 2025-02-04)
ERS20903278	ERR14228799	ERP117498	49711_2#351	Aeromonas caviae	India	2021	River water		This study	Aeromonas caviae	Environmental	4	alt,ela,fla,laf,lip	MOX-6, OXA-427	Cephalosporin, Cephamycin, Penam	MCR-7.1	ST-3026 (92, 233, 1307, 1363, 1531, 1416)	ST-novel (344, 2025-02-04)
ERS20903369	ERR14228800	ERP117498	49711_2#352	Aeromonas veronii	India	2021	River water		This study	Aeromonas veronii	Environmental	16	act,aerA,ascF-G,ela,fla,lip	cphA4, OXA-12	Carbapenem, Cephalosporin, Penam	MCR-7.1	ST-3027 (124, 523, 637, 735, 381, 772)	ST-novel (344, 2025-02-04)
ERS20903109	ERR14228801	ERP117498	49711_2#353	Aeromonas veronii	India	2021	River water		This study	Aeromonas veronii	Environmental	16	act,aerA,ascF-G,lip	CEPH-A3, OXA-12	Carbapenem, Cephalosporin, Penam	MCR-7.1	ST-3028 (1322, 431, 1308, 1364, 1532, 1417)	ST-novel (344, 2025-02-04)
ERS20903182	ERR14228802	ERP117498	49711_2#354	Aeromonas veronii	India	2020	River water		This study	Aeromonas veronii	Environmental	16	act,aerA,fla,lip	CEPH-A3, OXA-12	Carbapenem, Cephalosporin, Penam	MCR-7.1, MCR-3.12	ST-2927 (638, 223, 217, 219, 229, 229)	ST-novel (344, 2025-02-04)
ERS20903111	ERR14228803	ERP117498	49711_2#355	Aeromonas hydrophila	India	2021	River water		This study	Aeromonas hydrophila	Environmental	5	act,aerA,alt,ast,ela,hlyA,lip	CepS, cphA7, OXA-724	Carbapenem, Cephalosporin, Penam	MCR-7.1, MCR-3.12	ST-3241 (1423, 710, 771, 792, 852, 830)	ST-novel (344, 2025-02-04)
ERS20903181	ERR14228804	ERP117498	49711_2#356	Aeromonas caviae	India	2020	River water		This study	Aeromonas caviae	Environmental	4	alt,ela,laf,lip	MOX-6, OXA-427	Cephalosporin, Cephamycin, Penam	MCR-7.1	ST-3029 (1050, 1171, 1062, 1365, 1533, 829)	ST-novel (344, 2025-02-04)
ERS20903112	ERR14228805	ERP117498	49711_2#357	Aeromonas veronii	India	2021	River water		This study	Aeromonas veronii	Environmental	16	act,fla,laf,lip	CEPH-A3, OXA-12	Carbapenem, Cephalosporin, Penam	MCR-7.1	ST-3030 (85, 117, 217, 219, 1495, 229)	ST-novel (344, 2025-02-04)
ERS20903183	ERR14228806	ERP117498	49711_2#358	Aeromonas dhakensis	India	2020	River water		This study	Aeromonas dhakensis	Environmental	6	aerA,alt,ascF-G,ela,fla,hlyA,laf,lip	AQU-1, cphA2, OXA-724	Carbapenem, Cephalosporin, Penam	MCR-7.1	ST-3031 (871, 107, 1309, 1366, 1534, 1418)	ST-novel (344, 2025-02-04)
ERS20903113	ERR14228807	ERP117498	49711_2#359	Aeromonas hydrophila	India	2021	River water		This study	Aeromonas hydrophila	Environmental	5	aerA,alt,ast,ela,fla,hlyA,lip	CepS, cphA2, OXA-724	Carbapenem, Cephalosporin, Penam	MCR-7.1, MCR-3.12	ST-3032 (479, 1172, 1310, 264, 1535, 1419)	ST-novel (344, 2025-02-04)
ERS20903010	ERR14228506	ERP117498	49711_2#36	Aeromonas veronii	India	2021	River water		This study	Aeromonas veronii	Environmental	16	act,aerA,ela,fla,lip	cphA4, OXA-12	Carbapenem, Cephalosporin, Penam	MCR-7.1	ST-3033 (1323, 1173, 1114, 993, 1536, 1420)	ST-novel (344, 2025-02-04)
ERS20903184	ERR14228808	ERP117498	49711_2#360	Aeromonas caviae	India	2020	River water		This study	Aeromonas caviae	Environmental	4	aerA,alt,ela,fla,laf,lip	APH(3'')-Ib, APH(6)-Id, CMY-59, MOX-7, OXA-427	Aminoglycoside, Cephalosporin, Cephamycin, Penam	MCR-7.1	ST-3034 (89, 94, 86, 159, 92, 91)	ST-novel (344, 2025-02-04)
ERS20903114	ERR14228809	ERP117498	49711_2#361	Aeromonas veronii	India	2021	River water		This study	Aeromonas veronii	Environmental	16	act,ascF-G,ela,fla,laf	CEPH-A3, OXA-12	Carbapenem, Cephalosporin, Penam	MCR-7.1, MCR-9	ST-3035 (1324, 584, 1311, 1076, 1537, 1421)	ST-novel (344, 2025-02-04)
ERS20903185	ERR14228810	ERP117498	49711_2#362	Aeromonas veronii	India	2020	River water		This study	Aeromonas veronii	Environmental	16	act,ascF-G,ela,fla,laf,lip	cphA4, OXA-12	Carbapenem, Cephalosporin, Penam	MCR-7.1	ST-164 (145, 149, 140, 64, 149, 144)
ERS20903115	ERR14228811	ERP117498	49711_2#363	Aeromonas veronii	India	2021	River water		This study	Aeromonas veronii	Environmental	16	act,ascF-G,ela,fla,laf	CEPH-A3, OXA-12	Carbapenem, Cephalosporin, Penam	MCR-7.1, MCR-9	ST-3035 (1324, 584, 1311, 1076, 1537, 1421)	ST-novel (344, 2025-02-04)
ERS20903186	ERR14228812	ERP117498	49711_2#364	Aeromonas veronii	India	2020	River water		This study	Aeromonas veronii	Environmental	16	act,ela,lip	CEPH-A3, OXA-12	Carbapenem, Cephalosporin, Penam	MCR-7.1	ST-3036 (82, 1174, 989, 1367, 1538, 1358)	ST-novel (344, 2025-02-04)
ERS20903116	ERR14228813	ERP117498	49711_2#365	Aeromonas veronii	India	2021	River water		This study	Aeromonas veronii	Environmental	16	act,aerA,ascF-G,fla,lip	CEPH-A3, OXA-12	Carbapenem, Cephalosporin, Penam	MCR-7.1	ST-3037 (300, 288, 1312, 781, 1539, 1422)	ST-novel (344, 2025-02-04)
ERS20903189	ERR14228814	ERP117498	49711_2#366	Aeromonas veronii	India	2020	River water		This study	Aeromonas veronii	Environmental	16	act,aerA,ascF-G,ela,fla,lip	CEPH-A3, OXA-12	Carbapenem, Cephalosporin, Penam	MCR-7.1	ST-3038 (1285, 1127, 1313, 1368, 227, 1423)	ST-novel (344, 2025-02-04)
ERS20903117	ERR14228815	ERP117498	49711_2#367	Aeromonas veronii	India	2021	River water		This study	Aeromonas veronii	Environmental	16	act,ela,fla	cphA4, OXA-12	Carbapenem, Cephalosporin, Penam	MCR-7.1	ST-3039 (616, 44, 40, 1369, 1540, 1424)	ST-novel (344, 2025-02-04)
ERS20903188	ERR14228816	ERP117498	49711_2#368	Aeromonas veronii	India	2020	River water		This study	Aeromonas veronii	Environmental	16	act,aerA,ascF-G,ela,fla,lip	CEPH-A3, OXA-12	Carbapenem, Cephalosporin, Penam	MCR-7.1	ST-3040 (1315, 1162, 873, 64, 1541, 483)	ST-novel (344, 2025-02-04)
ERS20903280	ERR14228817	ERP117498	49711_2#369	Aeromonas caviae	India	2021	River water		This study	Aeromonas caviae	Environmental	4	aerA,alt,ela,fla,laf,lip	MOX-6, OXA-427	Cephalosporin, Cephamycin, Penam	MCR-7.1	ST-3041 (96, 12, 218, 347, 97, 96)	ST-novel (344, 2025-02-04)
ERS20903001	ERR14228507	ERP117498	49711_2#37	Aeromonas dhakensis	India	2020	River water		This study	Aeromonas dhakensis	Environmental	6	act,aerA,alt,ascF-G,ela,fla,hlyA,lip	AQU-2, arr-2, dfrA1, imiH, mphA, mphE, msrE, OXA-724, QnrVC1, RSA-1, sul1	Carbapenem, Cephalosporin, Diaminopyrimidine, Fluoroquinolone, Lincosamide, Macrolide, Oxazolidinone, Penam, Phenicol, Pleuromutilin, Rifamycin, Streptogramin, Sulfonamide, Tetracycline	MCR-7.1	ST-590 (458, 427, 269, 388, 489, 482)	ST-novel (149, 2022-09-21)
ERS20903370	ERR14228818	ERP117498	49711_2#370	Aeromonas veronii	India	2021	River water		This study	Aeromonas veronii	Environmental	16	act,aerA,ascF-G,ela,fla,lip	cphA4, OXA-12	Carbapenem, Cephalosporin, Penam	MCR-7.1	ST-3027 (124, 523, 637, 735, 381, 772)	ST-novel (344, 2025-02-04)
ERS20903279	ERR14228819	ERP117498	49711_2#371	Aeromonas caviae	India	2021	River water		This study	Aeromonas caviae	Environmental	4	aerA,alt,ela,fla,lip	APH(3'')-Ib, APH(6)-Id, CMY-59, MOX-6, OXA-427	Aminoglycoside, Cephalosporin, Cephamycin, Penam	MCR-7.1	ST-3042 (177, 109, 690, 159, 323, 1425)	ST-novel (344, 2025-02-04)
ERS20903371	ERR14228820	ERP117498	49711_2#372	Aeromonas veronii	India	2021	River water		This study	Aeromonas veronii	Environmental	16	act,aerA,ascF-G,ela,fla	cphA4, OXA-12	Carbapenem, Cephalosporin, Penam	MCR-7.1	ST-3043 (1317, 1165, 136, 1360, 90, 1410)	ST-novel (344, 2025-02-04)
ERS20903281	ERR14228821	ERP117498	49711_2#373	Aeromonas veronii	India	2021	River water		This study	Aeromonas veronii	Environmental	16	act,aerA,lip	CEPH-A3, OXA-12	Carbapenem, Cephalosporin, Penam	MCR-7.1	ST-295 (229, 223, 232, 46, 226, 86)
ERS20903372	ERR14228822	ERP117498	49711_2#374	Aeromonas veronii	India	2021	River water		This study	Aeromonas veronii	Environmental	16	act,aerA,ascF-G,fla,laf,lip	CEPH-A3, OXA-12	Carbapenem, Cephalosporin, Penam	MCR-7.1	ST-146 (130, 136, 125, 130, 134, 130)
ERS20903282	ERR14228823	ERP117498	49711_2#375	Aeromonas veronii	India	2021	Pond water		This study	Aeromonas veronii	Environmental	16	act,fla,lip	CEPH-A3, OXA-12	Carbapenem, Cephalosporin, Penam	MCR-7.1	ST-263 (216, 223, 217, 219, 229, 229)
ERS20903373	ERR14228824	ERP117498	49711_2#376	Aeromonas veronii	India	2021	River water		This study	Aeromonas veronii	Environmental	16	act,aerA,ascF-G,fla,laf,lip	CEPH-A3, OXA-12	Carbapenem, Cephalosporin, Penam	MCR-7.1	ST-146 (130, 136, 125, 130, 134, 130)
ERS20903283	ERR14228825	ERP117498	49711_2#377	Aeromonas veronii	India	2021	River water		This study	Aeromonas veronii	Environmental	16	act,fla,lip	CEPH-A3, OXA-12	Carbapenem, Cephalosporin, Penam	MCR-7.1	ST-263 (216, 223, 217, 219, 229, 229)
ERS20903374	ERR14228826	ERP117498	49711_2#378	Aeromonas hydrophila	India	2021	River water		This study	Aeromonas hydrophila	Environmental	5	act,aerA,alt,ast,ela,fla,hlyA,lip	AQU-2, cphA7, OXA-724	Carbapenem, Cephalosporin, Penam	MCR-7.1, MCR-9	ST-3044 (1325, 1175, 251, 1370, 1542, 1426)	ST-novel (344, 2025-02-04)
ERS20903284	ERR14228827	ERP117498	49711_2#379	Aeromonas veronii	India	2021	River water		This study	Aeromonas veronii	Environmental	16	act,ela,laf,lip	CEPH-A3, OXA-12	Carbapenem, Cephalosporin, Penam	MCR-7.1	ST-2975 (154, 1147, 1287, 744, 1501, 1394)	ST-novel (344, 2025-02-04)
ERS20903012	ERR14228508	ERP117498	49711_2#38	Aeromonas veronii	India	2021	River water		This study	Aeromonas veronii	Environmental	16	act	cphA6, OXA-12	Carbapenem, Cephalosporin, Penam	MCR-7.1	ST-3045 (140, 385, 1314, 326, 1524, 1427)	ST-novel (344, 2025-02-04)
ERS20903375	ERR14228828	ERP117498	49711_2#380	Aeromonas jandaei	India	2021	River water		This study	Aeromonas jandaei	Environmental	10	aerA,ela,laf,lip	AQU-2, cphA4, MCR-7.1, OXA-12	Carbapenem, Cephalosporin, Penam, Peptide		ST-632 (433, 401, 413, 412, 452, 452)
ERS20903285	ERR14228829	ERP117498	49711_2#381	Aeromonas veronii	India	2021	River water		This study	Aeromonas veronii	Environmental	16	act,aerA,ascF-G,laf,lip	CEPH-A3, OXA-12	Carbapenem, Cephalosporin, Penam	MCR-7.1	ST-3046 (1326, 44, 1125, 226, 1464, 225)	ST-novel (344, 2025-02-04)
ERS20903376	ERR14228830	ERP117498	49711_2#382	Aeromonas dhakensis	India	2021	River water		This study	Aeromonas dhakensis	Environmental	6	alt,ela,fla,hlyA,laf,lip	AQU-3, cphA7, OXA-724	Carbapenem, Cephalosporin, Penam	MCR-7.1	ST-3047 (1327, 315, 391, 97, 1543, 279)	ST-novel (344, 2025-02-04)
ERS20903286	ERR14228831	ERP117498	49711_2#383	Aeromonas dhakensis	India	2021	River water		This study	Aeromonas dhakensis	Environmental	6	act,aerA,alt,ela,fla,hlyA,lip	AQU-1, cphA7, OXA-724	Carbapenem, Cephalosporin, Penam	MCR-7.1	ST-3048 (534, 483, 1315, 400, 415, 732)	ST-novel (344, 2025-02-04)
ERS20903377	ERR14228832	ERP117498	49711_2#384	Aeromonas veronii	India	2021	River water		This study	Aeromonas veronii	Environmental	16	act,aerA,ascF-G,ela,fla,laf,lip	CEPH-A3, CepS, OXA-12	Carbapenem, Cephalosporin, Penam	MCR-7.1	ST-3138 (369, 1216, 124, 582, 395, 394)	ST-novel (344, 2025-02-04)
ERS20903002	ERR14228509	ERP117498	49711_2#39	Aeromonas dhakensis	India	2020	River water		This study	Aeromonas dhakensis	Environmental	6	act,aerA,alt,ascF-G,ela,fla,hlyA,lip	AQU-2, arr-2, dfrA1, imiH, mphA, mphE, msrE, OXA-724, QnrVC1, RSA-1, sul1	Carbapenem, Cephalosporin, Diaminopyrimidine, Fluoroquinolone, Lincosamide, Macrolide, Oxazolidinone, Penam, Phenicol, Pleuromutilin, Rifamycin, Streptogramin, Sulfonamide, Tetracycline	MCR-7.1	ST-590 (458, 427, 269, 388, 489, 482)	ST-novel (149, 2022-09-21)
ERS20903119	ERR14228477	ERP117498	49711_2#4	Aeromonas veronii	India	2021	River water		This study	Aeromonas veronii	Environmental	16	act,aerA,fla,lip	CEPH-A3, OXA-12	Carbapenem, Cephalosporin, Penam	MCR-7.1	ST-3170 (1401, 519, 649, 570, 612, 87)	ST-novel (344, 2025-02-04)
ERS20903013	ERR14228510	ERP117498	49711_2#40	Aeromonas hydrophila	India	2021	River water		This study	Aeromonas hydrophila	Environmental	5	act,aerA,alt,ast,ela,hlyA,lip	CepS, cphA7, OXA-724	Carbapenem, Cephalosporin, Penam	MCR-7.1, MCR-3.12	ST-3241 (1423, 710, 771, 792, 852, 830)	ST-novel (344, 2025-02-04)
ERS20903003	ERR14228511	ERP117498	49711_2#41	Aeromonas veronii	India	2020	River water		This study	Aeromonas veronii	Environmental	15	act,ela,fla,laf,lip	CEPH-A3, FOX-3, OXA-12	Carbapenem, Cephalosporin, Cephamycin, Penam	MCR-7.1	ST-3049 (666, 1176, 443, 596, 613, 733)	ST-novel (344, 2025-02-04)
ERS20903014	ERR14228512	ERP117498	49711_2#42	Aeromonas hydrophila	India	2021	River water		This study	Aeromonas hydrophila	Environmental	5	act,aerA,alt,ast,ela,hlyA,lip	CepS, cphA7, OXA-724	Carbapenem, Cephalosporin, Penam	MCR-7.1, MCR-3.12	ST-3241 (1423, 710, 771, 792, 852, 830)	ST-novel (344, 2025-02-04)
ERS20903034	ERR14228513	ERP117498	49711_2#43	Aeromonas caviae	India	2020	River water		This study	Aeromonas caviae	Environmental	4	aerA,alt,ela,fla,laf,lip	MOX-6, OXA-427	Cephalosporin, Cephamycin, Penam	MCR-3.8, MCR-9, MCR-7.1	ST-1445 (198, 172, 151, 167, 252, 207)
ERS20903015	ERR14228514	ERP117498	49711_2#44	Aeromonas veronii	India	2021	River water		This study	Aeromonas veronii	Environmental	16	act,lip	cphA4, OXA-12	Carbapenem, Cephalosporin, Penam	MCR-7.1	ST-3050 (1328, 270, 1316, 1371, 1544, 1428)	ST-novel (344, 2025-02-04)
ERS20903033	ERR14228515	ERP117498	49711_2#45	Aeromonas hydrophila	India	2020	River water		This study	Aeromonas hydrophila	Environmental	5	aerA,alt,ast,ela,fla,hlyA,lip	CepS, cphA7, OXA-724	Carbapenem, Cephalosporin, Penam	MCR-9, MCR-7.1	ST-3051 (820, 1177, 1317, 1372, 1545, 1429)	ST-novel (344, 2025-02-04)
ERS20903016	ERR14228516	ERP117498	49711_2#46	Aeromonas caviae	India	2021	River water		This study	Aeromonas caviae	Environmental	4	aerA,alt,ela,fla,lip	MOX-6, OXA-427	Cephalosporin, Cephamycin, Penam	MCR-7.1	ST-3052 (96, 617, 565, 1373, 174, 197)	ST-novel (344, 2025-02-04)
ERS20903035	ERR14228517	ERP117498	49711_2#47	Aeromonas hydrophila	India	2020	River water		This study	Aeromonas hydrophila	Environmental	5	aerA,alt,ast,ela,fla,hlyA,lip	CepS, cphA7, OXA-724	Carbapenem, Cephalosporin, Penam	MCR-9, MCR-7.1	ST-3051 (820, 1177, 1317, 1372, 1545, 1429)	ST-novel (344, 2025-02-04)
ERS20903017	ERR14228518	ERP117498	49711_2#48	Aeromonas caviae	India	2021	River water		This study	Aeromonas caviae	Environmental	4	aerA,alt,ela,fla,lip	MOX-6, OXA-427	Cephalosporin, Cephamycin, Penam	MCR-7.1	ST-3052 (96, 617, 565, 1373, 174, 197)	ST-novel (344, 2025-02-04)
ERS20903196	ERR14228519	ERP117498	49711_2#49	Aeromonas veronii	India	2020	River water		This study	Aeromonas veronii	Environmental	16	act,aerA	cphA4, OXA-12	Carbapenem, Cephalosporin, Penam	MCR-7.1	ST-3053 (42, 385, 1314, 397, 1524, 387)	ST-novel (344, 2025-02-04)
ERS20902993	ERR14228478	ERP117498	49711_2#5	Aeromonas dhakensis	India	2020	River water		This study	Aeromonas dhakensis	Environmental	6	aerA,alt,ascF-G,ela,fla,hlyA,laf,lip	AQU-2, cphA7, OXA-724	Carbapenem, Cephalosporin, Penam	MCR-7.1	ST-155 (99, 144, 132, 138, 100, 138)
ERS20903295	ERR14228520	ERP117498	49711_2#50	Aeromonas veronii	India	2021	River water		This study	Aeromonas veronii	Environmental	16	act,aerA,ela,lip	cphA6, OXA-12	Carbapenem, Cephalosporin, Penam	MCR-7.1	ST-3101 (300, 1223, 66, 1424, 140, 223)	ST-novel (344, 2025-02-04)
ERS20903198	ERR14228521	ERP117498	49711_2#51	Aeromonas veronii	India	2020	River water		This study	Aeromonas veronii	Environmental	16	act,aerA	cphA4, OXA-12	Carbapenem, Cephalosporin, Penam	MCR-7.1	ST-3053 (42, 385, 1314, 397, 1524, 387)	ST-novel (344, 2025-02-04)
ERS20903199	ERR14228522	ERP117498	49711_2#53	Aeromonas veronii	India	2020	River water		This study	Aeromonas veronii	Environmental	16	act,aerA,ascF-G	OXA-12	Cephalosporin, Penam	MCR-7.1	ST-3054 (1174, 273, 1318, 1374, 1546, 1430)	ST-novel (344, 2025-02-04)
ERS20903298	ERR14228523	ERP117498	49711_2#54	Aeromonas veronii	India	2021	River water		This study	Aeromonas veronii	Environmental	16	act,aerA,ascF-G,laf	CEPH-A3, OXA-12	Carbapenem, Cephalosporin, Penam	MCR-7.1	ST-3102 (701, 1224, 1364, 397, 50, 1483)	ST-novel (344, 2025-02-04)
ERS20903200	ERR14228524	ERP117498	49711_2#55	Aeromonas veronii	India	2020	River water		This study	Aeromonas veronii	Environmental	16	act,aerA,ascF-G,fla,laf	CEPH-A3, OXA-12	Carbapenem, Cephalosporin, Penam	MCR-7.1	ST-3055 (1031, 1178, 1036, 1072, 1189, 1116)	ST-novel (344, 2025-02-04)
ERS20903299	ERR14228525	ERP117498	49711_2#56	Aeromonas caviae	India	2021	River water		This study	Aeromonas caviae	Environmental	4	alt,ela,fla,laf,lip	MOX-3, OXA-427	Cephalosporin, Cephamycin, Penam	MCR-7.1	ST-2972 (636, 1145, 1025, 1340, 1499, 1392)	ST-novel (344, 2025-02-04)
ERS20903201	ERR14228526	ERP117498	49711_2#57	Aeromonas caviae	India	2020	River water		This study	Aeromonas caviae	Environmental	4	aerA,alt,ela,fla,lip	aadA2, dfrA12, MOX-4, mphA, OXA-427, sul1, tet(A)	Aminoglycoside, Cephalosporin, Cephamycin, Diaminopyrimidine, Macrolide, Penam, Sulfonamide, Tetracycline	MCR-7.1	ST-3056 (368, 357, 1319, 159, 394, 393)	ST-novel (344, 2025-02-04)
ERS20903300	ERR14228527	ERP117498	49711_2#58	Aeromonas hydrophila	India	2021	River water		This study	Aeromonas hydrophila	Environmental	5	aerA,alt,ast,ela,fla,hlyA,lip	CepS, imiH, OXA-724	Carbapenem, Cephalosporin, Penam	MCR-7.1, MCR-9	ST-3057 (1234, 1179, 1320, 545, 1110, 1431)	ST-novel (344, 2025-02-04)
ERS20903202	ERR14228528	ERP117498	49711_2#59	Aeromonas veronii	India	2020	River water		This study	Aeromonas veronii	Environmental	16	act,aerA,ascF-G,lip	CEPH-A3, OXA-12, TRU-1	Carbapenem, Cephalosporin, Penam	MCR-7.1	ST-3082 (1373, 1219, 130, 577, 133, 1477)	ST-novel (344, 2025-02-04)
ERS20903004	ERR14228479	ERP117498	49711_2#6	Aeromonas veronii	India	2021	River water		This study	Aeromonas veronii	Environmental	16	act,ela,lip	cphA4, OXA-12	Carbapenem, Cephalosporin, Penam	MCR-7.1	ST-2003 (141, 149, 140, 64, 1074, 1021)
ERS20903302	ERR14228529	ERP117498	49711_2#60	Aeromonas caviae	India	2021	River water		This study	Aeromonas caviae	Environmental	4	alt,ela,fla,laf,lip	MOX-3, OXA-427	Cephalosporin, Cephamycin, Penam	MCR-7.1	ST-2972 (636, 1145, 1025, 1340, 1499, 1392)	ST-novel (344, 2025-02-04)
ERS20903203	ERR14228530	ERP117498	49711_2#61	Aeromonas dhakensis	India	2020	River water		This study	Aeromonas dhakensis	Environmental	6	act,aerA,alt,ela,fla,hlyA,laf,lip	AQU-3, cphA7, OXA-724	Carbapenem, Cephalosporin, Penam	MCR-7.1, MCR-9	ST-3058 (321, 245, 391, 1375, 1547, 343)	ST-novel (344, 2025-02-04)
ERS20903303	ERR14228531	ERP117498	49711_2#62	Aeromonas caviae	India	2021	River water		This study	Aeromonas caviae	Environmental	4	aerA,alt,ela,fla,laf,lip	ANT(3'')-IIa, dfrA1, MOX-8, OXA-427, sul1	Aminoglycoside, Cephalosporin, Cephamycin, Diaminopyrimidine, Penam, Sulfonamide	MCR-7.1	ST-3059 (96, 162, 193, 634, 163, 197)	ST-novel (344, 2025-02-04)
ERS20903204	ERR14228532	ERP117498	49711_2#63	Aeromonas dhakensis	India	2020	River water		This study	Aeromonas dhakensis	Environmental	6	act,aerA,alt,ela,fla,hlyA,laf,lip	AQU-3, cphA7, OXA-724	Carbapenem, Cephalosporin, Penam	MCR-7.1, MCR-9	ST-3058 (321, 245, 391, 1375, 1547, 343)	ST-novel (344, 2025-02-04)
ERS20903304	ERR14228533	ERP117498	49711_2#64	Aeromonas caviae	India	2021	River water		This study	Aeromonas caviae	Environmental	4	alt,ela,fla,laf,lip	MOX-6, OXA-427	Cephalosporin, Cephamycin, Penam	MCR-7.1	ST-3060 (96, 162, 841, 706, 174, 158)	ST-novel (344, 2025-02-04)
ERS20903036	ERR14228534	ERP117498	49711_2#65	Aeromonas enteropelogenes	India	2020	River water		This study	Aeromonas enteropelogenes	Environmental	9	aerA,fla,laf	aadA2, catII, dfrA12, mphA, sul1, tet(E), TRU-1	Aminoglycoside, Cephalosporin, Diaminopyrimidine, Macrolide, Penam, Phenicol, Sulfonamide, Tetracycline	MCR-7.1, MCR-3	ST-1981 (313, 744, 95, 316, 337, 875)	ST-novel (149, 2022-09-21)
ERS20903018	ERR14228535	ERP117498	49711_2#66	Aeromonas veronii	India	2021	River water		This study	Aeromonas veronii	Environmental	16	act,aerA,ascF-G,ela,fla	CEPH-A3, OXA-12	Carbapenem, Cephalosporin, Penam	MCR-7.1	ST-3061 (151, 593, 1321, 41, 1250, 791)	ST-novel (344, 2025-02-04)
ERS20903037	ERR14228536	ERP117498	49711_2#67	Aeromonas enteropelogenes	India	2020	River water		This study	Aeromonas enteropelogenes	Environmental	9	aerA,fla,laf	aadA2, catII, dfrA12, mphA, sul1, tet(E), TRU-1	Aminoglycoside, Cephalosporin, Diaminopyrimidine, Macrolide, Penam, Phenicol, Sulfonamide, Tetracycline	MCR-7.1, MCR-3	ST-1981 (313, 744, 95, 316, 337, 875)	ST-novel (149, 2022-09-21)
ERS20903019	ERR14228537	ERP117498	49711_2#68	Aeromonas veronii	India	2021	River water		This study	Aeromonas veronii	Environmental	16	act,ascF-G,ela,laf,lip	cphA6, OXA-12	Carbapenem, Cephalosporin, Penam	MCR-7.1	ST-3319 (1360, 1209, 124, 1406, 1590, 1467)	ST-novel (344, 2025-02-04)
ERS20903039	ERR14228538	ERP117498	49711_2#69	Aeromonas dhakensis	India	2020	River water		This study	Aeromonas dhakensis	Environmental	6	aerA,alt,ascF-G,ela,fla,hlyA,lip	AQU-2, cphA8, OXA-724	Carbapenem, Cephalosporin, Penam	MCR-7.1	ST-3127 (1339, 143, 1332, 504, 1562, 1447)	ST-novel (344, 2025-02-04)
ERS20902994	ERR14228480	ERP117498	49711_2#7	Aeromonas veronii	India	2020	River water		This study	Aeromonas veronii	Environmental	16	act,aerA,fla,lip	AAC(6')-Ib4, aadA16, ANT(3'')-IIa, catB3, CEPH-A3, CepS, dfrA14, mphA, mphE, msrE, OXA-10, OXA-12, PER-3, QnrVC1, sul1	Aminoglycoside, Carbapenem, Cephalosporin, Diaminopyrimidine, Fluoroquinolone, Lincosamide, Macrolide, Monobactam, Oxazolidinone, Penam, Penem, Phenicol, Pleuromutilin, Streptogramin, Sulfonamide, Tetracycline	MCR-7.1	ST-3062 (1329, 1180, 228, 234, 226, 1432)	ST-novel (344, 2025-02-04)
ERS20903020	ERR14228539	ERP117498	49711_2#70	Aeromonas veronii	India	2021	River water		This study	Aeromonas veronii	Environmental	16	act,aerA,ascF-G,fla,lip	cphA4, OXA-12	Carbapenem, Cephalosporin, Penam	MCR-7.1	ST-3063 (129, 135, 1322, 964, 935, 1433)	ST-novel (344, 2025-02-04)
ERS20903038	ERR14228540	ERP117498	49711_2#71	Aeromonas veronii	India	2020	River water		This study	Aeromonas veronii	Environmental	16	act,aerA,ascF-G,fla,laf	CEPH-A3, OXA-12	Carbapenem, Cephalosporin, Penam	MCR-7.1	ST-3245 (1425, 556, 68, 37, 26, 1536)	ST-novel (344, 2025-02-04)
ERS20903021	ERR14228541	ERP117498	49711_2#72	Aeromonas caviae	India	2021	River water		This study	Aeromonas caviae	Environmental	4	aerA,alt,ela,fla,lip	MOX-6, OXA-427	Cephalosporin, Cephamycin, Penam	MCR-7.1	ST-3052 (96, 617, 565, 1373, 174, 197)	ST-novel (344, 2025-02-04)
ERS20903042	ERR14228542	ERP117498	49711_2#73	Aeromonas dhakensis	India	2020	River water		This study	Aeromonas dhakensis	Environmental	6	aerA,alt,ela,fla,hlyA,lip	AQU-1, imiH, OXA-724	Carbapenem, Cephalosporin, Penam	MCR-7.1	ST-3064 (1330, 1181, 231, 236, 246, 427)	ST-novel (344, 2025-02-04)
ERS20903022	ERR14228543	ERP117498	49711_2#74	Aeromonas jandaei	India	2021	River water		This study	Aeromonas jandaei	Environmental	10	act,ela,fla,laf	AQU-2, cphA4, MCR-7.1, OXA-12	Carbapenem, Cephalosporin, Penam, Peptide		ST-3065 (1331, 1182, 1323, 1376, 1548, 1434)	ST-novel (344, 2025-02-04)
ERS20903040	ERR14228544	ERP117498	49711_2#75	Aeromonas dhakensis	India	2020	River water		This study	Aeromonas dhakensis	Environmental	6	aerA,alt,ela,fla,hlyA,lip	AQU-1, imiH, OXA-724	Carbapenem, Cephalosporin, Penam	MCR-7.1	ST-3064 (1330, 1181, 231, 236, 246, 427)	ST-novel (344, 2025-02-04)
ERS20903023	ERR14228545	ERP117498	49711_2#76	Aeromonas jandaei	India	2021	River water		This study	Aeromonas jandaei	Environmental	10	act,aerA,ela,fla,laf	AQU-2, cphA4, MCR-7.1, OXA-12	Carbapenem, Cephalosporin, Penam, Peptide		ST-3065 (1331, 1182, 1323, 1376, 1548, 1434)	ST-novel (344, 2025-02-04)
ERS20903043	ERR14228546	ERP117498	49711_2#77	Aeromonas veronii	India	2020	River water		This study	Aeromonas veronii	Environmental	16	act,lip	cphA4, OXA-12	Carbapenem, Cephalosporin, Penam	MCR-3.6, MCR-7.1	ST-3066 (1332, 620, 1322, 1377, 646, 1435)	ST-novel (344, 2025-02-04)
ERS20903025	ERR14228547	ERP117498	49711_2#78	Aeromonas caviae	India	2021	River water		This study	Aeromonas caviae	Environmental	4	alt,ela,fla,lip	MOX-7, OXA-427	Cephalosporin, Cephamycin, Penam	MCR-7.1	ST-3067 (95, 1183, 666, 1363, 704, 1436)	ST-novel (344, 2025-02-04)
ERS20903041	ERR14228548	ERP117498	49711_2#79	Aeromonas caviae	India	2020	River water		This study	Aeromonas caviae	Environmental	4	alt,ela,fla,lip	MOX-6, OXA-427	Cephalosporin, Cephamycin, Penam	MCR-7.1	ST-1454 (96, 102, 152, 159, 97, 159)
ERS20903005	ERR14228481	ERP117498	49711_2#8	Aeromonas veronii	India	2021	River water		This study	Aeromonas veronii	Environmental	16	act,aerA,ela,fla,lip	cphA4, MCR-3.12, OXA-12	Carbapenem, Cephalosporin, Penam, Peptide	MCR-3, MCR-7.1	ST-3068 (688, 1184, 1324, 750, 1549, 1387)	ST-novel (344, 2025-02-04)
ERS20903305	ERR14228549	ERP117498	49711_2#82	Aeromonas hydrophila	India	2021	River water		This study	Aeromonas hydrophila	Environmental	5	act,aerA,alt,ast,ela,hlyA,lip	CepS, cphA7, OXA-724	Carbapenem, Cephalosporin, Penam	MCR-7.1, MCR-3.12	ST-3241 (1423, 710, 771, 792, 852, 830)	ST-novel (344, 2025-02-04)
ERS20903206	ERR14228550	ERP117498	49711_2#83	Aeromonas veronii	India	2020	River water		This study	Aeromonas veronii	Environmental	16	act,ela,fla,lip	CEPH-A3, OXA-12	Carbapenem, Cephalosporin, Penam	MCR-7.1	ST-3341 (761, 223, 595, 1419, 239, 149)	ST-novel (344, 2025-02-04)
ERS20903306	ERR14228551	ERP117498	49711_2#84	Aeromonas hydrophila	India	2021	River water		This study	Aeromonas hydrophila	Environmental	5	act,aerA,alt,ast,ela,hlyA,lip	CepS, cphA7, OXA-724	Carbapenem, Cephalosporin, Penam	MCR-7.1, MCR-3.12	ST-3241 (1423, 710, 771, 792, 852, 830)	ST-novel (344, 2025-02-04)
ERS20903207	ERR14228552	ERP117498	49711_2#85	Aeromonas caviae	India	2020	River water		This study	Aeromonas caviae	Environmental	4	alt,ela,fla,laf,lip	arr-2, dfrA1, MOX-3, mphA, mphE, msrE, OXA-427, QnrVC1, RSA-1, sul1	Carbapenem, Cephalosporin, Cephamycin, Diaminopyrimidine, Fluoroquinolone, Lincosamide, Macrolide, Oxazolidinone, Penam, Phenicol, Pleuromutilin, Rifamycin, Streptogramin, Sulfonamide, Tetracycline	MCR-7.1	ST-3069 (1333, 96, 1325, 1378, 1550, 1437)	ST-novel (344, 2025-02-04)
ERS20903307	ERR14228553	ERP117498	49711_2#86	Aeromonas veronii	India	2021	River water		This study	Aeromonas veronii	Environmental	16	act,aerA,fla,laf,lip	cphA4, MCR-3, OXA-12, tet(E)	Carbapenem, Cephalosporin, Penam, Peptide, Tetracycline	MCR-7.1	ST-3070 (578, 680, 38, 326, 1551, 1438)	ST-novel (344, 2025-02-04)
ERS20903209	ERR14228554	ERP117498	49711_2#87	Aeromonas caviae	India	2020	River water		This study	Aeromonas caviae	Environmental	4	alt,ela,fla,laf,lip	arr-2, dfrA1, MOX-3, mphA, mphE, msrE, OXA-427, QnrVC1, RSA-1, sul1	Carbapenem, Cephalosporin, Cephamycin, Diaminopyrimidine, Fluoroquinolone, Lincosamide, Macrolide, Oxazolidinone, Penam, Phenicol, Pleuromutilin, Rifamycin, Streptogramin, Sulfonamide, Tetracycline	MCR-7.1	ST-3069 (1333, 96, 1325, 1378, 1550, 1437)	ST-novel (344, 2025-02-04)
ERS20903308	ERR14228555	ERP117498	49711_2#88	Aeromonas veronii	India	2021	River water		This study	Aeromonas veronii	Environmental	16	act,aerA,ascF-G,ela,fla,laf,lip	cphA4, OXA-12	Carbapenem, Cephalosporin, Penam	MCR-7.1	ST-3071 (681, 1185, 49, 488, 1552, 1439)	ST-novel (344, 2025-02-04)
ERS20903210	ERR14228556	ERP117498	49711_2#89	Aeromonas veronii	India	2020	River water		This study	Aeromonas veronii	Environmental	16	act,fla,lip	CEPH-A3, OXA-12	Carbapenem, Cephalosporin, Penam	MCR-7.1	ST-3098 (610, 789, 213, 577, 971, 1445)	ST-novel (344, 2025-02-04)
ERS20902995	ERR14228482	ERP117498	49711_2#9	Aeromonas dhakensis	India	2020	River water		This study	Aeromonas dhakensis	Environmental	6	aerA,alt,ascF-G,ela,fla,hlyA,laf,lip	AQU-2, cphA7, OXA-724	Carbapenem, Cephalosporin, Penam	MCR-7.1	ST-155 (99, 144, 132, 138, 100, 138)
ERS20903309	ERR14228557	ERP117498	49711_2#90	Aeromonas veronii	India	2021	River water		This study	Aeromonas veronii	Environmental	16	act,fla,laf,lip	CEPH-A3, OXA-12	Carbapenem, Cephalosporin, Penam	MCR-7.1	ST-5 (6, 5, 6, 5, 5, 5)
ERS20903212	ERR14228558	ERP117498	49711_2#91	Aeromonas caviae	India	2020	River water		This study	Aeromonas caviae	Environmental	4	alt,ela,laf,lip	MOX-7, OXA-427	Cephalosporin, Cephamycin, Penam	MCR-7.1	ST-3072 (1334, 769, 452, 1379, 249, 1033)	ST-novel (344, 2025-02-04)
ERS20903310	ERR14228559	ERP117498	49711_2#92	Aeromonas veronii	India	2021	River water		This study	Aeromonas veronii	Environmental	16	act,aerA,ascF-G	CEPH-A3, OXA-12	Carbapenem, Cephalosporin, Penam	MCR-7.1	ST-3073 (50, 1186, 1326, 1380, 1553, 1440)	ST-novel (344, 2025-02-04)
ERS20903213	ERR14228560	ERP117498	49711_2#93	Aeromonas caviae	India	2020	River water		This study	Aeromonas caviae	Environmental	4	aerA,alt,ela,laf,lip	MOX-7, OXA-427	Cephalosporin, Cephamycin, Penam	MCR-7.1	ST-3072 (1334, 769, 452, 1379, 249, 1033)	ST-novel (344, 2025-02-04)
ERS20903311	ERR14228561	ERP117498	49711_2#94	Aeromonas caviae	India	2021	River water		This study	Aeromonas caviae	Environmental	4	aerA,alt,ela,fla,laf,lip	ANT(3'')-IIa, APH(3'')-Ib, APH(6)-Id, MOX-7, OXA-427, sul1	Aminoglycoside, Cephalosporin, Cephamycin, Penam, Sulfonamide	MCR-7.1	ST-3074 (96, 1187, 683, 706, 185, 197)	ST-novel (344, 2025-02-04)
ERS20903211	ERR14228562	ERP117498	49711_2#95	Aeromonas dhakensis	India	2020	River water		This study	Aeromonas dhakensis	Environmental	6	aerA,ascF-G,ela,fla,hlyA,laf,lip	AQU-3, cphA7, OXA-724	Carbapenem, Cephalosporin, Penam	MCR-7.1	ST-3075 (1335, 845, 1327, 266, 1554, 1441)	ST-novel (344, 2025-02-04)
ERS20903312	ERR14228563	ERP117498	49711_2#96	Aeromonas caviae	India	2021	River water		This study	Aeromonas caviae	Environmental	4	aerA,alt,ela,fla,laf,lip	AAC(6')-Ib9, ANT(2'')-Ia, cmlA5, dfrA14, MOX-6, mphA, OXA-427, QnrVC4, VEB-1	Aminoglycoside, Cephalosporin, Cephamycin, Diaminopyrimidine, Fluoroquinolone, Macrolide, Monobactam, Penam, Phenicol	MCR-7.1	ST-573 (96, 425, 450, 159, 498, 216)
ERS20903044	ERR14228564	ERP117498	49711_2#97	Aeromonas veronii	India	2020	River water		This study	Aeromonas veronii	Environmental	16	act,fla	CEPH-A3, OXA-12	Carbapenem, Cephalosporin, Penam	MCR-7.1	ST-3076 (1336, 1188, 333, 92, 1555, 1442)	ST-novel (344, 2025-02-04)
ERS20903045	ERR14228565	ERP117498	49711_2#99	Aeromonas sanarellii	India	2020	River water		This study	Aeromonas sanarellii	Environmental	3	aerA,alt,ela,fla,laf,lip	CMY-8, OXA-427, QnrS2	Cephalosporin, Cephamycin, Fluoroquinolone, Penam	MCR-7.1	ST-3077 (719, 1189, 1328, 540, 1556, 1443)	ST-novel (344, 2025-02-04)
SAMEA2051780	ERR311577	PRJEB1611	ERR311577	Aeromonas caviae	Pakistan	2009	Human stool	asymptomatic	PMID: 38451244, PMID: 34752446	Aeromonas caviae	Clinical	4	alt,ela,fla,lip	MOX-5, OXA-427	Cephalosporin, Cephamycin, Penam	MCR-7.1	ST-1490 (348, 109, 368, 624, 174, 197)
SAMEA2051781	ERR311578	PRJEB1611	ERR311578	Aeromonas caviae	Pakistan	2009	Human stool	asymptomatic	PMID: 38451244, PMID: 34752446	Aeromonas caviae	Clinical	4	aerA,alt,ela,fla,laf,lip	AAC(6')-Ib-cr, MexD, MOX-3, OXA-427, sul1, tet(A)	Aminocoumarin, Aminoglycoside, Cephalosporin, Cephamycin, Diaminopyrimidine, Fluoroquinolone, Macrolide, Penam, Phenicol, Sulfonamide, Tetracycline	MCR-7.1	ST-1596 (694, 625, 680, 701, 748, 735)
SAMEA2052393	ERR311579	PRJEB1611	ERR311579	Aeromonas caviae	Pakistan	2009	Human stool	MSD	PMID: 38451244, PMID: 34752446	Aeromonas caviae	Clinical	4	aerA,alt,ela,fla,lip	MOX-8, OXA-427	Cephalosporin, Cephamycin, Penam	MCR-7.1	ST-1810 (198, 179, 170, 198, 398, 179)
SAMEA2051782	ERR311580	PRJEB1611	ERR311580	Aeromonas caviae	Pakistan	2010	Human stool	MSD	PMID: 38451244, PMID: 34752446	Aeromonas caviae	Clinical	4	aerA,alt,ela,fla,lip	dfrA15, MOX-8, OXA-427, sul1	Cephalosporin, Cephamycin, Diaminopyrimidine, Penam, Sulfonamide	MCR-7.1	ST-1263 (198, 429, 565, 198, 174, 96)	ST-novel (149, 2022-07-13)
SAMEA2051783	ERR311581	PRJEB1611	ERR311581	Aeromonas caviae	Pakistan	2010	Human stool	asymptomatic	PMID: 38451244, PMID: 34752446	Aeromonas caviae	Clinical	4	aerA,alt,ela,fla,lip	MOX-6, OXA-427	Cephalosporin, Cephamycin, Penam	MCR-7.1	ST-1879 (348, 617, 583, 928, 174, 197)
SAMEA2052394	ERR311582	PRJEB1611	ERR311582	Aeromonas caviae	Pakistan	2010	Human stool	MSD	PMID: 38451244, PMID: 34752446	Aeromonas caviae	Clinical	4	alt,ela,fla,lip	dfrA15, MOX-6, OXA-427	Cephalosporin, Cephamycin, Diaminopyrimidine, Penam	MCR-7.1	ST-1451 (96, 233, 151, 198, 408, 197)
SAMEA2051784	ERR311583	PRJEB1611	ERR311583	Aeromonas dhakensis	Pakistan	2010	Human stool	MSD	PMID: 38451244, PMID: 34752446	Aeromonas dhakensis	Clinical	6	aerA,alt,ascF-G,ela,fla,hlyA,laf,lip	AQU-2, imiH, OXA-724	Carbapenem, Cephalosporin, Penam	MCR-7.1	ST-1798 (871, 143, 853, 386, 965, 732)
SAMEA2051785	ERR311584	PRJEB1611	ERR311584	Aeromonas caviae	Pakistan	2010	Human stool	asymptomatic	PMID: 38451244, PMID: 34752446	Aeromonas caviae	Clinical	4	alt,ela,fla,laf,lip	MOX-7, OXA-427	Cephalosporin, Cephamycin, Penam	MCR-7.1	ST-94 (89, 94, 86, 88, 92, 91)
SAMEA2051786	ERR311586	PRJEB1611	ERR311586	Aeromonas caviae	Pakistan	2010	Human stool	asymptomatic	PMID: 38451244, PMID: 34752446	Aeromonas caviae	Clinical	4	aerA,alt,ela,fla,laf,lip	APH(3'')-Ib, APH(6)-Id, dfrA15, floR, MOX-6, OXA-427, sul2, tet(31)	Aminoglycoside, Cephalosporin, Cephamycin, Diaminopyrimidine, Penam, Phenicol, Sulfonamide, Tetracycline	MCR-7.1	ST-1508 (96, 102, 439, 457, 174, 402)
SAMEA2051787	ERR311587	PRJEB1611	ERR311587	Aeromonas veronii	Pakistan	2010	Human stool	MSD	PMID: 38451244, PMID: 34752446	Aeromonas veronii	Clinical	16	act,aerA,fla,lip	cphA4, OXA-12	Carbapenem, Cephalosporin, Penam	MCR-7.1	ST-1813 (610, 789, 213, 818, 971, 937)
SAMEA2052396	ERR311588	PRJEB1611	ERR311588	Aeromonas caviae	Pakistan	2011	Human stool	MSD	PMID: 38451244, PMID: 34752446	Aeromonas caviae	Clinical	4	aerA,alt,ela,fla,laf,lip	APH(3'')-Ib, APH(6)-Id, catI, dfrA1, MOX-8, OXA-427, sul1, tet(E)	Aminoglycoside, Cephalosporin, Cephamycin, Diaminopyrimidine, Penam, Phenicol, Sulfonamide, Tetracycline	MCR-7.1	ST-1898 (96, 102, 151, 198, 407, 98)
SAMEA2051789	ERR311590	PRJEB1611	ERR311590	Aeromonas veronii	Pakistan	2011	Human stool	MSD	PMID: 38451244, PMID: 34752446	Aeromonas veronii	Clinical	16	act,aerA,fla	cphA4, dfrA1, FOX-7, OXA-12, sul1	Carbapenem, Cephalosporin, Cephamycin, Diaminopyrimidine, Penam, Sulfonamide	MCR-7.1	ST-1961 (367, 551, 921, 959, 1052, 1003)
SAMEA2052397	ERR311591	PRJEB1611	ERR311591	Aeromonas caviae	Pakistan	2011	Human stool	MSD	PMID: 38451244, PMID: 34752446	Aeromonas caviae	Clinical	4	aerA,alt,ela,fla,lip	MOX-6, OXA-427	Cephalosporin, Cephamycin, Penam	MCR-7.1	ST-1610 (159, 633, 701, 460, 767, 754)
SAMEA2051790	ERR311592	PRJEB1611	ERR311592	Aeromonas caviae	Pakistan	2011	Human stool	asymptomatic	PMID: 38451244, PMID: 34752446	Aeromonas caviae	Clinical	4	aerA,alt,ela,fla,lip	AAC(3)-IIe, AAC(6')-Ib-cr, aadA2, ANT(3'')-IIa, APH(3')-Ia, APH(6)-Id, arr-3, cmlA5, CTX-M-15, dfrA12, MOX-6, mphA, OXA-1, OXA-10, OXA-2, OXA-427, OXA-9, sul1, TEM-150, tet(E)	Aminoglycoside, Carbapenem, Cephalosporin, Cephamycin, Diaminopyrimidine, Fluoroquinolone, Macrolide, Monobactam, Penam, Penem, Phenicol, Rifamycin, Sulfonamide, Tetracycline	MCR-7.1	ST-1906 (96, 102, 93, 159, 394, 216)
SAMEA2052398	ERR311594	PRJEB1611	ERR311594	Aeromonas caviae	Pakistan	2008	Human stool	asymptomatic	PMID: 38451244, PMID: 34752446	Aeromonas caviae	Clinical	4	alt,ela,fla,lip	ANT(3'')-IIa, dfrA15, OXA-427, Vang_ACT_CHL	Aminoglycoside, Cephalosporin, Diaminopyrimidine, Penam, Phenicol	MCR-7.1	ST-1593 (96, 314, 672, 159, 733, 98)
SAMEA2051793	ERR311596	PRJEB1611	ERR311596	Aeromonas dhakensis	Pakistan	2008	Human stool	MSD	PMID: 38451244, PMID: 34752446	Aeromonas dhakensis	Clinical	6	act,aerA,alt,ascF-G,ast,ela,fla,hlyA,laf,lip	AQU-3, imiH, OXA-724	Carbapenem, Cephalosporin, Penam	MCR-7.1	ST-1954 (318, 845, 262, 246, 100, 999)
SAMEA2052399	ERR311597	PRJEB1611	ERR311597	Aeromonas caviae	Pakistan	2008	Human stool	asymptomatic	PMID: 38451244, PMID: 34752446	Aeromonas caviae	Clinical	4	aerA,alt,ela,fla,laf,lip	MOX-5, OXA-427	Cephalosporin, Cephamycin, Penam	MCR-7.1	ST-1957 (348, 233, 918, 159, 376, 389)
SAMEA2051794	ERR311598	PRJEB1611	ERR311598	Aeromonas caviae	Pakistan	2009	Human stool	MSD	PMID: 38451244, PMID: 34752446	Aeromonas caviae	Clinical	4	aerA,alt,ela,fla,lip	ANT(3'')-IIa, APH(3'')-Ib, APH(6)-Id, dfrA1, floR, MOX-6, OXA-427, SAT-1, sul2	Aminoglycoside, Cephalosporin, Cephamycin, Diaminopyrimidine, Nucleoside, Penam, Phenicol, Sulfonamide	MCR-7.1	ST-1533 (693, 233, 565, 159, 174, 197)
SAMEA2051795	ERR311599	PRJEB1611	ERR311599	Aeromonas veronii	Pakistan	2009	Human stool	asymptomatic	PMID: 38451244, PMID: 34752446	Aeromonas veronii	Clinical	16	act,fla,lip	cphA4, OXA-12	Carbapenem, Cephalosporin, Penam	MCR-7.1	ST-1976 (215, 662, 930, 968, 1062, 488)
SAMEA2052400	ERR311600	PRJEB1611	ERR311600	Aeromonas dhakensis	Pakistan	2010	Human stool	asymptomatic	PMID: 38451244, PMID: 34752446	Aeromonas dhakensis	Clinical	6	act,aerA,alt,ela,fla,laf,lip	AQU-3, cphA2, OXA-724	Carbapenem, Cephalosporin, Penam	MCR-7.1	ST-1836 (888, 466, 132, 525, 986, 161)
SAMEA2052401	ERR311603	PRJEB1611	ERR311603	Aeromonas veronii	Pakistan	2008	Human stool	MSD	PMID: 38451244, PMID: 34752446	Aeromonas veronii	Clinical	16	act,aerA,fla,laf,lip	CEPH-A3, OXA-12, tet(E)	Carbapenem, Cephalosporin, Penam, Tetracycline	MCR-7.1	ST-443 (326, 320, 330, 331, 354, 349)
SAMEA2051798	ERR311604	PRJEB1611	ERR311604	Aeromonas caviae	Pakistan	2008	Human stool	MSD	PMID: 38451244, PMID: 34752446	Aeromonas caviae	Clinical	4	aerA,alt,ela,fla,lip	ANT(3'')-IIa, APH(3'')-Ib, APH(6)-Id, floR, MOX-6, OXA-427, sul2, tet(G)	Aminoglycoside, Cephalosporin, Cephamycin, Penam, Phenicol, Sulfonamide, Tetracycline	MCR-7.1	ST-1540 (96, 617, 565, 347, 174, 569)
SAMEA1970988	ERR311605	PRJEB1611	ERR311605	Aeromonas caviae	Pakistan	2008	Human stool	MSD	PMID: 38451244, PMID: 34752446	Aeromonas caviae	Clinical	4	aerA,alt,ela,fla,laf,lip	MOX-6, OXA-427	Cephalosporin, Cephamycin, Penam	MCR-7.1	ST-1501 (689, 598, 368, 532, 740, 173)	ST-novel (149, 2022-09-21)
SAMEA2052402	ERR311606	PRJEB1611	ERR311606	Aeromonas caviae	Pakistan	2009	Human stool	asymptomatic	PMID: 38451244, PMID: 34752446	Aeromonas caviae	Clinical	4	alt,ela,lip	MOX-6, OXA-427	Cephalosporin, Cephamycin, Penam	MCR-7.1	ST-1860 (101, 102, 236, 308, 96, 723)
SAMEA2051799	ERR311607	PRJEB1611	ERR311607	Aeromonas caviae	Pakistan	2009	Human stool	MSD	PMID: 38451244, PMID: 34752446	Aeromonas caviae	Clinical	4	aerA,alt,ela,fla,laf,lip	MOX-6, OXA-427	Cephalosporin, Cephamycin, Penam	MCR-3.8, MCR-9, MCR-7.1	ST-1922 (198, 179, 151, 308, 252, 207)
SAMEA2051800	ERR311608	PRJEB1611	ERR311608	Aeromonas caviae	Pakistan	2009	Human stool	asymptomatic	PMID: 38451244, PMID: 34752446	Aeromonas caviae	Clinical	4	aerA,alt,ela,lip	ANT(3'')-IIa, dfrA1, MOX-6, OXA-427, SAT-1, sul2	Aminoglycoside, Cephalosporin, Cephamycin, Diaminopyrimidine, Nucleoside, Penam, Sulfonamide	MCR-7.1	ST-1462 (96, 12, 198, 159, 174, 197)
SAMEA2052403	ERR311609	PRJEB1611	ERR311609	Aeromonas caviae	Pakistan	2009	Human stool	asymptomatic	PMID: 38451244, PMID: 34752446	Aeromonas caviae	Clinical	4	aerA,alt,ela,fla,lip	MOX-6, OXA-427	Cephalosporin, Cephamycin, Penam	MCR-7.1	ST-1496 (718, 179, 368, 727, 777, 207)
SAMEA2050013	ERR311610	PRJEB1611	ERR311610	Aeromonas veronii	Pakistan	2009	Human stool	asymptomatic	PMID: 38451244, PMID: 34752446	Aeromonas veronii	Clinical	16	act,aerA,ascF-G,laf,lip	CEPH-A3, OXA-12	Carbapenem, Cephalosporin, Penam	MCR-7.1	ST-1804 (697, 217, 213, 630, 649, 933)
SAMEA2050014	ERR311611	PRJEB1611	ERR311611	Aeromonas caviae	Pakistan	2009	Human stool	asymptomatic	PMID: 38451244, PMID: 34752446	Aeromonas caviae	Clinical	4	alt,ela,fla,laf,lip	AAC(6')-Ib-cr, MexD, MOX-3, OXA-427, sul1, tet(A)	Aminocoumarin, Aminoglycoside, Cephalosporin, Cephamycin, Diaminopyrimidine, Fluoroquinolone, Macrolide, Penam, Phenicol, Sulfonamide, Tetracycline	MCR-7.1	ST-1596 (694, 625, 680, 701, 748, 735)
SAMEA2052404	ERR311612	PRJEB1611	ERR311612	Aeromonas caviae	Pakistan	2009	Human stool	MSD	PMID: 38451244, PMID: 34752446	Aeromonas caviae	Clinical	4	alt,ela,fla,laf,lip	AAC(6')-Ib-cr, MexD, MOX-3, OXA-427, sul1, tet(A)	Aminocoumarin, Aminoglycoside, Cephalosporin, Cephamycin, Diaminopyrimidine, Fluoroquinolone, Macrolide, Penam, Phenicol, Sulfonamide, Tetracycline	MCR-7.1	ST-1596 (694, 625, 680, 701, 748, 735)
SAMEA2050015	ERR311613	PRJEB1611	ERR311613	Aeromonas caviae	Pakistan	2009	Human stool	asymptomatic	PMID: 38451244, PMID: 34752446	Aeromonas caviae	Clinical	4	aerA,alt,ela,laf,lip	APH(3'')-Ib, APH(6)-Id, catI, MOX-6, OXA-427, sul2, tet(A)	Aminoglycoside, Cephalosporin, Cephamycin, Penam, Phenicol, Sulfonamide, Tetracycline	MCR-3.8, MCR-7.1	ST-313 (198, 179, 151, 198, 252, 207)
SAMEA1965934	ERR311615	PRJEB1611	ERR311615	Aeromonas veronii	Pakistan	2009	Human stool	asymptomatic	PMID: 38451244, PMID: 34752446	Aeromonas veronii	Clinical	16	act,aerA,ascF-G,fla,laf,lip	CEPH-A3, OXA-12	Carbapenem, Cephalosporin, Penam	MCR-7.1	ST-1805 (674, 91, 561, 573, 90, 229)
SAMEA2050017	ERR311616	PRJEB1611	ERR311616	Aeromonas caviae	Pakistan	2009	Human stool	asymptomatic	PMID: 38451244, PMID: 34752446	Aeromonas caviae	Clinical	4	aerA,alt,ela,fla,laf,lip	MOX-5, OXA-427, QnrS2	Cephalosporin, Cephamycin, Fluoroquinolone, Penam	MCR-7.1	ST-1964 (198, 503, 923, 198, 1055, 990)
SAMEA2050018	ERR311617	PRJEB1611	ERR311617	Aeromonas caviae	Pakistan	2010	Human stool	MSD	PMID: 38451244, PMID: 34752446	Aeromonas caviae	Clinical	4	aerA,alt,ela,fla,lip	MOX-2, OXA-427	Cephalosporin, Cephamycin, Penam	MCR-7.1	ST-1882 (96, 314, 565, 159, 733, 98)
SAMEA2052405	ERR311618	PRJEB1611	ERR311618	Aeromonas caviae	Pakistan	2010	Human stool	asymptomatic	PMID: 38451244, PMID: 34752446	Aeromonas caviae	Clinical	4	aerA,alt,ela,fla,laf,lip	MOX-6, OXA-427	Cephalosporin, Cephamycin, Penam	MCR-7.1	ST-1956 (188, 750, 218, 957, 1050, 1000)
SAMEA2050019	ERR311619	PRJEB1611	ERR311619	Aeromonas caviae	Pakistan	2010	Human stool	asymptomatic	PMID: 38451244, PMID: 34752446	Aeromonas caviae	Clinical	4	alt,ela,fla,laf,lip	MOX-6, OXA-427	Cephalosporin, Cephamycin, Penam	MCR-7.1	ST-1914 (92, 625, 236, 308, 1029, 479)
SAMEA2050020	ERR311620	PRJEB1611	ERR311620	Aeromonas caviae	Pakistan	2010	Human stool	asymptomatic	PMID: 38451244, PMID: 34752446	Aeromonas caviae	Clinical	4	aerA,alt,ela,lip	ANT(3'')-IIa, dfrA1, MOX-6, OXA-427, SAT-1, sul2	Aminoglycoside, Cephalosporin, Cephamycin, Diaminopyrimidine, Nucleoside, Penam, Sulfonamide	MCR-7.1	ST-1462 (96, 12, 198, 159, 174, 197)
SAMEA2052406	ERR311621	PRJEB1611	ERR311621	Aeromonas caviae	Pakistan	2010	Human stool	asymptomatic	PMID: 38451244, PMID: 34752446	Aeromonas caviae	Clinical	4	aerA,alt,ela,laf,lip	APH(3'')-Ib, APH(6)-Id, dfrA15, floR, MOX-6, OXA-427, sul2, tet(E)	Aminoglycoside, Cephalosporin, Cephamycin, Diaminopyrimidine, Penam, Phenicol, Sulfonamide, Tetracycline	MCR-7.1	ST-1270 (92, 12, 834, 864, 398, 170)	ST-novel (149, 2022-07-13)
SAMEA2050021	ERR311622	PRJEB1611	ERR311622	Aeromonas caviae	Pakistan	2010	Human stool	asymptomatic	PMID: 38451244, PMID: 34752446	Aeromonas caviae	Clinical	4	alt,ela,fla,laf,lip	MOX-3, OXA-427	Cephalosporin, Cephamycin, Penam	MCR-7.1	ST-1949 (696, 12, 914, 955, 772, 997)
SAMEA2050022	ERR311623	PRJEB1611	ERR311623	Aeromonas caviae	Pakistan	2010	Human stool	asymptomatic	PMID: 38451244, PMID: 34752446	Aeromonas caviae	Clinical	4	aerA,alt,ela,laf,lip	MOX-3, OXA-427, tet(E)	Cephalosporin, Cephamycin, Penam, Tetracycline	MCR-7.1	ST-1967 (636, 12, 926, 534, 679, 1008)
SAMEA2052407	ERR311624	PRJEB1611	ERR311624	Aeromonas veronii	Pakistan	2010	Human stool	MSD	PMID: 38451244, PMID: 34752446	Aeromonas veronii	Clinical	16	act,aerA,ascF-G,ela,fla,lip	CEPH-A3, OXA-12	Carbapenem, Cephalosporin, Penam	MCR-7.1	ST-1791 (701, 630, 696, 709, 763, 750)
SAMEA1972692	ERR311625	PRJEB1611	ERR311625	Aeromonas caviae	Pakistan	2010	Human stool	asymptomatic	PMID: 38451244, PMID: 34752446	Aeromonas caviae	Clinical	4	aerA,alt,ela,fla,lip	MOX-6, OXA-427	Cephalosporin, Cephamycin, Penam	MCR-7.1	ST-1531 (96, 233, 565, 347, 174, 744)
SAMEA2052408	ERR311627	PRJEB1611	ERR311627	Aeromonas enteropelogenes	Pakistan	2010	Human stool	MSD	PMID: 38451244, PMID: 34752446	Aeromonas enteropelogenes	Clinical	9	aerA,fla,laf	TRU-1	Cephalosporin, Penam	MCR-7.1, MCR-3	ST-1640 (707, 327, 334, 339, 364, 358)
SAMEA2050024	ERR311628	PRJEB1611	ERR311628	Aeromonas caviae	Pakistan	2010	Human stool	asymptomatic	PMID: 38451244, PMID: 34752446	Aeromonas caviae	Clinical	4	aerA,alt,ela,fla,laf,lip	MOX-8, OXA-427	Cephalosporin, Cephamycin, Penam	MCR-7.1	ST-1599 (708, 611, 683, 167, 400, 216)
SAMEA2050025	ERR311629	PRJEB1611	ERR311629	Aeromonas caviae	Pakistan	2010	Human stool	asymptomatic	PMID: 38451244, PMID: 34752446	Aeromonas caviae	Clinical	4	aerA,alt,ela,fla,lip	MOX-5, OXA-427	Cephalosporin, Cephamycin, Penam	MCR-7.1	ST-1935 (92, 837, 218, 443, 1040, 990)
SAMEA2052409	ERR311630	PRJEB1611	ERR311630	Aeromonas caviae	Pakistan	2010	Human stool	MSD	PMID: 38451244, PMID: 34752446	Aeromonas caviae	Clinical	4	alt,ela,fla,laf,lip	ANT(3'')-IIa, APH(3'')-Ib, APH(6)-Id, catI, dfrA1, MOX-7, OXA-427, sul1, tet(E)	Aminoglycoside, Cephalosporin, Cephamycin, Diaminopyrimidine, Penam, Phenicol, Sulfonamide, Tetracycline	MCR-7.1	ST-1895 (96, 102, 152, 634, 185, 216)
SAMEA2050026	ERR311631	PRJEB1611	ERR311631	Aeromonas veronii	Pakistan	2010	Human stool	asymptomatic	PMID: 38451244, PMID: 34752446	Aeromonas veronii	Clinical	16	act,aerA,ela,fla,laf,lip	cphA6, OXA-12	Carbapenem, Cephalosporin, Penam	MCR-7.1	ST-1831 (610, 789, 868, 577, 225, 948)
SAMEA1967489	ERR311632	PRJEB1611	ERR311632	Aeromonas veronii	Pakistan	2010	Human stool	asymptomatic	PMID: 38451244, PMID: 34752446	Aeromonas veronii	Clinical	16	act,fla	cphA4, OXA-12	Carbapenem, Cephalosporin, Penam	MCR-7.1	ST-1828 (885, 798, 866, 907, 983, 946)
SAMEA2052410	ERR311633	PRJEB1611	ERR311633	Aeromonas veronii	Pakistan	2010	Human stool	asymptomatic	PMID: 38451244, PMID: 34752446	Aeromonas veronii	Clinical	16	act,aerA,ascF-G,ela,fla,lip	CEPH-A3, OXA-12	Carbapenem, Cephalosporin, Penam	MCR-7.1	ST-1848 (895, 803, 873, 915, 117, 957)
SAMEA2050028	ERR311635	PRJEB1611	ERR311635	Aeromonas caviae	Pakistan	2011	Human stool	MSD	PMID: 38451244, PMID: 34752446	Aeromonas caviae	Clinical	4	alt,ela,laf,lip	MOX-6, OXA-427	Cephalosporin, Cephamycin, Penam	MCR-7.1	ST-1591 (683, 500, 670, 687, 251, 726)
SAMEA2052411	ERR311636	PRJEB1611	ERR311636	Aeromonas caviae	Pakistan	2009	Human stool	MSD	PMID: 38451244	Aeromonas caviae	Clinical	4	alt,ela,fla,laf,lip	APH(3'')-Ib, APH(6)-Id, catI, dfrA15, MOX-7, OXA-427, QnrS2, sul1, tet(E)	Aminoglycoside, Cephalosporin, Cephamycin, Diaminopyrimidine, Fluoroquinolone, Penam, Phenicol, Sulfonamide, Tetracycline	MCR-7.1	ST-2782 (553, 94, 193, 542, 593, 366)	ST-novel (344, 2025-02-04)
SAMEA2050029	ERR311637	PRJEB1611	ERR311637	Aeromonas caviae	Pakistan	2011	Human stool	asymptomatic	PMID: 38451244, PMID: 34752446	Aeromonas caviae	Clinical	4	aerA,alt,ela,fla,laf,lip	APH(3'')-Ib, APH(6)-Id, dfrA1, MOX-8, OXA-427, VEB-9	Aminoglycoside, Cephalosporin, Cephamycin, Diaminopyrimidine, Monobactam, Penam	MCR-7.1	ST-1894 (664, 162, 93, 445, 1016, 158)
SAMEA2052412	ERR311639	PRJEB1611	ERR311639	Aeromonas veronii	Pakistan	2011	Human stool	asymptomatic	PMID: 38451244, PMID: 34752446	Aeromonas veronii	Clinical	16	act,aerA,lip	cphA4, OXA-12	Carbapenem, Cephalosporin, Penam	MCR-7.1	ST-1793 (712, 636, 702, 718, 769, 757)
SAMEA2050031	ERR311640	PRJEB1611	ERR311640	Aeromonas caviae	Pakistan	2011	Human stool	MSD	PMID: 38451244, PMID: 34752446	Aeromonas caviae	Clinical	4	aerA,alt,ela,fla,lip	APH(3'')-Ib, APH(6)-Id, catI, dfrA15, MOX-7, OXA-427, sul1, tet(E)	Aminoglycoside, Cephalosporin, Cephamycin, Diaminopyrimidine, Penam, Phenicol, Sulfonamide, Tetracycline	MCR-7.1	ST-1459 (96, 94, 193, 542, 593, 366)
SAMEA2050032	ERR311641	PRJEB1611	ERR311641	Aeromonas caviae	Pakistan	2011	Human stool	asymptomatic	PMID: 38451244, PMID: 34752446	Aeromonas caviae	Clinical	4	aerA,alt,ela,fla,lip	MOX-6, OXA-427	Cephalosporin, Cephamycin, Penam	MCR-7.1	ST-1252 (96, 179, 93, 347, 97, 159)	ST-novel (149, 2022-07-13)
SAMEA2052413	ERR311642	PRJEB1611	ERR311642	Aeromonas caviae	Pakistan	2011	Human stool	MSD	PMID: 38451244, PMID: 34752446	Aeromonas caviae	Clinical	4	aerA,alt,ela,lip	MOX-6, OXA-427	Cephalosporin, Cephamycin, Penam	MCR-7.1	ST-1610 (159, 633, 701, 460, 767, 754)
SAMEA1964176	ERR311643	PRJEB1611	ERR311643	Aeromonas veronii	Pakistan	2011	Human stool	asymptomatic	PMID: 38451244, PMID: 34752446	Aeromonas veronii	Clinical	16	act,lip	CEPH-A3, FOX-2, OXA-12	Carbapenem, Cephalosporin, Cephamycin, Penam	MCR-7.1	ST-1971 (933, 273, 82, 750, 225, 1010)
SAMEA2052414	ERR311645	PRJEB1611	ERR311645	Aeromonas caviae	Pakistan	2009	Human stool	asymptomatic	PMID: 38451244, PMID: 34752446	Aeromonas caviae	Clinical	4	alt,ela,fla,laf,lip	MOX-6, OXA-427	Cephalosporin, Cephamycin, Penam	MCR-7.1	ST-1809 (89, 94, 855, 88, 92, 91)
SAMEA2050034	ERR311646	PRJEB1611	ERR311646	Aeromonas caviae	Pakistan	2009	Human stool	asymptomatic	PMID: 38451244, PMID: 34752446	Aeromonas caviae	Clinical	4	aerA,alt,ela,fla,laf,lip	MOX-6, OXA-427	Cephalosporin, Cephamycin, Penam	MCR-7.1	ST-1868 (96, 631, 690, 457, 1002, 96)
SAMEA2050035	ERR311647	PRJEB1611	ERR311647	Aeromonas caviae	Pakistan	2009	Human stool	MSD	PMID: 38451244, PMID: 34752446	Aeromonas caviae	Clinical	4	aerA,alt,ela,lip	MOX-6, OXA-427	Cephalosporin, Cephamycin, Penam	MCR-7.1	ST-1571 (101, 627, 627, 704, 750, 216)
SAMEA2052415	ERR311648	PRJEB1611	ERR311648	Aeromonas veronii	Pakistan	2009	Human stool	asymptomatic	PMID: 38451244, PMID: 34752446	Aeromonas veronii	Clinical	16	act,ascF-G,ela,laf	cphA4, OXA-12	Carbapenem, Cephalosporin, Penam	MCR-7.1	ST-1844 (893, 273, 130, 912, 987, 953)
SAMEA2051506	ERR317127	PRJEB1611	ERR317127	Aeromonas caviae	Pakistan	2008	Human stool	MSD	PMID: 38451244, PMID: 34752446	Aeromonas caviae	Clinical	4	aerA,alt,ela,fla,lip	dfrA15, MOX-8, OXA-427, sul1, tet(E)	Cephalosporin, Cephamycin, Diaminopyrimidine, Penam, Sulfonamide, Tetracycline	MCR-7.1	ST-1263 (198, 429, 565, 198, 174, 96)	ST-novel (149, 2022-07-13)
SAMEA2052266	ERR317128	PRJEB1611	ERR317128	Aeromonas dhakensis	Pakistan	2008	Human stool	asymptomatic	PMID: 38451244, PMID: 34752446	Aeromonas dhakensis	Clinical	6	act,aerA,alt,ela,hlyA,laf,lip	AQU-3, cphA2, OXA-724	Carbapenem, Cephalosporin, Penam	MCR-7.1	ST-1865 (160, 164, 881, 920, 457, 160)
SAMEA2051508	ERR317130	PRJEB1611	ERR317130	Aeromonas caviae	Pakistan	2008	Human stool	MSD	PMID: 38451244, PMID: 34752446	Aeromonas caviae	Clinical	4	aerA,alt,ela,fla,lip	ANT(3'')-IIa, catI, dfrA1, MOX-7, OXA-427, QnrS2, sul1	Aminoglycoside, Cephalosporin, Cephamycin, Diaminopyrimidine, Fluoroquinolone, Penam, Phenicol, Sulfonamide	MCR-7.1	ST-1880 (96, 314, 201, 347, 174, 569)
SAMEA2052267	ERR317131	PRJEB1611	ERR317131	Aeromonas caviae	Pakistan	2008	Human stool	asymptomatic	PMID: 38451244, PMID: 34752446	Aeromonas caviae	Clinical	4	aerA,alt,ela,fla,lip	ANT(3'')-IIa, APH(3'')-Ib, APH(6)-Id, arr-2, cmlA5, CMY-59, dfrA23, MOX-6, mphE, msrE, OXA-10, OXA-427, sul1, sul2, tet(A)	Aminoglycoside, Cephalosporin, Cephamycin, Diaminopyrimidine, Lincosamide, Macrolide, Oxazolidinone, Penam, Phenicol, Pleuromutilin, Rifamycin, Streptogramin, Sulfonamide, Tetracycline	MCR-7.1	ST-1485 (95, 615, 236, 692, 738, 340)
SAMEA2051509	ERR317132	PRJEB1611	ERR317132	Aeromonas caviae	Pakistan	2008	Human stool	MSD	PMID: 38451244, PMID: 34752446	Aeromonas caviae	Clinical	4	aerA,alt,ela,fla,lip	ANT(3'')-IIa, APH(3'')-Ib, APH(6)-Id, CMY-59, floR, MOX-6, OXA-427, sul2, tet(G)	Aminoglycoside, Cephalosporin, Cephamycin, Penam, Phenicol, Sulfonamide, Tetracycline	MCR-7.1	ST-1540 (96, 617, 565, 347, 174, 569)
SAMEA2051510	ERR317133	PRJEB1611	ERR317133	Aeromonas caviae	Pakistan	2009	Human stool	MSD	PMID: 38451244, PMID: 34752446	Aeromonas caviae	Clinical	4	alt,ela,fla,laf,lip	MOX-3, OXA-427	Cephalosporin, Cephamycin, Penam	MCR-7.1	ST-1920 (918, 267, 161, 696, 1033, 658)
SAMEA2052268	ERR317134	PRJEB1611	ERR317134	Aeromonas caviae	Pakistan	2009	Human stool	asymptomatic	PMID: 38451244, PMID: 34752446	Aeromonas caviae	Clinical	4	alt,ela,laf,lip	MOX-6, OXA-427	Cephalosporin, Cephamycin, Penam	MCR-7.1	ST-1858 (902, 96, 880, 700, 997, 962)
SAMEA1964342	ERR317135	PRJEB1611	ERR317135	Aeromonas caviae	Pakistan	2009	Human stool	asymptomatic	PMID: 38451244, PMID: 34752446	Aeromonas caviae	Clinical	4	alt,ela,laf,lip	MOX-6, OXA-427	Cephalosporin, Cephamycin, Penam	MCR-7.1	ST-1858 (902, 96, 880, 700, 997, 962)
SAMEA2051511	ERR317136	PRJEB1611	ERR317136	Aeromonas caviae	Pakistan	2009	Human stool	MSD	PMID: 38451244, PMID: 34752446	Aeromonas caviae	Clinical	4	alt,ela,fla,lip	MOX-6, OXA-427	Cephalosporin, Cephamycin, Penam	MCR-7.1	ST-1883 (95, 615, 236, 930, 93, 972)
SAMEA2052269	ERR317137	PRJEB1611	ERR317137	Aeromonas caviae	Pakistan	2009	Human stool	asymptomatic	PMID: 38451244, PMID: 34752446	Aeromonas caviae	Clinical	4	alt,ela,laf,lip	MOX-2, OXA-427	Cephalosporin, Cephamycin, Penam	MCR-7.1	ST-1946 (96, 844, 91, 532, 398, 96)
SAMEA2051513	ERR317139	PRJEB1611	ERR317139	Aeromonas caviae	Pakistan	2009	Human stool	MSD	PMID: 38451244, PMID: 34752446	Aeromonas caviae	Clinical	4	aerA,alt,ela,fla,lip	MOX-6, OXA-427	Cephalosporin, Cephamycin, Penam	MCR-7.1	ST-1272 (372, 763, 583, 347, 174, 397)	ST-novel (149, 2022-07-13)
SAMEA2052270	ERR317140	PRJEB1611	ERR317140	Aeromonas veronii	Pakistan	2009	Human stool	asymptomatic	PMID: 38451244, PMID: 34752446	Aeromonas veronii	Clinical	16	act,aerA,ascF-G,ela,fla,laf,lip	CEPH-A3, CepS, OXA-12	Carbapenem, Cephalosporin, Penam	MCR-7.1	ST-1859 (467, 809, 764, 224, 998, 963)
SAMEA2051514	ERR317141	PRJEB1611	ERR317141	Aeromonas enteropelogenes	Pakistan	2009	Human stool	MSD	PMID: 38451244, PMID: 34752446	Aeromonas enteropelogenes	Clinical	9	fla,laf	TRU-1	Cephalosporin, Penam	MCR-7.1	ST-1638 (330, 557, 309, 613, 652, 665)
SAMEA2051515	ERR317142	PRJEB1611	ERR317142	Aeromonas caviae	Pakistan	2009	Human stool	asymptomatic	PMID: 38451244, PMID: 34752446	Aeromonas caviae	Clinical	4	aerA,alt,ela,fla,laf,lip	MOX-8, OXA-427	Cephalosporin, Cephamycin, Penam	MCR-7.1	ST-1598 (692, 162, 683, 698, 177, 197)
SAMEA2052271	ERR317143	PRJEB1611	ERR317143	Aeromonas dhakensis	Pakistan	2009	Human stool	MSD	PMID: 38451244, PMID: 34752446	Aeromonas dhakensis	Clinical	6	aerA,alt,ela,fla,hlyA,laf,lip	AQU-3, cphA2, OXA-724	Carbapenem, Cephalosporin, Penam	MCR-7.1	ST-1850 (812, 103, 271, 161, 166, 161)
SAMEA2051516	ERR317144	PRJEB1611	ERR317144	Aeromonas veronii	Pakistan	2009	Human stool	asymptomatic	PMID: 38451244, PMID: 34752446	Aeromonas veronii	Clinical	16	act,ascF-G,fla,laf,lip	CEPH-A3, OXA-12	Carbapenem, Cephalosporin, Penam	MCR-7.1	ST-1990 (939, 539, 756, 974, 1071, 619)
SAMEA2051517	ERR317145	PRJEB1611	ERR317145	Aeromonas caviae	Pakistan	2009	Human stool	asymptomatic	PMID: 38451244, PMID: 34752446	Aeromonas caviae	Clinical	4	alt,ela,fla,lip	ANT(3'')-IIa, dfrA1, MOX-6, OXA-427, SAT-1	Aminoglycoside, Cephalosporin, Cephamycin, Diaminopyrimidine, Nucleoside, Penam	MCR-7.1	ST-1889 (372, 521, 565, 347, 174, 197)
SAMEA2052272	ERR317146	PRJEB1611	ERR317146	Aeromonas caviae	Pakistan	2009	Human stool	MSD	PMID: 38451244, PMID: 34752446	Aeromonas caviae	Clinical	4	aerA,alt,ela,fla,laf,lip	MOX-6, OXA-427, tet(E)	Cephalosporin, Cephamycin, Penam, Tetracycline	MCR-3.8, MCR-9, MCR-7.1	ST-313 (198, 179, 151, 198, 252, 207)
SAMEA2051632	ERR317147	PRJEB1611	ERR317147	Aeromonas caviae	Pakistan	2009	Human stool	MSD	PMID: 38451244, PMID: 34752446	Aeromonas caviae	Clinical	4	aerA,alt,ela,fla,lip	MOX-6, OXA-2, OXA-427, sul1	Carbapenem, Cephalosporin, Cephamycin, Penam, Sulfonamide	MCR-7.1	ST-1253 (96, 179, 93, 159, 97, 159)	ST-novel (149, 2022-07-13)
SAMEA2051633	ERR317148	PRJEB1611	ERR317148	Aeromonas veronii	Pakistan	2009	Human stool	asymptomatic	PMID: 38451244, PMID: 34752446	Aeromonas veronii	Clinical	16	act,aerA,ascF-G,fla,laf,lip	CEPH-A3, OXA-12	Carbapenem, Cephalosporin, Penam	MCR-7.1	ST-1948 (928, 230, 736, 954, 1048, 652)
SAMEA2052273	ERR317149	PRJEB1611	ERR317149	Aeromonas caviae	Pakistan	2009	Human stool	asymptomatic	PMID: 38451244, PMID: 34752446	Aeromonas caviae	Clinical	4	aerA,alt,ela,fla,lip	MOX-6, OXA-427	Cephalosporin, Cephamycin, Penam	MCR-7.1	ST-1571 (101, 627, 627, 704, 750, 216)
SAMEA2051634	ERR317150	PRJEB1611	ERR317150	Aeromonas caviae	Pakistan	2009	Human stool	MSD	PMID: 38451244, PMID: 34752446	Aeromonas caviae	Clinical	4	aerA,alt,ela,fla,laf,lip	MOX-6, OXA-427, tet(E)	Cephalosporin, Cephamycin, Penam, Tetracycline	MCR-3.8, MCR-9, MCR-7.1	ST-313 (198, 179, 151, 198, 252, 207)
SAMEA2051635	ERR317151	PRJEB1611	ERR317151	Aeromonas caviae	Pakistan	2010	Human stool	asymptomatic	PMID: 38451244, PMID: 34752446	Aeromonas caviae	Clinical	4	aerA,alt,ela,fla,laf,lip	MOX-6, OXA-427	Cephalosporin, Cephamycin, Penam	MCR-7.1	ST-1956 (188, 750, 218, 957, 1050, 1000)
SAMEA2052274	ERR317152	PRJEB1611	ERR317152	Aeromonas caviae	Pakistan	2010	Human stool	asymptomatic	PMID: 38451244, PMID: 34752446	Aeromonas caviae	Clinical	4	aerA,alt,ela,fla,laf,lip	MOX-6, OXA-427	Cephalosporin, Cephamycin, Penam	MCR-7.1	ST-1809 (89, 94, 855, 88, 92, 91)
SAMEA2051636	ERR317153	PRJEB1611	ERR317153	Aeromonas caviae	Pakistan	2010	Human stool	MSD	PMID: 38451244, PMID: 34752446	Aeromonas caviae	Clinical	4	alt,ela,fla,lip	MOX-5, OXA-427	Cephalosporin, Cephamycin, Penam	MCR-7.1	ST-1452 (699, 233, 151, 347, 408, 747)
SAMEA2051637	ERR317154	PRJEB1611	ERR317154	Aeromonas sanarellii	Pakistan	2010	Human stool	MSD	PMID: 38451244, PMID: 34752446	Aeromonas sanarellii	Clinical	3	alt,ela,fla,lip	CMY-8, OXA-427	Cephalosporin, Cephamycin, Penam	MCR-7.1	ST-1678 (700, 566, 694, 708, 760, 748)	ST-novel (149, 2022-09-21)
SAMEA2052275	ERR317155	PRJEB1611	ERR317155	Aeromonas caviae	Pakistan	2010	Human stool	MSD	PMID: 38451244, PMID: 34752446	Aeromonas caviae	Clinical	4	aerA,alt,ela,fla,laf,lip	dfrA15, MOX-6, OXA-427, sul1	Cephalosporin, Cephamycin, Diaminopyrimidine, Penam, Sulfonamide	MCR-3.8, MCR-7.1	ST-1321 (198, 172, 151, 198, 252, 207)	ST-novel (149, 2022-07-13)
SAMEA2051638	ERR317156	PRJEB1611	ERR317156	Aeromonas dhakensis	Pakistan	2010	Human stool	MSD	PMID: 38451244, PMID: 34752446	Aeromonas dhakensis	Clinical	6	aerA,alt,ascF-G,ela,fla,hlyA,laf,lip	AQU-1, cphA7, OXA-724	Carbapenem, Cephalosporin, Penam	MCR-7.1	ST-1635 (703, 437, 697, 710, 98, 580)
SAMEA2051639	ERR317157	PRJEB1611	ERR317157	Aeromonas veronii	Pakistan	2010	Human stool	asymptomatic	PMID: 38451244, PMID: 34752446	Aeromonas veronii	Clinical	16	act,ascF-G,laf	CEPH-A3, OXA-12	Carbapenem, Cephalosporin, Penam	MCR-7.1	ST-1965 (932, 139, 924, 962, 529, 1006)
SAMEA2052276	ERR317158	PRJEB1611	ERR317158	Aeromonas enteropelogenes	Pakistan	2010	Human stool	MSD	PMID: 38451244, PMID: 34752446	Aeromonas enteropelogenes	Clinical	9	aerA,fla,laf	TRU-1	Cephalosporin, Penam	MCR-7.1	ST-1636 (157, 243, 250, 646, 734, 699)	ST-novel (149, 2022-09-21)
SAMEA2051640	ERR317159	PRJEB1611	ERR317159	Aeromonas dhakensis	Pakistan	2010	Human stool	MSD	PMID: 38451244, PMID: 34752446	Aeromonas dhakensis	Clinical	6	aerA,alt,ela,fla,hlyA,laf,lip	AQU-1, cphA2, OXA-724	Carbapenem, Cephalosporin, Penam	MCR-7.1	ST-1628 (238, 315, 391, 714, 766, 279)
SAMEA2051641	ERR317160	PRJEB1611	ERR317160	Aeromonas caviae	Pakistan	2010	Human stool	MSD	PMID: 38451244, PMID: 34752446	Aeromonas caviae	Clinical	4	aerA,alt,ela,lip	MOX-6, OXA-427	Cephalosporin, Cephamycin, Penam	MCR-7.1	ST-1863 (96, 810, 565, 347, 742, 197)
SAMEA2052277	ERR317161	PRJEB1611	ERR317161	Aeromonas veronii	Pakistan	2008	Human stool	MSD	PMID: 38451244, PMID: 34752446	Aeromonas veronii	Clinical	16	act,aerA,ela,laf,lip	CEPH-A3, FOX-7, OXA-12	Carbapenem, Cephalosporin, Cephamycin, Penam	MCR-7.1	ST-1987 (937, 50, 935, 972, 1068, 334)
SAMEA2051642	ERR317162	PRJEB1611	ERR317162	Aeromonas dhakensis	Pakistan	2008	Human stool	MSD	PMID: 38451244, PMID: 34752446	Aeromonas dhakensis	Clinical	6	aerA,alt,ela,fla,hlyA,lip	AQU-3, cphA2, OXA-724	Carbapenem, Cephalosporin, Penam	MCR-7.1	ST-1630 (510, 472, 496, 505, 730, 430)
SAMEA2051643	ERR317163	PRJEB1611	ERR317163	Aeromonas caviae	Pakistan	2008	Human stool	MSD	PMID: 38451244, PMID: 34752446	Aeromonas caviae	Clinical	4	aerA,alt,ela,fla,laf,lip	APH(3'')-Ib, APH(6)-Id, MOX-6, OXA-427	Aminoglycoside, Cephalosporin, Cephamycin, Penam	MCR-7.1, MCR-3.8	ST-313 (198, 179, 151, 198, 252, 207)
SAMEA2052278	ERR317164	PRJEB1611	ERR317164	Aeromonas veronii	Pakistan	2008	Human stool	asymptomatic	PMID: 38451244, PMID: 34752446	Aeromonas veronii	Clinical	16	act,aerA,ascF-G,ela,fla,laf	CEPH-A3, OXA-12	Carbapenem, Cephalosporin, Penam	MCR-7.1	ST-1785 (681, 609, 668, 686, 731, 560)
SAMEA2051644	ERR317165	PRJEB1611	ERR317165	Aeromonas caviae	Pakistan	2008	Human stool	MSD	PMID: 38451244, PMID: 34752446	Aeromonas caviae	Clinical	4	alt,ela,laf,lip	MOX-2, OXA-427	Cephalosporin, Cephamycin, Penam	MCR-7.1	ST-1438 (96, 100, 91, 94, 408, 96)
SAMEA2051645	ERR317166	PRJEB1611	ERR317166	Aeromonas caviae	Pakistan	2008	Human stool	asymptomatic	PMID: 38451244, PMID: 34752446	Aeromonas caviae	Clinical	4	aerA,alt,ela,fla,lip	CMY-59, MOX-5, OXA-427	Cephalosporin, Cephamycin, Penam	MCR-7.1	ST-1590 (682, 96, 669, 308, 614, 725)
SAMEA2052279	ERR317167	PRJEB1611	ERR317167	Aeromonas caviae	Pakistan	2008	Human stool	MSD	PMID: 38451244, PMID: 34752446	Aeromonas caviae	Clinical	4	aerA,alt,ela,fla,lip	MOX-6, OXA-427	Cephalosporin, Cephamycin, Penam	MCR-3.8, MCR-9, MCR-7.1	ST-313 (198, 179, 151, 198, 252, 207)
SAMEA2051646	ERR317168	PRJEB1611	ERR317168	Aeromonas enteropelogenes	Pakistan	2008	Human stool	MSD	PMID: 38451244, PMID: 34752446	Aeromonas enteropelogenes	Clinical	9	aerA,fla,laf	TRU-1	Cephalosporin, Penam	MCR-7.1	ST-1962 (930, 848, 334, 960, 1053, 1004)
SAMEA2051647	ERR317169	PRJEB1611	ERR317169	Aeromonas veronii	Pakistan	2008	Human stool	MSD	PMID: 38451244, PMID: 34752446	Aeromonas veronii	Clinical	15	act,aerA,ela,lip	cphA8, OXA-12	Carbapenem, Cephalosporin, Penam	MCR-7.1	ST-1704 (592, 531, 649, 694, 89, 733)
SAMEA2052280	ERR317170	PRJEB1611	ERR317170	Aeromonas caviae	Pakistan	2008	Human stool	MSD	PMID: 38451244, PMID: 34752446	Aeromonas caviae	Clinical	4	aerA,alt,ela,fla,lip	ANT(3'')-IIa, APH(3'')-Ib, APH(6)-Id, CMY-59, floR, MOX-6, OXA-427, sul2, tet(G)	Aminoglycoside, Cephalosporin, Cephamycin, Penam, Phenicol, Sulfonamide, Tetracycline	MCR-7.1	ST-1540 (96, 617, 565, 347, 174, 569)
SAMEA2051648	ERR317171	PRJEB1611	ERR317171	Aeromonas caviae	Pakistan	2009	Human stool	MSD	PMID: 38451244, PMID: 34752446	Aeromonas caviae	Clinical	4	alt,ela,lip	MOX-6, OXA-427	Cephalosporin, Cephamycin, Penam	MCR-7.1	ST-1860 (101, 102, 236, 308, 96, 723)
SAMEA2051649	ERR317172	PRJEB1611	ERR317172	Aeromonas veronii	Pakistan	2009	Human stool	MSD	PMID: 38451244, PMID: 34752446	Aeromonas veronii	Clinical	16	act,fla,lip	CEPH-A3, OXA-12	Carbapenem, Cephalosporin, Penam	MCR-7.1	ST-1876 (85, 814, 87, 92, 1008, 968)
SAMEA2052281	ERR317173	PRJEB1611	ERR317173	Aeromonas caviae	Pakistan	2009	Human stool	asymptomatic	PMID: 38451244, PMID: 34752446	Aeromonas caviae	Clinical	4	alt,ela,fla,lip	MOX-5, OXA-427	Cephalosporin, Cephamycin, Penam	MCR-7.1	ST-1471 (92, 213, 201, 569, 611, 216)
SAMEA2051650	ERR317174	PRJEB1611	ERR317174	Aeromonas enteropelogenes	Pakistan	2009	Human stool	asymptomatic	PMID: 38451244, PMID: 34752446	Aeromonas enteropelogenes	Clinical	9	aerA,fla,laf	ANT(3'')-IIa, cmlA5, dfrA15, OXA-10, sul1, tet(A), TRU-1	Aminoglycoside, Cephalosporin, Diaminopyrimidine, Penam, Phenicol, Sulfonamide, Tetracycline	MCR-7.1	ST-1972 (675, 790, 708, 966, 1060, 1011)
SAMEA2052282	ERR317176	PRJEB1611	ERR317176	Aeromonas veronii	Pakistan	2009	Human stool	MSD	PMID: 38451244, PMID: 34752446	Aeromonas veronii	Clinical	16	act,aerA,fla,laf	CEPH-A3, OXA-12	Carbapenem, Cephalosporin, Penam	MCR-7.1	ST-1733 (542, 241, 169, 531, 348, 259)
SAMEA2051652	ERR317177	PRJEB1611	ERR317177	Aeromonas caviae	Pakistan	2009	Human stool	MSD	PMID: 38451244, PMID: 34752446	Aeromonas caviae	Clinical	4	alt,ela,fla,lip	MOX-7, OXA-427	Cephalosporin, Cephamycin, Penam	MCR-7.1	ST-1553 (706, 632, 588, 713, 765, 393)
SAMEA2051653	ERR317178	PRJEB1611	ERR317178	Aeromonas veronii	Pakistan	2009	Human stool	asymptomatic	PMID: 38451244, PMID: 34752446	Aeromonas veronii	Clinical	16	act,ascF-G,lip	CEPH-A3, OXA-12	Carbapenem, Cephalosporin, Penam	MCR-7.1	ST-1736 (697, 217, 213, 715, 649, 483)
SAMEA2052283	ERR317179	PRJEB1611	ERR317179	Aeromonas veronii	Pakistan	2009	Human stool	asymptomatic	PMID: 38451244, PMID: 34752446	Aeromonas veronii	Clinical	16	act,fla,lip	CEPH-A3, OXA-12	Carbapenem, Cephalosporin, Penam	MCR-7.1	ST-2783 (688, 572, 557, 945, 1011, 799)	ST-novel (344, 2025-02-04)
SAMEA2051654	ERR317180	PRJEB1611	ERR317180	Aeromonas veronii	Pakistan	2009	Human stool	MSD	PMID: 38451244, PMID: 34752446	Aeromonas veronii	Clinical	16	act,ascF-G,ela,fla,lip	cphA4, OXA-12	Carbapenem, Cephalosporin, Penam	MCR-7.1	ST-1789 (697, 92, 688, 630, 670, 741)
SAMEA2052284	ERR317182	PRJEB1611	ERR317182	Aeromonas veronii	Pakistan	2010	Human stool	MSD	PMID: 38451244, PMID: 34752446	Aeromonas veronii	Clinical	16	act,aerA,ascF-G,ela,fla,laf,lip	CEPH-A3, OXA-12	Carbapenem, Cephalosporin, Penam	MCR-7.1	ST-1862 (586, 91, 561, 573, 90, 229)
SAMEA2051656	ERR317183	PRJEB1611	ERR317183	Aeromonas caviae	Pakistan	2010	Human stool	asymptomatic	PMID: 38451244, PMID: 34752446	Aeromonas caviae	Clinical	4	aerA,alt,ela,lip	ANT(3'')-IIa, dfrA1, MOX-6, OXA-427, SAT-1, sul2	Aminoglycoside, Cephalosporin, Cephamycin, Diaminopyrimidine, Nucleoside, Penam, Sulfonamide	MCR-7.1	ST-1462 (96, 12, 198, 159, 174, 197)
SAMEA2052285	ERR317185	PRJEB1611	ERR317185	Aeromonas caviae	Pakistan	2010	Human stool	MSD	PMID: 38451244, PMID: 34752446	Aeromonas caviae	Clinical	4	alt,ela,fla,lip	MOX-5, OXA-427	Cephalosporin, Cephamycin, Penam	MCR-7.1	ST-1490 (348, 109, 368, 624, 174, 197)
SAMEA2051659	ERR317187	PRJEB1611	ERR317187	Aeromonas caviae	Pakistan	2010	Human stool	MSD	PMID: 38451244, PMID: 34752446	Aeromonas caviae	Clinical	4	aerA,alt,ela,fla,laf,lip	MOX-8, OXA-427	Cephalosporin, Cephamycin, Penam	MCR-7.1	ST-1916 (198, 179, 170, 167, 185, 179)
SAMEA2051774	ERR317189	PRJEB1611	ERR317189	Aeromonas caviae	Pakistan	2010	Human stool	asymptomatic	PMID: 38451244, PMID: 34752446	Aeromonas caviae	Clinical	4	aerA,alt,ela,fla,laf,lip	ANT(3'')-IIa, catI, dfrA1, OXA-427, sul1	Aminoglycoside, Cephalosporin, Diaminopyrimidine, Penam, Phenicol, Sulfonamide	MCR-7.1	ST-1908 (377, 179, 93, 532, 174, 159)
SAMEA2051775	ERR317190	PRJEB1611	ERR317190	Aeromonas veronii	Pakistan	2010	Human stool	MSD	PMID: 38451244, PMID: 34752446	Aeromonas veronii	Clinical	16	act,aerA,ascF-G,ela,lip	cphA4, OXA-12	Carbapenem, Cephalosporin, Penam	MCR-7.1	ST-1985 (697, 554, 598, 630, 649, 483)
SAMEA2052390	ERR317191	PRJEB1611	ERR317191	Aeromonas caviae	Pakistan	2008	Human stool	asymptomatic	PMID: 38451244, PMID: 34752446	Aeromonas caviae	Clinical	4	aerA,alt,ela,fla,lip	APH(3'')-Ib, APH(6)-Id, floR, MOX-6, OXA-427, sul2, tet(E)	Aminoglycoside, Cephalosporin, Cephamycin, Penam, Phenicol, Sulfonamide, Tetracycline	MCR-7.1	ST-1822 (664, 179, 198, 638, 104, 905)
SAMEA2051776	ERR317192	PRJEB1611	ERR317192	Aeromonas veronii	Pakistan	2008	Human stool	MSD	PMID: 38451244, PMID: 34752446	Aeromonas veronii	Clinical	16	act,aerA,ascF-G,ela,laf,lip	CEPH-A3, OXA-12	Carbapenem, Cephalosporin, Penam	MCR-7.1	ST-1888 (911, 89, 891, 934, 1013, 975)
SAMEA2051777	ERR317193	PRJEB1611	ERR317193	Aeromonas dhakensis	Pakistan	2008	Human stool	MSD	PMID: 38451244, PMID: 34752446	Aeromonas dhakensis	Clinical	6	alt,ascF-G,ela,fla,hlyA,laf,lip	AQU-1, cphA7, OXA-724	Carbapenem, Cephalosporin, Penam	MCR-7.1	ST-1633 (685, 143, 674, 690, 736, 728)
SAMEA2052391	ERR317194	PRJEB1611	ERR317194	Aeromonas veronii	Pakistan	2008	Human stool	MSD	PMID: 38451244, PMID: 34752446	Aeromonas veronii	Clinical	16	act,aerA	cphA4, dfrA17, OXA-12, sul1, tet(A)	Carbapenem, Cephalosporin, Diaminopyrimidine, Penam, Sulfonamide, Tetracycline	MCR-7.1	ST-1885 (367, 551, 890, 363, 393, 392)
SAMEA2051778	ERR317195	PRJEB1611	ERR317195	Aeromonas caviae	Pakistan	2008	Human stool	MSD	PMID: 38451244, PMID: 34752446	Aeromonas caviae	Clinical	4	alt,ela,laf,lip	MOX-3, OXA-427	Cephalosporin, Cephamycin, Penam	MCR-7.1	ST-1592 (684, 234, 671, 688, 732, 727)
SAMEA2051779	ERR317196	PRJEB1611	ERR317196	Aeromonas caviae	Pakistan	2008	Human stool	MSD	PMID: 38451244, PMID: 34752446	Aeromonas caviae	Clinical	4	aerA,alt,ela,fla,lip	APH(3'')-Ib, APH(6)-Id, CMY-59, dfrA1, floR, MOX-6, OXA-427, sul2	Aminoglycoside, Cephalosporin, Cephamycin, Diaminopyrimidine, Penam, Phenicol, Sulfonamide	MCR-7.1	ST-1443 (96, 213, 93, 347, 498, 569)
SAMEA2052392	ERR317197	PRJEB1611	ERR317197	Aeromonas caviae	Pakistan	2009	Human stool	MSD	PMID: 38451244, PMID: 34752446	Aeromonas caviae	Clinical	4	alt,ela,laf,lip	MOX-7, OXA-427	Cephalosporin, Cephamycin, Penam	MCR-7.1	ST-1597 (690, 267, 681, 696, 744, 561)
SAMEA7225349	ERR4559342	PRJEB15489	ERR4559342	Aeromonas caviae	Pakistan	2010	Human stool	MSD	PMID: 38451244	Aeromonas caviae	Clinical	4	aerA,alt,ela,fla,lip	aadA2, dfrA12, MOX-8, OXA-427, sul1	Aminoglycoside, Cephalosporin, Cephamycin, Diaminopyrimidine, Penam, Sulfonamide	MCR-7.1	ST-2784 (198, 600, 565, 198, 174, 207)	ST-novel (344, 2025-02-04)
SAMEA7225351	ERR4559343	PRJEB15489	ERR4559343	Aeromonas caviae	Pakistan	2010	Human stool	MSD	PMID: 38451244	Aeromonas caviae	Clinical	4	alt,ela,fla,laf,lip	APH(3'')-Ib, APH(6)-Id, floR, MOX-5, OXA-427, sul2, tet(G)	Aminoglycoside, Cephalosporin, Cephamycin, Penam, Phenicol, Sulfonamide, Tetracycline	MCR-7.1	ST-2785 (89, 12, 768, 595, 251, 1328)	ST-novel (344, 2025-02-04)
SAMEA7225350	ERR4559344	PRJEB15489	ERR4559344	Aeromonas caviae	Pakistan	2010	Human stool	asymptomatic	PMID: 38451244	Aeromonas caviae	Clinical	4	alt,ela,fla,lip	aadA2, dfrA12, MOX-8, OXA-427, sul1	Aminoglycoside, Cephalosporin, Cephamycin, Diaminopyrimidine, Penam, Sulfonamide	MCR-7.1	ST-2784 (198, 600, 565, 198, 174, 207)	ST-novel (344, 2025-02-04)
SAMEA7225348	ERR4559345	PRJEB15489	ERR4559345	Aeromonas caviae	Pakistan	2010	Human stool	MSD	PMID: 38451244	Aeromonas caviae	Clinical	4	aerA,alt,lip	MCR-3, MCR-3.6, MOX-6, OXA-2, OXA-427, sul1	Carbapenem, Cephalosporin, Cephamycin, Penam, Peptide, Sulfonamide	MCR-7.1	ST-1516 (96, 233, 519, 159, 97, 159)
SAMEA7225355	ERR4559346	PRJEB15489	ERR4559346	Aeromonas veronii	Pakistan	2010	Human stool	MSD	PMID: 38451244	Aeromonas veronii	Clinical	16	act,aerA,ascF-G,fla,laf,lip	cphA4, OXA-12	Carbapenem, Cephalosporin, Penam	MCR-7.1	ST-3355 (1428, 1263, 1028, 1475, 1671, 1540)	ST-novel (344, 2025-02-17)
SAMEA7225354	ERR4559347	PRJEB15489	ERR4559347	Aeromonas caviae	Pakistan	2010	Human stool	MSD	PMID: 38451244	Aeromonas caviae	Clinical	4	aerA,alt,ela,fla,lip	APH(3'')-Ib, APH(6)-Id, dfrA1, floR, MOX-6, OXA-427, sul2	Aminoglycoside, Cephalosporin, Cephamycin, Diaminopyrimidine, Penam, Phenicol, Sulfonamide	MCR-7.1	ST-1528 (96, 233, 565, 96, 177, 158)
SAMEA7225353	ERR4559348	PRJEB15489	ERR4559348	Aeromonas caviae	Pakistan	2010	Human stool	asymptomatic	PMID: 38451244	Aeromonas caviae	Clinical	4	aerA,alt,ela,fla,lip	MOX-3, OXA-427, QnrS2	Cephalosporin, Cephamycin, Fluoroquinolone, Penam	MCR-7.1	ST-2786 (13, 267, 1018, 445, 1173, 96)	ST-novel (344, 2025-02-04)
SAMEA7225356	ERR4559349	PRJEB15489	ERR4559349	Aeromonas caviae	Pakistan	2010	Human stool	asymptomatic	PMID: 38451244	Aeromonas caviae	Clinical	4	aerA,alt,ela,fla,lip	MCR-3, MCR-3.3, MOX-6, OXA-427, QnrS2	Cephalosporin, Cephamycin, Fluoroquinolone, Penam, Peptide	MCR-7.1	ST-3356 (348, 532, 368, 159, 851, 565)	ST-novel (344, 2025-02-17)
SAMEA7225358	ERR4559350	PRJEB15489	ERR4559350	Aeromonas veronii	Pakistan	2010	Human stool	MSD	PMID: 38451244	Aeromonas veronii	Clinical	16	act,aerA,fla,lip	cphA4, OXA-12	Carbapenem, Cephalosporin, Penam	MCR-7.1	ST-3357 (610, 789, 213, 818, 971, 1445)	ST-novel (344, 2025-02-17)
SAMEA7225361	ERR4559351	PRJEB15489	ERR4559351	Aeromonas dhakensis	Pakistan	2010	Human stool	MSD	PMID: 38451244	Aeromonas dhakensis	Clinical	6	aerA,alt,ela,fla,hlyA,lip	AQU-3, imiH, OXA-724	Carbapenem, Cephalosporin, Penam	MCR-7.1	ST-3358 (1429, 143, 1411, 541, 563, 1541)	ST-novel (344, 2025-02-17)
SAMEA7225360	ERR4559352	PRJEB15489	ERR4559352	Aeromonas caviae	Pakistan	2010	Human stool	MSD	PMID: 38451244	Aeromonas caviae	Clinical	4	aerA,alt,ela,fla,lip	ANT(3'')-IIa, dfrA15, MOX-8, OXA-427, sul1, tet(E)	Aminoglycoside, Cephalosporin, Cephamycin, Diaminopyrimidine, Penam, Sulfonamide, Tetracycline	MCR-7.1	ST-3359 (96, 367, 163, 1476, 97, 402)	ST-novel (344, 2025-02-17)
SAMEA7225362	ERR4559353	PRJEB15489	ERR4559353	Aeromonas veronii	Pakistan	2010	Human stool	MSD	PMID: 38451244	Aeromonas veronii	Clinical	16	act,aerA,ascF-G,fla,lip	CEPH-A3, OXA-12	Carbapenem, Cephalosporin, Penam	MCR-7.1	ST-3360 (319, 217, 213, 630, 1672, 1542)	ST-novel (344, 2025-02-17)
SAMEA7225366	ERR4559354	PRJEB15489	ERR4559354	Aeromonas veronii	Pakistan	2010	Human stool	MSD	PMID: 38451244	Aeromonas veronii	Clinical	16	act,aerA,ascF-G,fla,laf,lip	CEPH-A3, OXA-12	Carbapenem, Cephalosporin, Penam	MCR-7.1	ST-3360 (319, 217, 213, 630, 1672, 1542)	ST-novel (344, 2025-02-17)
SAMEA7225363	ERR4559355	PRJEB15489	ERR4559355	Aeromonas veronii	Pakistan	2010	Human stool	MSD	PMID: 38451244	Aeromonas veronii	Clinical	16	act,aerA,ascF-G,fla,lip	cphA4, OXA-12	Carbapenem, Cephalosporin, Penam	MCR-7.1	ST-3361 (151, 89, 317, 149, 155, 150)	ST-novel (344, 2025-02-17)
SAMEA7225365	ERR4559356	PRJEB15489	ERR4559356	Aeromonas caviae	Pakistan	2010	Human stool	MSD	PMID: 38451244	Aeromonas caviae	Clinical	4	alt,ela,fla,lip	MOX-6, OXA-427	Cephalosporin, Cephamycin, Penam	MCR-7.1	ST-1610 (159, 633, 701, 460, 767, 754)
SAMEA7225364	ERR4559357	PRJEB15489	ERR4559357	Aeromonas caviae	Pakistan	2010	Human stool	asymptomatic	PMID: 38451244	Aeromonas caviae	Clinical	4	aerA,alt,ela,fla,laf,lip	MOX-5, OXA-427, QnrS2	Cephalosporin, Cephamycin, Fluoroquinolone, Penam	MCR-7.1	ST-1935 (92, 837, 218, 443, 1040, 990)
SAMEA7225367	ERR4559358	PRJEB15489	ERR4559358	Aeromonas veronii	Pakistan	2010	Human stool	asymptomatic	PMID: 38451244	Aeromonas veronii	Clinical	16	act,aerA,ascF-G,ela,lip	cphA6, FOX-3, OXA-12	Carbapenem, Cephalosporin, Cephamycin, Penam	MCR-7.1	ST-3362 (1360, 202, 124, 1406, 1673, 1467)	ST-novel (344, 2025-02-17)
SAMEA7225368	ERR4559359	PRJEB15489	ERR4559359	Aeromonas caviae	Pakistan	2010	Human stool	MSD	PMID: 38451244	Aeromonas caviae	Clinical	4	aerA,alt,ela,fla,laf,lip	dfrA15, MOX-6, OXA-427, sul1	Cephalosporin, Cephamycin, Diaminopyrimidine, Penam, Sulfonamide	MCR-3.8, MCR-7.1	ST-1446 (101, 179, 151, 198, 252, 207)
SAMEA7225369	ERR4559360	PRJEB15489	ERR4559360	Aeromonas caviae	Pakistan	2011	Human stool	MSD	PMID: 38451244	Aeromonas caviae	Clinical	4	aerA,alt,ela,laf,lip	MOX-6, OXA-427	Cephalosporin, Cephamycin, Penam	MCR-7.1	ST-1591 (683, 500, 670, 687, 251, 726)
SAMEA7225370	ERR4559361	PRJEB15489	ERR4559361	Aeromonas dhakensis	Pakistan	2010	Human stool	MSD	PMID: 38451244	Aeromonas dhakensis	Clinical	6	aerA,alt,ela,fla,hlyA,lip	AQU-2, imiH, OXA-724	Carbapenem, Cephalosporin, Penam	MCR-7.1	ST-701 (510, 472, 496, 505, 100, 430)
SAMEA7225371	ERR4559362	PRJEB15489	ERR4559362	Aeromonas veronii	Pakistan	2010	Human stool	MSD	PMID: 38451244	Aeromonas veronii	Clinical	16	act,ascF-G,lip	CEPH-A3, OXA-12, tet(E)	Carbapenem, Cephalosporin, Penam, Tetracycline	MCR-7.1	ST-1740 (319, 89, 317, 322, 228, 760)
SAMEA7225375	ERR4559363	PRJEB15489	ERR4559363	Aeromonas veronii	Pakistan	2011	Human stool	MSD	PMID: 38451244	Aeromonas veronii	Clinical	16	act,aerA,fla,laf	cphA4, OXA-12	Carbapenem, Cephalosporin, Penam	MCR-7.1	ST-1733 (542, 241, 169, 531, 348, 259)
SAMEA7225376	ERR4559364	PRJEB15489	ERR4559364	Aeromonas caviae	Pakistan	2011	Human stool	asymptomatic	PMID: 38451244	Aeromonas caviae	Clinical	4	aerA,alt,ela,fla,laf,lip	MOX-5, OXA-427	Cephalosporin, Cephamycin, Penam	MCR-7.1	ST-1490 (348, 109, 368, 624, 174, 197)
SAMEA7225377	ERR4559365	PRJEB15489	ERR4559365	Aeromonas dhakensis	Pakistan	2011	Human stool	asymptomatic	PMID: 38451244	Aeromonas dhakensis	Clinical	6	aerA,alt,ela,fla,hlyA,lip	AQU-1, cphA7, OXA-724	Carbapenem, Cephalosporin, Penam	MCR-7.1	ST-1618 (347, 103, 94, 97, 771, 430)
SAMEA7225379	ERR4559366	PRJEB15489	ERR4559366	Aeromonas caviae	Pakistan	2008	Human stool	MSD	PMID: 38451244	Aeromonas caviae	Clinical	4	aerA,alt,ela,laf,lip	MOX-6, OXA-427	Cephalosporin, Cephamycin, Penam	MCR-7.1	ST-1591 (683, 500, 670, 687, 251, 726)
SAMEA7225378	ERR4559367	PRJEB15489	ERR4559367	Aeromonas caviae	Pakistan	2008	Human stool	MSD	PMID: 38451244	Aeromonas caviae	Clinical	4	alt,ela,fla,lip	MOX-6, OXA-427	Cephalosporin, Cephamycin, Penam	MCR-7.1	ST-1530 (96, 233, 565, 347, 174, 197)
SAMEA7225380	ERR4559368	PRJEB15489	ERR4559368	Aeromonas caviae	Pakistan	2008	Human stool	MSD	PMID: 38451244	Aeromonas caviae	Clinical	4	aerA,alt,ela,fla,lip	MOX-6, OXA-427	Cephalosporin, Cephamycin, Penam	MCR-7.1	ST-1532 (372, 233, 565, 347, 174, 744)
SAMEA7225381	ERR4559369	PRJEB15489	ERR4559369	Aeromonas caviae	Pakistan	2008	Human stool	MSD	PMID: 38451244	Aeromonas caviae	Clinical	4	aerA,alt,ela,fla,laf,lip	dfrA15, MOX-6, OXA-427, sul1	Cephalosporin, Cephamycin, Diaminopyrimidine, Penam, Sulfonamide	MCR-7.1, MCR-3.8	ST-313 (198, 179, 151, 198, 252, 207)
SAMEA7225384	ERR4559370	PRJEB15489	ERR4559370	Aeromonas caviae	Pakistan	2008	Human stool	asymptomatic	PMID: 38451244	Aeromonas caviae	Clinical	4	alt,ela,fla,lip	ANT(3'')-IIa, APH(3'')-Ib, APH(6)-Id, arr-2, cmlA5, CMY-59, dfrA23, MOX-6, mphE, msrE, OXA-10, OXA-427, sul1, sul2, tet(A)	Aminoglycoside, Cephalosporin, Cephamycin, Diaminopyrimidine, Lincosamide, Macrolide, Oxazolidinone, Penam, Phenicol, Pleuromutilin, Rifamycin, Streptogramin, Sulfonamide, Tetracycline	MCR-7.1	ST-1485 (95, 615, 236, 692, 738, 340)
SAMEA7225382	ERR4559371	PRJEB15489	ERR4559371	Aeromonas caviae	Pakistan	2009	Human stool	MSD	PMID: 38451244	Aeromonas caviae	Clinical	4	aerA,alt,ela,fla,laf,lip	AAC(3)-IId, AAC(6')-Ib9, ANT(3'')-IIa, cmlA5, CMY-59, dfrA14, MOX-8, OXA-10, OXA-427, qacH, QnrVC4, VEB-1	Aminoglycoside, Cephalosporin, Cephamycin, Diaminopyrimidine, Fluoroquinolone, Monobactam, Penam, Phenicol	MCR-7.1	ST-1598 (692, 162, 683, 698, 177, 197)
SAMEA7225383	ERR4559372	PRJEB15489	ERR4559372	Aeromonas veronii	Pakistan	2009	Human stool	MSD	PMID: 38451244	Aeromonas veronii	Clinical	16	act,aerA,ascF-G,ela,fla,lip	CEPH-A3, OXA-12	Carbapenem, Cephalosporin, Penam	MCR-7.1	ST-3363 (775, 1264, 1303, 1477, 1468, 1543)	ST-novel (344, 2025-02-17)
SAMEA7225385	ERR4559373	PRJEB15489	ERR4559373	Aeromonas caviae	Pakistan	2010	Human stool	MSD	PMID: 38451244	Aeromonas caviae	Clinical	4	aerA,alt,ela,fla,lip	ANT(3'')-IIa, dfrA1, MOX-6, OXA-427, SAT-1, sul2	Aminoglycoside, Cephalosporin, Cephamycin, Diaminopyrimidine, Nucleoside, Penam, Sulfonamide	MCR-7.1	ST-1462 (96, 12, 198, 159, 174, 197)
SAMEA7225386	ERR4559374	PRJEB15489	ERR4559374	Aeromonas veronii	Pakistan	2010	Human stool	asymptomatic	PMID: 38451244	Aeromonas veronii	Clinical	16	act,aerA,ascF-G,ela,fla,lip	cphA6, FOX-3, OXA-12	Carbapenem, Cephalosporin, Cephamycin, Penam	MCR-7.1	ST-3362 (1360, 202, 124, 1406, 1673, 1467)	ST-novel (344, 2025-02-17)
SAMEA7225387	ERR4559375	PRJEB15489	ERR4559375	Aeromonas veronii	Pakistan	2008	Human stool	asymptomatic	PMID: 38451244	Aeromonas veronii	Clinical	16	act,aerA,fla,lip	CEPH-A3, OXA-12	Carbapenem, Cephalosporin, Penam	MCR-7.1	ST-1786 (688, 614, 676, 322, 359, 730)
SAMEA7225388	ERR4559376	PRJEB15489	ERR4559376	Aeromonas enteropelogenes	Pakistan	2008	Human stool	MSD	PMID: 38451244	Aeromonas enteropelogenes	Clinical	9	aerA,alt,fla,laf	QnrVC1, TRU-1	Cephalosporin, Fluoroquinolone, Penam	MCR-7.1	ST-1636 (157, 243, 250, 646, 734, 699)	ST-novel (149, 2022-09-21)
SAMEA7225389	ERR4559377	PRJEB15489	ERR4559377	Aeromonas veronii	Pakistan	2008	Human stool	MSD	PMID: 38451244	Aeromonas veronii	Clinical	16	act,aerA,fla,lip	cphA4, OXA-12	Carbapenem, Cephalosporin, Penam	MCR-7.1	ST-3364 (68, 273, 82, 750, 225, 1010)	ST-novel (344, 2025-02-17)
SAMEA7225390	ERR4559378	PRJEB15489	ERR4559378	Aeromonas caviae	Pakistan	2008	Human stool	MSD	PMID: 38451244	Aeromonas caviae	Clinical	4	aerA,alt,ela,fla,lip	MOX-5, OXA-427, tet(E)	Cephalosporin, Cephamycin, Penam, Tetracycline	MCR-7.1	ST-2044 (92, 96, 816, 95, 912, 94)
SAMEA7225391	ERR4559379	PRJEB15489	ERR4559379	Aeromonas caviae	Pakistan	2008	Human stool	MSD	PMID: 38451244	Aeromonas caviae	Clinical	4	aerA,alt,ela,fla,lip	APH(3'')-Ib, APH(6)-Id, floR, MOX-6, OXA-427, sul2, tet(G)	Aminoglycoside, Cephalosporin, Cephamycin, Penam, Phenicol, Sulfonamide, Tetracycline	MCR-7.1	ST-2787 (96, 179, 368, 1262, 714, 641)	ST-novel (344, 2025-02-04)
SAMEA7225392	ERR4559380	PRJEB15489	ERR4559380	Aeromonas veronii	Pakistan	2008	Human stool	MSD	PMID: 38451244	Aeromonas veronii	Clinical	16	act,aerA,ascF-G,ela,fla,laf,lip	CEPH-A3, OXA-12	Carbapenem, Cephalosporin, Penam	MCR-7.1	ST-1787 (711, 91, 677, 693, 90, 229)
SAMEA7225393	ERR4559381	PRJEB15489	ERR4559381	Aeromonas dhakensis	Pakistan	2008	Human stool	MSD	PMID: 38451244	Aeromonas dhakensis	Clinical	6	act,aerA,alt,ast,ela,fla,hlyA,laf,lip	AQU-2, cphA7, OXA-724	Carbapenem, Cephalosporin, Penam	MCR-7.1	ST-1631 (687, 613, 503, 269, 542, 101)
SAMEA7225395	ERR4559382	PRJEB15489	ERR4559382	Aeromonas dhakensis	Pakistan	2008	Human stool	MSD	PMID: 38451244	Aeromonas dhakensis	Clinical	6	aerA,alt,ascF-G,ela,fla,hlyA,laf,lip	AQU-2, imiH, OXA-724	Carbapenem, Cephalosporin, Penam	MCR-7.1	ST-3365 (1430, 437, 1412, 384, 1674, 1544)	ST-novel (344, 2025-02-17)
SAMEA7225394	ERR4559383	PRJEB15489	ERR4559383	Aeromonas caviae	Pakistan	2008	Human stool	asymptomatic	PMID: 38451244	Aeromonas caviae	Clinical	4	aerA,alt,ela,fla,lip	MOX-6, OXA-427, QnrS2	Cephalosporin, Cephamycin, Fluoroquinolone, Penam	MCR-7.1	ST-1485 (95, 615, 236, 692, 738, 340)
SAMEA7225396	ERR4559384	PRJEB15489	ERR4559384	Aeromonas caviae	Pakistan	2008	Human stool	MSD	PMID: 38451244	Aeromonas caviae	Clinical	4	aerA,alt,ela,fla,lip	MOX-8, OXA-427, QnrS2	Cephalosporin, Cephamycin, Fluoroquinolone, Penam	MCR-7.1	ST-1587 (198, 429, 664, 198, 174, 207)
SAMEA7225397	ERR4559385	PRJEB15489	ERR4559385	Aeromonas caviae	Pakistan	2008	Human stool	asymptomatic	PMID: 38451244	Aeromonas caviae	Clinical	4	aerA,alt,ela,laf,lip	MOX-6, OXA-427	Cephalosporin, Cephamycin, Penam	MCR-7.1	ST-2788 (1235, 12, 834, 864, 398, 170)	ST-novel (344, 2025-02-04)
SAMEA7225398	ERR4559386	PRJEB15489	ERR4559386	Aeromonas veronii	Pakistan	2008	Human stool	asymptomatic	PMID: 38451244	Aeromonas veronii	Clinical	16	act,aerA,ascF-G,fla,laf,lip	CEPH-A3, CepS, OXA-12	Carbapenem, Cephalosporin, Penam	MCR-7.1	ST-Unassigned (1431, 672, 327, 1478, 1675, )
SAMEA7225399	ERR4559387	PRJEB15489	ERR4559387	Aeromonas caviae	Pakistan	2008	Human stool	MSD	PMID: 38451244	Aeromonas caviae	Clinical	4	aerA,alt,ela,fla,lip	ANT(3'')-IIa, APH(3'')-Ib, APH(6)-Id, arr-2, cmlA5, CMY-59, dfrA23, MOX-6, mphE, msrE, OXA-10, OXA-427, sul1, sul2, tet(A)	Aminoglycoside, Cephalosporin, Cephamycin, Diaminopyrimidine, Lincosamide, Macrolide, Oxazolidinone, Penam, Phenicol, Pleuromutilin, Rifamycin, Streptogramin, Sulfonamide, Tetracycline	MCR-7.1	ST-1485 (95, 615, 236, 692, 738, 340)
SAMEA7225400	ERR4559388	PRJEB15489	ERR4559388	Aeromonas caviae	Pakistan	2008	Human stool	MSD	PMID: 38451244	Aeromonas caviae	Clinical	4	aerA,alt,ela,fla,lip	MOX-5, OXA-427	Cephalosporin, Cephamycin, Penam	MCR-7.1	ST-2789 (92, 500, 816, 95, 912, 94)	ST-novel (344, 2025-02-04)
SAMEA7225401	ERR4559389	PRJEB15489	ERR4559389	Aeromonas caviae	Pakistan	2008	Human stool	MSD	PMID: 38451244	Aeromonas caviae	Clinical	4	aerA,alt,ela,fla,laf,lip	MOX-5, OXA-427, QnrS2, tet(E)	Cephalosporin, Cephamycin, Fluoroquinolone, Penam, Tetracycline	MCR-7.1	ST-1613 (348, 233, 703, 159, 376, 389)
SAMEA7225402	ERR4559390	PRJEB15489	ERR4559390	Aeromonas enteropelogenes	Pakistan	2008	Human stool	asymptomatic	PMID: 38451244	Aeromonas enteropelogenes	Clinical	9	aerA,fla,laf	aadA2, catI, cmlA1, dfrA5, EreA2, OXA-10, sul1, TEM-1, tet(A), tet(C), TRU-1	Aminoglycoside, Cephalosporin, Diaminopyrimidine, Macrolide, Monobactam, Penam, Penem, Phenicol, Sulfonamide, Tetracycline	MCR-7.1, MCR-3	ST-1881 (579, 327, 334, 339, 364, 358)	ST-novel (149, 2022-09-21)
SAMEA7225403	ERR4559391	PRJEB15489	ERR4559391	Aeromonas veronii	Pakistan	2008	Human stool	MSD	PMID: 38451244	Aeromonas veronii	Clinical	16	act,aerA,ascF-G,ela,fla,lip	AQU-3, cphA4, OXA-12	Carbapenem, Cephalosporin, Penam	MCR-7.1	ST-1778 (660, 594, 646, 665, 708, 708)
SAMEA7225404	ERR4559392	PRJEB15489	ERR4559392	Aeromonas veronii	Pakistan	2008	Human stool	MSD	PMID: 38451244	Aeromonas veronii	Clinical	16	aerA,ascF-G,fla,laf,lip	CEPH-A3, OXA-12	Carbapenem, Cephalosporin, Penam	MCR-7.1	ST-3366 (225, 1265, 1413, 585, 90, 1546)	ST-novel (344, 2025-02-17)
SAMEA7225406	ERR4559393	PRJEB15489	ERR4559393	Aeromonas caviae	Pakistan	2008	Human stool	asymptomatic	PMID: 38451244	Aeromonas caviae	Clinical	4	aerA,alt,ela,fla,laf,lip	MOX-6, OXA-427	Cephalosporin, Cephamycin, Penam	MCR-7.1	ST-2790 (1236, 100, 201, 633, 1414, 587)	ST-novel (344, 2025-02-04)
SAMEA7225408	ERR4559394	PRJEB15489	ERR4559394	Aeromonas caviae	Pakistan	2008	Human stool	MSD	PMID: 38451244	Aeromonas caviae	Clinical	4	aerA,alt,ela,lip	ANT(3'')-IIa, MOX-6, OXA-2, OXA-427, sul1, tet(E)	Aminoglycoside, Carbapenem, Cephalosporin, Cephamycin, Penam, Sulfonamide, Tetracycline	MCR-7.1	ST-1251 (96, 102, 93, 159, 97, 159)	ST-novel (149, 2022-07-13)
SAMEA7225409	ERR4559395	PRJEB15489	ERR4559395	Aeromonas caviae	Pakistan	2008	Human stool	asymptomatic	PMID: 38451244	Aeromonas caviae	Clinical	4	alt,ela,laf,lip	ANT(3'')-IIa, MOX-6, OXA-427, sul1, tet(E), Vang_ACT_CHL	Aminoglycoside, Cephalosporin, Cephamycin, Penam, Phenicol, Sulfonamide, Tetracycline	MCR-7.1	ST-2791 (96, 102, 93, 159, 772, 159)	ST-novel (344, 2025-02-04)
SAMEA7225410	ERR4559396	PRJEB15489	ERR4559396	Aeromonas caviae	Pakistan	2008	Human stool	MSD	PMID: 38451244	Aeromonas caviae	Clinical	4	aerA,alt,ela,fla,lip	MOX-6, OXA-427, tet(E)	Cephalosporin, Cephamycin, Penam, Tetracycline	MCR-7.1	ST-1523 (96, 179, 565, 457, 742, 197)
SAMEA7225411	ERR4559397	PRJEB15489	ERR4559397	Aeromonas enteropelogenes	Pakistan	2008	Human stool	MSD	PMID: 38451244	Aeromonas enteropelogenes	Clinical	9	aerA,fla,laf	cphA7, QnrS2, TRU-1	Carbapenem, Cephalosporin, Fluoroquinolone, Penam	MCR-7.1, MCR-3	ST-1637 (247, 243, 250, 249, 741, 699)
SAMEA7225412	ERR4559398	PRJEB15489	ERR4559398	Aeromonas dhakensis	Pakistan	2008	Human stool	MSD	PMID: 38451244	Aeromonas dhakensis	Clinical	6	act,aerA,alt,ela,hlyA,laf,lip	AQU-3, cphA2, OXA-724	Carbapenem, Cephalosporin, Penam	MCR-7.1	ST-3367 (1339, 302, 132, 378, 943, 969)	ST-novel (344, 2025-02-17)
SAMEA7225413	ERR4559399	PRJEB15489	ERR4559399	Aeromonas dhakensis	Pakistan	2008	Human stool	asymptomatic	PMID: 38451244	Aeromonas dhakensis	Clinical	6	aerA,alt,ela,fla,hlyA,lip	AQU-1, cphA7, OXA-724	Carbapenem, Cephalosporin, Penam	MCR-7.1	ST-3368 (1432, 325, 1414, 522, 1676, 1547)	ST-novel (344, 2025-02-17)
SAMEA7225414	ERR4559400	PRJEB15489	ERR4559400	Aeromonas caviae	Pakistan	2009	Human stool	asymptomatic	PMID: 38451244	Aeromonas caviae	Clinical	4	aerA,alt,ela,fla,laf,lip	MOX-6, OXA-427	Cephalosporin, Cephamycin, Penam	MCR-7.1	ST-2792 (92, 588, 1220, 1263, 721, 170)	ST-novel (344, 2025-02-04)
SAMEA7225415	ERR4559401	PRJEB15489	ERR4559401	Aeromonas caviae	Pakistan	2009	Human stool	MSD	PMID: 38451244	Aeromonas caviae	Clinical	4	alt,ela,laf,lip	AAC(6')-Ib-cr, MexD, MOX-3, OXA-427, sul1, tet(A)	Aminocoumarin, Aminoglycoside, Cephalosporin, Cephamycin, Diaminopyrimidine, Fluoroquinolone, Macrolide, Penam, Phenicol, Sulfonamide, Tetracycline	MCR-7.1	ST-1596 (694, 625, 680, 701, 748, 735)
SAMEA7225416	ERR4559402	PRJEB15489	ERR4559402	Aeromonas dhakensis	Pakistan	2009	Human stool	MSD	PMID: 38451244	Aeromonas dhakensis	Clinical	6	act,aerA,alt,ela,fla,hlyA,lip	AQU-1, cphA7, OXA-724	Carbapenem, Cephalosporin, Penam	MCR-7.1	ST-3369 (534, 483, 241, 400, 415, 732)	ST-novel (344, 2025-02-17)
SAMEA7225417	ERR4559403	PRJEB15489	ERR4559403	Aeromonas caviae	Pakistan	2009	Human stool	MSD	PMID: 38451244	Aeromonas caviae	Clinical	4	aerA,alt,ela,fla,laf,lip	APH(3'')-Ib, APH(6)-Id, catI, MOX-6, OXA-427, sul2, tet(A)	Aminoglycoside, Cephalosporin, Cephamycin, Penam, Phenicol, Sulfonamide, Tetracycline	MCR-3.8, MCR-7.1	ST-313 (198, 179, 151, 198, 252, 207)
SAMEA7225418	ERR4559404	PRJEB15489	ERR4559404	Aeromonas caviae	Pakistan	2009	Human stool	asymptomatic	PMID: 38451244	Aeromonas caviae	Clinical	4	aerA,alt,ela,fla,laf,lip	APH(3'')-Ib, APH(6)-Id, catI, MOX-6, OXA-427, sul2, tet(A)	Aminoglycoside, Cephalosporin, Cephamycin, Penam, Phenicol, Sulfonamide, Tetracycline	MCR-3.8, MCR-7.1	ST-313 (198, 179, 151, 198, 252, 207)
SAMEA7225419	ERR4559405	PRJEB15489	ERR4559405	Aeromonas caviae	Pakistan	2009	Human stool	MSD	PMID: 38451244	Aeromonas caviae	Clinical	4	aerA,alt,ela,fla,laf,lip	dfrA15, MOX-7, OXA-427	Cephalosporin, Cephamycin, Diaminopyrimidine, Penam	MCR-7.1	ST-94 (89, 94, 86, 88, 92, 91)
SAMEA7225420	ERR4559406	PRJEB15489	ERR4559406	Aeromonas enteropelogenes	Pakistan	2009	Human stool	asymptomatic	PMID: 38451244	Aeromonas enteropelogenes	Clinical	9	aerA,fla,laf	TRU-1	Cephalosporin, Penam	MCR-7.1	ST-1638 (330, 557, 309, 613, 652, 665)
SAMEA7225422	ERR4559407	PRJEB15489	ERR4559407	Aeromonas caviae	Pakistan	2009	Human stool	asymptomatic	PMID: 38451244	Aeromonas caviae	Clinical	4	aerA,alt,ela,fla,lip	dfrA15, MOX-8, OXA-427, sul1	Cephalosporin, Cephamycin, Diaminopyrimidine, Penam, Sulfonamide	MCR-7.1	ST-1587 (198, 429, 664, 198, 174, 207)
SAMEA7225423	ERR4559408	PRJEB15489	ERR4559408	Aeromonas caviae	Pakistan	2009	Human stool	MSD	PMID: 38451244	Aeromonas caviae	Clinical	4	aerA,alt,ela,fla,lip	MOX-6, OXA-427	Cephalosporin, Cephamycin, Penam	MCR-7.1	ST-1496 (718, 179, 368, 727, 777, 207)
SAMEA7225424	ERR4559409	PRJEB15489	ERR4559409	Aeromonas caviae	Pakistan	2009	Human stool	MSD	PMID: 38451244	Aeromonas caviae	Clinical	4	aerA,alt,ela,fla,lip	MOX-6, OXA-427	Cephalosporin, Cephamycin, Penam	MCR-7.1	ST-1496 (718, 179, 368, 727, 777, 207)
SAMEA7225425	ERR4559410	PRJEB15489	ERR4559410	Aeromonas caviae	Pakistan	2009	Human stool	MSD	PMID: 38451244	Aeromonas caviae	Clinical	4	aerA,alt,ela,fla,laf,lip	AAC(3)-IId, AAC(6')-Ib9, ANT(3'')-IIa, cmlA5, dfrA14, MOX-8, OXA-10, OXA-427, qacH, QnrVC4, VEB-1	Aminoglycoside, Cephalosporin, Cephamycin, Diaminopyrimidine, Fluoroquinolone, Monobactam, Penam, Phenicol	MCR-7.1	ST-1598 (692, 162, 683, 698, 177, 197)
SAMEA7225426	ERR4559411	PRJEB15489	ERR4559411	Aeromonas caviae	Pakistan	2009	Human stool	MSD	PMID: 38451244	Aeromonas caviae	Clinical	4	aerA,alt,ela,fla,lip	dfrA15, MOX-8, OXA-427, sul1	Cephalosporin, Cephamycin, Diaminopyrimidine, Penam, Sulfonamide	MCR-7.1	ST-1587 (198, 429, 664, 198, 174, 207)
SAMEA7225427	ERR4559412	PRJEB15489	ERR4559412	Aeromonas caviae	Pakistan	2009	Human stool	MSD	PMID: 38451244	Aeromonas caviae	Clinical	4	aerA,alt,ela,laf,lip	MOX-3, OXA-427	Cephalosporin, Cephamycin, Penam	MCR-7.1	ST-1484 (89, 621, 234, 699, 746, 737)
SAMEA7225428	ERR4559413	PRJEB15489	ERR4559413	Aeromonas caviae	Pakistan	2009	Human stool	MSD	PMID: 38451244	Aeromonas caviae	Clinical	4	aerA,alt,ela,fla,laf,lip	MOX-6, OXA-427	Cephalosporin, Cephamycin, Penam	MCR-7.1	ST-1601 (101, 623, 685, 361, 747, 340)
SAMEA7225429	ERR4559414	PRJEB15489	ERR4559414	Aeromonas caviae	Pakistan	2009	Human stool	MSD	PMID: 38451244	Aeromonas caviae	Clinical	4	aerA,alt,ela,lip	ANT(3'')-IIa, APH(3'')-Ib, APH(6)-Id, dfrA1, floR, MOX-6, OXA-427, SAT-1, sul2	Aminoglycoside, Cephalosporin, Cephamycin, Diaminopyrimidine, Nucleoside, Penam, Phenicol, Sulfonamide	MCR-7.1	ST-1533 (693, 233, 565, 159, 174, 197)
SAMEA7225430	ERR4559415	PRJEB15489	ERR4559415	Aeromonas caviae	Pakistan	2009	Human stool	MSD	PMID: 38451244	Aeromonas caviae	Clinical	4	alt,ela,laf,lip	AAC(6')-Ib-cr, MexD, MOX-3, OXA-427, sul1, tet(A)	Aminocoumarin, Aminoglycoside, Cephalosporin, Cephamycin, Diaminopyrimidine, Fluoroquinolone, Macrolide, Penam, Phenicol, Sulfonamide, Tetracycline	MCR-7.1	ST-1596 (694, 625, 680, 701, 748, 735)
SAMEA7225432	ERR4559416	PRJEB15489	ERR4559416	Aeromonas caviae	Pakistan	2009	Human stool	MSD	PMID: 38451244	Aeromonas caviae	Clinical	4	aerA,alt,ela,fla,laf,lip	MOX-7, OXA-427, tet(E)	Cephalosporin, Cephamycin, Penam, Tetracycline	MCR-7.1	ST-1602 (95, 624, 685, 700, 705, 738)
SAMEA7225434	ERR4559417	PRJEB15489	ERR4559417	Aeromonas caviae	Pakistan	2009	Human stool	asymptomatic	PMID: 38451244	Aeromonas caviae	Clinical	4	alt,ela,fla,laf,lip	MOX-7, OXA-427, tet(E)	Cephalosporin, Cephamycin, Penam, Tetracycline	MCR-7.1	ST-1602 (95, 624, 685, 700, 705, 738)
SAMEA7225433	ERR4559418	PRJEB15489	ERR4559418	Aeromonas caviae	Pakistan	2009	Human stool	asymptomatic	PMID: 38451244	Aeromonas caviae	Clinical	4	alt,ela,fla,laf,lip	MOX-7, OXA-427, tet(E)	Cephalosporin, Cephamycin, Penam, Tetracycline	MCR-7.1	ST-1602 (95, 624, 685, 700, 705, 738)
SAMEA7225435	ERR4559419	PRJEB15489	ERR4559419	Aeromonas caviae	Pakistan	2009	Human stool	MSD	PMID: 38451244	Aeromonas caviae	Clinical	4	alt,ela,laf,lip	AAC(6')-Ib-cr, MexD, MOX-3, OXA-427, sul1, tet(A)	Aminocoumarin, Aminoglycoside, Cephalosporin, Cephamycin, Diaminopyrimidine, Fluoroquinolone, Macrolide, Penam, Phenicol, Sulfonamide, Tetracycline	MCR-7.1	ST-1596 (694, 625, 680, 701, 748, 735)
SAMEA7225436	ERR4559420	PRJEB15489	ERR4559420	Aeromonas caviae	Pakistan	2009	Human stool	MSD	PMID: 38451244	Aeromonas caviae	Clinical	4	alt,ela,laf,lip	AAC(6')-Ib-cr, MexD, MOX-3, OXA-427, QnrS2, sul1, tet(A)	Aminocoumarin, Aminoglycoside, Cephalosporin, Cephamycin, Diaminopyrimidine, Fluoroquinolone, Macrolide, Penam, Phenicol, Sulfonamide, Tetracycline	MCR-7.1	ST-1596 (694, 625, 680, 701, 748, 735)
SAMEA7225437	ERR4559421	PRJEB15489	ERR4559421	Aeromonas caviae	Pakistan	2009	Human stool	asymptomatic	PMID: 38451244	Aeromonas caviae	Clinical	4	alt,ela,laf,lip	AAC(6')-Ib-cr, MexD, MOX-3, OXA-427, sul1, tet(A)	Aminocoumarin, Aminoglycoside, Cephalosporin, Cephamycin, Diaminopyrimidine, Fluoroquinolone, Macrolide, Penam, Phenicol, Sulfonamide, Tetracycline	MCR-7.1	ST-1596 (694, 625, 680, 701, 748, 735)
SAMEA7225438	ERR4559422	PRJEB15489	ERR4559422	Aeromonas caviae	Pakistan	2009	Human stool	asymptomatic	PMID: 38451244	Aeromonas caviae	Clinical	4	alt,ela,fla,laf,lip	MOX-7, OXA-427, tet(E)	Cephalosporin, Cephamycin, Penam, Tetracycline	MCR-7.1	ST-1602 (95, 624, 685, 700, 705, 738)
SAMEA7225439	ERR4559423	PRJEB15489	ERR4559423	Aeromonas caviae	Pakistan	2009	Human stool	MSD	PMID: 38451244	Aeromonas caviae	Clinical	4	alt,ela,laf,lip	AAC(6')-Ib-cr, MexD, MOX-3, OXA-427, sul1, tet(A)	Aminocoumarin, Aminoglycoside, Cephalosporin, Cephamycin, Diaminopyrimidine, Fluoroquinolone, Macrolide, Penam, Phenicol, Sulfonamide, Tetracycline	MCR-7.1	ST-1596 (694, 625, 680, 701, 748, 735)
SAMEA7225440	ERR4559424	PRJEB15489	ERR4559424	Aeromonas caviae	Pakistan	2009	Human stool	MSD	PMID: 38451244	Aeromonas caviae	Clinical	4	alt,ela,fla,laf,lip	MOX-6, OXA-427	Cephalosporin, Cephamycin, Penam	MCR-7.1	ST-1600 (695, 96, 684, 702, 212, 726)
SAMEA7225441	ERR4559425	PRJEB15489	ERR4559425	Aeromonas caviae	Pakistan	2009	Human stool	MSD	PMID: 38451244	Aeromonas caviae	Clinical	4	aerA,alt,ela,fla,laf,lip	MOX-6, OXA-427	Cephalosporin, Cephamycin, Penam	MCR-7.1	ST-1439 (553, 94, 93, 550, 593, 366)
SAMEA7225442	ERR4559426	PRJEB15489	ERR4559426	Aeromonas caviae	Pakistan	2009	Human stool	MSD	PMID: 38451244	Aeromonas caviae	Clinical	4	alt,ela,laf,lip	AAC(6')-Ib-cr, MexD, MOX-3, OXA-427, sul1, tet(A)	Aminocoumarin, Aminoglycoside, Cephalosporin, Cephamycin, Diaminopyrimidine, Fluoroquinolone, Macrolide, Penam, Phenicol, Sulfonamide, Tetracycline	MCR-7.1	ST-1596 (694, 625, 680, 701, 748, 735)
SAMEA7225443	ERR4559427	PRJEB15489	ERR4559427	Aeromonas caviae	Pakistan	2009	Human stool	asymptomatic	PMID: 38451244	Aeromonas caviae	Clinical	4	alt,ela,fla,laf,lip	MOX-7, OXA-427, QnrS2, tet(E)	Cephalosporin, Cephamycin, Fluoroquinolone, Penam, Tetracycline	MCR-7.1	ST-1602 (95, 624, 685, 700, 705, 738)
SAMEA7225444	ERR4559428	PRJEB15489	ERR4559428	Aeromonas caviae	Pakistan	2009	Human stool	asymptomatic	PMID: 38451244	Aeromonas caviae	Clinical	4	aerA,alt,ela,lip	MOX-6, OXA-427	Cephalosporin, Cephamycin, Penam	MCR-7.1	ST-1571 (101, 627, 627, 704, 750, 216)
SAMEA7225446	ERR4559429	PRJEB15489	ERR4559429	Aeromonas caviae	Pakistan	2009	Human stool	asymptomatic	PMID: 38451244	Aeromonas caviae	Clinical	4	alt,ela,fla,laf,lip	MOX-7, OXA-427, tet(E)	Cephalosporin, Cephamycin, Penam, Tetracycline	MCR-7.1	ST-1602 (95, 624, 685, 700, 705, 738)
SAMEA7225447	ERR4559430	PRJEB15489	ERR4559430	Aeromonas caviae	Pakistan	2009	Human stool	MSD	PMID: 38451244	Aeromonas caviae	Clinical	4	aerA,alt,ela,fla,laf,lip	MOX-3, OXA-427	Cephalosporin, Cephamycin, Penam	MCR-7.1	ST-1603 (13, 626, 686, 703, 749, 739)
SAMEA7225448	ERR4559431	PRJEB15489	ERR4559431	Aeromonas caviae	Pakistan	2009	Human stool	asymptomatic	PMID: 38451244	Aeromonas caviae	Clinical	4	aerA,alt,ela,lip	MOX-5, OXA-427	Cephalosporin, Cephamycin, Penam	MCR-7.1	ST-3370 (92, 837, 1230, 443, 1040, 990)	ST-novel (344, 2025-02-17)
SAMEA7225449	ERR4559432	PRJEB15489	ERR4559432	Aeromonas caviae	Pakistan	2009	Human stool	MSD	PMID: 38451244	Aeromonas caviae	Clinical	4	aerA,alt,ela,lip	MOX-6, OXA-427	Cephalosporin, Cephamycin, Penam	MCR-7.1	ST-1571 (101, 627, 627, 704, 750, 216)
SAMEA7225451	ERR4559433	PRJEB15489	ERR4559433	Aeromonas caviae	Pakistan	2009	Human stool	asymptomatic	PMID: 38451244	Aeromonas caviae	Clinical	4	alt,ela,fla,laf,lip	MOX-6, OXA-427	Cephalosporin, Cephamycin, Penam	MCR-7.1	ST-1914 (92, 625, 236, 308, 1029, 479)
SAMEA7225452	ERR4559434	PRJEB15489	ERR4559434	Aeromonas caviae	Pakistan	2009	Human stool	MSD	PMID: 38451244	Aeromonas caviae	Clinical	4	aerA,alt,ela,fla,lip	MOX-6, OXA-427	Cephalosporin, Cephamycin, Penam	MCR-7.1	ST-1571 (101, 627, 627, 704, 750, 216)
SAMEA7225453	ERR4559435	PRJEB15489	ERR4559435	Aeromonas caviae	Pakistan	2009	Human stool	MSD	PMID: 38451244	Aeromonas caviae	Clinical	4	aerA,alt,ela,fla,lip	MOX-6, OXA-427	Cephalosporin, Cephamycin, Penam	MCR-7.1	ST-3371 (159, 102, 152, 159, 212, 294)	ST-novel (344, 2025-02-17)
SAMEA7225454	ERR4559436	PRJEB15489	ERR4559436	Aeromonas dhakensis	Pakistan	2009	Human stool	asymptomatic	PMID: 38451244	Aeromonas dhakensis	Clinical	6	alt,ela,fla,hlyA,lip	AQU-3, cphA7, OXA-724	Carbapenem, Cephalosporin, Penam	MCR-7.1, MCR-9	ST-2166 (510, 472, 496, 505, 559, 430)
SAMEA7225455	ERR4559437	PRJEB15489	ERR4559437	Aeromonas dhakensis	Pakistan	2009	Human stool	asymptomatic	PMID: 38451244	Aeromonas dhakensis	Clinical	6	aerA,alt,ela,hlyA,lip	AQU-3, imiH, OXA-724	Carbapenem, Cephalosporin, Penam	MCR-7.1	ST-3372 (99, 472, 496, 505, 1677, 430)	ST-novel (344, 2025-02-17)
SAMEA7225456	ERR4559438	PRJEB15489	ERR4559438	Aeromonas caviae	Pakistan	2009	Human stool	MSD	PMID: 38451244	Aeromonas caviae	Clinical	4	aerA,alt,ela,fla,lip	MOX-6, OXA-427	Cephalosporin, Cephamycin, Penam	MCR-7.1	ST-1454 (96, 102, 152, 159, 97, 159)
SAMEA7225457	ERR4559439	PRJEB15489	ERR4559439	Aeromonas dhakensis	Pakistan	2009	Human stool	asymptomatic	PMID: 38451244	Aeromonas dhakensis	Clinical	6	aerA,alt,ascF-G,ela,fla,hlyA,lip	AQU-2, imiH, OXA-724	Carbapenem, Cephalosporin, Penam	MCR-7.1	ST-3373 (504, 325, 840, 1479, 1678, 430)	ST-novel (344, 2025-02-17)
SAMEA7225458	ERR4559440	PRJEB15489	ERR4559440	Aeromonas veronii	Pakistan	2009	Human stool	MSD	PMID: 38451244	Aeromonas veronii	Clinical	16	act,aerA,ela,lip	CEPH-A3, OXA-12	Carbapenem, Cephalosporin, Penam	MCR-7.1	ST-2783 (688, 572, 557, 945, 1011, 799)	ST-novel (344, 2025-02-04)
SAMEA7225460	ERR4559441	PRJEB15489	ERR4559441	Aeromonas caviae	Pakistan	2009	Human stool	asymptomatic	PMID: 38451244	Aeromonas caviae	Clinical	4	aerA,alt,ela,fla,lip	CMY-59, MOX-5, OXA-427	Cephalosporin, Cephamycin, Penam	MCR-7.1	ST-3619 (92, 837, 1429, 443, 1040, 990)	ST-novel (344, 2025-03-11)
SAMEA7225462	ERR4559442	PRJEB15489	ERR4559442	Aeromonas caviae	Pakistan	2010	Human stool	MSD	PMID: 38451244	Aeromonas caviae	Clinical	4	alt,ela,fla,laf,lip	MOX-6, OXA-427	Cephalosporin, Cephamycin, Penam	MCR-7.1	ST-1606 (636, 589, 691, 368, 755, 742)
SAMEA7225463	ERR4559443	PRJEB15489	ERR4559443	Aeromonas caviae	Pakistan	2010	Human stool	asymptomatic	PMID: 38451244	Aeromonas caviae	Clinical	4	aerA,alt,ela,fla,laf,lip	dfrA15, MOX-8, OXA-427, sul1	Cephalosporin, Cephamycin, Diaminopyrimidine, Penam, Sulfonamide	MCR-7.1	ST-1263 (198, 429, 565, 198, 174, 96)	ST-novel (149, 2022-07-13)
SAMEA7225464	ERR4559444	PRJEB15489	ERR4559444	Aeromonas caviae	Pakistan	2010	Human stool	MSD	PMID: 38451244	Aeromonas caviae	Clinical	4	aerA,alt,ela,fla,lip	CMY-59, dfrA15, MOX-6, OXA-427, sul1	Cephalosporin, Cephamycin, Diaminopyrimidine, Penam, Sulfonamide	MCR-7.1	ST-1544 (96, 622, 565, 347, 174, 744)
SAMEA7225465	ERR4559445	PRJEB15489	ERR4559445	Aeromonas caviae	Pakistan	2010	Human stool	asymptomatic	PMID: 38451244	Aeromonas caviae	Clinical	4	aerA,alt,ela,fla,laf,lip	ANT(3'')-IIa, catB8, dfrA1, DHA-1, MOX-6, OXA-427, QnrVC1, sul1, tet(C)	Aminoglycoside, Cephalosporin, Cephamycin, Diaminopyrimidine, Fluoroquinolone, Penam, Phenicol, Sulfonamide, Tetracycline	MCR-7.1	ST-1478 (96, 233, 218, 96, 398, 170)
SAMEA7225466	ERR4559446	PRJEB15489	ERR4559446	Aeromonas caviae	Pakistan	2010	Human stool	MSD	PMID: 38451244	Aeromonas caviae	Clinical	4	aerA,alt,ela,laf,lip	APH(3'')-Ib, APH(6)-Id, floR, MOX-3, OXA-427, sul1, tet(A)	Aminoglycoside, Cephalosporin, Cephamycin, Penam, Phenicol, Sulfonamide, Tetracycline	MCR-7.1	ST-2793 (169, 12, 1221, 168, 175, 890)	ST-novel (344, 2025-02-04)
SAMEA7225467	ERR4559447	PRJEB15489	ERR4559447	Aeromonas veronii	Pakistan	2010	Human stool	MSD	PMID: 38451244	Aeromonas veronii	Clinical	16	act,ascF-G,laf	CEPH-A3, OXA-12, QnrS2, QnrVC1	Carbapenem, Cephalosporin, Fluoroquinolone, Penam	MCR-7.1	ST-3374 (893, 67, 130, 912, 90, 953)	ST-novel (344, 2025-02-17)
SAMEA7225473	ERR4559448	PRJEB15489	ERR4559448	Aeromonas caviae	Pakistan	2010	Human stool	MSD	PMID: 38451244	Aeromonas caviae	Clinical	4	aerA,alt,ela,fla,laf,lip	ANT(3'')-IIa, dfrA15, MOX-7, OXA-427, sul1	Aminoglycoside, Cephalosporin, Cephamycin, Diaminopyrimidine, Penam, Sulfonamide	MCR-7.1	ST-2794 (96, 367, 163, 159, 97, 402)	ST-novel (344, 2025-02-04)
SAMEA7225475	ERR4559449	PRJEB15489	ERR4559449	Aeromonas dhakensis	Pakistan	2010	Human stool	MSD	PMID: 38451244	Aeromonas dhakensis	Clinical	6	aerA,alt,ela,fla,hlyA,lip	AQU-3, cphA2, OXA-724	Carbapenem, Cephalosporin, Penam	MCR-7.1	ST-1630 (510, 472, 496, 505, 730, 430)
SAMEA7225474	ERR4559450	PRJEB15489	ERR4559450	Aeromonas caviae	Pakistan	2010	Human stool	MSD	PMID: 38451244	Aeromonas caviae	Clinical	4	aerA,alt,ela,fla,laf,lip	ANT(3'')-IIa, APH(3'')-Ib, APH(6)-Id, catI, CMY-59, dfrA1, MOX-6, OXA-427, sul1	Aminoglycoside, Cephalosporin, Cephamycin, Diaminopyrimidine, Penam, Phenicol, Sulfonamide	MCR-7.1	ST-1455 (96, 102, 152, 532, 758, 745)
SAMEA7225476	ERR4559451	PRJEB15489	ERR4559451	Aeromonas dhakensis	Pakistan	2010	Human stool	MSD	PMID: 38451244	Aeromonas dhakensis	Clinical	6	act,aerA,alt,ela,hlyA,lip	AQU-3, cphA2, dfrA15, OXA-724, tet(E)	Carbapenem, Cephalosporin, Diaminopyrimidine, Penam, Tetracycline	MCR-7.1	ST-1629 (431, 469, 415, 267, 457, 545)
SAMEA7225477	ERR4559452	PRJEB15489	ERR4559452	Aeromonas caviae	Pakistan	2010	Human stool	MSD	PMID: 38451244	Aeromonas caviae	Clinical	4	aerA,alt,ela,fla,laf,lip	APH(3'')-Ib, APH(6)-Id, dfrA1, MOX-6, OXA-427, QnrS2, VEB-9	Aminoglycoside, Cephalosporin, Cephamycin, Diaminopyrimidine, Fluoroquinolone, Monobactam, Penam	MCR-7.1	ST-1594 (168, 611, 673, 689, 735, 216)
SAMEA7225478	ERR4559453	PRJEB15489	ERR4559453	Aeromonas caviae	Pakistan	2010	Human stool	MSD	PMID: 38451244	Aeromonas caviae	Clinical	4	alt,ela,laf,lip	MOX-5, OXA-427, QnrS2	Cephalosporin, Cephamycin, Fluoroquinolone, Penam	MCR-7.1	ST-2795 (1237, 1099, 1222, 1264, 1415, 216)	ST-novel (344, 2025-02-04)
SAMEA7225480	ERR4559454	PRJEB15489	ERR4559454	Aeromonas caviae	Pakistan	2010	Human stool	asymptomatic	PMID: 38451244	Aeromonas caviae	Clinical	4	alt,ela,fla,laf,lip	MOX-6, OXA-427	Cephalosporin, Cephamycin, Penam	MCR-7.1	ST-1608 (92, 96, 695, 707, 762, 94)
SAMEA7225483	ERR4559455	PRJEB15489	ERR4559455	Aeromonas jandaei	Pakistan	2010	Human stool	asymptomatic	PMID: 38451244	Aeromonas jandaei	Clinical	10	aerA,ela,laf,lip	AQU-2, cphA4, MCR-7.1, OXA-12, tet(A)	Carbapenem, Cephalosporin, Penam, Peptide, Tetracycline		ST-1663 (413, 401, 413, 412, 761, 749)
SAMEA7225481	ERR4559456	PRJEB15489	ERR4559456	Aeromonas dhakensis	Pakistan	2010	Human stool	asymptomatic	PMID: 38451244	Aeromonas dhakensis	Clinical	6	aerA,alt,ascF-G,ela,hlyA,lip	AQU-3, cphA8, OXA-724	Carbapenem, Cephalosporin, Penam	MCR-7.1	ST-3375 (405, 253, 132, 325, 548, 551)	ST-novel (344, 2025-02-17)
SAMEA7225482	ERR4559457	PRJEB15489	ERR4559457	Aeromonas caviae	Pakistan	2010	Human stool	asymptomatic	PMID: 38451244	Aeromonas caviae	Clinical	4	aerA,alt,ela,fla,lip	MOX-6, OXA-427, QnrS2	Cephalosporin, Cephamycin, Fluoroquinolone, Penam	MCR-7.1	ST-2796 (1053, 162, 194, 1265, 174, 158)	ST-novel (344, 2025-02-04)
SAMEA7225484	ERR4559458	PRJEB15489	ERR4559458	Aeromonas caviae	Pakistan	2010	Human stool	MSD	PMID: 38451244	Aeromonas caviae	Clinical	4	aerA,alt,ela,fla,laf,lip	ANT(3'')-IIa, dfrA1, MOX-6, OXA-427, SAT-1, sul2	Aminoglycoside, Cephalosporin, Cephamycin, Diaminopyrimidine, Nucleoside, Penam, Sulfonamide	MCR-7.1	ST-1462 (96, 12, 198, 159, 174, 197)
SAMEA7225485	ERR4559459	PRJEB15489	ERR4559459	Aeromonas caviae	Pakistan	2010	Human stool	asymptomatic	PMID: 38451244	Aeromonas caviae	Clinical	4	alt,ela,laf,lip	MOX-6, OXA-427	Cephalosporin, Cephamycin, Penam	MCR-7.1	ST-2797 (1143, 500, 966, 1180, 1316, 1240)	ST-novel (344, 2025-02-04)
SAMEA7225486	ERR4559460	PRJEB15489	ERR4559460	Aeromonas caviae	Pakistan	2011	Human stool	MSD	PMID: 38451244	Aeromonas caviae	Clinical	4	aerA,alt,ela,fla,laf,lip	MOX-6, OXA-427	Cephalosporin, Cephamycin, Penam	MCR-7.1, MCR-3.8	ST-1445 (198, 172, 151, 167, 252, 207)
SAMEA7225487	ERR4559461	PRJEB15489	ERR4559461	Aeromonas caviae	Pakistan	2010	Human stool	asymptomatic	PMID: 38451244	Aeromonas caviae	Clinical	4	aerA,alt,ela,fla,lip	MOX-6, OXA-427	Cephalosporin, Cephamycin, Penam	MCR-7.1	ST-1879 (348, 617, 583, 928, 174, 197)
SAMEA7225488	ERR4559462	PRJEB15489	ERR4559462	Aeromonas caviae	Pakistan	2010	Human stool	asymptomatic	PMID: 38451244	Aeromonas caviae	Clinical	4	aerA,alt,ela,fla,lip	MOX-6, OXA-427	Cephalosporin, Cephamycin, Penam	MCR-7.1	ST-2798 (1238, 233, 151, 534, 1416, 565)	ST-novel (344, 2025-02-04)
SAMEA7225490	ERR4559463	PRJEB15489	ERR4559463	Aeromonas veronii	Pakistan	2010	Human stool	asymptomatic	PMID: 38451244	Aeromonas veronii	Clinical	16	act,ascF-G,fla,lip	CEPH-A3, OXA-12	Carbapenem, Cephalosporin, Penam	MCR-7.1	ST-1736 (697, 217, 213, 715, 649, 483)
SAMEA7225489	ERR4559464	PRJEB15489	ERR4559464	Aeromonas caviae	Pakistan	2010	Human stool	MSD	PMID: 38451244	Aeromonas caviae	Clinical	4	alt,ela,fla,laf,lip	MOX-6, OXA-427	Cephalosporin, Cephamycin, Penam	MCR-7.1	ST-1914 (92, 625, 236, 308, 1029, 479)
SAMEA7225491	ERR4559465	PRJEB15489	ERR4559465	Aeromonas caviae	Pakistan	2010	Human stool	MSD	PMID: 38451244	Aeromonas caviae	Clinical	4	alt,ela,laf,lip	MOX-7, OXA-427	Cephalosporin, Cephamycin, Penam	MCR-7.1	ST-2799 (92, 267, 1223, 1266, 1417, 170)	ST-novel (344, 2025-02-04)
SAMEA7225494	ERR4559466	PRJEB15489	ERR4559466	Aeromonas caviae	Pakistan	2010	Human stool	asymptomatic	PMID: 38451244	Aeromonas caviae	Clinical	4	aerA,alt,ela,fla,laf,lip	MOX-6, OXA-427	Cephalosporin, Cephamycin, Penam	MCR-7.1	ST-1607 (698, 625, 693, 707, 759, 746)
SAMEA7225495	ERR4559467	PRJEB15489	ERR4559467	Aeromonas caviae	Pakistan	2010	Human stool	asymptomatic	PMID: 38451244	Aeromonas caviae	Clinical	4	aerA,alt,ela,fla,lip	OXA-427	Cephalosporin, Penam	MCR-7.1, MCR-3.8	ST-313 (198, 179, 151, 198, 252, 207)
SAMEA7225496	ERR4559468	PRJEB15489	ERR4559468	Aeromonas veronii	Pakistan	2010	Human stool	asymptomatic	PMID: 38451244	Aeromonas veronii	Clinical	16	act,aerA,fla,lip	cphA6, OXA-12	Carbapenem, Cephalosporin, Penam	MCR-7.1	ST-3376 (610, 403, 1415, 1480, 1679, 1445)	ST-novel (344, 2025-02-17)
SAMEA7225497	ERR4559469	PRJEB15489	ERR4559469	Aeromonas veronii	Pakistan	2010	Human stool	MSD	PMID: 38451244	Aeromonas veronii	Clinical	16	act,ascF-G,ela,fla,lip	CEPH-A3, OXA-12	Carbapenem, Cephalosporin, Penam	MCR-7.1	ST-3363 (775, 1264, 1303, 1477, 1468, 1543)	ST-novel (344, 2025-02-17)
SAMEA7225498	ERR4559470	PRJEB15489	ERR4559470	Aeromonas veronii	Pakistan	2010	Human stool	MSD	PMID: 38451244	Aeromonas veronii	Clinical	16	act,aerA,lip	CEPH-A3, OXA-12	Carbapenem, Cephalosporin, Penam	MCR-7.1	ST-1792 (704, 125, 698, 175, 86, 751)
SAMEA7225499	ERR4559471	PRJEB15489	ERR4559471	Aeromonas caviae	Pakistan	2010	Human stool	MSD	PMID: 38451244	Aeromonas caviae	Clinical	4	alt,ela,fla,laf,lip	dfrA1, MOX-6, OXA-427, VEB-9	Cephalosporin, Cephamycin, Diaminopyrimidine, Monobactam, Penam	MCR-7.1	ST-1605 (96, 631, 690, 94, 394, 96)
SAMEA7225500	ERR4559472	PRJEB15489	ERR4559472	Aeromonas dhakensis	Pakistan	2010	Human stool	asymptomatic	PMID: 38451244	Aeromonas dhakensis	Clinical	6	aerA,alt,ela,fla,hlyA,lip	AQU-2, cphA2, OXA-724	Carbapenem, Cephalosporin, Penam	MCR-7.1	ST-527 (266, 261, 268, 268, 287, 416)
SAMEA7225501	ERR4559473	PRJEB15489	ERR4559473	Aeromonas veronii	Pakistan	2010	Human stool	MSD	PMID: 38451244	Aeromonas veronii	Clinical	16	act,aerA,fla,laf	cphA4, OXA-12, tet(E)	Carbapenem, Cephalosporin, Penam, Tetracycline	MCR-7.1	ST-1742 (367, 551, 364, 363, 393, 661)
SAMEA7225502	ERR4559474	PRJEB15489	ERR4559474	Aeromonas caviae	Pakistan	2010	Human stool	asymptomatic	PMID: 38451244	Aeromonas caviae	Clinical	4	aerA,alt,ela,fla,lip	MOX-8, OXA-427	Cephalosporin, Cephamycin, Penam	MCR-7.1	ST-1534 (198, 429, 565, 198, 174, 207)
SAMEA7225504	ERR4559475	PRJEB15489	ERR4559475	Aeromonas veronii	Pakistan	2010	Human stool	asymptomatic	PMID: 38451244	Aeromonas veronii	Clinical	16	act,aerA,ascF-G,laf,lip	CEPH-A3, CMY-2, OXA-12	Carbapenem, Cephalosporin, Cephamycin, Penam	MCR-7.1	ST-3377 (1032, 391, 1052, 49, 1680, 333)	ST-novel (344, 2025-02-17)
SAMEA7225503	ERR4559476	PRJEB15489	ERR4559476	Aeromonas veronii	Pakistan	2010	Human stool	MSD	PMID: 38451244	Aeromonas veronii	Clinical	16	act,aerA,ascF-G,ela,fla,lip	CEPH-A3, OXA-12	Carbapenem, Cephalosporin, Penam	MCR-7.1	ST-3378 (319, 217, 213, 630, 1672, 1548)	ST-novel (344, 2025-02-17)
SAMEA7225505	ERR4559477	PRJEB15489	ERR4559477	Aeromonas caviae	Pakistan	2010	Human stool	MSD	PMID: 38451244	Aeromonas caviae	Clinical	4	alt,ela,fla,laf,lip	MOX-3, OXA-427	Cephalosporin, Cephamycin, Penam	MCR-7.1	ST-1549 (702, 12, 581, 598, 632, 644)
SAMEA7225507	ERR4559478	PRJEB15489	ERR4559478	Aeromonas caviae	Pakistan	2010	Human stool	MSD	PMID: 38451244	Aeromonas caviae	Clinical	4	alt,ela,fla,laf,lip	MOX-6, OXA-427	Cephalosporin, Cephamycin, Penam	MCR-7.1	ST-1609 (705, 101, 699, 711, 747, 752)
SAMEA7225508	ERR4559479	PRJEB15489	ERR4559479	Aeromonas enteropelogenes	Pakistan	2010	Human stool	MSD	PMID: 38451244	Aeromonas enteropelogenes	Clinical	9	act,aerA,laf	ANT(3'')-IIa, CMY-59, sul1, TRU-1	Aminoglycoside, Cephalosporin, Cephamycin, Penam, Sulfonamide	MCR-7.1	ST-1658 (313, 243, 700, 712, 764, 753)
SAMEA7225510	ERR4559480	PRJEB15489	ERR4559480	Aeromonas enteropelogenes	Pakistan	2010	Human stool	asymptomatic	PMID: 38451244	Aeromonas enteropelogenes	Clinical	9	aerA,fla,laf	TRU-1	Cephalosporin, Penam	MCR-7.1, MCR-3	ST-1637 (247, 243, 250, 249, 741, 699)
SAMEA7225511	ERR4559481	PRJEB15489	ERR4559481	Aeromonas caviae	Pakistan	2010	Human stool	asymptomatic	PMID: 38451244	Aeromonas caviae	Clinical	4	aerA,alt,ela,fla,lip	MCR-3.10, MOX-6, OXA-427	Cephalosporin, Cephamycin, Penam, Peptide	MCR-7.1	ST-2800 (198, 172, 151, 198, 174, 207)	ST-novel (344, 2025-02-04)
SAMEA7225512	ERR4559482	PRJEB15489	ERR4559482	Aeromonas caviae	Pakistan	2010	Human stool	asymptomatic	PMID: 38451244	Aeromonas caviae	Clinical	4	aerA,alt,ela,lip	MOX-6, OXA-427	Cephalosporin, Cephamycin, Penam	MCR-7.1	ST-1464 (96, 179, 198, 94, 174, 197)
SAMEA7225468	ERR4559483	PRJEB15489	ERR4559483	Aeromonas caviae	Pakistan	2010	Human stool	MSD	PMID: 38451244	Aeromonas caviae	Clinical	4	alt,ela,fla,laf,lip	MOX-5, OXA-427	Cephalosporin, Cephamycin, Penam	MCR-7.1	ST-1490 (348, 109, 368, 624, 174, 197)
SAMEA7225471	ERR4559484	PRJEB15489	ERR4559484	Aeromonas veronii	Pakistan	2010	Human stool	MSD	PMID: 38451244	Aeromonas veronii	Clinical	16	act,aerA,ascF-G,ela,fla,laf	cphA4, OXA-12	Carbapenem, Cephalosporin, Penam	MCR-7.1	ST-3379 (82, 1266, 220, 748, 1681, 1410)	ST-novel (344, 2025-02-17)
SAMEA7225472	ERR4559485	PRJEB15489	ERR4559485	Aeromonas dhakensis	Pakistan	2010	Human stool	asymptomatic	PMID: 38451244	Aeromonas dhakensis	Clinical	6	act,aerA,alt,ast,ela,fla,hlyA,lip	AQU-3, imiH, OXA-724, QnrS2	Carbapenem, Cephalosporin, Fluoroquinolone, Penam	MCR-7.1	ST-3380 (1433, 257, 239, 266, 100, 901)	ST-novel (344, 2025-02-17)
SAMEA7225513	ERR4559486	PRJEB15489	ERR4559486	Aeromonas caviae	Pakistan	2010	Human stool	asymptomatic	PMID: 38451244	Aeromonas caviae	Clinical	4	aerA,alt,ela,fla,laf,lip	MOX-8, OXA-427	Cephalosporin, Cephamycin, Penam	MCR-7.1	ST-2801 (198, 600, 664, 198, 210, 207)	ST-novel (344, 2025-02-04)
SAMEA7225515	ERR4559487	PRJEB15489	ERR4559487	Aeromonas caviae	Pakistan	2010	Human stool	MSD	PMID: 38451244	Aeromonas caviae	Clinical	4	aerA,alt,ela,fla,laf,lip	MOX-6, OXA-427	Cephalosporin, Cephamycin, Penam	MCR-7.1	ST-1253 (96, 179, 93, 159, 97, 159)	ST-novel (149, 2022-07-13)
SAMEA7225516	ERR4559488	PRJEB15489	ERR4559488	Aeromonas caviae	Pakistan	2010	Human stool	asymptomatic	PMID: 38451244	Aeromonas caviae	Clinical	4	aerA,alt,ela,fla,lip	MOX-5, OXA-427	Cephalosporin, Cephamycin, Penam	MCR-7.1	ST-2802 (378, 880, 201, 1267, 164, 480)	ST-novel (344, 2025-02-04)
SAMEA7225517	ERR4559489	PRJEB15489	ERR4559489	Aeromonas enteropelogenes	Pakistan	2010	Human stool	MSD	PMID: 38451244	Aeromonas enteropelogenes	Clinical	9	fla,laf	TRU-1	Cephalosporin, Penam	MCR-7.1	ST-3620 (1440, 524, 334, 1491, 1693, 1545)	ST-novel (344, 2025-03-11)
SAMEA7225518	ERR4559490	PRJEB15489	ERR4559490	Aeromonas enteropelogenes	Pakistan	2010	Human stool	asymptomatic	PMID: 38451244	Aeromonas enteropelogenes	Clinical	9	aerA,fla,laf	TRU-1	Cephalosporin, Penam	MCR-7.1	ST-3621 (329, 1273, 1430, 1492, 1694, 1556)	ST-novel (344, 2025-03-11)
SAMEA7225520	ERR4559491	PRJEB15489	ERR4559491	Aeromonas veronii	Pakistan	2010	Human stool	asymptomatic	PMID: 38451244	Aeromonas veronii	Clinical	16	act,ascF-G,fla,lip	CEPH-A3, OXA-12	Carbapenem, Cephalosporin, Penam	MCR-7.1	ST-1736 (697, 217, 213, 715, 649, 483)
SAMEA7225521	ERR4559492	PRJEB15489	ERR4559492	Aeromonas dhakensis	Pakistan	2010	Human stool	MSD	PMID: 38451244	Aeromonas dhakensis	Clinical	6	aerA,alt,ela,fla,hlyA,laf,lip	AQU-2, imiH, OXA-724	Carbapenem, Cephalosporin, Penam	MCR-7.1	ST-3381 (812, 772, 1416, 1481, 1547, 545)	ST-novel (344, 2025-02-17)
SAMEA7225522	ERR4559493	PRJEB15489	ERR4559493	Aeromonas veronii	Pakistan	2010	Human stool	MSD	PMID: 38451244	Aeromonas veronii	Clinical	16	act,aerA,ascF-G,fla,laf,lip	cphA4, OXA-12	Carbapenem, Cephalosporin, Penam	MCR-7.1	ST-1717 (709, 634, 38, 716, 768, 755)
SAMEA7225524	ERR4559494	PRJEB15489	ERR4559494	Aeromonas veronii	Pakistan	2010	Human stool	asymptomatic	PMID: 38451244	Aeromonas veronii	Clinical	16	act,aerA,ascF-G,fla	CEPH-A3, OXA-12, QnrS2	Carbapenem, Cephalosporin, Fluoroquinolone, Penam	MCR-7.1	ST-3382 (1434, 1267, 1417, 1070, 1682, 1549)	ST-novel (344, 2025-02-17)
SAMEA7225523	ERR4559495	PRJEB15489	ERR4559495	Aeromonas caviae	Pakistan	2010	Human stool	MSD	PMID: 38451244	Aeromonas caviae	Clinical	4	alt,ela,lip	MOX-3, OXA-427	Cephalosporin, Cephamycin, Penam	MCR-7.1	ST-2803 (661, 96, 439, 603, 1418, 649)	ST-novel (344, 2025-02-04)
SAMEA7225525	ERR4559496	PRJEB15489	ERR4559496	Aeromonas caviae	Pakistan	2011	Human stool	asymptomatic	PMID: 38451244	Aeromonas caviae	Clinical	4	alt,ela,fla,lip	MOX-7, OXA-427	Cephalosporin, Cephamycin, Penam	MCR-7.1	ST-1616 (101, 638, 704, 443, 770, 759)
SAMEA7225528	ERR4559497	PRJEB15489	ERR4559497	Aeromonas caviae	Pakistan	2011	Human stool	asymptomatic	PMID: 38451244	Aeromonas caviae	Clinical	4	aerA,alt,ela,fla,lip	dfrA15, MOX-5, OXA-427	Cephalosporin, Cephamycin, Diaminopyrimidine, Penam	MCR-7.1	ST-2804 (1239, 179, 342, 1268, 210, 96)	ST-novel (344, 2025-02-04)
SAMEA7225527	ERR4559498	PRJEB15489	ERR4559498	Aeromonas veronii	Pakistan	2011	Human stool	MSD	PMID: 38451244	Aeromonas veronii	Clinical	16	act,ascF-G,fla,lip	CEPH-A3, OXA-12	Carbapenem, Cephalosporin, Penam	MCR-7.1	ST-1749 (711, 635, 564, 717, 90, 672)
SAMEA7225530	ERR4559499	PRJEB15489	ERR4559499	Aeromonas caviae	Pakistan	2011	Human stool	asymptomatic	PMID: 38451244	Aeromonas caviae	Clinical	4	aerA,alt,ela,fla,lip	ANT(3'')-IIa, catB8, dfrA1, OXA-427, SAT-1, sul1, tet(C)	Aminoglycoside, Cephalosporin, Diaminopyrimidine, Nucleoside, Penam, Phenicol, Sulfonamide, Tetracycline	MCR-7.1	ST-2805 (96, 233, 565, 365, 174, 197)	ST-novel (344, 2025-02-04)
SAMEA7225529	ERR4559500	PRJEB15489	ERR4559500	Aeromonas caviae	Pakistan	2011	Human stool	MSD	PMID: 38451244	Aeromonas caviae	Clinical	4	alt,ela,fla,lip	MOX-6, OXA-427	Cephalosporin, Cephamycin, Penam	MCR-7.1	ST-1617 (101, 213, 705, 719, 611, 216)
SAMEA7225533	ERR4559501	PRJEB15489	ERR4559501	Aeromonas caviae	Pakistan	2011	Human stool	asymptomatic	PMID: 38451244	Aeromonas caviae	Clinical	4	aerA,alt,ela,fla,lip	MOX-6, OXA-427	Cephalosporin, Cephamycin, Penam	MCR-7.1	ST-2798 (1238, 233, 151, 534, 1416, 565)	ST-novel (344, 2025-02-04)
SAMEA7225532	ERR4559502	PRJEB15489	ERR4559502	Aeromonas veronii	Pakistan	2011	Human stool	asymptomatic	PMID: 38451244	Aeromonas veronii	Clinical	16	act,aerA,ascF-G,fla,laf	CEPH-A3, OXA-12	Carbapenem, Cephalosporin, Penam	MCR-7.1	ST-3383 (56, 67, 1264, 912, 1683, 808)	ST-novel (344, 2025-02-17)
SAMEA7225534	ERR4559503	PRJEB15489	ERR4559503	Aeromonas caviae	Pakistan	2011	Human stool	MSD	PMID: 38451244	Aeromonas caviae	Clinical	4	aerA,alt,ela,fla,lip	AAC(6')-Ib9, arr-2, dfrA1, MOX-3, OXA-427, sul1, tet(A)	Aminoglycoside, Cephalosporin, Cephamycin, Diaminopyrimidine, Penam, Rifamycin, Sulfonamide, Tetracycline	MCR-7.1	ST-2806 (96, 361, 370, 347, 1419, 98)	ST-novel (344, 2025-02-04)
SAMEA7225535	ERR4559504	PRJEB15489	ERR4559504	Aeromonas caviae	Pakistan	2011	Human stool	asymptomatic	PMID: 38451244	Aeromonas caviae	Clinical	4	aerA,alt,ela,fla,lip	MOX-6, OXA-427	Cephalosporin, Cephamycin, Penam	MCR-7.1	ST-2807 (96, 179, 198, 235, 174, 197)	ST-novel (344, 2025-02-04)
SAMEA7225537	ERR4559505	PRJEB15489	ERR4559505	Aeromonas veronii	Pakistan	2011	Human stool	asymptomatic	PMID: 38451244	Aeromonas veronii	Clinical	16	act,ascF-G,fla,laf	CEPH-A3, OXA-12	Carbapenem, Cephalosporin, Penam	MCR-7.1	ST-3383 (56, 67, 1264, 912, 1683, 808)	ST-novel (344, 2025-02-17)
SAMEA7225536	ERR4559506	PRJEB15489	ERR4559506	Aeromonas veronii	Pakistan	2011	Human stool	MSD	PMID: 38451244	Aeromonas veronii	Clinical	16	act,aerA,fla,lip	cphA4, OXA-12	Carbapenem, Cephalosporin, Penam	MCR-7.1	ST-3364 (68, 273, 82, 750, 225, 1010)	ST-novel (344, 2025-02-17)
SAMEA7225538	ERR4559507	PRJEB15489	ERR4559507	Aeromonas caviae	Pakistan	2011	Human stool	MSD	PMID: 38451244	Aeromonas caviae	Clinical	4	aerA,alt,ela,fla,laf,lip	APH(3'')-Ib, APH(6)-Id, dfrA1, OXA-427, sul2	Aminoglycoside, Cephalosporin, Diaminopyrimidine, Penam, Sulfonamide	MCR-7.1	ST-2808 (96, 233, 672, 347, 174, 207)	ST-novel (344, 2025-02-04)
SAMEA7225539	ERR4559508	PRJEB15489	ERR4559508	Aeromonas enteropelogenes	Pakistan	2011	Human stool	asymptomatic	PMID: 38451244	Aeromonas enteropelogenes	Clinical	9	aerA,fla,laf	CMY-59, QnrS2, TRU-1	Cephalosporin, Cephamycin, Fluoroquinolone, Penam	MCR-7.1	ST-1636 (157, 243, 250, 646, 734, 699)	ST-novel (149, 2022-09-21)
SAMEA7225541	ERR4559509	PRJEB15489	ERR4559509	Aeromonas caviae	Pakistan	2011	Human stool	MSD	PMID: 38451244	Aeromonas caviae	Clinical	4	aerA,alt,ela,fla,lip	MOX-8, OXA-427	Cephalosporin, Cephamycin, Penam	MCR-7.1	ST-1615 (713, 637, 703, 668, 251, 758)
SAMEA7225540	ERR4559510	PRJEB15489	ERR4559510	Aeromonas caviae	Pakistan	2009	Human stool	asymptomatic	PMID: 38451244	Aeromonas caviae	Clinical	4	aerA,alt,ela,fla,laf,lip	AAC(3)-IId, AAC(6')-Ib9, ANT(3'')-IIa, cmlA5, dfrA14, MOX-8, OXA-10, OXA-427, qacH, QnrVC4, VEB-1	Aminoglycoside, Cephalosporin, Cephamycin, Diaminopyrimidine, Fluoroquinolone, Monobactam, Penam, Phenicol	MCR-7.1	ST-1598 (692, 162, 683, 698, 177, 197)
SAMEA7225542	ERR4559511	PRJEB15489	ERR4559511	Aeromonas caviae	Pakistan	2009	Human stool	asymptomatic	PMID: 38451244	Aeromonas caviae	Clinical	4	aerA,alt,ela,fla,lip	ANT(3'')-IIa, dfrA1, MOX-6, OXA-427, SAT-1, sul2	Aminoglycoside, Cephalosporin, Cephamycin, Diaminopyrimidine, Nucleoside, Penam, Sulfonamide	MCR-7.1	ST-1462 (96, 12, 198, 159, 174, 197)
SAMEA7225544	ERR4559512	PRJEB15489	ERR4559512	Aeromonas caviae	Pakistan	2010	Human stool	asymptomatic	PMID: 38451244	Aeromonas caviae	Clinical	4	aerA,alt,ela,fla,lip	ANT(3'')-IIa, dfrA1, MOX-6, OXA-427, QnrVC1, SAT-1, sul2	Aminoglycoside, Cephalosporin, Cephamycin, Diaminopyrimidine, Fluoroquinolone, Nucleoside, Penam, Sulfonamide	MCR-7.1	ST-1462 (96, 12, 198, 159, 174, 197)
SAMEA7225545	ERR4559513	PRJEB15489	ERR4559513	Aeromonas veronii	Pakistan	2010	Human stool	asymptomatic	PMID: 38451244	Aeromonas veronii	Clinical	16	act,aerA,ascF-G	CEPH-A3, OXA-12	Carbapenem, Cephalosporin, Penam	MCR-7.1	ST-3384 (219, 67, 1264, 1482, 1684, 1334)	ST-novel (344, 2025-02-17)
SAMEA7225548	ERR4559514	PRJEB15489	ERR4559514	Aeromonas veronii	Pakistan	2008	Human stool	MSD	PMID: 38451244	Aeromonas veronii	Clinical	16	act,aerA,fla,lip	CEPH-A3, OXA-12	Carbapenem, Cephalosporin, Penam	MCR-7.1	ST-1720 (300, 71, 66, 685, 140, 53)
SAMEA7225549	ERR4559515	PRJEB15489	ERR4559515	Aeromonas caviae	Pakistan	2008	Human stool	MSD	PMID: 38451244	Aeromonas caviae	Clinical	4	alt,ela,laf,lip	ANT(3'')-IIa, MOX-8, OXA-427, sul1	Aminoglycoside, Cephalosporin, Cephamycin, Penam, Sulfonamide	MCR-7.1	ST-1461 (680, 367, 194, 159, 97, 402)
SAMEA7225553	ERR4559516	PRJEB15489	ERR4559516	Aeromonas caviae	Pakistan	2008	Human stool	MSD	PMID: 38451244	Aeromonas caviae	Clinical	4	aerA,alt,ela,fla,lip	MOX-5, OXA-427	Cephalosporin, Cephamycin, Penam	MCR-7.1	ST-3619 (92, 837, 1429, 443, 1040, 990)	ST-novel (344, 2025-03-11)
SAMEA7225550	ERR4559517	PRJEB15489	ERR4559517	Aeromonas caviae	Pakistan	2008	Human stool	MSD	PMID: 38451244	Aeromonas caviae	Clinical	4	aerA,alt,ela,laf,lip	MOX-5, OXA-427, QnrS2	Cephalosporin, Cephamycin, Fluoroquinolone, Penam	MCR-7.1	ST-2789 (92, 500, 816, 95, 912, 94)	ST-novel (344, 2025-02-04)
SAMEA7225551	ERR4559518	PRJEB15489	ERR4559518	Aeromonas caviae	Pakistan	2008	Human stool	asymptomatic	PMID: 38451244	Aeromonas caviae	Clinical	4	aerA,alt,ela,laf,lip	MOX-5, OXA-427, QnrS2	Cephalosporin, Cephamycin, Fluoroquinolone, Penam	MCR-7.1	ST-2789 (92, 500, 816, 95, 912, 94)	ST-novel (344, 2025-02-04)
SAMEA7225552	ERR4559519	PRJEB15489	ERR4559519	Aeromonas dhakensis	Pakistan	2008	Human stool	MSD	PMID: 38451244	Aeromonas dhakensis	Clinical	6	aerA,alt,ela,fla,hlyA,laf,lip	ANT(3'')-IIa, AQU-1, catB3, cphA2, dfrB4, OXA-724, sul1, tet(A)	Aminoglycoside, Carbapenem, Cephalosporin, Diaminopyrimidine, Penam, Phenicol, Sulfonamide, Tetracycline	MCR-7.1	ST-550 (401, 143, 399, 395, 439, 420)
SAMEA7225555	ERR4559520	PRJEB15489	ERR4559520	Aeromonas caviae	Pakistan	2008	Human stool	MSD	PMID: 38451244	Aeromonas caviae	Clinical	4	aerA,alt,ela,fla,laf,lip	ANT(3'')-IIa, catB3, dfrB4, MOX-6, OXA-427, sul1, tet(A)	Aminoglycoside, Cephalosporin, Cephamycin, Diaminopyrimidine, Penam, Phenicol, Sulfonamide, Tetracycline	MCR-7.1	ST-1453 (377, 608, 151, 96, 179, 566)
SAMEA7225556	ERR4559521	PRJEB15489	ERR4559521	Aeromonas caviae	Pakistan	2008	Human stool	asymptomatic	PMID: 38451244	Aeromonas caviae	Clinical	4	aerA,alt,ela,fla,lip	ANT(3'')-IIa, MOX-8, OXA-427, sul1, tet(E)	Aminoglycoside, Cephalosporin, Cephamycin, Penam, Sulfonamide, Tetracycline	MCR-7.1	ST-2253 (96, 367, 1008, 159, 185, 402)	ST-novel (344, 2025-02-04)
SAMEA7225557	ERR4559522	PRJEB15489	ERR4559522	Aeromonas caviae	Pakistan	2008	Human stool	MSD	PMID: 38451244	Aeromonas caviae	Clinical	4	aerA,alt,ela,fla,lip	MOX-5, OXA-427, QnrS2	Cephalosporin, Cephamycin, Fluoroquinolone, Penam	MCR-7.1	ST-3619 (92, 837, 1429, 443, 1040, 990)	ST-novel (344, 2025-03-11)
SAMEA7225559	ERR4559523	PRJEB15489	ERR4559523	Aeromonas caviae	Pakistan	2008	Human stool	asymptomatic	PMID: 38451244	Aeromonas caviae	Clinical	4	alt,ela,fla,laf,lip	MOX-6, OXA-427	Cephalosporin, Cephamycin, Penam	MCR-7.1	ST-1602 (95, 624, 685, 700, 705, 738)
SAMEA7225558	ERR4559524	PRJEB15489	ERR4559524	Aeromonas caviae	Pakistan	2008	Human stool	asymptomatic	PMID: 38451244	Aeromonas caviae	Clinical	4	aerA,alt,ela,fla,laf,lip	MOX-6, OXA-427	Cephalosporin, Cephamycin, Penam	MCR-7.1	ST-1464 (96, 179, 198, 94, 174, 197)
SAMEA7225561	ERR4559525	PRJEB15489	ERR4559525	Aeromonas caviae	Pakistan	2008	Human stool	asymptomatic	PMID: 38451244	Aeromonas caviae	Clinical	4	alt,ela,fla,lip	MOX-4, OXA-427	Cephalosporin, Cephamycin, Penam	MCR-7.1	ST-2810 (986, 1100, 1224, 1269, 1420, 1329)	ST-novel (344, 2025-02-04)
SAMEA7225560	ERR4559526	PRJEB15489	ERR4559526	Aeromonas dhakensis	Pakistan	2008	Human stool	asymptomatic	PMID: 38451244	Aeromonas dhakensis	Clinical	6	act,aerA,alt,ascF-G,ast,ela,fla,hlyA,lip	AQU-3, imiH, OXA-724	Carbapenem, Cephalosporin, Penam	MCR-7.1	ST-3385 (1433, 257, 262, 1483, 100, 901)	ST-novel (344, 2025-02-17)
SAMEA7225564	ERR4559527	PRJEB15489	ERR4559527	Aeromonas caviae	Pakistan	2008	Human stool	asymptomatic	PMID: 38451244	Aeromonas caviae	Clinical	4	alt,ela,fla,laf,lip	MOX-6, OXA-427	Cephalosporin, Cephamycin, Penam	MCR-7.1	ST-2811 (1236, 100, 1225, 633, 1414, 587)	ST-novel (344, 2025-02-04)
SAMEA7225563	ERR4559528	PRJEB15489	ERR4559528	Aeromonas veronii	Pakistan	2008	Human stool	MSD	PMID: 38451244	Aeromonas veronii	Clinical	16	act,aerA,ela,laf,lip	CEPH-A3, FOX-7, OXA-12	Carbapenem, Cephalosporin, Cephamycin, Penam	MCR-7.1	ST-1987 (937, 50, 935, 972, 1068, 334)
SAMEA7225565	ERR4559529	PRJEB15489	ERR4559529	Aeromonas caviae	Pakistan	2008	Human stool	MSD	PMID: 38451244	Aeromonas caviae	Clinical	4	aerA,alt,fla,lip	APH(3'')-Ib, APH(6)-Id, dfrA1, floR, MOX-6, OXA-427, sul2	Aminoglycoside, Cephalosporin, Cephamycin, Diaminopyrimidine, Penam, Phenicol, Sulfonamide	MCR-7.1	ST-2812 (693, 314, 565, 159, 174, 197)	ST-novel (344, 2025-02-04)
SAMEA7225567	ERR4559530	PRJEB15489	ERR4559530	Aeromonas caviae	Pakistan	2008	Human stool	MSD	PMID: 38451244	Aeromonas caviae	Clinical	4	aerA,alt,ela,fla,lip	dfrA15, MOX-8, OXA-427, sul1	Cephalosporin, Cephamycin, Diaminopyrimidine, Penam, Sulfonamide	MCR-7.1	ST-1587 (198, 429, 664, 198, 174, 207)
[truncated: 543 more rows]
