# Supplementary material for: Aeromonas in South Asia: genomic insights into an environmental pathogen and reservoir of antimicrobial resistance
Source: Nat Commun. 2026 Jan 31;17:2214. doi: 10.1038/s41467-026-68712-w (PMC12963386; doi:10.1038/s41467-026-68712-w)
Supplement: Supplementary file 4 — Supplementary Data 2 [file 41467_2026_68712_MOESM4_ESM.csv]

Title: Aeromonas in South Asia: Genomic Insights into an Environmental Pathogen and Reservoir of Antimicrobial Resistance
Alias/ Lane_ID	classification	closest_genome_reference	closest_genome_reference_radius	closest_genome_taxonomy	closest_genome_ani	closest_genome_af	closest_placement_reference	closest_placement_radius	closest_placement_taxonomy	closest_placement_ani	closest_placement_af	pplacer_taxonomy	classification_method	note	"other_related_references(genome_id,species_name,radius,ANI,AF)"	msa_percent	translation_table	red_value	warnings	species_gtdbtk
23386_4#169	d__Bacteria;p__Pseudomonadota;c__Gammaproteobacteria;o__Enterobacterales;f__Aeromonadaceae;g__Aeromonas;s__Aeromonas dhakensis	GCF_000820305.1	95	d__Bacteria;p__Pseudomonadota;c__Gammaproteobacteria;o__Enterobacterales;f__Aeromonadaceae;g__Aeromonas;s__Aeromonas dhakensis	97.04	0.917	GCF_000820305.1	95	d__Bacteria;p__Pseudomonadota;c__Gammaproteobacteria;o__Enterobacterales;f__Aeromonadaceae;g__Aeromonas;s__Aeromonas dhakensis	97.04	0.917	d__Bacteria;p__Pseudomonadota;c__Gammaproteobacteria;o__Enterobacterales;f__Aeromonadaceae;g__Aeromonas;s__	taxonomic classification defined by topology and ANI	topological placement and ANI have congruent species assignments	"GCF_000014805.1, s__Aeromonas hydrophila, 95.0, 93.69, 0.874; GCF_000819745.1, s__Aeromonas bestiarum, 95.0, 89.99, 0.774; GCF_000820005.1, s__Aeromonas piscicola, 95.22, 89.48, 0.713; GCF_000820085.1, s__Aeromonas sanarellii, 95.0, 89.15, 0.692; GCF_000819785.1, s__Aeromonas caviae, 95.0, 89.05, 0.649; GCF_000820165.1, s__Aeromonas taiwanensis, 95.0, 88.89, 0.675; GCF_000819985.1, s__Aeromonas …	90.39	11	N/A	N/A	Aeromonas dhakensis
23386_4#170	d__Bacteria;p__Pseudomonadota;c__Gammaproteobacteria;o__Enterobacterales;f__Aeromonadaceae;g__Aeromonas;s__Aeromonas dhakensis	GCF_000820305.1	95	d__Bacteria;p__Pseudomonadota;c__Gammaproteobacteria;o__Enterobacterales;f__Aeromonadaceae;g__Aeromonas;s__Aeromonas dhakensis	97.15	0.923	GCF_000820305.1	95	d__Bacteria;p__Pseudomonadota;c__Gammaproteobacteria;o__Enterobacterales;f__Aeromonadaceae;g__Aeromonas;s__Aeromonas dhakensis	97.15	0.923	d__Bacteria;p__Pseudomonadota;c__Gammaproteobacteria;o__Enterobacterales;f__Aeromonadaceae;g__Aeromonas;s__	taxonomic classification defined by topology and ANI	topological placement and ANI have congruent species assignments	"GCF_000014805.1, s__Aeromonas hydrophila, 95.0, 93.69, 0.877; GCF_000819745.1, s__Aeromonas bestiarum, 95.0, 89.78, 0.788; GCF_000820005.1, s__Aeromonas piscicola, 95.22, 89.65, 0.72; GCF_000820165.1, s__Aeromonas taiwanensis, 95.0, 89.12, 0.676; GCF_000820085.1, s__Aeromonas sanarellii, 95.0, 88.97, 0.684; GCF_000819985.1, s__Aeromonas media, 95.0, 88.89, 0.617; GCF_000819785.1, s__Aeromonas ca…	87.91	11	N/A	Genome has more than 11.7% of markers with multiple hits	Aeromonas dhakensis
23386_4#171	d__Bacteria;p__Pseudomonadota;c__Gammaproteobacteria;o__Enterobacterales;f__Aeromonadaceae;g__Aeromonas;s__Aeromonas dhakensis	GCF_000820305.1	95	d__Bacteria;p__Pseudomonadota;c__Gammaproteobacteria;o__Enterobacterales;f__Aeromonadaceae;g__Aeromonas;s__Aeromonas dhakensis	96.83	0.92	GCF_000820305.1	95	d__Bacteria;p__Pseudomonadota;c__Gammaproteobacteria;o__Enterobacterales;f__Aeromonadaceae;g__Aeromonas;s__Aeromonas dhakensis	96.83	0.92	d__Bacteria;p__Pseudomonadota;c__Gammaproteobacteria;o__Enterobacterales;f__Aeromonadaceae;g__Aeromonas;s__	taxonomic classification defined by topology and ANI	topological placement and ANI have congruent species assignments	"GCF_000014805.1, s__Aeromonas hydrophila, 95.0, 93.62, 0.871; GCF_000820005.1, s__Aeromonas piscicola, 95.22, 89.57, 0.717; GCF_000819745.1, s__Aeromonas bestiarum, 95.0, 89.33, 0.781; GCF_000820085.1, s__Aeromonas sanarellii, 95.0, 89.16, 0.69; GCF_000820165.1, s__Aeromonas taiwanensis, 95.0, 89.1, 0.685; GCF_000819785.1, s__Aeromonas caviae, 95.0, 89.0, 0.653; GCF_023093515.1, s__Aeromonas sp0…	91.24	11	N/A	N/A	Aeromonas dhakensis
23386_4#172	d__Bacteria;p__Pseudomonadota;c__Gammaproteobacteria;o__Enterobacterales;f__Aeromonadaceae;g__Aeromonas;s__Aeromonas dhakensis	GCF_000820305.1	95	d__Bacteria;p__Pseudomonadota;c__Gammaproteobacteria;o__Enterobacterales;f__Aeromonadaceae;g__Aeromonas;s__Aeromonas dhakensis	96.86	0.919	GCF_000820305.1	95	d__Bacteria;p__Pseudomonadota;c__Gammaproteobacteria;o__Enterobacterales;f__Aeromonadaceae;g__Aeromonas;s__Aeromonas dhakensis	96.86	0.919	d__Bacteria;p__Pseudomonadota;c__Gammaproteobacteria;o__Enterobacterales;f__Aeromonadaceae;g__Aeromonas;s__	taxonomic classification defined by topology and ANI	topological placement and ANI have congruent species assignments	"GCF_000014805.1, s__Aeromonas hydrophila, 95.0, 93.49, 0.872; GCF_000820005.1, s__Aeromonas piscicola, 95.22, 89.74, 0.727; GCF_000819745.1, s__Aeromonas bestiarum, 95.0, 89.31, 0.789; GCF_000820165.1, s__Aeromonas taiwanensis, 95.0, 89.02, 0.673; GCF_000820085.1, s__Aeromonas sanarellii, 95.0, 89.0, 0.692; GCF_000819785.1, s__Aeromonas caviae, 95.0, 88.84, 0.649; GCF_000819985.1, s__Aeromonas m…	92.08	11	N/A	N/A	Aeromonas dhakensis
23386_4#173	d__Bacteria;p__Pseudomonadota;c__Gammaproteobacteria;o__Enterobacterales;f__Aeromonadaceae;g__Aeromonas;s__Aeromonas caviae	GCF_000819785.1	95	d__Bacteria;p__Pseudomonadota;c__Gammaproteobacteria;o__Enterobacterales;f__Aeromonadaceae;g__Aeromonas;s__Aeromonas caviae	97.64	0.898	GCF_000819785.1	95	d__Bacteria;p__Pseudomonadota;c__Gammaproteobacteria;o__Enterobacterales;f__Aeromonadaceae;g__Aeromonas;s__Aeromonas caviae	97.64	0.898	d__Bacteria;p__Pseudomonadota;c__Gammaproteobacteria;o__Enterobacterales;f__Aeromonadaceae;g__Aeromonas;s__	taxonomic classification defined by topology and ANI	topological placement and ANI have congruent species assignments	"GCF_000820085.1, s__Aeromonas sanarellii, 95.0, 91.5, 0.818; GCF_000820165.1, s__Aeromonas taiwanensis, 95.0, 90.82, 0.798; GCF_023093515.1, s__Aeromonas sp023093515, 95.0, 90.6, 0.748; GCF_000819985.1, s__Aeromonas media, 95.0, 90.16, 0.724; GCF_037811135.1, s__Aeromonas rivipollensis, 95.0, 90.14, 0.753; GCF_000014805.1, s__Aeromonas hydrophila, 95.0, 89.47, 0.613; GCF_000820305.1, s__Aeromona…	86.3	11	N/A	Genome has more than 13.3% of markers with multiple hits	Aeromonas caviae
23386_4#174	d__Bacteria;p__Pseudomonadota;c__Gammaproteobacteria;o__Enterobacterales;f__Aeromonadaceae;g__Aeromonas;s__Aeromonas veronii_A	GCF_019048265.1	95	d__Bacteria;p__Pseudomonadota;c__Gammaproteobacteria;o__Enterobacterales;f__Aeromonadaceae;g__Aeromonas;s__Aeromonas veronii_A	95.7	0.889	GCF_019048265.1	95	d__Bacteria;p__Pseudomonadota;c__Gammaproteobacteria;o__Enterobacterales;f__Aeromonadaceae;g__Aeromonas;s__Aeromonas veronii_A	95.7	0.889	d__Bacteria;p__Pseudomonadota;c__Gammaproteobacteria;o__Enterobacterales;f__Aeromonadaceae;g__Aeromonas;s__	taxonomic classification defined by topology and ANI	topological placement and ANI have congruent species assignments	"GCF_000820225.1, s__Aeromonas veronii, 95.0, 93.94, 0.818; GCA_945957575.1, s__Aeromonas sp945957575, 95.0, 92.81, 0.792; GCF_000819685.1, s__Aeromonas allosaccharophila, 95.0, 92.76, 0.754; GCF_000764645.1, s__Aeromonas finlandensis, 95.0, 92.11, 0.735; GCA_041319085.1, s__Aeromonas veronii_F, 95.0, 91.75, 0.715; GCF_000819725.1, s__Aeromonas australiensis, 95.0, 91.52, 0.789; GCF_000819885.1, …	81.24	11	N/A	Genome has more than 18.3% of markers with multiple hits	Aeromonas veronii_A
23386_4#175	d__Bacteria;p__Pseudomonadota;c__Gammaproteobacteria;o__Enterobacterales;f__Aeromonadaceae;g__Aeromonas;s__Aeromonas dhakensis	GCF_000820305.1	95	d__Bacteria;p__Pseudomonadota;c__Gammaproteobacteria;o__Enterobacterales;f__Aeromonadaceae;g__Aeromonas;s__Aeromonas dhakensis	96.83	0.909	GCF_000820305.1	95	d__Bacteria;p__Pseudomonadota;c__Gammaproteobacteria;o__Enterobacterales;f__Aeromonadaceae;g__Aeromonas;s__Aeromonas dhakensis	96.83	0.909	d__Bacteria;p__Pseudomonadota;c__Gammaproteobacteria;o__Enterobacterales;f__Aeromonadaceae;g__Aeromonas;s__	taxonomic classification defined by topology and ANI	topological placement and ANI have congruent species assignments	"GCF_000014805.1, s__Aeromonas hydrophila, 95.0, 93.45, 0.867; GCF_000820005.1, s__Aeromonas piscicola, 95.22, 89.63, 0.72; GCF_000819745.1, s__Aeromonas bestiarum, 95.0, 89.38, 0.788; GCF_000820165.1, s__Aeromonas taiwanensis, 95.0, 89.07, 0.674; GCF_000820085.1, s__Aeromonas sanarellii, 95.0, 88.98, 0.689; GCF_000819785.1, s__Aeromonas caviae, 95.0, 88.87, 0.644; GCF_000819985.1, s__Aeromonas m…	90.41	11	N/A	N/A	Aeromonas dhakensis
23386_4#177	d__Bacteria;p__Pseudomonadota;c__Gammaproteobacteria;o__Enterobacterales;f__Aeromonadaceae;g__Aeromonas;s__Aeromonas dhakensis	GCF_000820305.1	95	d__Bacteria;p__Pseudomonadota;c__Gammaproteobacteria;o__Enterobacterales;f__Aeromonadaceae;g__Aeromonas;s__Aeromonas dhakensis	96.7	0.934	GCF_000820305.1	95	d__Bacteria;p__Pseudomonadota;c__Gammaproteobacteria;o__Enterobacterales;f__Aeromonadaceae;g__Aeromonas;s__Aeromonas dhakensis	96.7	0.934	d__Bacteria;p__Pseudomonadota;c__Gammaproteobacteria;o__Enterobacterales;f__Aeromonadaceae;g__Aeromonas;s__	taxonomic classification defined by topology and ANI	topological placement and ANI have congruent species assignments	"GCF_000014805.1, s__Aeromonas hydrophila, 95.0, 93.46, 0.861; GCF_000820005.1, s__Aeromonas piscicola, 95.22, 89.54, 0.685; GCF_000819745.1, s__Aeromonas bestiarum, 95.0, 89.33, 0.768; GCF_000820165.1, s__Aeromonas taiwanensis, 95.0, 89.09, 0.684; GCF_000820085.1, s__Aeromonas sanarellii, 95.0, 89.05, 0.69; GCF_000819785.1, s__Aeromonas caviae, 95.0, 88.87, 0.659; GCF_023093515.1, s__Aeromonas s…	71.41	11	N/A	Genome has more than 28.3% of markers with multiple hits	Aeromonas dhakensis
23386_4#178	d__Bacteria;p__Pseudomonadota;c__Gammaproteobacteria;o__Enterobacterales;f__Aeromonadaceae;g__Aeromonas;s__Aeromonas dhakensis	GCF_000820305.1	95	d__Bacteria;p__Pseudomonadota;c__Gammaproteobacteria;o__Enterobacterales;f__Aeromonadaceae;g__Aeromonas;s__Aeromonas dhakensis	97.43	0.919	GCF_000820305.1	95	d__Bacteria;p__Pseudomonadota;c__Gammaproteobacteria;o__Enterobacterales;f__Aeromonadaceae;g__Aeromonas;s__Aeromonas dhakensis	97.43	0.919	d__Bacteria;p__Pseudomonadota;c__Gammaproteobacteria;o__Enterobacterales;f__Aeromonadaceae;g__Aeromonas;s__	taxonomic classification defined by topology and ANI	topological placement and ANI have congruent species assignments	"GCF_000014805.1, s__Aeromonas hydrophila, 95.0, 93.85, 0.872; GCF_000819745.1, s__Aeromonas bestiarum, 95.0, 90.01, 0.782; GCF_000820005.1, s__Aeromonas piscicola, 95.22, 89.74, 0.739; GCF_000820165.1, s__Aeromonas taiwanensis, 95.0, 89.09, 0.686; GCF_000820085.1, s__Aeromonas sanarellii, 95.0, 89.06, 0.693; GCF_000819785.1, s__Aeromonas caviae, 95.0, 88.93, 0.649; GCF_000819985.1, s__Aeromonas …	89.56	11	N/A	Genome has more than 10.0% of markers with multiple hits	Aeromonas dhakensis
23386_4#179	d__Bacteria;p__Pseudomonadota;c__Gammaproteobacteria;o__Enterobacterales;f__Aeromonadaceae;g__Aeromonas;s__Aeromonas caviae	GCF_000819785.1	95	d__Bacteria;p__Pseudomonadota;c__Gammaproteobacteria;o__Enterobacterales;f__Aeromonadaceae;g__Aeromonas;s__Aeromonas caviae	97.66	0.871	GCF_000819785.1	95	d__Bacteria;p__Pseudomonadota;c__Gammaproteobacteria;o__Enterobacterales;f__Aeromonadaceae;g__Aeromonas;s__Aeromonas caviae	97.66	0.871	d__Bacteria;p__Pseudomonadota;c__Gammaproteobacteria;o__Enterobacterales;f__Aeromonadaceae;g__Aeromonas;s__	taxonomic classification defined by topology and ANI	topological placement and ANI have congruent species assignments	"GCF_000820085.1, s__Aeromonas sanarellii, 95.0, 91.34, 0.792; GCF_000820165.1, s__Aeromonas taiwanensis, 95.0, 90.81, 0.771; GCF_023093515.1, s__Aeromonas sp023093515, 95.0, 90.37, 0.735; GCF_000819985.1, s__Aeromonas media, 95.0, 90.08, 0.706; GCF_037811135.1, s__Aeromonas rivipollensis, 95.0, 89.86, 0.733; GCF_000820305.1, s__Aeromonas dhakensis, 95.0, 89.35, 0.615; GCF_000014805.1, s__Aeromon…	86.3	11	N/A	Genome has more than 13.3% of markers with multiple hits	Aeromonas caviae
23386_4#180	d__Bacteria;p__Pseudomonadota;c__Gammaproteobacteria;o__Enterobacterales;f__Aeromonadaceae;g__Aeromonas;s__Aeromonas caviae	GCF_000819785.1	95	d__Bacteria;p__Pseudomonadota;c__Gammaproteobacteria;o__Enterobacterales;f__Aeromonadaceae;g__Aeromonas;s__Aeromonas caviae	97.78	0.85	GCF_000819785.1	95	d__Bacteria;p__Pseudomonadota;c__Gammaproteobacteria;o__Enterobacterales;f__Aeromonadaceae;g__Aeromonas;s__Aeromonas caviae	97.78	0.85	d__Bacteria;p__Pseudomonadota;c__Gammaproteobacteria;o__Enterobacterales;f__Aeromonadaceae;g__Aeromonas;s__	taxonomic classification defined by topology and ANI	topological placement and ANI have congruent species assignments	"GCF_000820085.1, s__Aeromonas sanarellii, 95.0, 91.49, 0.804; GCF_000820165.1, s__Aeromonas taiwanensis, 95.0, 91.05, 0.773; GCF_023093515.1, s__Aeromonas sp023093515, 95.0, 90.65, 0.739; GCF_000819985.1, s__Aeromonas media, 95.0, 90.33, 0.718; GCF_037811135.1, s__Aeromonas rivipollensis, 95.0, 90.03, 0.725; GCF_000820305.1, s__Aeromonas dhakensis, 95.0, 89.49, 0.616; GCF_000014805.1, s__Aeromon…	88.68	11	N/A	Genome has more than 10.8% of markers with multiple hits	Aeromonas caviae
23386_4#181	d__Bacteria;p__Pseudomonadota;c__Gammaproteobacteria;o__Enterobacterales;f__Aeromonadaceae;g__Aeromonas;s__Aeromonas caviae	GCF_000819785.1	95	d__Bacteria;p__Pseudomonadota;c__Gammaproteobacteria;o__Enterobacterales;f__Aeromonadaceae;g__Aeromonas;s__Aeromonas caviae	97.96	0.87	GCF_000819785.1	95	d__Bacteria;p__Pseudomonadota;c__Gammaproteobacteria;o__Enterobacterales;f__Aeromonadaceae;g__Aeromonas;s__Aeromonas caviae	97.96	0.87	d__Bacteria;p__Pseudomonadota;c__Gammaproteobacteria;o__Enterobacterales;f__Aeromonadaceae;g__Aeromonas;s__	taxonomic classification defined by topology and ANI	topological placement and ANI have congruent species assignments	"GCF_000820085.1, s__Aeromonas sanarellii, 95.0, 91.48, 0.808; GCF_000820165.1, s__Aeromonas taiwanensis, 95.0, 90.91, 0.783; GCF_023093515.1, s__Aeromonas sp023093515, 95.0, 90.46, 0.751; GCF_000819985.1, s__Aeromonas media, 95.0, 90.23, 0.721; GCF_037811135.1, s__Aeromonas rivipollensis, 95.0, 90.21, 0.748; GCF_000014805.1, s__Aeromonas hydrophila, 95.0, 89.5, 0.63; GCF_000820305.1, s__Aeromona…	91.18	11	N/A	N/A	Aeromonas caviae
23386_4#182	d__Bacteria;p__Pseudomonadota;c__Gammaproteobacteria;o__Enterobacterales;f__Aeromonadaceae;g__Aeromonas;s__Aeromonas caviae	GCF_000819785.1	95	d__Bacteria;p__Pseudomonadota;c__Gammaproteobacteria;o__Enterobacterales;f__Aeromonadaceae;g__Aeromonas;s__Aeromonas caviae	98.02	0.898	GCF_000819785.1	95	d__Bacteria;p__Pseudomonadota;c__Gammaproteobacteria;o__Enterobacterales;f__Aeromonadaceae;g__Aeromonas;s__Aeromonas caviae	98.02	0.898	d__Bacteria;p__Pseudomonadota;c__Gammaproteobacteria;o__Enterobacterales;f__Aeromonadaceae;g__Aeromonas;s__	taxonomic classification defined by topology and ANI	topological placement and ANI have congruent species assignments	"GCF_000820085.1, s__Aeromonas sanarellii, 95.0, 91.62, 0.811; GCF_000820165.1, s__Aeromonas taiwanensis, 95.0, 90.99, 0.778; GCF_023093515.1, s__Aeromonas sp023093515, 95.0, 90.74, 0.784; GCF_037811135.1, s__Aeromonas rivipollensis, 95.0, 90.3, 0.775; GCF_000819985.1, s__Aeromonas media, 95.0, 90.09, 0.738; GCF_000014805.1, s__Aeromonas hydrophila, 95.0, 89.47, 0.665; GCF_000820305.1, s__Aeromon…	92.02	11	N/A	N/A	Aeromonas caviae
23386_4#183	d__Bacteria;p__Pseudomonadota;c__Gammaproteobacteria;o__Enterobacterales;f__Aeromonadaceae;g__Aeromonas;s__Aeromonas caviae	GCF_000819785.1	95	d__Bacteria;p__Pseudomonadota;c__Gammaproteobacteria;o__Enterobacterales;f__Aeromonadaceae;g__Aeromonas;s__Aeromonas caviae	98	0.87	GCF_000819785.1	95	d__Bacteria;p__Pseudomonadota;c__Gammaproteobacteria;o__Enterobacterales;f__Aeromonadaceae;g__Aeromonas;s__Aeromonas caviae	98	0.87	d__Bacteria;p__Pseudomonadota;c__Gammaproteobacteria;o__Enterobacterales;f__Aeromonadaceae;g__Aeromonas;s__	taxonomic classification defined by topology and ANI	topological placement and ANI have congruent species assignments	"GCF_000820085.1, s__Aeromonas sanarellii, 95.0, 91.49, 0.807; GCF_000820165.1, s__Aeromonas taiwanensis, 95.0, 90.91, 0.781; GCF_023093515.1, s__Aeromonas sp023093515, 95.0, 90.55, 0.748; GCF_037811135.1, s__Aeromonas rivipollensis, 95.0, 90.21, 0.743; GCF_000819985.1, s__Aeromonas media, 95.0, 90.2, 0.714; GCF_000014805.1, s__Aeromonas hydrophila, 95.0, 89.53, 0.629; GCF_000820305.1, s__Aeromon…	95.35	11	N/A	N/A	Aeromonas caviae
23386_4#184	d__Bacteria;p__Pseudomonadota;c__Gammaproteobacteria;o__Enterobacterales;f__Aeromonadaceae;g__Aeromonas;s__Aeromonas caviae	GCF_000819785.1	95	d__Bacteria;p__Pseudomonadota;c__Gammaproteobacteria;o__Enterobacterales;f__Aeromonadaceae;g__Aeromonas;s__Aeromonas caviae	97.56	0.871	GCF_000819785.1	95	d__Bacteria;p__Pseudomonadota;c__Gammaproteobacteria;o__Enterobacterales;f__Aeromonadaceae;g__Aeromonas;s__Aeromonas caviae	97.56	0.871	d__Bacteria;p__Pseudomonadota;c__Gammaproteobacteria;o__Enterobacterales;f__Aeromonadaceae;g__Aeromonas;s__	taxonomic classification defined by topology and ANI	topological placement and ANI have congruent species assignments	"GCF_000820085.1, s__Aeromonas sanarellii, 95.0, 91.19, 0.794; GCF_000820165.1, s__Aeromonas taiwanensis, 95.0, 90.6, 0.774; GCF_023093515.1, s__Aeromonas sp023093515, 95.0, 90.13, 0.703; GCF_000819985.1, s__Aeromonas media, 95.0, 89.65, 0.708; GCF_037811135.1, s__Aeromonas rivipollensis, 95.0, 89.49, 0.733; GCF_000820305.1, s__Aeromonas dhakensis, 95.0, 89.34, 0.594; GCF_000014805.1, s__Aeromona…	77.08	11	N/A	Genome has more than 22.5% of markers with multiple hits	Aeromonas caviae
23386_4#185	d__Bacteria;p__Pseudomonadota;c__Gammaproteobacteria;o__Enterobacterales;f__Aeromonadaceae;g__Aeromonas;s__Aeromonas caviae	GCF_000819785.1	95	d__Bacteria;p__Pseudomonadota;c__Gammaproteobacteria;o__Enterobacterales;f__Aeromonadaceae;g__Aeromonas;s__Aeromonas caviae	97.7	0.855	GCF_000819785.1	95	d__Bacteria;p__Pseudomonadota;c__Gammaproteobacteria;o__Enterobacterales;f__Aeromonadaceae;g__Aeromonas;s__Aeromonas caviae	97.7	0.855	d__Bacteria;p__Pseudomonadota;c__Gammaproteobacteria;o__Enterobacterales;f__Aeromonadaceae;g__Aeromonas;s__	taxonomic classification defined by topology and ANI	topological placement and ANI have congruent species assignments	"GCF_000820085.1, s__Aeromonas sanarellii, 95.0, 91.48, 0.797; GCF_000820165.1, s__Aeromonas taiwanensis, 95.0, 90.81, 0.774; GCF_023093515.1, s__Aeromonas sp023093515, 95.0, 90.62, 0.721; GCF_000819985.1, s__Aeromonas media, 95.0, 90.18, 0.713; GCF_037811135.1, s__Aeromonas rivipollensis, 95.0, 89.99, 0.723; GCF_000014805.1, s__Aeromonas hydrophila, 95.0, 89.38, 0.618; GCF_000820305.1, s__Aeromo…	88.68	11	N/A	Genome has more than 10.8% of markers with multiple hits	Aeromonas caviae
23386_4#187	d__Bacteria;p__Pseudomonadota;c__Gammaproteobacteria;o__Enterobacterales;f__Aeromonadaceae;g__Aeromonas;s__Aeromonas caviae	GCF_000819785.1	95	d__Bacteria;p__Pseudomonadota;c__Gammaproteobacteria;o__Enterobacterales;f__Aeromonadaceae;g__Aeromonas;s__Aeromonas caviae	97.59	0.856	GCF_000819785.1	95	d__Bacteria;p__Pseudomonadota;c__Gammaproteobacteria;o__Enterobacterales;f__Aeromonadaceae;g__Aeromonas;s__Aeromonas caviae	97.59	0.856	d__Bacteria;p__Pseudomonadota;c__Gammaproteobacteria;o__Enterobacterales;f__Aeromonadaceae;g__Aeromonas;s__	taxonomic classification defined by topology and ANI	topological placement and ANI have congruent species assignments	"GCF_000820085.1, s__Aeromonas sanarellii, 95.0, 91.49, 0.8; GCF_000820165.1, s__Aeromonas taiwanensis, 95.0, 90.92, 0.769; GCF_023093515.1, s__Aeromonas sp023093515, 95.0, 90.36, 0.752; GCF_037811135.1, s__Aeromonas rivipollensis, 95.0, 90.24, 0.742; GCF_000819985.1, s__Aeromonas media, 95.0, 90.2, 0.719; GCF_000014805.1, s__Aeromonas hydrophila, 95.0, 89.56, 0.645; GCF_000820305.1, s__Aeromonas…	90.39	11	N/A	N/A	Aeromonas caviae
23386_4#198	d__Bacteria;p__Pseudomonadota;c__Gammaproteobacteria;o__Enterobacterales;f__Aeromonadaceae;g__Aeromonas;s__Aeromonas dhakensis	GCF_000820305.1	95	d__Bacteria;p__Pseudomonadota;c__Gammaproteobacteria;o__Enterobacterales;f__Aeromonadaceae;g__Aeromonas;s__Aeromonas dhakensis	97.33	0.944	GCF_000820305.1	95	d__Bacteria;p__Pseudomonadota;c__Gammaproteobacteria;o__Enterobacterales;f__Aeromonadaceae;g__Aeromonas;s__Aeromonas dhakensis	97.33	0.944	d__Bacteria;p__Pseudomonadota;c__Gammaproteobacteria;o__Enterobacterales;f__Aeromonadaceae;g__Aeromonas;s__	taxonomic classification defined by topology and ANI	topological placement and ANI have congruent species assignments	"GCF_000014805.1, s__Aeromonas hydrophila, 95.0, 93.86, 0.863; GCF_000819745.1, s__Aeromonas bestiarum, 95.0, 89.99, 0.77; GCF_000820005.1, s__Aeromonas piscicola, 95.22, 89.59, 0.735; GCF_000820165.1, s__Aeromonas taiwanensis, 95.0, 89.06, 0.67; GCF_000820085.1, s__Aeromonas sanarellii, 95.0, 89.0, 0.685; GCF_000819985.1, s__Aeromonas media, 95.0, 88.83, 0.615; GCF_000819785.1, s__Aeromonas cavi…	92.06	11	N/A	N/A	Aeromonas dhakensis
23386_4#203	d__Bacteria;p__Pseudomonadota;c__Gammaproteobacteria;o__Enterobacterales;f__Aeromonadaceae;g__Aeromonas;s__Aeromonas enteropelogenes	GCF_000819845.1	95	d__Bacteria;p__Pseudomonadota;c__Gammaproteobacteria;o__Enterobacterales;f__Aeromonadaceae;g__Aeromonas;s__Aeromonas enteropelogenes	97.03	0.9	GCF_000819845.1	95	d__Bacteria;p__Pseudomonadota;c__Gammaproteobacteria;o__Enterobacterales;f__Aeromonadaceae;g__Aeromonas;s__Aeromonas enteropelogenes	97.03	0.9	d__Bacteria;p__Pseudomonadota;c__Gammaproteobacteria;o__Enterobacterales;f__Aeromonadaceae;g__Aeromonas;s__	taxonomic classification defined by topology and ANI	topological placement and ANI have congruent species assignments	"GCF_000820305.1, s__Aeromonas dhakensis, 95.0, 88.81, 0.594; GCF_000014805.1, s__Aeromonas hydrophila, 95.0, 88.26, 0.577; GCF_000819685.1, s__Aeromonas allosaccharophila, 95.0, 88.15, 0.605; GCF_000820225.1, s__Aeromonas veronii, 95.0, 87.95, 0.615; GCF_037890695.1, s__Aeromonas jandaei, 95.69, 87.91, 0.603; GCA_945957575.1, s__Aeromonas sp945957575, 95.0, 87.87, 0.615; GCF_000764665.1, s__Aero…	82.07	11	N/A	Genome has more than 17.5% of markers with multiple hits	Aeromonas enteropelogenes
23386_4#204	d__Bacteria;p__Pseudomonadota;c__Gammaproteobacteria;o__Enterobacterales;f__Aeromonadaceae;g__Aeromonas;s__Aeromonas enteropelogenes	GCF_000819845.1	95	d__Bacteria;p__Pseudomonadota;c__Gammaproteobacteria;o__Enterobacterales;f__Aeromonadaceae;g__Aeromonas;s__Aeromonas enteropelogenes	96.88	0.9	GCF_000819845.1	95	d__Bacteria;p__Pseudomonadota;c__Gammaproteobacteria;o__Enterobacterales;f__Aeromonadaceae;g__Aeromonas;s__Aeromonas enteropelogenes	96.88	0.9	d__Bacteria;p__Pseudomonadota;c__Gammaproteobacteria;o__Enterobacterales;f__Aeromonadaceae;g__Aeromonas;s__	taxonomic classification defined by topology and ANI	topological placement and ANI have congruent species assignments	"GCF_000820305.1, s__Aeromonas dhakensis, 95.0, 88.82, 0.588; GCF_000014805.1, s__Aeromonas hydrophila, 95.0, 88.22, 0.569; GCF_000819685.1, s__Aeromonas allosaccharophila, 95.0, 88.06, 0.588; GCF_000820225.1, s__Aeromonas veronii, 95.0, 87.97, 0.614; GCA_945957575.1, s__Aeromonas sp945957575, 95.0, 87.87, 0.615; GCF_037890695.1, s__Aeromonas jandaei, 95.69, 87.83, 0.608; GCF_000764665.1, s__Aero…	83.72	11	N/A	Genome has more than 15.8% of markers with multiple hits	Aeromonas enteropelogenes
23386_4#209	d__Bacteria;p__Pseudomonadota;c__Gammaproteobacteria;o__Enterobacterales;f__Aeromonadaceae;g__Aeromonas;s__Aeromonas caviae	GCF_000819785.1	95	d__Bacteria;p__Pseudomonadota;c__Gammaproteobacteria;o__Enterobacterales;f__Aeromonadaceae;g__Aeromonas;s__Aeromonas caviae	97.87	0.857	GCF_000819785.1	95	d__Bacteria;p__Pseudomonadota;c__Gammaproteobacteria;o__Enterobacterales;f__Aeromonadaceae;g__Aeromonas;s__Aeromonas caviae	97.87	0.857	d__Bacteria;p__Pseudomonadota;c__Gammaproteobacteria;o__Enterobacterales;f__Aeromonadaceae;g__Aeromonas;s__	taxonomic classification defined by topology and ANI	topological placement and ANI have congruent species assignments	"GCF_000820085.1, s__Aeromonas sanarellii, 95.0, 91.52, 0.803; GCF_000820165.1, s__Aeromonas taiwanensis, 95.0, 90.9, 0.77; GCF_023093515.1, s__Aeromonas sp023093515, 95.0, 90.43, 0.731; GCF_000819985.1, s__Aeromonas media, 95.0, 90.18, 0.714; GCF_037811135.1, s__Aeromonas rivipollensis, 95.0, 90.01, 0.733; GCF_000014805.1, s__Aeromonas hydrophila, 95.0, 89.59, 0.636; GCF_000820305.1, s__Aeromona…	93.69	11	N/A	N/A	Aeromonas caviae
23386_4#210	d__Bacteria;p__Pseudomonadota;c__Gammaproteobacteria;o__Enterobacterales;f__Aeromonadaceae;g__Aeromonas;s__Aeromonas caviae	GCF_000819785.1	95	d__Bacteria;p__Pseudomonadota;c__Gammaproteobacteria;o__Enterobacterales;f__Aeromonadaceae;g__Aeromonas;s__Aeromonas caviae	97.66	0.865	GCF_000819785.1	95	d__Bacteria;p__Pseudomonadota;c__Gammaproteobacteria;o__Enterobacterales;f__Aeromonadaceae;g__Aeromonas;s__Aeromonas caviae	97.66	0.865	d__Bacteria;p__Pseudomonadota;c__Gammaproteobacteria;o__Enterobacterales;f__Aeromonadaceae;g__Aeromonas;s__	taxonomic classification defined by topology and ANI	topological placement and ANI have congruent species assignments	"GCF_000820085.1, s__Aeromonas sanarellii, 95.0, 91.51, 0.804; GCF_000820165.1, s__Aeromonas taiwanensis, 95.0, 90.87, 0.778; GCF_023093515.1, s__Aeromonas sp023093515, 95.0, 90.62, 0.752; GCF_000819985.1, s__Aeromonas media, 95.0, 90.34, 0.722; GCF_037811135.1, s__Aeromonas rivipollensis, 95.0, 90.15, 0.749; GCF_000820305.1, s__Aeromonas dhakensis, 95.0, 89.55, 0.625; GCF_000014805.1, s__Aeromon…	83.78	11	N/A	Genome has more than 15.8% of markers with multiple hits	Aeromonas caviae
23386_4#211	d__Bacteria;p__Pseudomonadota;c__Gammaproteobacteria;o__Enterobacterales;f__Aeromonadaceae;g__Aeromonas;s__Aeromonas caviae	GCF_000819785.1	95	d__Bacteria;p__Pseudomonadota;c__Gammaproteobacteria;o__Enterobacterales;f__Aeromonadaceae;g__Aeromonas;s__Aeromonas caviae	97.67	0.865	GCF_000819785.1	95	d__Bacteria;p__Pseudomonadota;c__Gammaproteobacteria;o__Enterobacterales;f__Aeromonadaceae;g__Aeromonas;s__Aeromonas caviae	97.67	0.865	d__Bacteria;p__Pseudomonadota;c__Gammaproteobacteria;o__Enterobacterales;f__Aeromonadaceae;g__Aeromonas;s__	taxonomic classification defined by topology and ANI	topological placement and ANI have congruent species assignments	"GCF_000820085.1, s__Aeromonas sanarellii, 95.0, 91.52, 0.804; GCF_000820165.1, s__Aeromonas taiwanensis, 95.0, 90.88, 0.777; GCF_023093515.1, s__Aeromonas sp023093515, 95.0, 90.63, 0.754; GCF_000819985.1, s__Aeromonas media, 95.0, 90.31, 0.722; GCF_037811135.1, s__Aeromonas rivipollensis, 95.0, 90.15, 0.749; GCF_000820305.1, s__Aeromonas dhakensis, 95.0, 89.59, 0.63; GCF_000014805.1, s__Aeromona…	88.72	11	N/A	Genome has more than 10.8% of markers with multiple hits	Aeromonas caviae
23386_4#215	d__Bacteria;p__Pseudomonadota;c__Gammaproteobacteria;o__Enterobacterales;f__Aeromonadaceae;g__Aeromonas;s__Aeromonas veronii	GCF_000820225.1	95	d__Bacteria;p__Pseudomonadota;c__Gammaproteobacteria;o__Enterobacterales;f__Aeromonadaceae;g__Aeromonas;s__Aeromonas veronii	96.02	0.88	GCF_000820225.1	95	d__Bacteria;p__Pseudomonadota;c__Gammaproteobacteria;o__Enterobacterales;f__Aeromonadaceae;g__Aeromonas;s__Aeromonas veronii	96.02	0.88	d__Bacteria;p__Pseudomonadota;c__Gammaproteobacteria;o__Enterobacterales;f__Aeromonadaceae;g__Aeromonas;s__	taxonomic classification defined by topology and ANI	topological placement and ANI have congruent species assignments	"GCF_019048265.1, s__Aeromonas veronii_A, 95.0, 94.17, 0.807; GCA_945957575.1, s__Aeromonas sp945957575, 95.0, 93.56, 0.816; GCF_000819685.1, s__Aeromonas allosaccharophila, 95.0, 93.53, 0.775; GCF_000764645.1, s__Aeromonas finlandensis, 95.0, 92.93, 0.781; GCA_041319085.1, s__Aeromonas veronii_F, 95.0, 92.75, 0.743; GCF_000819725.1, s__Aeromonas australiensis, 95.0, 92.4, 0.815; GCF_000819885.1,…	82.11	11	N/A	Genome has more than 17.5% of markers with multiple hits	Aeromonas veronii
23386_4#216	d__Bacteria;p__Pseudomonadota;c__Gammaproteobacteria;o__Enterobacterales;f__Aeromonadaceae;g__Aeromonas;s__Aeromonas veronii	GCF_000820225.1	95	d__Bacteria;p__Pseudomonadota;c__Gammaproteobacteria;o__Enterobacterales;f__Aeromonadaceae;g__Aeromonas;s__Aeromonas veronii	96.16	0.88	GCF_000820225.1	95	d__Bacteria;p__Pseudomonadota;c__Gammaproteobacteria;o__Enterobacterales;f__Aeromonadaceae;g__Aeromonas;s__Aeromonas veronii	96.16	0.88	d__Bacteria;p__Pseudomonadota;c__Gammaproteobacteria;o__Enterobacterales;f__Aeromonadaceae;g__Aeromonas;s__	taxonomic classification defined by topology and ANI	topological placement and ANI have congruent species assignments	"GCF_019048265.1, s__Aeromonas veronii_A, 95.0, 94.17, 0.807; GCA_945957575.1, s__Aeromonas sp945957575, 95.0, 93.56, 0.816; GCF_000819685.1, s__Aeromonas allosaccharophila, 95.0, 93.53, 0.775; GCF_000764645.1, s__Aeromonas finlandensis, 95.0, 92.93, 0.779; GCA_041319085.1, s__Aeromonas veronii_F, 95.0, 92.77, 0.744; GCF_000819725.1, s__Aeromonas australiensis, 95.0, 92.28, 0.817; GCF_000819885.1…	84.59	11	N/A	Genome has more than 15.0% of markers with multiple hits	Aeromonas veronii
23386_4#217	d__Bacteria;p__Pseudomonadota;c__Gammaproteobacteria;o__Enterobacterales;f__Aeromonadaceae;g__Aeromonas;s__Aeromonas veronii	GCF_000820225.1	95	d__Bacteria;p__Pseudomonadota;c__Gammaproteobacteria;o__Enterobacterales;f__Aeromonadaceae;g__Aeromonas;s__Aeromonas veronii	96.24	0.879	GCF_000820225.1	95	d__Bacteria;p__Pseudomonadota;c__Gammaproteobacteria;o__Enterobacterales;f__Aeromonadaceae;g__Aeromonas;s__Aeromonas veronii	96.24	0.879	d__Bacteria;p__Pseudomonadota;c__Gammaproteobacteria;o__Enterobacterales;f__Aeromonadaceae;g__Aeromonas;s__	taxonomic classification defined by topology and ANI	topological placement and ANI have congruent species assignments	"GCF_019048265.1, s__Aeromonas veronii_A, 95.0, 94.33, 0.806; GCA_945957575.1, s__Aeromonas sp945957575, 95.0, 93.83, 0.816; GCF_000819685.1, s__Aeromonas allosaccharophila, 95.0, 93.79, 0.779; GCF_000764645.1, s__Aeromonas finlandensis, 95.0, 93.18, 0.792; GCA_041319085.1, s__Aeromonas veronii_F, 95.0, 93.04, 0.744; GCF_000819725.1, s__Aeromonas australiensis, 95.0, 92.57, 0.814; GCF_000819885.1…	84.67	11	N/A	Genome has more than 15.0% of markers with multiple hits	Aeromonas veronii
23386_4#218	d__Bacteria;p__Pseudomonadota;c__Gammaproteobacteria;o__Enterobacterales;f__Aeromonadaceae;g__Aeromonas;s__Aeromonas caviae	GCF_000819785.1	95	d__Bacteria;p__Pseudomonadota;c__Gammaproteobacteria;o__Enterobacterales;f__Aeromonadaceae;g__Aeromonas;s__Aeromonas caviae	97.68	0.86	GCF_000819785.1	95	d__Bacteria;p__Pseudomonadota;c__Gammaproteobacteria;o__Enterobacterales;f__Aeromonadaceae;g__Aeromonas;s__Aeromonas caviae	97.68	0.86	d__Bacteria;p__Pseudomonadota;c__Gammaproteobacteria;o__Enterobacterales;f__Aeromonadaceae;g__Aeromonas;s__	taxonomic classification defined by topology and ANI	topological placement and ANI have congruent species assignments	"GCF_000820085.1, s__Aeromonas sanarellii, 95.0, 91.44, 0.807; GCF_000820165.1, s__Aeromonas taiwanensis, 95.0, 90.88, 0.775; GCF_023093515.1, s__Aeromonas sp023093515, 95.0, 90.42, 0.719; GCF_000819985.1, s__Aeromonas media, 95.0, 90.16, 0.722; GCF_037811135.1, s__Aeromonas rivipollensis, 95.0, 89.99, 0.73; GCF_000014805.1, s__Aeromonas hydrophila, 95.0, 89.49, 0.612; GCF_000820305.1, s__Aeromon…	81.18	11	N/A	Genome has more than 18.3% of markers with multiple hits	Aeromonas caviae
23386_4#219	d__Bacteria;p__Pseudomonadota;c__Gammaproteobacteria;o__Enterobacterales;f__Aeromonadaceae;g__Aeromonas;s__Aeromonas caviae	GCF_000819785.1	95	d__Bacteria;p__Pseudomonadota;c__Gammaproteobacteria;o__Enterobacterales;f__Aeromonadaceae;g__Aeromonas;s__Aeromonas caviae	97.91	0.855	GCF_000819785.1	95	d__Bacteria;p__Pseudomonadota;c__Gammaproteobacteria;o__Enterobacterales;f__Aeromonadaceae;g__Aeromonas;s__Aeromonas caviae	97.91	0.855	d__Bacteria;p__Pseudomonadota;c__Gammaproteobacteria;o__Enterobacterales;f__Aeromonadaceae;g__Aeromonas;s__	taxonomic classification defined by topology and ANI	topological placement and ANI have congruent species assignments	"GCF_000820085.1, s__Aeromonas sanarellii, 95.0, 91.49, 0.803; GCF_000820165.1, s__Aeromonas taiwanensis, 95.0, 90.91, 0.775; GCF_023093515.1, s__Aeromonas sp023093515, 95.0, 90.66, 0.747; GCF_000819985.1, s__Aeromonas media, 95.0, 90.1, 0.71; GCF_037811135.1, s__Aeromonas rivipollensis, 95.0, 90.03, 0.732; GCF_000820305.1, s__Aeromonas dhakensis, 95.0, 89.52, 0.638; GCF_000014805.1, s__Aeromonas…	90.47	11	N/A	N/A	Aeromonas caviae
23386_4#220	d__Bacteria;p__Pseudomonadota;c__Gammaproteobacteria;o__Enterobacterales;f__Aeromonadaceae;g__Aeromonas;s__Aeromonas caviae	GCF_000819785.1	95	d__Bacteria;p__Pseudomonadota;c__Gammaproteobacteria;o__Enterobacterales;f__Aeromonadaceae;g__Aeromonas;s__Aeromonas caviae	98	0.873	GCF_000819785.1	95	d__Bacteria;p__Pseudomonadota;c__Gammaproteobacteria;o__Enterobacterales;f__Aeromonadaceae;g__Aeromonas;s__Aeromonas caviae	98	0.873	d__Bacteria;p__Pseudomonadota;c__Gammaproteobacteria;o__Enterobacterales;f__Aeromonadaceae;g__Aeromonas;s__	taxonomic classification defined by topology and ANI	topological placement and ANI have congruent species assignments	"GCF_000820085.1, s__Aeromonas sanarellii, 95.0, 91.55, 0.809; GCF_000820165.1, s__Aeromonas taiwanensis, 95.0, 90.91, 0.774; GCF_023093515.1, s__Aeromonas sp023093515, 95.0, 90.65, 0.755; GCF_000819985.1, s__Aeromonas media, 95.0, 90.44, 0.727; GCF_037811135.1, s__Aeromonas rivipollensis, 95.0, 90.2, 0.749; GCF_000014805.1, s__Aeromonas hydrophila, 95.0, 89.57, 0.64; GCF_000820305.1, s__Aeromona…	94.52	11	N/A	N/A	Aeromonas caviae
23386_4#221	d__Bacteria;p__Pseudomonadota;c__Gammaproteobacteria;o__Enterobacterales;f__Aeromonadaceae;g__Aeromonas;s__Aeromonas caviae	GCF_000819785.1	95	d__Bacteria;p__Pseudomonadota;c__Gammaproteobacteria;o__Enterobacterales;f__Aeromonadaceae;g__Aeromonas;s__Aeromonas caviae	97.68	0.876	GCF_000819785.1	95	d__Bacteria;p__Pseudomonadota;c__Gammaproteobacteria;o__Enterobacterales;f__Aeromonadaceae;g__Aeromonas;s__Aeromonas caviae	97.68	0.876	d__Bacteria;p__Pseudomonadota;c__Gammaproteobacteria;o__Enterobacterales;f__Aeromonadaceae;g__Aeromonas;s__	taxonomic classification defined by topology and ANI	topological placement and ANI have congruent species assignments	"GCF_000820085.1, s__Aeromonas sanarellii, 95.0, 91.62, 0.812; GCF_000820165.1, s__Aeromonas taiwanensis, 95.0, 90.84, 0.779; GCF_023093515.1, s__Aeromonas sp023093515, 95.0, 90.56, 0.775; GCF_037811135.1, s__Aeromonas rivipollensis, 95.0, 90.2, 0.758; GCF_000819985.1, s__Aeromonas media, 95.0, 90.09, 0.728; GCF_000820305.1, s__Aeromonas dhakensis, 95.0, 89.39, 0.639; GCF_000014805.1, s__Aeromona…	86.2	11	N/A	Genome has more than 13.3% of markers with multiple hits	Aeromonas caviae
23386_4#222	d__Bacteria;p__Pseudomonadota;c__Gammaproteobacteria;o__Enterobacterales;f__Aeromonadaceae;g__Aeromonas;s__Aeromonas caviae	GCF_000819785.1	95	d__Bacteria;p__Pseudomonadota;c__Gammaproteobacteria;o__Enterobacterales;f__Aeromonadaceae;g__Aeromonas;s__Aeromonas caviae	98.07	0.883	GCF_000819785.1	95	d__Bacteria;p__Pseudomonadota;c__Gammaproteobacteria;o__Enterobacterales;f__Aeromonadaceae;g__Aeromonas;s__Aeromonas caviae	98.07	0.883	d__Bacteria;p__Pseudomonadota;c__Gammaproteobacteria;o__Enterobacterales;f__Aeromonadaceae;g__Aeromonas;s__	taxonomic classification defined by topology and ANI	topological placement and ANI have congruent species assignments	"GCF_000820085.1, s__Aeromonas sanarellii, 95.0, 91.65, 0.814; GCF_000820165.1, s__Aeromonas taiwanensis, 95.0, 90.93, 0.798; GCF_023093515.1, s__Aeromonas sp023093515, 95.0, 90.56, 0.753; GCF_000819985.1, s__Aeromonas media, 95.0, 90.19, 0.724; GCF_037811135.1, s__Aeromonas rivipollensis, 95.0, 90.14, 0.75; GCF_000820305.1, s__Aeromonas dhakensis, 95.0, 89.41, 0.637; GCF_000014805.1, s__Aeromona…	94.52	11	N/A	N/A	Aeromonas caviae
23386_4#223	d__Bacteria;p__Pseudomonadota;c__Gammaproteobacteria;o__Enterobacterales;f__Aeromonadaceae;g__Aeromonas;s__Aeromonas caviae	GCF_000819785.1	95	d__Bacteria;p__Pseudomonadota;c__Gammaproteobacteria;o__Enterobacterales;f__Aeromonadaceae;g__Aeromonas;s__Aeromonas caviae	97.93	0.89	GCF_000819785.1	95	d__Bacteria;p__Pseudomonadota;c__Gammaproteobacteria;o__Enterobacterales;f__Aeromonadaceae;g__Aeromonas;s__Aeromonas caviae	97.93	0.89	d__Bacteria;p__Pseudomonadota;c__Gammaproteobacteria;o__Enterobacterales;f__Aeromonadaceae;g__Aeromonas;s__	taxonomic classification defined by topology and ANI	topological placement and ANI have congruent species assignments	"GCF_000820085.1, s__Aeromonas sanarellii, 95.0, 91.5, 0.815; GCF_000820165.1, s__Aeromonas taiwanensis, 95.0, 90.84, 0.782; GCF_023093515.1, s__Aeromonas sp023093515, 95.0, 90.53, 0.776; GCF_037811135.1, s__Aeromonas rivipollensis, 95.0, 90.11, 0.76; GCF_000819985.1, s__Aeromonas media, 95.0, 90.09, 0.731; GCF_000014805.1, s__Aeromonas hydrophila, 95.0, 89.4, 0.658; GCF_000820305.1, s__Aeromonas…	92.85	11	N/A	N/A	Aeromonas caviae
23386_4#224	d__Bacteria;p__Pseudomonadota;c__Gammaproteobacteria;o__Enterobacterales;f__Aeromonadaceae;g__Aeromonas;s__Aeromonas sanarellii	GCF_000820085.1	95	d__Bacteria;p__Pseudomonadota;c__Gammaproteobacteria;o__Enterobacterales;f__Aeromonadaceae;g__Aeromonas;s__Aeromonas sanarellii	98.58	0.962	GCF_000820085.1	95	d__Bacteria;p__Pseudomonadota;c__Gammaproteobacteria;o__Enterobacterales;f__Aeromonadaceae;g__Aeromonas;s__Aeromonas sanarellii	98.58	0.962	d__Bacteria;p__Pseudomonadota;c__Gammaproteobacteria;o__Enterobacterales;f__Aeromonadaceae;g__Aeromonas;s__	taxonomic classification defined by topology and ANI	topological placement and ANI have congruent species assignments	"GCF_000820165.1, s__Aeromonas taiwanensis, 95.0, 91.65, 0.804; GCF_000819785.1, s__Aeromonas caviae, 95.0, 91.65, 0.792; GCF_023093515.1, s__Aeromonas sp023093515, 95.0, 90.96, 0.791; GCF_037811135.1, s__Aeromonas rivipollensis, 95.0, 90.84, 0.798; GCF_000819985.1, s__Aeromonas media, 95.0, 90.6, 0.781; GCF_000820305.1, s__Aeromonas dhakensis, 95.0, 89.68, 0.67; GCF_000014805.1, s__Aeromonas hyd…	89.5	11	N/A	Genome has more than 10.0% of markers with multiple hits	Aeromonas sanarellii
23386_4#225	d__Bacteria;p__Pseudomonadota;c__Gammaproteobacteria;o__Enterobacterales;f__Aeromonadaceae;g__Aeromonas;s__Aeromonas caviae	GCF_000819785.1	95	d__Bacteria;p__Pseudomonadota;c__Gammaproteobacteria;o__Enterobacterales;f__Aeromonadaceae;g__Aeromonas;s__Aeromonas caviae	98.03	0.93	GCF_000819785.1	95	d__Bacteria;p__Pseudomonadota;c__Gammaproteobacteria;o__Enterobacterales;f__Aeromonadaceae;g__Aeromonas;s__Aeromonas caviae	98.03	0.93	d__Bacteria;p__Pseudomonadota;c__Gammaproteobacteria;o__Enterobacterales;f__Aeromonadaceae;g__Aeromonas;s__	taxonomic classification defined by topology and ANI	topological placement and ANI have congruent species assignments	"GCF_000820085.1, s__Aeromonas sanarellii, 95.0, 91.5, 0.811; GCF_000820165.1, s__Aeromonas taiwanensis, 95.0, 90.94, 0.79; GCF_023093515.1, s__Aeromonas sp023093515, 95.0, 90.72, 0.794; GCF_037811135.1, s__Aeromonas rivipollensis, 95.0, 90.27, 0.791; GCF_000819985.1, s__Aeromonas media, 95.0, 90.09, 0.734; GCF_000820305.1, s__Aeromonas dhakensis, 95.0, 89.59, 0.669; GCF_000014805.1, s__Aeromonas…	88.7	11	N/A	Genome has more than 10.8% of markers with multiple hits	Aeromonas caviae
23386_4#226	d__Bacteria;p__Pseudomonadota;c__Gammaproteobacteria;o__Enterobacterales;f__Aeromonadaceae;g__Aeromonas;s__Aeromonas caviae	GCF_000819785.1	95	d__Bacteria;p__Pseudomonadota;c__Gammaproteobacteria;o__Enterobacterales;f__Aeromonadaceae;g__Aeromonas;s__Aeromonas caviae	97.82	0.892	GCF_000819785.1	95	d__Bacteria;p__Pseudomonadota;c__Gammaproteobacteria;o__Enterobacterales;f__Aeromonadaceae;g__Aeromonas;s__Aeromonas caviae	97.82	0.892	d__Bacteria;p__Pseudomonadota;c__Gammaproteobacteria;o__Enterobacterales;f__Aeromonadaceae;g__Aeromonas;s__	taxonomic classification defined by topology and ANI	topological placement and ANI have congruent species assignments	"GCF_000820085.1, s__Aeromonas sanarellii, 95.0, 91.65, 0.813; GCF_000820165.1, s__Aeromonas taiwanensis, 95.0, 91.06, 0.777; GCF_023093515.1, s__Aeromonas sp023093515, 95.0, 90.67, 0.774; GCF_037811135.1, s__Aeromonas rivipollensis, 95.0, 90.35, 0.768; GCF_000819985.1, s__Aeromonas media, 95.0, 90.19, 0.728; GCF_000014805.1, s__Aeromonas hydrophila, 95.0, 89.48, 0.658; GCF_000820305.1, s__Aeromo…	93.8	11	N/A	N/A	Aeromonas caviae
23386_4#229	d__Bacteria;p__Pseudomonadota;c__Gammaproteobacteria;o__Enterobacterales;f__Aeromonadaceae;g__Aeromonas;s__Aeromonas veronii_A	GCF_019048265.1	95	d__Bacteria;p__Pseudomonadota;c__Gammaproteobacteria;o__Enterobacterales;f__Aeromonadaceae;g__Aeromonas;s__Aeromonas veronii_A	96.2	0.906	N/A	N/A	N/A	N/A	N/A	d__Bacteria;p__Pseudomonadota;c__Gammaproteobacteria;o__Enterobacterales;f__Aeromonadaceae;g__Aeromonas;s__	taxonomic classification defined by topology and ANI	topological placement and ANI have incongruent species assignments	"GCF_019048265.1, s__Aeromonas veronii_A, 95.0, 96.2, 0.906; GCF_000820225.1, s__Aeromonas veronii, 95.0, 94.37, 0.821; GCF_000819685.1, s__Aeromonas allosaccharophila, 95.0, 93.17, 0.776; GCA_945957575.1, s__Aeromonas sp945957575, 95.0, 93.14, 0.804; GCF_000764645.1, s__Aeromonas finlandensis, 95.0, 92.35, 0.766; GCF_000819725.1, s__Aeromonas australiensis, 95.0, 92.2, 0.791; GCA_041319085.1, s_…	91.22	11	N/A	N/A	Aeromonas veronii_A
23386_4#230	d__Bacteria;p__Pseudomonadota;c__Gammaproteobacteria;o__Enterobacterales;f__Aeromonadaceae;g__Aeromonas;s__Aeromonas veronii_A	GCF_019048265.1	95	d__Bacteria;p__Pseudomonadota;c__Gammaproteobacteria;o__Enterobacterales;f__Aeromonadaceae;g__Aeromonas;s__Aeromonas veronii_A	96.07	0.903	N/A	N/A	N/A	N/A	N/A	d__Bacteria;p__Pseudomonadota;c__Gammaproteobacteria;o__Enterobacterales;f__Aeromonadaceae;g__Aeromonas;s__	taxonomic classification defined by topology and ANI	topological placement and ANI have incongruent species assignments	"GCF_019048265.1, s__Aeromonas veronii_A, 95.0, 96.07, 0.903; GCF_000820225.1, s__Aeromonas veronii, 95.0, 94.36, 0.822; GCA_945957575.1, s__Aeromonas sp945957575, 95.0, 93.13, 0.804; GCF_000819685.1, s__Aeromonas allosaccharophila, 95.0, 92.98, 0.769; GCF_000764645.1, s__Aeromonas finlandensis, 95.0, 92.34, 0.764; GCF_000819725.1, s__Aeromonas australiensis, 95.0, 92.19, 0.791; GCA_041319085.1, …	88.74	11	N/A	Genome has more than 10.8% of markers with multiple hits	Aeromonas veronii_A
23386_4#231	d__Bacteria;p__Pseudomonadota;c__Gammaproteobacteria;o__Enterobacterales;f__Aeromonadaceae;g__Aeromonas;s__Aeromonas caviae	GCF_000819785.1	95	d__Bacteria;p__Pseudomonadota;c__Gammaproteobacteria;o__Enterobacterales;f__Aeromonadaceae;g__Aeromonas;s__Aeromonas caviae	98	0.892	GCF_000819785.1	95	d__Bacteria;p__Pseudomonadota;c__Gammaproteobacteria;o__Enterobacterales;f__Aeromonadaceae;g__Aeromonas;s__Aeromonas caviae	98	0.892	d__Bacteria;p__Pseudomonadota;c__Gammaproteobacteria;o__Enterobacterales;f__Aeromonadaceae;g__Aeromonas;s__	taxonomic classification defined by topology and ANI	topological placement and ANI have congruent species assignments	"GCF_000820085.1, s__Aeromonas sanarellii, 95.0, 91.54, 0.804; GCF_000820165.1, s__Aeromonas taiwanensis, 95.0, 90.88, 0.778; GCF_023093515.1, s__Aeromonas sp023093515, 95.0, 90.6, 0.775; GCF_037811135.1, s__Aeromonas rivipollensis, 95.0, 90.25, 0.77; GCF_000819985.1, s__Aeromonas media, 95.0, 90.16, 0.738; GCF_000014805.1, s__Aeromonas hydrophila, 95.0, 89.5, 0.661; GCF_000820305.1, s__Aeromonas…	91.18	11	N/A	N/A	Aeromonas caviae
23386_4#232	d__Bacteria;p__Pseudomonadota;c__Gammaproteobacteria;o__Enterobacterales;f__Aeromonadaceae;g__Aeromonas;s__Aeromonas caviae	GCF_000819785.1	95	d__Bacteria;p__Pseudomonadota;c__Gammaproteobacteria;o__Enterobacterales;f__Aeromonadaceae;g__Aeromonas;s__Aeromonas caviae	97.95	0.87	GCF_000819785.1	95	d__Bacteria;p__Pseudomonadota;c__Gammaproteobacteria;o__Enterobacterales;f__Aeromonadaceae;g__Aeromonas;s__Aeromonas caviae	97.95	0.87	d__Bacteria;p__Pseudomonadota;c__Gammaproteobacteria;o__Enterobacterales;f__Aeromonadaceae;g__Aeromonas;s__	taxonomic classification defined by topology and ANI	topological placement and ANI have congruent species assignments	"GCF_000820085.1, s__Aeromonas sanarellii, 95.0, 91.48, 0.81; GCF_000820165.1, s__Aeromonas taiwanensis, 95.0, 90.91, 0.782; GCF_023093515.1, s__Aeromonas sp023093515, 95.0, 90.46, 0.743; GCF_037811135.1, s__Aeromonas rivipollensis, 95.0, 90.21, 0.74; GCF_000819985.1, s__Aeromonas media, 95.0, 90.2, 0.714; GCF_000014805.1, s__Aeromonas hydrophila, 95.0, 89.53, 0.624; GCF_000820305.1, s__Aeromonas…	92.87	11	N/A	N/A	Aeromonas caviae
23386_4#233	d__Bacteria;p__Pseudomonadota;c__Gammaproteobacteria;o__Enterobacterales;f__Aeromonadaceae;g__Aeromonas;s__Aeromonas veronii	GCF_000820225.1	95	d__Bacteria;p__Pseudomonadota;c__Gammaproteobacteria;o__Enterobacterales;f__Aeromonadaceae;g__Aeromonas;s__Aeromonas veronii	95.8	0.875	GCF_000820225.1	95	d__Bacteria;p__Pseudomonadota;c__Gammaproteobacteria;o__Enterobacterales;f__Aeromonadaceae;g__Aeromonas;s__Aeromonas veronii	95.8	0.875	d__Bacteria;p__Pseudomonadota;c__Gammaproteobacteria;o__Enterobacterales;f__Aeromonadaceae;g__Aeromonas;s__	taxonomic classification defined by topology and ANI	topological placement and ANI have congruent species assignments	"GCF_019048265.1, s__Aeromonas veronii_A, 95.0, 94.17, 0.825; GCF_000819685.1, s__Aeromonas allosaccharophila, 95.0, 93.67, 0.803; GCA_945957575.1, s__Aeromonas sp945957575, 95.0, 93.56, 0.81; GCF_000764645.1, s__Aeromonas finlandensis, 95.0, 93.04, 0.791; GCA_041319085.1, s__Aeromonas veronii_F, 95.0, 92.63, 0.742; GCF_000819725.1, s__Aeromonas australiensis, 95.0, 92.56, 0.813; GCF_000819885.1,…	88.01	11	N/A	Genome has more than 11.7% of markers with multiple hits	Aeromonas veronii
23386_4#234	d__Bacteria;p__Pseudomonadota;c__Gammaproteobacteria;o__Enterobacterales;f__Aeromonadaceae;g__Aeromonas;s__Aeromonas caviae	GCF_000819785.1	95	d__Bacteria;p__Pseudomonadota;c__Gammaproteobacteria;o__Enterobacterales;f__Aeromonadaceae;g__Aeromonas;s__Aeromonas caviae	97.93	0.87	GCF_000819785.1	95	d__Bacteria;p__Pseudomonadota;c__Gammaproteobacteria;o__Enterobacterales;f__Aeromonadaceae;g__Aeromonas;s__Aeromonas caviae	97.93	0.87	d__Bacteria;p__Pseudomonadota;c__Gammaproteobacteria;o__Enterobacterales;f__Aeromonadaceae;g__Aeromonas;s__	taxonomic classification defined by topology and ANI	topological placement and ANI have congruent species assignments	"GCF_000820085.1, s__Aeromonas sanarellii, 95.0, 91.49, 0.808; GCF_000820165.1, s__Aeromonas taiwanensis, 95.0, 90.91, 0.78; GCF_023093515.1, s__Aeromonas sp023093515, 95.0, 90.46, 0.74; GCF_037811135.1, s__Aeromonas rivipollensis, 95.0, 90.21, 0.741; GCF_000819985.1, s__Aeromonas media, 95.0, 90.2, 0.713; GCF_000014805.1, s__Aeromonas hydrophila, 95.0, 89.52, 0.624; GCF_000820305.1, s__Aeromonas…	92.04	11	N/A	N/A	Aeromonas caviae
23386_4#235	d__Bacteria;p__Pseudomonadota;c__Gammaproteobacteria;o__Enterobacterales;f__Aeromonadaceae;g__Aeromonas;s__Aeromonas caviae	GCF_000819785.1	95	d__Bacteria;p__Pseudomonadota;c__Gammaproteobacteria;o__Enterobacterales;f__Aeromonadaceae;g__Aeromonas;s__Aeromonas caviae	97.99	0.869	GCF_000819785.1	95	d__Bacteria;p__Pseudomonadota;c__Gammaproteobacteria;o__Enterobacterales;f__Aeromonadaceae;g__Aeromonas;s__Aeromonas caviae	97.99	0.869	d__Bacteria;p__Pseudomonadota;c__Gammaproteobacteria;o__Enterobacterales;f__Aeromonadaceae;g__Aeromonas;s__	taxonomic classification defined by topology and ANI	topological placement and ANI have congruent species assignments	"GCF_000820085.1, s__Aeromonas sanarellii, 95.0, 91.51, 0.813; GCF_000820165.1, s__Aeromonas taiwanensis, 95.0, 90.84, 0.776; GCF_023093515.1, s__Aeromonas sp023093515, 95.0, 90.66, 0.758; GCF_000819985.1, s__Aeromonas media, 95.0, 90.09, 0.722; GCF_037811135.1, s__Aeromonas rivipollensis, 95.0, 89.92, 0.732; GCF_000820305.1, s__Aeromonas dhakensis, 95.0, 89.41, 0.628; GCF_000014805.1, s__Aeromon…	89.52	11	N/A	Genome has more than 10.0% of markers with multiple hits	Aeromonas caviae
23386_4#236	d__Bacteria;p__Pseudomonadota;c__Gammaproteobacteria;o__Enterobacterales;f__Aeromonadaceae;g__Aeromonas;s__Aeromonas caviae	GCF_000819785.1	95	d__Bacteria;p__Pseudomonadota;c__Gammaproteobacteria;o__Enterobacterales;f__Aeromonadaceae;g__Aeromonas;s__Aeromonas caviae	97.97	0.872	GCF_000819785.1	95	d__Bacteria;p__Pseudomonadota;c__Gammaproteobacteria;o__Enterobacterales;f__Aeromonadaceae;g__Aeromonas;s__Aeromonas caviae	97.97	0.872	d__Bacteria;p__Pseudomonadota;c__Gammaproteobacteria;o__Enterobacterales;f__Aeromonadaceae;g__Aeromonas;s__	taxonomic classification defined by topology and ANI	topological placement and ANI have congruent species assignments	"GCF_000820085.1, s__Aeromonas sanarellii, 95.0, 91.49, 0.803; GCF_000820165.1, s__Aeromonas taiwanensis, 95.0, 90.92, 0.775; GCF_023093515.1, s__Aeromonas sp023093515, 95.0, 90.55, 0.759; GCF_000819985.1, s__Aeromonas media, 95.0, 90.02, 0.712; GCF_037811135.1, s__Aeromonas rivipollensis, 95.0, 89.96, 0.747; GCF_000014805.1, s__Aeromonas hydrophila, 95.0, 89.66, 0.645; GCF_000820305.1, s__Aeromo…	91.28	11	N/A	N/A	Aeromonas caviae
23386_4#31	d__Bacteria;p__Pseudomonadota;c__Gammaproteobacteria;o__Enterobacterales;f__Aeromonadaceae;g__Aeromonas;s__Aeromonas caviae	GCF_000819785.1	95	d__Bacteria;p__Pseudomonadota;c__Gammaproteobacteria;o__Enterobacterales;f__Aeromonadaceae;g__Aeromonas;s__Aeromonas caviae	98.3	0.92	GCF_000819785.1	95	d__Bacteria;p__Pseudomonadota;c__Gammaproteobacteria;o__Enterobacterales;f__Aeromonadaceae;g__Aeromonas;s__Aeromonas caviae	98.3	0.92	d__Bacteria;p__Pseudomonadota;c__Gammaproteobacteria;o__Enterobacterales;f__Aeromonadaceae;g__Aeromonas;s__	taxonomic classification defined by topology and ANI	topological placement and ANI have congruent species assignments	"GCF_000820085.1, s__Aeromonas sanarellii, 95.0, 91.55, 0.823; GCF_000820165.1, s__Aeromonas taiwanensis, 95.0, 90.9, 0.797; GCF_023093515.1, s__Aeromonas sp023093515, 95.0, 90.63, 0.779; GCF_037811135.1, s__Aeromonas rivipollensis, 95.0, 90.27, 0.777; GCF_000819985.1, s__Aeromonas media, 95.0, 90.09, 0.717; GCF_000820305.1, s__Aeromonas dhakensis, 95.0, 89.33, 0.656; GCF_000014805.1, s__Aeromona…	94.52	11	N/A	N/A	Aeromonas caviae
23386_4#324	d__Bacteria;p__Pseudomonadota;c__Gammaproteobacteria;o__Enterobacterales;f__Aeromonadaceae;g__Aeromonas;s__Aeromonas caviae	GCF_000819785.1	95	d__Bacteria;p__Pseudomonadota;c__Gammaproteobacteria;o__Enterobacterales;f__Aeromonadaceae;g__Aeromonas;s__Aeromonas caviae	97.86	0.896	GCF_000819785.1	95	d__Bacteria;p__Pseudomonadota;c__Gammaproteobacteria;o__Enterobacterales;f__Aeromonadaceae;g__Aeromonas;s__Aeromonas caviae	97.86	0.896	d__Bacteria;p__Pseudomonadota;c__Gammaproteobacteria;o__Enterobacterales;f__Aeromonadaceae;g__Aeromonas;s__	taxonomic classification defined by topology and ANI	topological placement and ANI have congruent species assignments	"GCF_000820085.1, s__Aeromonas sanarellii, 95.0, 91.44, 0.816; GCF_000820165.1, s__Aeromonas taiwanensis, 95.0, 90.84, 0.794; GCF_023093515.1, s__Aeromonas sp023093515, 95.0, 90.56, 0.766; GCF_000819985.1, s__Aeromonas media, 95.0, 90.32, 0.728; GCF_037811135.1, s__Aeromonas rivipollensis, 95.0, 90.05, 0.75; GCF_000820305.1, s__Aeromonas dhakensis, 95.0, 89.45, 0.633; GCF_000014805.1, s__Aeromona…	97.86	11	N/A	N/A	Aeromonas caviae
23386_4#34	d__Bacteria;p__Pseudomonadota;c__Gammaproteobacteria;o__Enterobacterales;f__Aeromonadaceae;g__Aeromonas;s__Aeromonas dhakensis	GCF_000820305.1	95	d__Bacteria;p__Pseudomonadota;c__Gammaproteobacteria;o__Enterobacterales;f__Aeromonadaceae;g__Aeromonas;s__Aeromonas dhakensis	97.33	0.945	GCF_000820305.1	95	d__Bacteria;p__Pseudomonadota;c__Gammaproteobacteria;o__Enterobacterales;f__Aeromonadaceae;g__Aeromonas;s__Aeromonas dhakensis	97.33	0.945	d__Bacteria;p__Pseudomonadota;c__Gammaproteobacteria;o__Enterobacterales;f__Aeromonadaceae;g__Aeromonas;s__	taxonomic classification defined by topology and ANI	topological placement and ANI have congruent species assignments	"GCF_000014805.1, s__Aeromonas hydrophila, 95.0, 93.85, 0.857; GCF_000819745.1, s__Aeromonas bestiarum, 95.0, 89.96, 0.771; GCF_000820005.1, s__Aeromonas piscicola, 95.22, 89.42, 0.713; GCF_000820165.1, s__Aeromonas taiwanensis, 95.0, 89.01, 0.682; GCF_000820085.1, s__Aeromonas sanarellii, 95.0, 89.0, 0.682; GCF_000819985.1, s__Aeromonas media, 95.0, 88.87, 0.617; GCF_000819785.1, s__Aeromonas ca…	91.22	11	N/A	N/A	Aeromonas dhakensis
23386_4#35	d__Bacteria;p__Pseudomonadota;c__Gammaproteobacteria;o__Enterobacterales;f__Aeromonadaceae;g__Aeromonas;s__Aeromonas caviae	GCF_000819785.1	95	d__Bacteria;p__Pseudomonadota;c__Gammaproteobacteria;o__Enterobacterales;f__Aeromonadaceae;g__Aeromonas;s__Aeromonas caviae	97.9	0.879	GCF_000819785.1	95	d__Bacteria;p__Pseudomonadota;c__Gammaproteobacteria;o__Enterobacterales;f__Aeromonadaceae;g__Aeromonas;s__Aeromonas caviae	97.9	0.879	d__Bacteria;p__Pseudomonadota;c__Gammaproteobacteria;o__Enterobacterales;f__Aeromonadaceae;g__Aeromonas;s__	taxonomic classification defined by topology and ANI	topological placement and ANI have congruent species assignments	"GCF_000820085.1, s__Aeromonas sanarellii, 95.0, 91.51, 0.802; GCF_000820165.1, s__Aeromonas taiwanensis, 95.0, 90.84, 0.78; GCF_023093515.1, s__Aeromonas sp023093515, 95.0, 90.57, 0.762; GCF_000819985.1, s__Aeromonas media, 95.0, 90.36, 0.737; GCF_037811135.1, s__Aeromonas rivipollensis, 95.0, 90.05, 0.755; GCF_000014805.1, s__Aeromonas hydrophila, 95.0, 89.56, 0.654; GCF_000820305.1, s__Aeromon…	90.45	11	N/A	N/A	Aeromonas caviae
23386_4#366	d__Bacteria;p__Pseudomonadota;c__Gammaproteobacteria;o__Enterobacterales;f__Aeromonadaceae;g__Aeromonas;s__Aeromonas enteropelogenes	GCF_000819845.1	95	d__Bacteria;p__Pseudomonadota;c__Gammaproteobacteria;o__Enterobacterales;f__Aeromonadaceae;g__Aeromonas;s__Aeromonas enteropelogenes	96.87	0.903	GCF_000819845.1	95	d__Bacteria;p__Pseudomonadota;c__Gammaproteobacteria;o__Enterobacterales;f__Aeromonadaceae;g__Aeromonas;s__Aeromonas enteropelogenes	96.87	0.903	d__Bacteria;p__Pseudomonadota;c__Gammaproteobacteria;o__Enterobacterales;f__Aeromonadaceae;g__Aeromonas;s__	taxonomic classification defined by topology and ANI	topological placement and ANI have congruent species assignments	"GCF_000820305.1, s__Aeromonas dhakensis, 95.0, 88.84, 0.609; GCF_000014805.1, s__Aeromonas hydrophila, 95.0, 88.12, 0.594; GCF_000820225.1, s__Aeromonas veronii, 95.0, 87.95, 0.615; GCF_000819685.1, s__Aeromonas allosaccharophila, 95.0, 87.9, 0.61; GCA_945957575.1, s__Aeromonas sp945957575, 95.0, 87.89, 0.608; GCF_037890695.1, s__Aeromonas jandaei, 95.69, 87.67, 0.61; GCF_019048265.1, s__Aeromon…	88.68	11	N/A	Genome has more than 10.8% of markers with multiple hits	Aeromonas enteropelogenes
23386_4#367	d__Bacteria;p__Pseudomonadota;c__Gammaproteobacteria;o__Enterobacterales;f__Aeromonadaceae;g__Aeromonas;s__Aeromonas caviae	GCF_000819785.1	95	d__Bacteria;p__Pseudomonadota;c__Gammaproteobacteria;o__Enterobacterales;f__Aeromonadaceae;g__Aeromonas;s__Aeromonas caviae	97.67	0.858	GCF_000819785.1	95	d__Bacteria;p__Pseudomonadota;c__Gammaproteobacteria;o__Enterobacterales;f__Aeromonadaceae;g__Aeromonas;s__Aeromonas caviae	97.67	0.858	d__Bacteria;p__Pseudomonadota;c__Gammaproteobacteria;o__Enterobacterales;f__Aeromonadaceae;g__Aeromonas;s__	taxonomic classification defined by topology and ANI	topological placement and ANI have congruent species assignments	"GCF_000820085.1, s__Aeromonas sanarellii, 95.0, 91.65, 0.798; GCF_000820165.1, s__Aeromonas taiwanensis, 95.0, 90.87, 0.771; GCF_023093515.1, s__Aeromonas sp023093515, 95.0, 90.46, 0.738; GCF_000819985.1, s__Aeromonas media, 95.0, 90.37, 0.712; GCF_037811135.1, s__Aeromonas rivipollensis, 95.0, 90.09, 0.735; GCF_000014805.1, s__Aeromonas hydrophila, 95.0, 89.59, 0.63; GCF_000820305.1, s__Aeromon…	91.18	11	N/A	N/A	Aeromonas caviae
23386_4#37	d__Bacteria;p__Pseudomonadota;c__Gammaproteobacteria;o__Enterobacterales;f__Aeromonadaceae;g__Aeromonas;s__Aeromonas caviae	GCF_000819785.1	95	d__Bacteria;p__Pseudomonadota;c__Gammaproteobacteria;o__Enterobacterales;f__Aeromonadaceae;g__Aeromonas;s__Aeromonas caviae	97.75	0.866	GCF_000819785.1	95	d__Bacteria;p__Pseudomonadota;c__Gammaproteobacteria;o__Enterobacterales;f__Aeromonadaceae;g__Aeromonas;s__Aeromonas caviae	97.75	0.866	d__Bacteria;p__Pseudomonadota;c__Gammaproteobacteria;o__Enterobacterales;f__Aeromonadaceae;g__Aeromonas;s__	taxonomic classification defined by topology and ANI	topological placement and ANI have congruent species assignments	"GCF_000820085.1, s__Aeromonas sanarellii, 95.0, 91.59, 0.81; GCF_000820165.1, s__Aeromonas taiwanensis, 95.0, 90.86, 0.773; GCF_023093515.1, s__Aeromonas sp023093515, 95.0, 90.64, 0.745; GCF_000819985.1, s__Aeromonas media, 95.0, 90.21, 0.72; GCF_037811135.1, s__Aeromonas rivipollensis, 95.0, 90.19, 0.739; GCF_000014805.1, s__Aeromonas hydrophila, 95.0, 89.56, 0.634; GCF_000820305.1, s__Aeromona…	90.35	11	N/A	N/A	Aeromonas caviae
23386_4#370	d__Bacteria;p__Pseudomonadota;c__Gammaproteobacteria;o__Enterobacterales;f__Aeromonadaceae;g__Aeromonas;s__Aeromonas caviae	GCF_000819785.1	95	d__Bacteria;p__Pseudomonadota;c__Gammaproteobacteria;o__Enterobacterales;f__Aeromonadaceae;g__Aeromonas;s__Aeromonas caviae	97.68	0.858	GCF_000819785.1	95	d__Bacteria;p__Pseudomonadota;c__Gammaproteobacteria;o__Enterobacterales;f__Aeromonadaceae;g__Aeromonas;s__Aeromonas caviae	97.68	0.858	d__Bacteria;p__Pseudomonadota;c__Gammaproteobacteria;o__Enterobacterales;f__Aeromonadaceae;g__Aeromonas;s__	taxonomic classification defined by topology and ANI	topological placement and ANI have congruent species assignments	"GCF_000820085.1, s__Aeromonas sanarellii, 95.0, 91.63, 0.799; GCF_000820165.1, s__Aeromonas taiwanensis, 95.0, 90.86, 0.772; GCF_023093515.1, s__Aeromonas sp023093515, 95.0, 90.44, 0.737; GCF_000819985.1, s__Aeromonas media, 95.0, 90.36, 0.714; GCF_037811135.1, s__Aeromonas rivipollensis, 95.0, 90.11, 0.736; GCF_000014805.1, s__Aeromonas hydrophila, 95.0, 89.57, 0.629; GCF_000820305.1, s__Aeromo…	87.11	11	N/A	Genome has more than 12.5% of markers with multiple hits	Aeromonas caviae
23386_4#377	d__Bacteria;p__Pseudomonadota;c__Gammaproteobacteria;o__Enterobacterales;f__Aeromonadaceae;g__Aeromonas;s__Aeromonas dhakensis	GCF_000820305.1	95	d__Bacteria;p__Pseudomonadota;c__Gammaproteobacteria;o__Enterobacterales;f__Aeromonadaceae;g__Aeromonas;s__Aeromonas dhakensis	96.7	0.921	GCF_000820305.1	95	d__Bacteria;p__Pseudomonadota;c__Gammaproteobacteria;o__Enterobacterales;f__Aeromonadaceae;g__Aeromonas;s__Aeromonas dhakensis	96.7	0.921	d__Bacteria;p__Pseudomonadota;c__Gammaproteobacteria;o__Enterobacterales;f__Aeromonadaceae;g__Aeromonas;s__	taxonomic classification defined by topology and ANI	topological placement and ANI have congruent species assignments	"GCF_000014805.1, s__Aeromonas hydrophila, 95.0, 93.63, 0.875; GCF_000820005.1, s__Aeromonas piscicola, 95.22, 89.62, 0.725; GCF_000819745.1, s__Aeromonas bestiarum, 95.0, 89.32, 0.781; GCF_000820165.1, s__Aeromonas taiwanensis, 95.0, 89.1, 0.675; GCF_000820085.1, s__Aeromonas sanarellii, 95.0, 89.05, 0.689; GCF_000819785.1, s__Aeromonas caviae, 95.0, 88.87, 0.65; GCF_023093515.1, s__Aeromonas sp…	91.22	11	N/A	N/A	Aeromonas dhakensis
23386_4#378	d__Bacteria;p__Pseudomonadota;c__Gammaproteobacteria;o__Enterobacterales;f__Aeromonadaceae;g__Aeromonas;s__Aeromonas caviae	GCF_000819785.1	95	d__Bacteria;p__Pseudomonadota;c__Gammaproteobacteria;o__Enterobacterales;f__Aeromonadaceae;g__Aeromonas;s__Aeromonas caviae	97.74	0.875	GCF_000819785.1	95	d__Bacteria;p__Pseudomonadota;c__Gammaproteobacteria;o__Enterobacterales;f__Aeromonadaceae;g__Aeromonas;s__Aeromonas caviae	97.74	0.875	d__Bacteria;p__Pseudomonadota;c__Gammaproteobacteria;o__Enterobacterales;f__Aeromonadaceae;g__Aeromonas;s__	taxonomic classification defined by topology and ANI	topological placement and ANI have congruent species assignments	"GCF_000820085.1, s__Aeromonas sanarellii, 95.0, 91.52, 0.799; GCF_000820165.1, s__Aeromonas taiwanensis, 95.0, 90.84, 0.775; GCF_023093515.1, s__Aeromonas sp023093515, 95.0, 90.63, 0.751; GCF_000819985.1, s__Aeromonas media, 95.0, 90.31, 0.713; GCF_037811135.1, s__Aeromonas rivipollensis, 95.0, 90.19, 0.749; GCF_000014805.1, s__Aeromonas hydrophila, 95.0, 89.39, 0.643; GCF_000820305.1, s__Aeromo…	89.56	11	N/A	Genome has more than 10.0% of markers with multiple hits	Aeromonas caviae
23386_4#379	d__Bacteria;p__Pseudomonadota;c__Gammaproteobacteria;o__Enterobacterales;f__Aeromonadaceae;g__Aeromonas;s__Aeromonas dhakensis	GCF_000820305.1	95	d__Bacteria;p__Pseudomonadota;c__Gammaproteobacteria;o__Enterobacterales;f__Aeromonadaceae;g__Aeromonas;s__Aeromonas dhakensis	96.83	0.926	GCF_000820305.1	95	d__Bacteria;p__Pseudomonadota;c__Gammaproteobacteria;o__Enterobacterales;f__Aeromonadaceae;g__Aeromonas;s__Aeromonas dhakensis	96.83	0.926	d__Bacteria;p__Pseudomonadota;c__Gammaproteobacteria;o__Enterobacterales;f__Aeromonadaceae;g__Aeromonas;s__	taxonomic classification defined by topology and ANI	topological placement and ANI have congruent species assignments	"GCF_000014805.1, s__Aeromonas hydrophila, 95.0, 93.49, 0.877; GCF_000820005.1, s__Aeromonas piscicola, 95.22, 89.66, 0.724; GCF_000819745.1, s__Aeromonas bestiarum, 95.0, 89.48, 0.784; GCF_000820165.1, s__Aeromonas taiwanensis, 95.0, 89.09, 0.685; GCF_000819785.1, s__Aeromonas caviae, 95.0, 89.01, 0.646; GCF_000820085.1, s__Aeromonas sanarellii, 95.0, 89.0, 0.694; GCF_023093515.1, s__Aeromonas s…	91.26	11	N/A	N/A	Aeromonas dhakensis
23386_4#38	d__Bacteria;p__Pseudomonadota;c__Gammaproteobacteria;o__Enterobacterales;f__Aeromonadaceae;g__Aeromonas;s__Aeromonas dhakensis	GCF_000820305.1	95	d__Bacteria;p__Pseudomonadota;c__Gammaproteobacteria;o__Enterobacterales;f__Aeromonadaceae;g__Aeromonas;s__Aeromonas dhakensis	97.11	0.949	GCF_000820305.1	95	d__Bacteria;p__Pseudomonadota;c__Gammaproteobacteria;o__Enterobacterales;f__Aeromonadaceae;g__Aeromonas;s__Aeromonas dhakensis	97.11	0.949	d__Bacteria;p__Pseudomonadota;c__Gammaproteobacteria;o__Enterobacterales;f__Aeromonadaceae;g__Aeromonas;s__	taxonomic classification defined by topology and ANI	topological placement and ANI have congruent species assignments	"GCF_000014805.1, s__Aeromonas hydrophila, 95.0, 93.6, 0.859; GCF_000819745.1, s__Aeromonas bestiarum, 95.0, 89.94, 0.765; GCF_000820005.1, s__Aeromonas piscicola, 95.22, 89.33, 0.711; GCF_000820165.1, s__Aeromonas taiwanensis, 95.0, 89.13, 0.679; GCF_000820085.1, s__Aeromonas sanarellii, 95.0, 88.99, 0.69; GCF_000819785.1, s__Aeromonas caviae, 95.0, 88.89, 0.643; GCF_000819985.1, s__Aeromonas me…	92.91	11	N/A	N/A	Aeromonas dhakensis
23386_4#40	d__Bacteria;p__Pseudomonadota;c__Gammaproteobacteria;o__Enterobacterales;f__Aeromonadaceae;g__Aeromonas;s__Aeromonas caviae	GCF_000819785.1	95	d__Bacteria;p__Pseudomonadota;c__Gammaproteobacteria;o__Enterobacterales;f__Aeromonadaceae;g__Aeromonas;s__Aeromonas caviae	98.04	0.88	GCF_000819785.1	95	d__Bacteria;p__Pseudomonadota;c__Gammaproteobacteria;o__Enterobacterales;f__Aeromonadaceae;g__Aeromonas;s__Aeromonas caviae	98.04	0.88	d__Bacteria;p__Pseudomonadota;c__Gammaproteobacteria;o__Enterobacterales;f__Aeromonadaceae;g__Aeromonas;s__	taxonomic classification defined by topology and ANI	topological placement and ANI have congruent species assignments	"GCF_000820085.1, s__Aeromonas sanarellii, 95.0, 91.44, 0.793; GCF_000820165.1, s__Aeromonas taiwanensis, 95.0, 90.84, 0.774; GCF_023093515.1, s__Aeromonas sp023093515, 95.0, 90.62, 0.753; GCF_000819985.1, s__Aeromonas media, 95.0, 90.19, 0.725; GCF_037811135.1, s__Aeromonas rivipollensis, 95.0, 90.05, 0.754; GCF_000820305.1, s__Aeromonas dhakensis, 95.0, 89.53, 0.639; GCF_000014805.1, s__Aeromon…	94.54	11	N/A	N/A	Aeromonas caviae
23386_4#45	d__Bacteria;p__Pseudomonadota;c__Gammaproteobacteria;o__Enterobacterales;f__Aeromonadaceae;g__Aeromonas;s__Aeromonas caviae	GCF_000819785.1	95	d__Bacteria;p__Pseudomonadota;c__Gammaproteobacteria;o__Enterobacterales;f__Aeromonadaceae;g__Aeromonas;s__Aeromonas caviae	97.95	0.88	GCF_000819785.1	95	d__Bacteria;p__Pseudomonadota;c__Gammaproteobacteria;o__Enterobacterales;f__Aeromonadaceae;g__Aeromonas;s__Aeromonas caviae	97.95	0.88	d__Bacteria;p__Pseudomonadota;c__Gammaproteobacteria;o__Enterobacterales;f__Aeromonadaceae;g__Aeromonas;s__	taxonomic classification defined by topology and ANI	topological placement and ANI have congruent species assignments	"GCF_000820085.1, s__Aeromonas sanarellii, 95.0, 91.6, 0.814; GCF_000820165.1, s__Aeromonas taiwanensis, 95.0, 90.88, 0.786; GCF_023093515.1, s__Aeromonas sp023093515, 95.0, 90.52, 0.77; GCF_000819985.1, s__Aeromonas media, 95.0, 90.26, 0.744; GCF_037811135.1, s__Aeromonas rivipollensis, 95.0, 90.14, 0.756; GCF_000820305.1, s__Aeromonas dhakensis, 95.0, 89.37, 0.643; GCF_000014805.1, s__Aeromonas…	87.85	11	N/A	Genome has more than 11.7% of markers with multiple hits	Aeromonas caviae
23386_4#46	d__Bacteria;p__Pseudomonadota;c__Gammaproteobacteria;o__Enterobacterales;f__Aeromonadaceae;g__Aeromonas;s__Aeromonas dhakensis	GCF_000820305.1	95	d__Bacteria;p__Pseudomonadota;c__Gammaproteobacteria;o__Enterobacterales;f__Aeromonadaceae;g__Aeromonas;s__Aeromonas dhakensis	97.31	0.934	GCF_000820305.1	95	d__Bacteria;p__Pseudomonadota;c__Gammaproteobacteria;o__Enterobacterales;f__Aeromonadaceae;g__Aeromonas;s__Aeromonas dhakensis	97.31	0.934	d__Bacteria;p__Pseudomonadota;c__Gammaproteobacteria;o__Enterobacterales;f__Aeromonadaceae;g__Aeromonas;s__	taxonomic classification defined by topology and ANI	topological placement and ANI have congruent species assignments	"GCF_000014805.1, s__Aeromonas hydrophila, 95.0, 93.83, 0.863; GCF_000819745.1, s__Aeromonas bestiarum, 95.0, 89.99, 0.767; GCF_000820165.1, s__Aeromonas taiwanensis, 95.0, 89.81, 0.681; GCF_000820085.1, s__Aeromonas sanarellii, 95.0, 89.78, 0.689; GCF_000820005.1, s__Aeromonas piscicola, 95.22, 89.47, 0.735; GCF_000819785.1, s__Aeromonas caviae, 95.0, 89.47, 0.656; GCF_000819985.1, s__Aeromonas …	94.68	11	N/A	N/A	Aeromonas dhakensis
23386_4#47	d__Bacteria;p__Pseudomonadota;c__Gammaproteobacteria;o__Enterobacterales;f__Aeromonadaceae;g__Aeromonas;s__Aeromonas caviae	GCF_000819785.1	95	d__Bacteria;p__Pseudomonadota;c__Gammaproteobacteria;o__Enterobacterales;f__Aeromonadaceae;g__Aeromonas;s__Aeromonas caviae	98	0.906	GCF_000819785.1	95	d__Bacteria;p__Pseudomonadota;c__Gammaproteobacteria;o__Enterobacterales;f__Aeromonadaceae;g__Aeromonas;s__Aeromonas caviae	98	0.906	d__Bacteria;p__Pseudomonadota;c__Gammaproteobacteria;o__Enterobacterales;f__Aeromonadaceae;g__Aeromonas;s__	taxonomic classification defined by topology and ANI	topological placement and ANI have congruent species assignments	"GCF_000820085.1, s__Aeromonas sanarellii, 95.0, 91.62, 0.799; GCF_000820165.1, s__Aeromonas taiwanensis, 95.0, 90.9, 0.777; GCF_023093515.1, s__Aeromonas sp023093515, 95.0, 90.54, 0.781; GCF_000819985.1, s__Aeromonas media, 95.0, 90.24, 0.744; GCF_037811135.1, s__Aeromonas rivipollensis, 95.0, 90.11, 0.777; GCF_000014805.1, s__Aeromonas hydrophila, 95.0, 89.41, 0.672; GCF_000820305.1, s__Aeromon…	95.37	11	N/A	N/A	Aeromonas caviae
23386_4#48	d__Bacteria;p__Pseudomonadota;c__Gammaproteobacteria;o__Enterobacterales;f__Aeromonadaceae;g__Aeromonas;s__Aeromonas caviae	GCF_000819785.1	95	d__Bacteria;p__Pseudomonadota;c__Gammaproteobacteria;o__Enterobacterales;f__Aeromonadaceae;g__Aeromonas;s__Aeromonas caviae	97.84	0.862	GCF_000819785.1	95	d__Bacteria;p__Pseudomonadota;c__Gammaproteobacteria;o__Enterobacterales;f__Aeromonadaceae;g__Aeromonas;s__Aeromonas caviae	97.84	0.862	d__Bacteria;p__Pseudomonadota;c__Gammaproteobacteria;o__Enterobacterales;f__Aeromonadaceae;g__Aeromonas;s__	taxonomic classification defined by topology and ANI	topological placement and ANI have congruent species assignments	"GCF_000820085.1, s__Aeromonas sanarellii, 95.0, 91.4, 0.796; GCF_000820165.1, s__Aeromonas taiwanensis, 95.0, 90.85, 0.772; GCF_023093515.1, s__Aeromonas sp023093515, 95.0, 90.38, 0.734; GCF_000819985.1, s__Aeromonas media, 95.0, 90.18, 0.717; GCF_037811135.1, s__Aeromonas rivipollensis, 95.0, 89.88, 0.727; GCF_000820305.1, s__Aeromonas dhakensis, 95.0, 89.58, 0.625; GCF_000014805.1, s__Aeromona…	91.18	11	N/A	N/A	Aeromonas caviae
23386_4#49	d__Bacteria;p__Pseudomonadota;c__Gammaproteobacteria;o__Enterobacterales;f__Aeromonadaceae;g__Aeromonas;s__Aeromonas caviae	GCF_000819785.1	95	d__Bacteria;p__Pseudomonadota;c__Gammaproteobacteria;o__Enterobacterales;f__Aeromonadaceae;g__Aeromonas;s__Aeromonas caviae	97.91	0.874	GCF_000819785.1	95	d__Bacteria;p__Pseudomonadota;c__Gammaproteobacteria;o__Enterobacterales;f__Aeromonadaceae;g__Aeromonas;s__Aeromonas caviae	97.91	0.874	d__Bacteria;p__Pseudomonadota;c__Gammaproteobacteria;o__Enterobacterales;f__Aeromonadaceae;g__Aeromonas;s__	taxonomic classification defined by topology and ANI	topological placement and ANI have congruent species assignments	"GCF_000820085.1, s__Aeromonas sanarellii, 95.0, 91.48, 0.805; GCF_000820165.1, s__Aeromonas taiwanensis, 95.0, 90.87, 0.78; GCF_023093515.1, s__Aeromonas sp023093515, 95.0, 90.55, 0.759; GCF_000819985.1, s__Aeromonas media, 95.0, 90.23, 0.724; GCF_037811135.1, s__Aeromonas rivipollensis, 95.0, 90.0, 0.758; GCF_000820305.1, s__Aeromonas dhakensis, 95.0, 89.73, 0.636; GCF_000014805.1, s__Aeromonas…	90.39	11	N/A	N/A	Aeromonas caviae
23386_4#50	d__Bacteria;p__Pseudomonadota;c__Gammaproteobacteria;o__Enterobacterales;f__Aeromonadaceae;g__Aeromonas;s__Aeromonas caviae	GCF_000819785.1	95	d__Bacteria;p__Pseudomonadota;c__Gammaproteobacteria;o__Enterobacterales;f__Aeromonadaceae;g__Aeromonas;s__Aeromonas caviae	97.97	0.896	GCF_000819785.1	95	d__Bacteria;p__Pseudomonadota;c__Gammaproteobacteria;o__Enterobacterales;f__Aeromonadaceae;g__Aeromonas;s__Aeromonas caviae	97.97	0.896	d__Bacteria;p__Pseudomonadota;c__Gammaproteobacteria;o__Enterobacterales;f__Aeromonadaceae;g__Aeromonas;s__	taxonomic classification defined by topology and ANI	topological placement and ANI have congruent species assignments	"GCF_000820085.1, s__Aeromonas sanarellii, 95.0, 91.55, 0.8; GCF_000820165.1, s__Aeromonas taiwanensis, 95.0, 90.83, 0.78; GCF_023093515.1, s__Aeromonas sp023093515, 95.0, 90.47, 0.773; GCF_000819985.1, s__Aeromonas media, 95.0, 90.09, 0.731; GCF_037811135.1, s__Aeromonas rivipollensis, 95.0, 90.04, 0.769; GCF_000014805.1, s__Aeromonas hydrophila, 95.0, 89.42, 0.664; GCF_000820305.1, s__Aeromonas…	92.02	11	N/A	N/A	Aeromonas caviae
23386_4#51	d__Bacteria;p__Pseudomonadota;c__Gammaproteobacteria;o__Enterobacterales;f__Aeromonadaceae;g__Aeromonas;s__Aeromonas caviae	GCF_000819785.1	95	d__Bacteria;p__Pseudomonadota;c__Gammaproteobacteria;o__Enterobacterales;f__Aeromonadaceae;g__Aeromonas;s__Aeromonas caviae	97.79	0.881	GCF_000819785.1	95	d__Bacteria;p__Pseudomonadota;c__Gammaproteobacteria;o__Enterobacterales;f__Aeromonadaceae;g__Aeromonas;s__Aeromonas caviae	97.79	0.881	d__Bacteria;p__Pseudomonadota;c__Gammaproteobacteria;o__Enterobacterales;f__Aeromonadaceae;g__Aeromonas;s__	taxonomic classification defined by topology and ANI	topological placement and ANI have congruent species assignments	"GCF_000820085.1, s__Aeromonas sanarellii, 95.0, 91.55, 0.792; GCF_000820165.1, s__Aeromonas taiwanensis, 95.0, 90.92, 0.77; GCF_023093515.1, s__Aeromonas sp023093515, 95.0, 90.55, 0.755; GCF_000819985.1, s__Aeromonas media, 95.0, 90.33, 0.718; GCF_037811135.1, s__Aeromonas rivipollensis, 95.0, 90.21, 0.748; GCF_000014805.1, s__Aeromonas hydrophila, 95.0, 89.46, 0.644; GCF_000820305.1, s__Aeromon…	91.18	11	N/A	N/A	Aeromonas caviae
23386_4#52	d__Bacteria;p__Pseudomonadota;c__Gammaproteobacteria;o__Enterobacterales;f__Aeromonadaceae;g__Aeromonas;s__Aeromonas caviae	GCF_000819785.1	95	d__Bacteria;p__Pseudomonadota;c__Gammaproteobacteria;o__Enterobacterales;f__Aeromonadaceae;g__Aeromonas;s__Aeromonas caviae	98.15	0.895	GCF_000819785.1	95	d__Bacteria;p__Pseudomonadota;c__Gammaproteobacteria;o__Enterobacterales;f__Aeromonadaceae;g__Aeromonas;s__Aeromonas caviae	98.15	0.895	d__Bacteria;p__Pseudomonadota;c__Gammaproteobacteria;o__Enterobacterales;f__Aeromonadaceae;g__Aeromonas;s__	taxonomic classification defined by topology and ANI	topological placement and ANI have congruent species assignments	"GCF_000820085.1, s__Aeromonas sanarellii, 95.0, 91.44, 0.82; GCF_000820165.1, s__Aeromonas taiwanensis, 95.0, 90.88, 0.785; GCF_023093515.1, s__Aeromonas sp023093515, 95.0, 90.67, 0.767; GCF_037811135.1, s__Aeromonas rivipollensis, 95.0, 90.36, 0.768; GCF_000819985.1, s__Aeromonas media, 95.0, 90.19, 0.722; GCF_000014805.1, s__Aeromonas hydrophila, 95.0, 89.6, 0.65; GCF_000820305.1, s__Aeromonas…	92.85	11	N/A	N/A	Aeromonas caviae
23386_4#53	d__Bacteria;p__Pseudomonadota;c__Gammaproteobacteria;o__Enterobacterales;f__Aeromonadaceae;g__Aeromonas;s__Aeromonas caviae	GCF_000819785.1	95	d__Bacteria;p__Pseudomonadota;c__Gammaproteobacteria;o__Enterobacterales;f__Aeromonadaceae;g__Aeromonas;s__Aeromonas caviae	97.58	0.858	GCF_000819785.1	95	d__Bacteria;p__Pseudomonadota;c__Gammaproteobacteria;o__Enterobacterales;f__Aeromonadaceae;g__Aeromonas;s__Aeromonas caviae	97.58	0.858	d__Bacteria;p__Pseudomonadota;c__Gammaproteobacteria;o__Enterobacterales;f__Aeromonadaceae;g__Aeromonas;s__	taxonomic classification defined by topology and ANI	topological placement and ANI have congruent species assignments	"GCF_000820085.1, s__Aeromonas sanarellii, 95.0, 91.6, 0.809; GCF_000820165.1, s__Aeromonas taiwanensis, 95.0, 91.15, 0.774; GCF_023093515.1, s__Aeromonas sp023093515, 95.0, 90.36, 0.73; GCF_000819985.1, s__Aeromonas media, 95.0, 90.2, 0.718; GCF_037811135.1, s__Aeromonas rivipollensis, 95.0, 90.03, 0.729; GCF_000014805.1, s__Aeromonas hydrophila, 95.0, 89.4, 0.625; GCF_000820305.1, s__Aeromonas …	89.52	11	N/A	Genome has more than 10.0% of markers with multiple hits	Aeromonas caviae
23386_4#54	d__Bacteria;p__Pseudomonadota;c__Gammaproteobacteria;o__Enterobacterales;f__Aeromonadaceae;g__Aeromonas;s__Aeromonas caviae	GCF_000819785.1	95	d__Bacteria;p__Pseudomonadota;c__Gammaproteobacteria;o__Enterobacterales;f__Aeromonadaceae;g__Aeromonas;s__Aeromonas caviae	98.16	0.908	GCF_000819785.1	95	d__Bacteria;p__Pseudomonadota;c__Gammaproteobacteria;o__Enterobacterales;f__Aeromonadaceae;g__Aeromonas;s__Aeromonas caviae	98.16	0.908	d__Bacteria;p__Pseudomonadota;c__Gammaproteobacteria;o__Enterobacterales;f__Aeromonadaceae;g__Aeromonas;s__	taxonomic classification defined by topology and ANI	topological placement and ANI have congruent species assignments	"GCF_000820085.1, s__Aeromonas sanarellii, 95.0, 91.51, 0.821; GCF_000820165.1, s__Aeromonas taiwanensis, 95.0, 90.84, 0.78; GCF_023093515.1, s__Aeromonas sp023093515, 95.0, 90.67, 0.778; GCF_037811135.1, s__Aeromonas rivipollensis, 95.0, 90.24, 0.782; GCF_000819985.1, s__Aeromonas media, 95.0, 90.19, 0.741; GCF_000820305.1, s__Aeromonas dhakensis, 95.0, 89.5, 0.652; GCF_000014805.1, s__Aeromonas…	89.52	11	N/A	Genome has more than 10.0% of markers with multiple hits	Aeromonas caviae
23386_4#57	d__Bacteria;p__Pseudomonadota;c__Gammaproteobacteria;o__Enterobacterales;f__Aeromonadaceae;g__Aeromonas;s__Aeromonas dhakensis	GCF_000820305.1	95	d__Bacteria;p__Pseudomonadota;c__Gammaproteobacteria;o__Enterobacterales;f__Aeromonadaceae;g__Aeromonas;s__Aeromonas dhakensis	97	0.921	GCF_000820305.1	95	d__Bacteria;p__Pseudomonadota;c__Gammaproteobacteria;o__Enterobacterales;f__Aeromonadaceae;g__Aeromonas;s__Aeromonas dhakensis	97	0.921	d__Bacteria;p__Pseudomonadota;c__Gammaproteobacteria;o__Enterobacterales;f__Aeromonadaceae;g__Aeromonas;s__	taxonomic classification defined by topology and ANI	topological placement and ANI have congruent species assignments	"GCF_000014805.1, s__Aeromonas hydrophila, 95.0, 93.77, 0.871; GCF_000819745.1, s__Aeromonas bestiarum, 95.0, 89.83, 0.779; GCF_000820005.1, s__Aeromonas piscicola, 95.22, 89.52, 0.722; GCF_000820165.1, s__Aeromonas taiwanensis, 95.0, 89.19, 0.681; GCF_000820085.1, s__Aeromonas sanarellii, 95.0, 89.17, 0.687; GCF_000819985.1, s__Aeromonas media, 95.0, 88.95, 0.617; GCF_000819785.1, s__Aeromonas c…	90.39	11	N/A	N/A	Aeromonas dhakensis
23386_4#58	d__Bacteria;p__Pseudomonadota;c__Gammaproteobacteria;o__Enterobacterales;f__Aeromonadaceae;g__Aeromonas;s__Aeromonas dhakensis	GCF_000820305.1	95	d__Bacteria;p__Pseudomonadota;c__Gammaproteobacteria;o__Enterobacterales;f__Aeromonadaceae;g__Aeromonas;s__Aeromonas dhakensis	96.7	0.907	GCF_000820305.1	95	d__Bacteria;p__Pseudomonadota;c__Gammaproteobacteria;o__Enterobacterales;f__Aeromonadaceae;g__Aeromonas;s__Aeromonas dhakensis	96.7	0.907	d__Bacteria;p__Pseudomonadota;c__Gammaproteobacteria;o__Enterobacterales;f__Aeromonadaceae;g__Aeromonas;s__	taxonomic classification defined by topology and ANI	topological placement and ANI have congruent species assignments	"GCF_000014805.1, s__Aeromonas hydrophila, 95.0, 93.62, 0.87; GCF_000820005.1, s__Aeromonas piscicola, 95.22, 89.67, 0.728; GCF_000819745.1, s__Aeromonas bestiarum, 95.0, 89.47, 0.783; GCF_000820165.1, s__Aeromonas taiwanensis, 95.0, 88.94, 0.669; GCF_000819785.1, s__Aeromonas caviae, 95.0, 88.9, 0.642; GCF_000819985.1, s__Aeromonas media, 95.0, 88.9, 0.618; GCF_000820085.1, s__Aeromonas sanarell…	89.58	11	N/A	Genome has more than 10.0% of markers with multiple hits	Aeromonas dhakensis
23386_4#59	d__Bacteria;p__Pseudomonadota;c__Gammaproteobacteria;o__Enterobacterales;f__Aeromonadaceae;g__Aeromonas;s__Aeromonas dhakensis	GCF_000820305.1	95	d__Bacteria;p__Pseudomonadota;c__Gammaproteobacteria;o__Enterobacterales;f__Aeromonadaceae;g__Aeromonas;s__Aeromonas dhakensis	97.18	0.918	GCF_000820305.1	95	d__Bacteria;p__Pseudomonadota;c__Gammaproteobacteria;o__Enterobacterales;f__Aeromonadaceae;g__Aeromonas;s__Aeromonas dhakensis	97.18	0.918	d__Bacteria;p__Pseudomonadota;c__Gammaproteobacteria;o__Enterobacterales;f__Aeromonadaceae;g__Aeromonas;s__	taxonomic classification defined by topology and ANI	topological placement and ANI have congruent species assignments	"GCF_000014805.1, s__Aeromonas hydrophila, 95.0, 93.77, 0.873; GCF_000819745.1, s__Aeromonas bestiarum, 95.0, 89.88, 0.781; GCF_000820005.1, s__Aeromonas piscicola, 95.22, 89.48, 0.724; GCF_000820165.1, s__Aeromonas taiwanensis, 95.0, 89.27, 0.679; GCF_000820085.1, s__Aeromonas sanarellii, 95.0, 89.21, 0.691; GCF_000819785.1, s__Aeromonas caviae, 95.0, 88.94, 0.641; GCF_000819985.1, s__Aeromonas …	92.06	11	N/A	N/A	Aeromonas dhakensis
23386_4#60	d__Bacteria;p__Pseudomonadota;c__Gammaproteobacteria;o__Enterobacterales;f__Aeromonadaceae;g__Aeromonas;s__Aeromonas caviae	GCF_000819785.1	95	d__Bacteria;p__Pseudomonadota;c__Gammaproteobacteria;o__Enterobacterales;f__Aeromonadaceae;g__Aeromonas;s__Aeromonas caviae	97.89	0.898	GCF_000819785.1	95	d__Bacteria;p__Pseudomonadota;c__Gammaproteobacteria;o__Enterobacterales;f__Aeromonadaceae;g__Aeromonas;s__Aeromonas caviae	97.89	0.898	d__Bacteria;p__Pseudomonadota;c__Gammaproteobacteria;o__Enterobacterales;f__Aeromonadaceae;g__Aeromonas;s__	taxonomic classification defined by topology and ANI	topological placement and ANI have congruent species assignments	"GCF_000820085.1, s__Aeromonas sanarellii, 95.0, 91.76, 0.82; GCF_000820165.1, s__Aeromonas taiwanensis, 95.0, 90.91, 0.783; GCF_023093515.1, s__Aeromonas sp023093515, 95.0, 90.7, 0.786; GCF_037811135.1, s__Aeromonas rivipollensis, 95.0, 90.24, 0.771; GCF_000819985.1, s__Aeromonas media, 95.0, 90.05, 0.734; GCF_000014805.1, s__Aeromonas hydrophila, 95.0, 89.56, 0.668; GCF_000820305.1, s__Aeromona…	92.99	11	N/A	N/A	Aeromonas caviae
23386_4#61	d__Bacteria;p__Pseudomonadota;c__Gammaproteobacteria;o__Enterobacterales;f__Aeromonadaceae;g__Aeromonas;s__Aeromonas caviae	GCF_000819785.1	95	d__Bacteria;p__Pseudomonadota;c__Gammaproteobacteria;o__Enterobacterales;f__Aeromonadaceae;g__Aeromonas;s__Aeromonas caviae	97.47	0.857	GCF_000819785.1	95	d__Bacteria;p__Pseudomonadota;c__Gammaproteobacteria;o__Enterobacterales;f__Aeromonadaceae;g__Aeromonas;s__Aeromonas caviae	97.47	0.857	d__Bacteria;p__Pseudomonadota;c__Gammaproteobacteria;o__Enterobacterales;f__Aeromonadaceae;g__Aeromonas;s__	taxonomic classification defined by topology and ANI	topological placement and ANI have congruent species assignments	"GCF_000820085.1, s__Aeromonas sanarellii, 95.0, 91.46, 0.797; GCF_000820165.1, s__Aeromonas taiwanensis, 95.0, 90.9, 0.775; GCF_023093515.1, s__Aeromonas sp023093515, 95.0, 90.53, 0.727; GCF_000819985.1, s__Aeromonas media, 95.0, 90.12, 0.705; GCF_037811135.1, s__Aeromonas rivipollensis, 95.0, 90.02, 0.725; GCF_000820305.1, s__Aeromonas dhakensis, 95.0, 89.33, 0.604; GCF_000014805.1, s__Aeromona…	92.04	11	N/A	N/A	Aeromonas caviae
23386_4#62	d__Bacteria;p__Pseudomonadota;c__Gammaproteobacteria;o__Enterobacterales;f__Aeromonadaceae;g__Aeromonas;s__Aeromonas caviae	GCF_000819785.1	95	d__Bacteria;p__Pseudomonadota;c__Gammaproteobacteria;o__Enterobacterales;f__Aeromonadaceae;g__Aeromonas;s__Aeromonas caviae	98.11	0.9	GCF_000819785.1	95	d__Bacteria;p__Pseudomonadota;c__Gammaproteobacteria;o__Enterobacterales;f__Aeromonadaceae;g__Aeromonas;s__Aeromonas caviae	98.11	0.9	d__Bacteria;p__Pseudomonadota;c__Gammaproteobacteria;o__Enterobacterales;f__Aeromonadaceae;g__Aeromonas;s__	taxonomic classification defined by topology and ANI	topological placement and ANI have congruent species assignments	"GCF_000820085.1, s__Aeromonas sanarellii, 95.0, 91.65, 0.818; GCF_000820165.1, s__Aeromonas taiwanensis, 95.0, 90.92, 0.786; GCF_023093515.1, s__Aeromonas sp023093515, 95.0, 90.56, 0.787; GCF_037811135.1, s__Aeromonas rivipollensis, 95.0, 90.25, 0.783; GCF_000819985.1, s__Aeromonas media, 95.0, 90.04, 0.737; GCF_000820305.1, s__Aeromonas dhakensis, 95.0, 89.43, 0.654; GCF_000014805.1, s__Aeromon…	88.7	11	N/A	Genome has more than 10.8% of markers with multiple hits	Aeromonas caviae
23386_4#64	d__Bacteria;p__Pseudomonadota;c__Gammaproteobacteria;o__Enterobacterales;f__Aeromonadaceae;g__Aeromonas;s__Aeromonas dhakensis	GCF_000820305.1	95	d__Bacteria;p__Pseudomonadota;c__Gammaproteobacteria;o__Enterobacterales;f__Aeromonadaceae;g__Aeromonas;s__Aeromonas dhakensis	97.16	0.919	GCF_000820305.1	95	d__Bacteria;p__Pseudomonadota;c__Gammaproteobacteria;o__Enterobacterales;f__Aeromonadaceae;g__Aeromonas;s__Aeromonas dhakensis	97.16	0.919	d__Bacteria;p__Pseudomonadota;c__Gammaproteobacteria;o__Enterobacterales;f__Aeromonadaceae;g__Aeromonas;s__	taxonomic classification defined by topology and ANI	topological placement and ANI have congruent species assignments	"GCF_000014805.1, s__Aeromonas hydrophila, 95.0, 93.77, 0.869; GCF_000819745.1, s__Aeromonas bestiarum, 95.0, 89.84, 0.78; GCF_000820005.1, s__Aeromonas piscicola, 95.22, 89.45, 0.722; GCF_000820165.1, s__Aeromonas taiwanensis, 95.0, 88.97, 0.684; GCF_000819985.1, s__Aeromonas media, 95.0, 88.85, 0.618; GCF_000819785.1, s__Aeromonas caviae, 95.0, 88.71, 0.643; GCF_000820085.1, s__Aeromonas sanare…	92.16	11	N/A	N/A	Aeromonas dhakensis
23386_4#65	d__Bacteria;p__Pseudomonadota;c__Gammaproteobacteria;o__Enterobacterales;f__Aeromonadaceae;g__Aeromonas;s__Aeromonas dhakensis	GCF_000820305.1	95	d__Bacteria;p__Pseudomonadota;c__Gammaproteobacteria;o__Enterobacterales;f__Aeromonadaceae;g__Aeromonas;s__Aeromonas dhakensis	97	0.92	GCF_000820305.1	95	d__Bacteria;p__Pseudomonadota;c__Gammaproteobacteria;o__Enterobacterales;f__Aeromonadaceae;g__Aeromonas;s__Aeromonas dhakensis	97	0.92	d__Bacteria;p__Pseudomonadota;c__Gammaproteobacteria;o__Enterobacterales;f__Aeromonadaceae;g__Aeromonas;s__	taxonomic classification defined by topology and ANI	topological placement and ANI have congruent species assignments	"GCF_000014805.1, s__Aeromonas hydrophila, 95.0, 93.77, 0.869; GCF_000819745.1, s__Aeromonas bestiarum, 95.0, 89.86, 0.777; GCF_000820005.1, s__Aeromonas piscicola, 95.22, 89.47, 0.721; GCF_000820165.1, s__Aeromonas taiwanensis, 95.0, 89.07, 0.684; GCF_000820085.1, s__Aeromonas sanarellii, 95.0, 89.01, 0.692; GCF_000819785.1, s__Aeromonas caviae, 95.0, 88.9, 0.642; GCF_000819985.1, s__Aeromonas m…	92.16	11	N/A	N/A	Aeromonas dhakensis
23448_1#1	d__Bacteria;p__Pseudomonadota;c__Gammaproteobacteria;o__Enterobacterales;f__Aeromonadaceae;g__Aeromonas;s__Aeromonas caviae	GCF_000819785.1	95	d__Bacteria;p__Pseudomonadota;c__Gammaproteobacteria;o__Enterobacterales;f__Aeromonadaceae;g__Aeromonas;s__Aeromonas caviae	97.89	0.857	GCF_000819785.1	95	d__Bacteria;p__Pseudomonadota;c__Gammaproteobacteria;o__Enterobacterales;f__Aeromonadaceae;g__Aeromonas;s__Aeromonas caviae	97.89	0.857	d__Bacteria;p__Pseudomonadota;c__Gammaproteobacteria;o__Enterobacterales;f__Aeromonadaceae;g__Aeromonas;s__	taxonomic classification defined by topology and ANI	topological placement and ANI have congruent species assignments	"GCF_000820085.1, s__Aeromonas sanarellii, 95.0, 91.44, 0.796; GCF_000820165.1, s__Aeromonas taiwanensis, 95.0, 90.84, 0.771; GCF_023093515.1, s__Aeromonas sp023093515, 95.0, 90.37, 0.726; GCF_000819985.1, s__Aeromonas media, 95.0, 90.33, 0.716; GCF_037811135.1, s__Aeromonas rivipollensis, 95.0, 89.91, 0.723; GCF_000820305.1, s__Aeromonas dhakensis, 95.0, 89.32, 0.608; GCF_000014805.1, s__Aeromon…	97.02	11	N/A	N/A	Aeromonas caviae
23448_1#10	d__Bacteria;p__Pseudomonadota;c__Gammaproteobacteria;o__Enterobacterales;f__Aeromonadaceae;g__Aeromonas;s__Aeromonas caviae	GCF_000819785.1	95	d__Bacteria;p__Pseudomonadota;c__Gammaproteobacteria;o__Enterobacterales;f__Aeromonadaceae;g__Aeromonas;s__Aeromonas caviae	98.05	0.92	GCF_000819785.1	95	d__Bacteria;p__Pseudomonadota;c__Gammaproteobacteria;o__Enterobacterales;f__Aeromonadaceae;g__Aeromonas;s__Aeromonas caviae	98.05	0.92	d__Bacteria;p__Pseudomonadota;c__Gammaproteobacteria;o__Enterobacterales;f__Aeromonadaceae;g__Aeromonas;s__	taxonomic classification defined by topology and ANI	topological placement and ANI have congruent species assignments	"GCF_000820085.1, s__Aeromonas sanarellii, 95.0, 91.49, 0.81; GCF_000820165.1, s__Aeromonas taiwanensis, 95.0, 90.9, 0.798; GCF_023093515.1, s__Aeromonas sp023093515, 95.0, 90.63, 0.788; GCF_037811135.1, s__Aeromonas rivipollensis, 95.0, 90.26, 0.792; GCF_000819985.1, s__Aeromonas media, 95.0, 90.14, 0.73; GCF_000820305.1, s__Aeromonas dhakensis, 95.0, 89.41, 0.659; GCF_000014805.1, s__Aeromonas …	90.39	11	N/A	N/A	Aeromonas caviae
23448_1#11	d__Bacteria;p__Pseudomonadota;c__Gammaproteobacteria;o__Enterobacterales;f__Aeromonadaceae;g__Aeromonas;s__Aeromonas dhakensis	GCF_000820305.1	95	d__Bacteria;p__Pseudomonadota;c__Gammaproteobacteria;o__Enterobacterales;f__Aeromonadaceae;g__Aeromonas;s__Aeromonas dhakensis	97.44	0.926	GCF_000820305.1	95	d__Bacteria;p__Pseudomonadota;c__Gammaproteobacteria;o__Enterobacterales;f__Aeromonadaceae;g__Aeromonas;s__Aeromonas dhakensis	97.44	0.926	d__Bacteria;p__Pseudomonadota;c__Gammaproteobacteria;o__Enterobacterales;f__Aeromonadaceae;g__Aeromonas;s__	taxonomic classification defined by topology and ANI	topological placement and ANI have congruent species assignments	"GCF_000014805.1, s__Aeromonas hydrophila, 95.0, 93.87, 0.883; GCF_000819745.1, s__Aeromonas bestiarum, 95.0, 90.12, 0.789; GCF_000820165.1, s__Aeromonas taiwanensis, 95.0, 89.78, 0.674; GCF_000820005.1, s__Aeromonas piscicola, 95.22, 89.7, 0.755; GCF_000820085.1, s__Aeromonas sanarellii, 95.0, 89.7, 0.697; GCF_000819785.1, s__Aeromonas caviae, 95.0, 89.42, 0.645; GCF_000819985.1, s__Aeromonas me…	94.52	11	N/A	N/A	Aeromonas dhakensis
23448_1#12	d__Bacteria;p__Pseudomonadota;c__Gammaproteobacteria;o__Enterobacterales;f__Aeromonadaceae;g__Aeromonas;s__Aeromonas caviae	GCF_000819785.1	95	d__Bacteria;p__Pseudomonadota;c__Gammaproteobacteria;o__Enterobacterales;f__Aeromonadaceae;g__Aeromonas;s__Aeromonas caviae	97.77	0.868	GCF_000819785.1	95	d__Bacteria;p__Pseudomonadota;c__Gammaproteobacteria;o__Enterobacterales;f__Aeromonadaceae;g__Aeromonas;s__Aeromonas caviae	97.77	0.868	d__Bacteria;p__Pseudomonadota;c__Gammaproteobacteria;o__Enterobacterales;f__Aeromonadaceae;g__Aeromonas;s__	taxonomic classification defined by topology and ANI	topological placement and ANI have congruent species assignments	"GCF_000820085.1, s__Aeromonas sanarellii, 95.0, 91.64, 0.803; GCF_000820165.1, s__Aeromonas taiwanensis, 95.0, 90.87, 0.768; GCF_023093515.1, s__Aeromonas sp023093515, 95.0, 90.65, 0.755; GCF_000819985.1, s__Aeromonas media, 95.0, 90.33, 0.726; GCF_037811135.1, s__Aeromonas rivipollensis, 95.0, 90.21, 0.743; GCF_000014805.1, s__Aeromonas hydrophila, 95.0, 89.67, 0.652; GCF_000820305.1, s__Aeromo…	89.69	11	N/A	Genome has more than 10.0% of markers with multiple hits	Aeromonas caviae
23448_1#13	d__Bacteria;p__Pseudomonadota;c__Gammaproteobacteria;o__Enterobacterales;f__Aeromonadaceae;g__Aeromonas;s__Aeromonas veronii_A	GCF_019048265.1	95	d__Bacteria;p__Pseudomonadota;c__Gammaproteobacteria;o__Enterobacterales;f__Aeromonadaceae;g__Aeromonas;s__Aeromonas veronii_A	95.35	0.868	N/A	N/A	N/A	N/A	N/A	d__Bacteria;p__Pseudomonadota;c__Gammaproteobacteria;o__Enterobacterales;f__Aeromonadaceae;g__Aeromonas;s__	taxonomic classification defined by topology and ANI	topological placement and ANI have incongruent species assignments	"GCF_019048265.1, s__Aeromonas veronii_A, 95.0, 95.35, 0.868; GCF_000820225.1, s__Aeromonas veronii, 95.0, 94.85, 0.837; GCA_945957575.1, s__Aeromonas sp945957575, 95.0, 93.28, 0.819; GCF_000819685.1, s__Aeromonas allosaccharophila, 95.0, 93.22, 0.768; GCF_000764645.1, s__Aeromonas finlandensis, 95.0, 92.68, 0.759; GCA_041319085.1, s__Aeromonas veronii_F, 95.0, 92.64, 0.738; GCF_000819725.1, s__A…	80.56	11	N/A	Genome has more than 19.2% of markers with multiple hits	Aeromonas veronii_A
23448_1#15	d__Bacteria;p__Pseudomonadota;c__Gammaproteobacteria;o__Enterobacterales;f__Aeromonadaceae;g__Aeromonas;s__Aeromonas dhakensis	GCF_000820305.1	95	d__Bacteria;p__Pseudomonadota;c__Gammaproteobacteria;o__Enterobacterales;f__Aeromonadaceae;g__Aeromonas;s__Aeromonas dhakensis	96.72	0.922	GCF_000820305.1	95	d__Bacteria;p__Pseudomonadota;c__Gammaproteobacteria;o__Enterobacterales;f__Aeromonadaceae;g__Aeromonas;s__Aeromonas dhakensis	96.72	0.922	d__Bacteria;p__Pseudomonadota;c__Gammaproteobacteria;o__Enterobacterales;f__Aeromonadaceae;g__Aeromonas;s__	taxonomic classification defined by topology and ANI	topological placement and ANI have congruent species assignments	"GCF_000014805.1, s__Aeromonas hydrophila, 95.0, 93.68, 0.875; GCF_000819745.1, s__Aeromonas bestiarum, 95.0, 89.74, 0.784; GCF_000820005.1, s__Aeromonas piscicola, 95.22, 89.46, 0.717; GCF_000820165.1, s__Aeromonas taiwanensis, 95.0, 89.01, 0.681; GCF_000820085.1, s__Aeromonas sanarellii, 95.0, 88.97, 0.685; GCF_000819985.1, s__Aeromonas media, 95.0, 88.92, 0.617; GCF_000819785.1, s__Aeromonas c…	88.72	11	N/A	Genome has more than 10.8% of markers with multiple hits	Aeromonas dhakensis
23448_1#16	d__Bacteria;p__Pseudomonadota;c__Gammaproteobacteria;o__Enterobacterales;f__Aeromonadaceae;g__Aeromonas;s__Aeromonas caviae	GCF_000819785.1	95	d__Bacteria;p__Pseudomonadota;c__Gammaproteobacteria;o__Enterobacterales;f__Aeromonadaceae;g__Aeromonas;s__Aeromonas caviae	97.84	0.882	GCF_000819785.1	95	d__Bacteria;p__Pseudomonadota;c__Gammaproteobacteria;o__Enterobacterales;f__Aeromonadaceae;g__Aeromonas;s__Aeromonas caviae	97.84	0.882	d__Bacteria;p__Pseudomonadota;c__Gammaproteobacteria;o__Enterobacterales;f__Aeromonadaceae;g__Aeromonas;s__	taxonomic classification defined by topology and ANI	topological placement and ANI have congruent species assignments	"GCF_000820085.1, s__Aeromonas sanarellii, 95.0, 91.49, 0.804; GCF_000820165.1, s__Aeromonas taiwanensis, 95.0, 90.84, 0.785; GCF_023093515.1, s__Aeromonas sp023093515, 95.0, 90.46, 0.755; GCF_037811135.1, s__Aeromonas rivipollensis, 95.0, 90.05, 0.75; GCF_000819985.1, s__Aeromonas media, 95.0, 90.04, 0.719; GCF_000820305.1, s__Aeromonas dhakensis, 95.0, 89.37, 0.629; GCF_000014805.1, s__Aeromona…	82.86	11	N/A	Genome has more than 16.7% of markers with multiple hits	Aeromonas caviae
23448_1#17	d__Bacteria;p__Pseudomonadota;c__Gammaproteobacteria;o__Enterobacterales;f__Aeromonadaceae;g__Aeromonas;s__Aeromonas dhakensis	GCF_000820305.1	95	d__Bacteria;p__Pseudomonadota;c__Gammaproteobacteria;o__Enterobacterales;f__Aeromonadaceae;g__Aeromonas;s__Aeromonas dhakensis	97.31	0.921	GCF_000820305.1	95	d__Bacteria;p__Pseudomonadota;c__Gammaproteobacteria;o__Enterobacterales;f__Aeromonadaceae;g__Aeromonas;s__Aeromonas dhakensis	97.31	0.921	d__Bacteria;p__Pseudomonadota;c__Gammaproteobacteria;o__Enterobacterales;f__Aeromonadaceae;g__Aeromonas;s__	taxonomic classification defined by topology and ANI	topological placement and ANI have congruent species assignments	"GCF_000014805.1, s__Aeromonas hydrophila, 95.0, 93.85, 0.872; GCF_000819745.1, s__Aeromonas bestiarum, 95.0, 89.96, 0.779; GCF_000820005.1, s__Aeromonas piscicola, 95.22, 89.43, 0.722; GCF_000820165.1, s__Aeromonas taiwanensis, 95.0, 88.97, 0.684; GCF_000820085.1, s__Aeromonas sanarellii, 95.0, 88.89, 0.699; GCF_000819985.1, s__Aeromonas media, 95.0, 88.85, 0.622; GCF_000819785.1, s__Aeromonas c…	87.89	11	N/A	Genome has more than 11.7% of markers with multiple hits	Aeromonas dhakensis
23448_1#19	d__Bacteria;p__Pseudomonadota;c__Gammaproteobacteria;o__Enterobacterales;f__Aeromonadaceae;g__Aeromonas;s__Aeromonas enteropelogenes	GCF_000819845.1	95	d__Bacteria;p__Pseudomonadota;c__Gammaproteobacteria;o__Enterobacterales;f__Aeromonadaceae;g__Aeromonas;s__Aeromonas enteropelogenes	97.16	0.916	GCF_000819845.1	95	d__Bacteria;p__Pseudomonadota;c__Gammaproteobacteria;o__Enterobacterales;f__Aeromonadaceae;g__Aeromonas;s__Aeromonas enteropelogenes	97.16	0.916	d__Bacteria;p__Pseudomonadota;c__Gammaproteobacteria;o__Enterobacterales;f__Aeromonadaceae;g__Aeromonas;s__	taxonomic classification defined by topology and ANI	topological placement and ANI have congruent species assignments	"GCF_000820305.1, s__Aeromonas dhakensis, 95.0, 88.47, 0.591; GCF_000014805.1, s__Aeromonas hydrophila, 95.0, 88.01, 0.568; GCA_945957575.1, s__Aeromonas sp945957575, 95.0, 87.88, 0.618; GCF_000819685.1, s__Aeromonas allosaccharophila, 95.0, 87.77, 0.595; GCF_000820225.1, s__Aeromonas veronii, 95.0, 87.69, 0.616; GCF_000764665.1, s__Aeromonas lacus, 95.0, 87.66, 0.607; GCF_000764645.1, s__Aeromon…	87.17	11	N/A	Genome has more than 12.5% of markers with multiple hits	Aeromonas enteropelogenes
23448_1#2	d__Bacteria;p__Pseudomonadota;c__Gammaproteobacteria;o__Enterobacterales;f__Aeromonadaceae;g__Aeromonas;s__Aeromonas caviae	GCF_000819785.1	95	d__Bacteria;p__Pseudomonadota;c__Gammaproteobacteria;o__Enterobacterales;f__Aeromonadaceae;g__Aeromonas;s__Aeromonas caviae	98.03	0.912	GCF_000819785.1	95	d__Bacteria;p__Pseudomonadota;c__Gammaproteobacteria;o__Enterobacterales;f__Aeromonadaceae;g__Aeromonas;s__Aeromonas caviae	98.03	0.912	d__Bacteria;p__Pseudomonadota;c__Gammaproteobacteria;o__Enterobacterales;f__Aeromonadaceae;g__Aeromonas;s__	taxonomic classification defined by topology and ANI	topological placement and ANI have congruent species assignments	"GCF_000820085.1, s__Aeromonas sanarellii, 95.0, 91.57, 0.801; GCF_000820165.1, s__Aeromonas taiwanensis, 95.0, 90.94, 0.778; GCF_023093515.1, s__Aeromonas sp023093515, 95.0, 90.75, 0.78; GCF_037811135.1, s__Aeromonas rivipollensis, 95.0, 90.27, 0.789; GCF_000819985.1, s__Aeromonas media, 95.0, 90.24, 0.758; GCF_000820305.1, s__Aeromonas dhakensis, 95.0, 89.53, 0.66; GCF_000014805.1, s__Aeromonas…	93.76	11	N/A	N/A	Aeromonas caviae
23448_1#21	d__Bacteria;p__Pseudomonadota;c__Gammaproteobacteria;o__Enterobacterales;f__Aeromonadaceae;g__Aeromonas;s__Aeromonas enteropelogenes	GCF_000819845.1	95	d__Bacteria;p__Pseudomonadota;c__Gammaproteobacteria;o__Enterobacterales;f__Aeromonadaceae;g__Aeromonas;s__Aeromonas enteropelogenes	96.84	0.897	GCF_000819845.1	95	d__Bacteria;p__Pseudomonadota;c__Gammaproteobacteria;o__Enterobacterales;f__Aeromonadaceae;g__Aeromonas;s__Aeromonas enteropelogenes	96.84	0.897	d__Bacteria;p__Pseudomonadota;c__Gammaproteobacteria;o__Enterobacterales;f__Aeromonadaceae;g__Aeromonas;s__	taxonomic classification defined by topology and ANI	topological placement and ANI have congruent species assignments	"GCF_000820305.1, s__Aeromonas dhakensis, 95.0, 88.41, 0.58; GCF_000014805.1, s__Aeromonas hydrophila, 95.0, 88.02, 0.548; GCF_000820225.1, s__Aeromonas veronii, 95.0, 87.87, 0.616; GCF_037890695.1, s__Aeromonas jandaei, 95.69, 87.75, 0.593; GCF_000819685.1, s__Aeromonas allosaccharophila, 95.0, 87.72, 0.588; GCF_000764645.1, s__Aeromonas finlandensis, 95.0, 87.65, 0.545; GCF_019048265.1, s__Aero…	15.98	11	N/A	Genome has more than 83.3% of markers with multiple hits	Aeromonas enteropelogenes
23448_1#3	d__Bacteria;p__Pseudomonadota;c__Gammaproteobacteria;o__Enterobacterales;f__Aeromonadaceae;g__Aeromonas;s__Aeromonas caviae	GCF_000819785.1	95	d__Bacteria;p__Pseudomonadota;c__Gammaproteobacteria;o__Enterobacterales;f__Aeromonadaceae;g__Aeromonas;s__Aeromonas caviae	98	0.872	GCF_000819785.1	95	d__Bacteria;p__Pseudomonadota;c__Gammaproteobacteria;o__Enterobacterales;f__Aeromonadaceae;g__Aeromonas;s__Aeromonas caviae	98	0.872	d__Bacteria;p__Pseudomonadota;c__Gammaproteobacteria;o__Enterobacterales;f__Aeromonadaceae;g__Aeromonas;s__	taxonomic classification defined by topology and ANI	topological placement and ANI have congruent species assignments	"GCF_000820085.1, s__Aeromonas sanarellii, 95.0, 91.44, 0.795; GCF_000820165.1, s__Aeromonas taiwanensis, 95.0, 90.84, 0.773; GCF_023093515.1, s__Aeromonas sp023093515, 95.0, 90.48, 0.751; GCF_000819985.1, s__Aeromonas media, 95.0, 90.19, 0.723; GCF_037811135.1, s__Aeromonas rivipollensis, 95.0, 89.92, 0.743; GCF_000014805.1, s__Aeromonas hydrophila, 95.0, 89.61, 0.642; GCF_000820305.1, s__Aeromo…	93.69	11	N/A	N/A	Aeromonas caviae
23448_1#32	d__Bacteria;p__Pseudomonadota;c__Gammaproteobacteria;o__Enterobacterales;f__Aeromonadaceae;g__Aeromonas;s__Aeromonas dhakensis	GCF_000820305.1	95	d__Bacteria;p__Pseudomonadota;c__Gammaproteobacteria;o__Enterobacterales;f__Aeromonadaceae;g__Aeromonas;s__Aeromonas dhakensis	97.31	0.939	GCF_000820305.1	95	d__Bacteria;p__Pseudomonadota;c__Gammaproteobacteria;o__Enterobacterales;f__Aeromonadaceae;g__Aeromonas;s__Aeromonas dhakensis	97.31	0.939	d__Bacteria;p__Pseudomonadota;c__Gammaproteobacteria;o__Enterobacterales;f__Aeromonadaceae;g__Aeromonas;s__	taxonomic classification defined by topology and ANI	topological placement and ANI have congruent species assignments	"GCF_000014805.1, s__Aeromonas hydrophila, 95.0, 93.84, 0.857; GCF_000819745.1, s__Aeromonas bestiarum, 95.0, 89.88, 0.77; GCF_000820005.1, s__Aeromonas piscicola, 95.22, 89.49, 0.719; GCF_000820165.1, s__Aeromonas taiwanensis, 95.0, 88.95, 0.685; GCF_000819985.1, s__Aeromonas media, 95.0, 88.81, 0.613; GCF_000820085.1, s__Aeromonas sanarellii, 95.0, 88.8, 0.685; GCF_000819785.1, s__Aeromonas cav…	88.72	11	N/A	Genome has more than 10.8% of markers with multiple hits	Aeromonas dhakensis
23448_1#33	d__Bacteria;p__Pseudomonadota;c__Gammaproteobacteria;o__Enterobacterales;f__Aeromonadaceae;g__Aeromonas;s__Aeromonas dhakensis	GCF_000820305.1	95	d__Bacteria;p__Pseudomonadota;c__Gammaproteobacteria;o__Enterobacterales;f__Aeromonadaceae;g__Aeromonas;s__Aeromonas dhakensis	97.31	0.938	GCF_000820305.1	95	d__Bacteria;p__Pseudomonadota;c__Gammaproteobacteria;o__Enterobacterales;f__Aeromonadaceae;g__Aeromonas;s__Aeromonas dhakensis	97.31	0.938	d__Bacteria;p__Pseudomonadota;c__Gammaproteobacteria;o__Enterobacterales;f__Aeromonadaceae;g__Aeromonas;s__	taxonomic classification defined by topology and ANI	topological placement and ANI have congruent species assignments	"GCF_000014805.1, s__Aeromonas hydrophila, 95.0, 93.88, 0.857; GCF_000819745.1, s__Aeromonas bestiarum, 95.0, 89.93, 0.771; GCF_000820005.1, s__Aeromonas piscicola, 95.22, 89.55, 0.726; GCF_000820165.1, s__Aeromonas taiwanensis, 95.0, 88.94, 0.686; GCF_000820085.1, s__Aeromonas sanarellii, 95.0, 88.85, 0.685; GCF_000819985.1, s__Aeromonas media, 95.0, 88.81, 0.613; GCF_000819785.1, s__Aeromonas c…	88.74	11	N/A	Genome has more than 10.8% of markers with multiple hits	Aeromonas dhakensis
23448_1#34	d__Bacteria;p__Pseudomonadota;c__Gammaproteobacteria;o__Enterobacterales;f__Aeromonadaceae;g__Aeromonas;s__Aeromonas dhakensis	GCF_000820305.1	95	d__Bacteria;p__Pseudomonadota;c__Gammaproteobacteria;o__Enterobacterales;f__Aeromonadaceae;g__Aeromonas;s__Aeromonas dhakensis	97.31	0.939	GCF_000820305.1	95	d__Bacteria;p__Pseudomonadota;c__Gammaproteobacteria;o__Enterobacterales;f__Aeromonadaceae;g__Aeromonas;s__Aeromonas dhakensis	97.31	0.939	d__Bacteria;p__Pseudomonadota;c__Gammaproteobacteria;o__Enterobacterales;f__Aeromonadaceae;g__Aeromonas;s__	taxonomic classification defined by topology and ANI	topological placement and ANI have congruent species assignments	"GCF_000014805.1, s__Aeromonas hydrophila, 95.0, 93.84, 0.856; GCF_000819745.1, s__Aeromonas bestiarum, 95.0, 89.98, 0.771; GCF_000820005.1, s__Aeromonas piscicola, 95.22, 89.54, 0.723; GCF_000820165.1, s__Aeromonas taiwanensis, 95.0, 89.1, 0.687; GCF_000820085.1, s__Aeromonas sanarellii, 95.0, 89.01, 0.688; GCF_000819785.1, s__Aeromonas caviae, 95.0, 88.83, 0.647; GCF_000819985.1, s__Aeromonas m…	88.72	11	N/A	Genome has more than 10.8% of markers with multiple hits	Aeromonas dhakensis
23448_1#35	d__Bacteria;p__Pseudomonadota;c__Gammaproteobacteria;o__Enterobacterales;f__Aeromonadaceae;g__Aeromonas;s__Aeromonas dhakensis	GCF_000820305.1	95	d__Bacteria;p__Pseudomonadota;c__Gammaproteobacteria;o__Enterobacterales;f__Aeromonadaceae;g__Aeromonas;s__Aeromonas dhakensis	97.31	0.939	GCF_000820305.1	95	d__Bacteria;p__Pseudomonadota;c__Gammaproteobacteria;o__Enterobacterales;f__Aeromonadaceae;g__Aeromonas;s__Aeromonas dhakensis	97.31	0.939	d__Bacteria;p__Pseudomonadota;c__Gammaproteobacteria;o__Enterobacterales;f__Aeromonadaceae;g__Aeromonas;s__	taxonomic classification defined by topology and ANI	topological placement and ANI have congruent species assignments	"GCF_000014805.1, s__Aeromonas hydrophila, 95.0, 93.84, 0.856; GCF_000819745.1, s__Aeromonas bestiarum, 95.0, 89.94, 0.77; GCF_000820005.1, s__Aeromonas piscicola, 95.22, 89.52, 0.72; GCF_000820165.1, s__Aeromonas taiwanensis, 95.0, 88.9, 0.684; GCF_000820085.1, s__Aeromonas sanarellii, 95.0, 88.85, 0.684; GCF_000819985.1, s__Aeromonas media, 95.0, 88.82, 0.613; GCF_000819785.1, s__Aeromonas cavi…	90.45	11	N/A	N/A	Aeromonas dhakensis
23448_1#36	d__Bacteria;p__Pseudomonadota;c__Gammaproteobacteria;o__Enterobacterales;f__Aeromonadaceae;g__Aeromonas;s__Aeromonas dhakensis	GCF_000820305.1	95	d__Bacteria;p__Pseudomonadota;c__Gammaproteobacteria;o__Enterobacterales;f__Aeromonadaceae;g__Aeromonas;s__Aeromonas dhakensis	97.31	0.938	GCF_000820305.1	95	d__Bacteria;p__Pseudomonadota;c__Gammaproteobacteria;o__Enterobacterales;f__Aeromonadaceae;g__Aeromonas;s__Aeromonas dhakensis	97.31	0.938	d__Bacteria;p__Pseudomonadota;c__Gammaproteobacteria;o__Enterobacterales;f__Aeromonadaceae;g__Aeromonas;s__	taxonomic classification defined by topology and ANI	topological placement and ANI have congruent species assignments	"GCF_000014805.1, s__Aeromonas hydrophila, 95.0, 93.84, 0.857; GCF_000819745.1, s__Aeromonas bestiarum, 95.0, 89.91, 0.773; GCF_000820005.1, s__Aeromonas piscicola, 95.22, 89.51, 0.721; GCF_000820165.1, s__Aeromonas taiwanensis, 95.0, 88.96, 0.685; GCF_000820085.1, s__Aeromonas sanarellii, 95.0, 88.81, 0.686; GCF_000819985.1, s__Aeromonas media, 95.0, 88.8, 0.612; GCF_000819785.1, s__Aeromonas ca…	90.39	11	N/A	N/A	Aeromonas dhakensis
23448_1#37	d__Bacteria;p__Pseudomonadota;c__Gammaproteobacteria;o__Enterobacterales;f__Aeromonadaceae;g__Aeromonas;s__Aeromonas dhakensis	GCF_000820305.1	95	d__Bacteria;p__Pseudomonadota;c__Gammaproteobacteria;o__Enterobacterales;f__Aeromonadaceae;g__Aeromonas;s__Aeromonas dhakensis	97.31	0.938	GCF_000820305.1	95	d__Bacteria;p__Pseudomonadota;c__Gammaproteobacteria;o__Enterobacterales;f__Aeromonadaceae;g__Aeromonas;s__Aeromonas dhakensis	97.31	0.938	d__Bacteria;p__Pseudomonadota;c__Gammaproteobacteria;o__Enterobacterales;f__Aeromonadaceae;g__Aeromonas;s__	taxonomic classification defined by topology and ANI	topological placement and ANI have congruent species assignments	"GCF_000014805.1, s__Aeromonas hydrophila, 95.0, 93.83, 0.856; GCF_000819745.1, s__Aeromonas bestiarum, 95.0, 89.89, 0.771; GCF_000820005.1, s__Aeromonas piscicola, 95.22, 89.51, 0.722; GCF_000820165.1, s__Aeromonas taiwanensis, 95.0, 89.0, 0.686; GCF_000820085.1, s__Aeromonas sanarellii, 95.0, 88.81, 0.688; GCF_000819985.1, s__Aeromonas media, 95.0, 88.81, 0.613; GCF_000819785.1, s__Aeromonas ca…	85.41	11	N/A	Genome has more than 14.2% of markers with multiple hits	Aeromonas dhakensis
23448_1#38	d__Bacteria;p__Pseudomonadota;c__Gammaproteobacteria;o__Enterobacterales;f__Aeromonadaceae;g__Aeromonas;s__Aeromonas dhakensis	GCF_000820305.1	95	d__Bacteria;p__Pseudomonadota;c__Gammaproteobacteria;o__Enterobacterales;f__Aeromonadaceae;g__Aeromonas;s__Aeromonas dhakensis	97.31	0.939	GCF_000820305.1	95	d__Bacteria;p__Pseudomonadota;c__Gammaproteobacteria;o__Enterobacterales;f__Aeromonadaceae;g__Aeromonas;s__Aeromonas dhakensis	97.31	0.939	d__Bacteria;p__Pseudomonadota;c__Gammaproteobacteria;o__Enterobacterales;f__Aeromonadaceae;g__Aeromonas;s__	taxonomic classification defined by topology and ANI	topological placement and ANI have congruent species assignments	"GCF_000014805.1, s__Aeromonas hydrophila, 95.0, 93.83, 0.856; GCF_000819745.1, s__Aeromonas bestiarum, 95.0, 89.89, 0.772; GCF_000820005.1, s__Aeromonas piscicola, 95.22, 89.53, 0.721; GCF_000820165.1, s__Aeromonas taiwanensis, 95.0, 89.03, 0.683; GCF_000820085.1, s__Aeromonas sanarellii, 95.0, 88.9, 0.686; GCF_000819985.1, s__Aeromonas media, 95.0, 88.81, 0.613; GCF_000819785.1, s__Aeromonas ca…	92.89	11	N/A	N/A	Aeromonas dhakensis
23448_1#39	d__Bacteria;p__Pseudomonadota;c__Gammaproteobacteria;o__Enterobacterales;f__Aeromonadaceae;g__Aeromonas;s__Aeromonas dhakensis	GCF_000820305.1	95	d__Bacteria;p__Pseudomonadota;c__Gammaproteobacteria;o__Enterobacterales;f__Aeromonadaceae;g__Aeromonas;s__Aeromonas dhakensis	97.18	0.939	GCF_000820305.1	95	d__Bacteria;p__Pseudomonadota;c__Gammaproteobacteria;o__Enterobacterales;f__Aeromonadaceae;g__Aeromonas;s__Aeromonas dhakensis	97.18	0.939	d__Bacteria;p__Pseudomonadota;c__Gammaproteobacteria;o__Enterobacterales;f__Aeromonadaceae;g__Aeromonas;s__	taxonomic classification defined by topology and ANI	topological placement and ANI have congruent species assignments	"GCF_000014805.1, s__Aeromonas hydrophila, 95.0, 93.86, 0.856; GCF_000819745.1, s__Aeromonas bestiarum, 95.0, 89.97, 0.771; GCF_000820005.1, s__Aeromonas piscicola, 95.22, 89.52, 0.728; GCF_000820165.1, s__Aeromonas taiwanensis, 95.0, 88.92, 0.684; GCF_000820085.1, s__Aeromonas sanarellii, 95.0, 88.85, 0.688; GCF_000819985.1, s__Aeromonas media, 95.0, 88.81, 0.613; GCF_000819785.1, s__Aeromonas c…	91.24	11	N/A	N/A	Aeromonas dhakensis
23448_1#4	d__Bacteria;p__Pseudomonadota;c__Gammaproteobacteria;o__Enterobacterales;f__Aeromonadaceae;g__Aeromonas;s__Aeromonas caviae	GCF_000819785.1	95	d__Bacteria;p__Pseudomonadota;c__Gammaproteobacteria;o__Enterobacterales;f__Aeromonadaceae;g__Aeromonas;s__Aeromonas caviae	97.93	0.878	GCF_000819785.1	95	d__Bacteria;p__Pseudomonadota;c__Gammaproteobacteria;o__Enterobacterales;f__Aeromonadaceae;g__Aeromonas;s__Aeromonas caviae	97.93	0.878	d__Bacteria;p__Pseudomonadota;c__Gammaproteobacteria;o__Enterobacterales;f__Aeromonadaceae;g__Aeromonas;s__	taxonomic classification defined by topology and ANI	topological placement and ANI have congruent species assignments	"GCF_000820085.1, s__Aeromonas sanarellii, 95.0, 91.48, 0.806; GCF_000820165.1, s__Aeromonas taiwanensis, 95.0, 90.86, 0.778; GCF_023093515.1, s__Aeromonas sp023093515, 95.0, 90.66, 0.762; GCF_000819985.1, s__Aeromonas media, 95.0, 90.33, 0.73; GCF_037811135.1, s__Aeromonas rivipollensis, 95.0, 89.99, 0.761; GCF_000820305.1, s__Aeromonas dhakensis, 95.0, 89.62, 0.636; GCF_000014805.1, s__Aeromona…	86.44	11	N/A	Genome has more than 13.3% of markers with multiple hits	Aeromonas caviae
23448_1#40	d__Bacteria;p__Pseudomonadota;c__Gammaproteobacteria;o__Enterobacterales;f__Aeromonadaceae;g__Aeromonas;s__Aeromonas dhakensis	GCF_000820305.1	95	d__Bacteria;p__Pseudomonadota;c__Gammaproteobacteria;o__Enterobacterales;f__Aeromonadaceae;g__Aeromonas;s__Aeromonas dhakensis	97.18	0.938	GCF_000820305.1	95	d__Bacteria;p__Pseudomonadota;c__Gammaproteobacteria;o__Enterobacterales;f__Aeromonadaceae;g__Aeromonas;s__Aeromonas dhakensis	97.18	0.938	d__Bacteria;p__Pseudomonadota;c__Gammaproteobacteria;o__Enterobacterales;f__Aeromonadaceae;g__Aeromonas;s__	taxonomic classification defined by topology and ANI	topological placement and ANI have congruent species assignments	"GCF_000014805.1, s__Aeromonas hydrophila, 95.0, 93.83, 0.856; GCF_000819745.1, s__Aeromonas bestiarum, 95.0, 89.99, 0.772; GCF_000820005.1, s__Aeromonas piscicola, 95.22, 89.5, 0.726; GCF_000820165.1, s__Aeromonas taiwanensis, 95.0, 88.9, 0.681; GCF_000820085.1, s__Aeromonas sanarellii, 95.0, 88.85, 0.684; GCF_000819985.1, s__Aeromonas media, 95.0, 88.81, 0.613; GCF_000819785.1, s__Aeromonas cav…	90.39	11	N/A	N/A	Aeromonas dhakensis
23448_1#41	d__Bacteria;p__Pseudomonadota;c__Gammaproteobacteria;o__Enterobacterales;f__Aeromonadaceae;g__Aeromonas;s__Aeromonas dhakensis	GCF_000820305.1	95	d__Bacteria;p__Pseudomonadota;c__Gammaproteobacteria;o__Enterobacterales;f__Aeromonadaceae;g__Aeromonas;s__Aeromonas dhakensis	97.32	0.938	GCF_000820305.1	95	d__Bacteria;p__Pseudomonadota;c__Gammaproteobacteria;o__Enterobacterales;f__Aeromonadaceae;g__Aeromonas;s__Aeromonas dhakensis	97.32	0.938	d__Bacteria;p__Pseudomonadota;c__Gammaproteobacteria;o__Enterobacterales;f__Aeromonadaceae;g__Aeromonas;s__	taxonomic classification defined by topology and ANI	topological placement and ANI have congruent species assignments	"GCF_000014805.1, s__Aeromonas hydrophila, 95.0, 93.88, 0.855; GCF_000819745.1, s__Aeromonas bestiarum, 95.0, 89.89, 0.769; GCF_000820085.1, s__Aeromonas sanarellii, 95.0, 89.75, 0.691; GCF_000820165.1, s__Aeromonas taiwanensis, 95.0, 89.73, 0.678; GCF_000820005.1, s__Aeromonas piscicola, 95.22, 89.53, 0.723; GCF_000819785.1, s__Aeromonas caviae, 95.0, 89.35, 0.646; GCF_000819985.1, s__Aeromonas …	89.58	11	N/A	Genome has more than 10.0% of markers with multiple hits	Aeromonas dhakensis
23448_1#5	d__Bacteria;p__Pseudomonadota;c__Gammaproteobacteria;o__Enterobacterales;f__Aeromonadaceae;g__Aeromonas;s__Aeromonas veronii	GCF_000820225.1	95	d__Bacteria;p__Pseudomonadota;c__Gammaproteobacteria;o__Enterobacterales;f__Aeromonadaceae;g__Aeromonas;s__Aeromonas veronii	96.43	0.877	GCF_000820225.1	95	d__Bacteria;p__Pseudomonadota;c__Gammaproteobacteria;o__Enterobacterales;f__Aeromonadaceae;g__Aeromonas;s__Aeromonas veronii	96.43	0.877	d__Bacteria;p__Pseudomonadota;c__Gammaproteobacteria;o__Enterobacterales;f__Aeromonadaceae;g__Aeromonas;s__	taxonomic classification defined by topology and ANI	topological placement and ANI have congruent species assignments	"GCF_019048265.1, s__Aeromonas veronii_A, 95.0, 94.47, 0.803; GCA_945957575.1, s__Aeromonas sp945957575, 95.0, 93.9, 0.822; GCF_000819685.1, s__Aeromonas allosaccharophila, 95.0, 93.89, 0.768; GCF_000764645.1, s__Aeromonas finlandensis, 95.0, 93.14, 0.773; GCA_041319085.1, s__Aeromonas veronii_F, 95.0, 93.04, 0.743; GCF_000819725.1, s__Aeromonas australiensis, 95.0, 92.92, 0.813; GCF_000819885.1,…	86.36	11	N/A	Genome has more than 13.3% of markers with multiple hits	Aeromonas veronii
23448_1#52	d__Bacteria;p__Pseudomonadota;c__Gammaproteobacteria;o__Enterobacterales;f__Aeromonadaceae;g__Aeromonas;s__Aeromonas caviae	GCF_000819785.1	95	d__Bacteria;p__Pseudomonadota;c__Gammaproteobacteria;o__Enterobacterales;f__Aeromonadaceae;g__Aeromonas;s__Aeromonas caviae	98.1	0.925	GCF_000819785.1	95	d__Bacteria;p__Pseudomonadota;c__Gammaproteobacteria;o__Enterobacterales;f__Aeromonadaceae;g__Aeromonas;s__Aeromonas caviae	98.1	0.925	d__Bacteria;p__Pseudomonadota;c__Gammaproteobacteria;o__Enterobacterales;f__Aeromonadaceae;g__Aeromonas;s__	taxonomic classification defined by topology and ANI	topological placement and ANI have congruent species assignments	"GCF_000820085.1, s__Aeromonas sanarellii, 95.0, 91.73, 0.814; GCF_000820165.1, s__Aeromonas taiwanensis, 95.0, 91.04, 0.793; GCF_023093515.1, s__Aeromonas sp023093515, 95.0, 90.75, 0.787; GCF_037811135.1, s__Aeromonas rivipollensis, 95.0, 90.46, 0.797; GCF_000819985.1, s__Aeromonas media, 95.0, 90.16, 0.735; GCF_000820305.1, s__Aeromonas dhakensis, 95.0, 89.54, 0.662; GCF_000014805.1, s__Aeromon…	93.69	11	N/A	N/A	Aeromonas caviae
23448_1#53	d__Bacteria;p__Pseudomonadota;c__Gammaproteobacteria;o__Enterobacterales;f__Aeromonadaceae;g__Aeromonas;s__Aeromonas veronii	GCF_000820225.1	95	d__Bacteria;p__Pseudomonadota;c__Gammaproteobacteria;o__Enterobacterales;f__Aeromonadaceae;g__Aeromonas;s__Aeromonas veronii	96.48	0.875	N/A	N/A	N/A	N/A	N/A	d__Bacteria;p__Pseudomonadota;c__Gammaproteobacteria;o__Enterobacterales;f__Aeromonadaceae;g__Aeromonas;s__	taxonomic classification defined by topology and ANI	topological placement and ANI have incongruent species assignments	"GCF_000820225.1, s__Aeromonas veronii, 95.0, 96.48, 0.875; GCF_019048265.1, s__Aeromonas veronii_A, 95.0, 94.65, 0.816; GCF_000819685.1, s__Aeromonas allosaccharophila, 95.0, 93.92, 0.795; GCA_945957575.1, s__Aeromonas sp945957575, 95.0, 93.9, 0.81; GCF_000764645.1, s__Aeromonas finlandensis, 95.0, 93.26, 0.776; GCA_041319085.1, s__Aeromonas veronii_F, 95.0, 93.16, 0.743; GCF_000819725.1, s__Aer…	83.76	11	N/A	Genome has more than 15.8% of markers with multiple hits	Aeromonas veronii
23448_1#54	d__Bacteria;p__Pseudomonadota;c__Gammaproteobacteria;o__Enterobacterales;f__Aeromonadaceae;g__Aeromonas;s__Aeromonas caviae	GCF_000819785.1	95	d__Bacteria;p__Pseudomonadota;c__Gammaproteobacteria;o__Enterobacterales;f__Aeromonadaceae;g__Aeromonas;s__Aeromonas caviae	98.08	0.882	GCF_000819785.1	95	d__Bacteria;p__Pseudomonadota;c__Gammaproteobacteria;o__Enterobacterales;f__Aeromonadaceae;g__Aeromonas;s__Aeromonas caviae	98.08	0.882	d__Bacteria;p__Pseudomonadota;c__Gammaproteobacteria;o__Enterobacterales;f__Aeromonadaceae;g__Aeromonas;s__	taxonomic classification defined by topology and ANI	topological placement and ANI have congruent species assignments	"GCF_000820085.1, s__Aeromonas sanarellii, 95.0, 91.57, 0.812; GCF_000820165.1, s__Aeromonas taiwanensis, 95.0, 90.94, 0.79; GCF_023093515.1, s__Aeromonas sp023093515, 95.0, 90.54, 0.753; GCF_000819985.1, s__Aeromonas media, 95.0, 90.24, 0.725; GCF_037811135.1, s__Aeromonas rivipollensis, 95.0, 90.09, 0.753; GCF_000014805.1, s__Aeromonas hydrophila, 95.0, 89.37, 0.639; GCF_000820305.1, s__Aeromon…	94.54	11	N/A	N/A	Aeromonas caviae
23448_1#56	d__Bacteria;p__Pseudomonadota;c__Gammaproteobacteria;o__Enterobacterales;f__Aeromonadaceae;g__Aeromonas;s__Aeromonas dhakensis	GCF_000820305.1	95	d__Bacteria;p__Pseudomonadota;c__Gammaproteobacteria;o__Enterobacterales;f__Aeromonadaceae;g__Aeromonas;s__Aeromonas dhakensis	97.24	0.933	GCF_000820305.1	95	d__Bacteria;p__Pseudomonadota;c__Gammaproteobacteria;o__Enterobacterales;f__Aeromonadaceae;g__Aeromonas;s__Aeromonas dhakensis	97.24	0.933	d__Bacteria;p__Pseudomonadota;c__Gammaproteobacteria;o__Enterobacterales;f__Aeromonadaceae;g__Aeromonas;s__	taxonomic classification defined by topology and ANI	topological placement and ANI have congruent species assignments	"GCF_000014805.1, s__Aeromonas hydrophila, 95.0, 93.77, 0.863; GCF_000819745.1, s__Aeromonas bestiarum, 95.0, 89.9, 0.77; GCF_000820005.1, s__Aeromonas piscicola, 95.22, 89.48, 0.728; GCF_000820085.1, s__Aeromonas sanarellii, 95.0, 89.0, 0.702; GCF_000820165.1, s__Aeromonas taiwanensis, 95.0, 89.0, 0.678; GCF_000819985.1, s__Aeromonas media, 95.0, 88.87, 0.616; GCF_000819785.1, s__Aeromonas cavia…	92.89	11	N/A	N/A	Aeromonas dhakensis
23448_1#57	d__Bacteria;p__Pseudomonadota;c__Gammaproteobacteria;o__Enterobacterales;f__Aeromonadaceae;g__Aeromonas;s__Aeromonas dhakensis	GCF_000820305.1	95	d__Bacteria;p__Pseudomonadota;c__Gammaproteobacteria;o__Enterobacterales;f__Aeromonadaceae;g__Aeromonas;s__Aeromonas dhakensis	97.28	0.918	GCF_000820305.1	95	d__Bacteria;p__Pseudomonadota;c__Gammaproteobacteria;o__Enterobacterales;f__Aeromonadaceae;g__Aeromonas;s__Aeromonas dhakensis	97.28	0.918	d__Bacteria;p__Pseudomonadota;c__Gammaproteobacteria;o__Enterobacterales;f__Aeromonadaceae;g__Aeromonas;s__	taxonomic classification defined by topology and ANI	topological placement and ANI have congruent species assignments	"GCF_000014805.1, s__Aeromonas hydrophila, 95.0, 93.81, 0.874; GCF_000819745.1, s__Aeromonas bestiarum, 95.0, 89.9, 0.781; GCF_000820005.1, s__Aeromonas piscicola, 95.22, 89.55, 0.722; GCF_000820165.1, s__Aeromonas taiwanensis, 95.0, 89.16, 0.682; GCF_000820085.1, s__Aeromonas sanarellii, 95.0, 88.91, 0.693; GCF_000819985.1, s__Aeromonas media, 95.0, 88.87, 0.622; GCF_000819785.1, s__Aeromonas ca…	91.24	11	N/A	N/A	Aeromonas dhakensis
23448_1#58	d__Bacteria;p__Pseudomonadota;c__Gammaproteobacteria;o__Enterobacterales;f__Aeromonadaceae;g__Aeromonas;s__Aeromonas veronii	GCF_000820225.1	95	d__Bacteria;p__Pseudomonadota;c__Gammaproteobacteria;o__Enterobacterales;f__Aeromonadaceae;g__Aeromonas;s__Aeromonas veronii	96.53	0.886	GCF_000820225.1	95	d__Bacteria;p__Pseudomonadota;c__Gammaproteobacteria;o__Enterobacterales;f__Aeromonadaceae;g__Aeromonas;s__Aeromonas veronii	96.53	0.886	d__Bacteria;p__Pseudomonadota;c__Gammaproteobacteria;o__Enterobacterales;f__Aeromonadaceae;g__Aeromonas;s__	taxonomic classification defined by topology and ANI	topological placement and ANI have congruent species assignments	"GCF_019048265.1, s__Aeromonas veronii_A, 95.0, 94.54, 0.83; GCF_000819685.1, s__Aeromonas allosaccharophila, 95.0, 93.92, 0.81; GCA_945957575.1, s__Aeromonas sp945957575, 95.0, 93.9, 0.811; GCF_000819725.1, s__Aeromonas australiensis, 95.0, 93.39, 0.82; GCF_000764645.1, s__Aeromonas finlandensis, 95.0, 93.26, 0.795; GCA_041319085.1, s__Aeromonas veronii_F, 95.0, 93.16, 0.735; GCF_000819885.1, s_…	91.22	11	N/A	N/A	Aeromonas veronii
23448_1#59	d__Bacteria;p__Pseudomonadota;c__Gammaproteobacteria;o__Enterobacterales;f__Aeromonadaceae;g__Aeromonas;s__Aeromonas veronii	GCF_000820225.1	95	d__Bacteria;p__Pseudomonadota;c__Gammaproteobacteria;o__Enterobacterales;f__Aeromonadaceae;g__Aeromonas;s__Aeromonas veronii	96.29	0.877	GCF_000820225.1	95	d__Bacteria;p__Pseudomonadota;c__Gammaproteobacteria;o__Enterobacterales;f__Aeromonadaceae;g__Aeromonas;s__Aeromonas veronii	96.29	0.877	d__Bacteria;p__Pseudomonadota;c__Gammaproteobacteria;o__Enterobacterales;f__Aeromonadaceae;g__Aeromonas;s__	taxonomic classification defined by topology and ANI	topological placement and ANI have congruent species assignments	"GCF_019048265.1, s__Aeromonas veronii_A, 95.0, 94.68, 0.823; GCF_000819685.1, s__Aeromonas allosaccharophila, 95.0, 93.92, 0.783; GCA_945957575.1, s__Aeromonas sp945957575, 95.0, 93.88, 0.825; GCA_041319085.1, s__Aeromonas veronii_F, 95.0, 93.29, 0.75; GCF_000819725.1, s__Aeromonas australiensis, 95.0, 93.15, 0.822; GCF_000764645.1, s__Aeromonas finlandensis, 95.0, 93.12, 0.797; GCF_000819885.1,…	89.63	11	N/A	Genome has more than 10.0% of markers with multiple hits	Aeromonas veronii
23448_1#6	d__Bacteria;p__Pseudomonadota;c__Gammaproteobacteria;o__Enterobacterales;f__Aeromonadaceae;g__Aeromonas;s__Aeromonas caviae	GCF_000819785.1	95	d__Bacteria;p__Pseudomonadota;c__Gammaproteobacteria;o__Enterobacterales;f__Aeromonadaceae;g__Aeromonas;s__Aeromonas caviae	97.93	0.876	GCF_000819785.1	95	d__Bacteria;p__Pseudomonadota;c__Gammaproteobacteria;o__Enterobacterales;f__Aeromonadaceae;g__Aeromonas;s__Aeromonas caviae	97.93	0.876	d__Bacteria;p__Pseudomonadota;c__Gammaproteobacteria;o__Enterobacterales;f__Aeromonadaceae;g__Aeromonas;s__	taxonomic classification defined by topology and ANI	topological placement and ANI have congruent species assignments	"GCF_000820085.1, s__Aeromonas sanarellii, 95.0, 91.64, 0.804; GCF_000820165.1, s__Aeromonas taiwanensis, 95.0, 90.91, 0.777; GCF_023093515.1, s__Aeromonas sp023093515, 95.0, 90.66, 0.761; GCF_000819985.1, s__Aeromonas media, 95.0, 90.38, 0.728; GCF_037811135.1, s__Aeromonas rivipollensis, 95.0, 90.21, 0.759; GCF_000014805.1, s__Aeromonas hydrophila, 95.0, 89.56, 0.643; GCF_000820305.1, s__Aeromo…	87.85	11	N/A	Genome has more than 11.7% of markers with multiple hits	Aeromonas caviae
23448_1#60	d__Bacteria;p__Pseudomonadota;c__Gammaproteobacteria;o__Enterobacterales;f__Aeromonadaceae;g__Aeromonas;s__Aeromonas caviae	GCF_000819785.1	95	d__Bacteria;p__Pseudomonadota;c__Gammaproteobacteria;o__Enterobacterales;f__Aeromonadaceae;g__Aeromonas;s__Aeromonas caviae	97.57	0.927	GCF_000819785.1	95	d__Bacteria;p__Pseudomonadota;c__Gammaproteobacteria;o__Enterobacterales;f__Aeromonadaceae;g__Aeromonas;s__Aeromonas caviae	97.57	0.927	d__Bacteria;p__Pseudomonadota;c__Gammaproteobacteria;o__Enterobacterales;f__Aeromonadaceae;g__Aeromonas;s__	taxonomic classification defined by topology and ANI	topological placement and ANI have congruent species assignments	"GCF_000820085.1, s__Aeromonas sanarellii, 95.0, 91.77, 0.813; GCF_000820165.1, s__Aeromonas taiwanensis, 95.0, 91.18, 0.801; GCF_023093515.1, s__Aeromonas sp023093515, 95.0, 90.76, 0.798; GCF_000819985.1, s__Aeromonas media, 95.0, 90.26, 0.758; GCF_037811135.1, s__Aeromonas rivipollensis, 95.0, 90.21, 0.798; GCF_000820305.1, s__Aeromonas dhakensis, 95.0, 89.49, 0.657; GCF_000014805.1, s__Aeromon…	95.35	11	N/A	N/A	Aeromonas caviae
23448_1#61	d__Bacteria;p__Pseudomonadota;c__Gammaproteobacteria;o__Enterobacterales;f__Aeromonadaceae;g__Aeromonas;s__Aeromonas veronii	GCF_000820225.1	95	d__Bacteria;p__Pseudomonadota;c__Gammaproteobacteria;o__Enterobacterales;f__Aeromonadaceae;g__Aeromonas;s__Aeromonas veronii	96.53	0.875	GCF_000820225.1	95	d__Bacteria;p__Pseudomonadota;c__Gammaproteobacteria;o__Enterobacterales;f__Aeromonadaceae;g__Aeromonas;s__Aeromonas veronii	96.53	0.875	d__Bacteria;p__Pseudomonadota;c__Gammaproteobacteria;o__Enterobacterales;f__Aeromonadaceae;g__Aeromonas;s__	taxonomic classification defined by topology and ANI	topological placement and ANI have congruent species assignments	"GCF_019048265.1, s__Aeromonas veronii_A, 95.0, 94.55, 0.822; GCF_000819685.1, s__Aeromonas allosaccharophila, 95.0, 93.92, 0.799; GCA_945957575.1, s__Aeromonas sp945957575, 95.0, 93.9, 0.811; GCF_000764645.1, s__Aeromonas finlandensis, 95.0, 93.26, 0.785; GCA_041319085.1, s__Aeromonas veronii_F, 95.0, 93.16, 0.737; GCF_000819725.1, s__Aeromonas australiensis, 95.0, 93.15, 0.817; GCF_000819885.1,…	87.89	11	N/A	Genome has more than 11.7% of markers with multiple hits	Aeromonas veronii
23448_1#63	d__Bacteria;p__Pseudomonadota;c__Gammaproteobacteria;o__Enterobacterales;f__Aeromonadaceae;g__Aeromonas;s__Aeromonas caviae	GCF_000819785.1	95	d__Bacteria;p__Pseudomonadota;c__Gammaproteobacteria;o__Enterobacterales;f__Aeromonadaceae;g__Aeromonas;s__Aeromonas caviae	98.27	0.915	GCF_000819785.1	95	d__Bacteria;p__Pseudomonadota;c__Gammaproteobacteria;o__Enterobacterales;f__Aeromonadaceae;g__Aeromonas;s__Aeromonas caviae	98.27	0.915	d__Bacteria;p__Pseudomonadota;c__Gammaproteobacteria;o__Enterobacterales;f__Aeromonadaceae;g__Aeromonas;s__	taxonomic classification defined by topology and ANI	topological placement and ANI have congruent species assignments	"GCF_000820085.1, s__Aeromonas sanarellii, 95.0, 91.51, 0.817; GCF_000820165.1, s__Aeromonas taiwanensis, 95.0, 90.91, 0.791; GCF_023093515.1, s__Aeromonas sp023093515, 95.0, 90.66, 0.776; GCF_000819985.1, s__Aeromonas media, 95.0, 90.23, 0.728; GCF_037811135.1, s__Aeromonas rivipollensis, 95.0, 90.01, 0.766; GCF_000014805.1, s__Aeromonas hydrophila, 95.0, 89.29, 0.639; GCF_000820305.1, s__Aeromo…	92.04	11	N/A	N/A	Aeromonas caviae
23448_1#7	d__Bacteria;p__Pseudomonadota;c__Gammaproteobacteria;o__Enterobacterales;f__Aeromonadaceae;g__Aeromonas;s__Aeromonas caviae	GCF_000819785.1	95	d__Bacteria;p__Pseudomonadota;c__Gammaproteobacteria;o__Enterobacterales;f__Aeromonadaceae;g__Aeromonas;s__Aeromonas caviae	97.83	0.874	GCF_000819785.1	95	d__Bacteria;p__Pseudomonadota;c__Gammaproteobacteria;o__Enterobacterales;f__Aeromonadaceae;g__Aeromonas;s__Aeromonas caviae	97.83	0.874	d__Bacteria;p__Pseudomonadota;c__Gammaproteobacteria;o__Enterobacterales;f__Aeromonadaceae;g__Aeromonas;s__	taxonomic classification defined by topology and ANI	topological placement and ANI have congruent species assignments	"GCF_000820085.1, s__Aeromonas sanarellii, 95.0, 91.36, 0.797; GCF_000820165.1, s__Aeromonas taiwanensis, 95.0, 90.91, 0.775; GCF_023093515.1, s__Aeromonas sp023093515, 95.0, 90.44, 0.74; GCF_000819985.1, s__Aeromonas media, 95.0, 90.05, 0.717; GCF_037811135.1, s__Aeromonas rivipollensis, 95.0, 90.04, 0.736; GCF_000014805.1, s__Aeromonas hydrophila, 95.0, 89.54, 0.638; GCF_000820305.1, s__Aeromon…	92.02	11	N/A	N/A	Aeromonas caviae
23448_1#70	d__Bacteria;p__Pseudomonadota;c__Gammaproteobacteria;o__Enterobacterales;f__Aeromonadaceae;g__Aeromonas;s__Aeromonas caviae	GCF_000819785.1	95	d__Bacteria;p__Pseudomonadota;c__Gammaproteobacteria;o__Enterobacterales;f__Aeromonadaceae;g__Aeromonas;s__Aeromonas caviae	97.93	0.862	GCF_000819785.1	95	d__Bacteria;p__Pseudomonadota;c__Gammaproteobacteria;o__Enterobacterales;f__Aeromonadaceae;g__Aeromonas;s__Aeromonas caviae	97.93	0.862	d__Bacteria;p__Pseudomonadota;c__Gammaproteobacteria;o__Enterobacterales;f__Aeromonadaceae;g__Aeromonas;s__	taxonomic classification defined by topology and ANI	topological placement and ANI have congruent species assignments	"GCF_000820085.1, s__Aeromonas sanarellii, 95.0, 91.55, 0.796; GCF_000820165.1, s__Aeromonas taiwanensis, 95.0, 90.92, 0.779; GCF_023093515.1, s__Aeromonas sp023093515, 95.0, 90.55, 0.748; GCF_000819985.1, s__Aeromonas media, 95.0, 90.23, 0.716; GCF_037811135.1, s__Aeromonas rivipollensis, 95.0, 90.1, 0.733; GCF_000014805.1, s__Aeromonas hydrophila, 95.0, 89.67, 0.642; GCF_000820305.1, s__Aeromon…	86.18	11	N/A	Genome has more than 13.3% of markers with multiple hits	Aeromonas caviae
23448_1#71	d__Bacteria;p__Pseudomonadota;c__Gammaproteobacteria;o__Enterobacterales;f__Aeromonadaceae;g__Aeromonas;s__Aeromonas caviae	GCF_000819785.1	95	d__Bacteria;p__Pseudomonadota;c__Gammaproteobacteria;o__Enterobacterales;f__Aeromonadaceae;g__Aeromonas;s__Aeromonas caviae	97.95	0.868	GCF_000819785.1	95	d__Bacteria;p__Pseudomonadota;c__Gammaproteobacteria;o__Enterobacterales;f__Aeromonadaceae;g__Aeromonas;s__Aeromonas caviae	97.95	0.868	d__Bacteria;p__Pseudomonadota;c__Gammaproteobacteria;o__Enterobacterales;f__Aeromonadaceae;g__Aeromonas;s__	taxonomic classification defined by topology and ANI	topological placement and ANI have congruent species assignments	"GCF_000820085.1, s__Aeromonas sanarellii, 95.0, 91.55, 0.805; GCF_000820165.1, s__Aeromonas taiwanensis, 95.0, 90.91, 0.777; GCF_023093515.1, s__Aeromonas sp023093515, 95.0, 90.55, 0.752; GCF_037811135.1, s__Aeromonas rivipollensis, 95.0, 90.03, 0.745; GCF_000819985.1, s__Aeromonas media, 95.0, 90.02, 0.708; GCF_000014805.1, s__Aeromonas hydrophila, 95.0, 89.6, 0.644; GCF_000820305.1, s__Aeromon…	86.32	11	N/A	Genome has more than 13.3% of markers with multiple hits	Aeromonas caviae
23448_1#72	d__Bacteria;p__Pseudomonadota;c__Gammaproteobacteria;o__Enterobacterales;f__Aeromonadaceae;g__Aeromonas;s__Aeromonas veronii	GCF_000820225.1	95	d__Bacteria;p__Pseudomonadota;c__Gammaproteobacteria;o__Enterobacterales;f__Aeromonadaceae;g__Aeromonas;s__Aeromonas veronii	96.36	0.877	GCF_000820225.1	95	d__Bacteria;p__Pseudomonadota;c__Gammaproteobacteria;o__Enterobacterales;f__Aeromonadaceae;g__Aeromonas;s__Aeromonas veronii	96.36	0.877	d__Bacteria;p__Pseudomonadota;c__Gammaproteobacteria;o__Enterobacterales;f__Aeromonadaceae;g__Aeromonas;s__	taxonomic classification defined by topology and ANI	topological placement and ANI have congruent species assignments	"GCF_019048265.1, s__Aeromonas veronii_A, 95.0, 94.3, 0.803; GCA_945957575.1, s__Aeromonas sp945957575, 95.0, 93.87, 0.822; GCF_000819685.1, s__Aeromonas allosaccharophila, 95.0, 93.86, 0.768; GCF_000764645.1, s__Aeromonas finlandensis, 95.0, 93.12, 0.774; GCA_041319085.1, s__Aeromonas veronii_F, 95.0, 92.99, 0.743; GCF_000819725.1, s__Aeromonas australiensis, 95.0, 92.75, 0.811; GCF_000819885.1,…	85.48	11	N/A	Genome has more than 14.2% of markers with multiple hits	Aeromonas veronii
23448_1#73	d__Bacteria;p__Pseudomonadota;c__Gammaproteobacteria;o__Enterobacterales;f__Aeromonadaceae;g__Aeromonas;s__Aeromonas veronii	GCF_000820225.1	95	d__Bacteria;p__Pseudomonadota;c__Gammaproteobacteria;o__Enterobacterales;f__Aeromonadaceae;g__Aeromonas;s__Aeromonas veronii	96.46	0.877	GCF_000820225.1	95	d__Bacteria;p__Pseudomonadota;c__Gammaproteobacteria;o__Enterobacterales;f__Aeromonadaceae;g__Aeromonas;s__Aeromonas veronii	96.46	0.877	d__Bacteria;p__Pseudomonadota;c__Gammaproteobacteria;o__Enterobacterales;f__Aeromonadaceae;g__Aeromonas;s__	taxonomic classification defined by topology and ANI	topological placement and ANI have congruent species assignments	"GCF_019048265.1, s__Aeromonas veronii_A, 95.0, 94.37, 0.802; GCF_000819685.1, s__Aeromonas allosaccharophila, 95.0, 93.9, 0.768; GCA_945957575.1, s__Aeromonas sp945957575, 95.0, 93.88, 0.822; GCF_000764645.1, s__Aeromonas finlandensis, 95.0, 93.12, 0.773; GCA_041319085.1, s__Aeromonas veronii_F, 95.0, 93.05, 0.742; GCF_000819725.1, s__Aeromonas australiensis, 95.0, 92.81, 0.812; GCF_000819885.1,…	90.43	11	N/A	N/A	Aeromonas veronii
23448_1#74	d__Bacteria;p__Pseudomonadota;c__Gammaproteobacteria;o__Enterobacterales;f__Aeromonadaceae;g__Aeromonas;s__Aeromonas veronii_A	GCF_019048265.1	95	d__Bacteria;p__Pseudomonadota;c__Gammaproteobacteria;o__Enterobacterales;f__Aeromonadaceae;g__Aeromonas;s__Aeromonas veronii_A	96.18	0.928	N/A	N/A	N/A	N/A	N/A	d__Bacteria;p__Pseudomonadota;c__Gammaproteobacteria;o__Enterobacterales;f__Aeromonadaceae;g__Aeromonas;s__	taxonomic classification defined by topology and ANI	topological placement and ANI have incongruent species assignments	"GCF_019048265.1, s__Aeromonas veronii_A, 95.0, 96.18, 0.928; GCF_000820225.1, s__Aeromonas veronii, 95.0, 94.35, 0.837; GCF_000819685.1, s__Aeromonas allosaccharophila, 95.0, 93.15, 0.79; GCA_945957575.1, s__Aeromonas sp945957575, 95.0, 93.13, 0.802; GCF_000764645.1, s__Aeromonas finlandensis, 95.0, 92.43, 0.791; GCF_000819725.1, s__Aeromonas australiensis, 95.0, 92.19, 0.794; GCA_041319085.1, s…	92.89	11	N/A	N/A	Aeromonas veronii_A
23448_1#75	d__Bacteria;p__Pseudomonadota;c__Gammaproteobacteria;o__Enterobacterales;f__Aeromonadaceae;g__Aeromonas;s__Aeromonas veronii	GCF_000820225.1	95	d__Bacteria;p__Pseudomonadota;c__Gammaproteobacteria;o__Enterobacterales;f__Aeromonadaceae;g__Aeromonas;s__Aeromonas veronii	96.43	0.878	GCF_000820225.1	95	d__Bacteria;p__Pseudomonadota;c__Gammaproteobacteria;o__Enterobacterales;f__Aeromonadaceae;g__Aeromonas;s__Aeromonas veronii	96.43	0.878	d__Bacteria;p__Pseudomonadota;c__Gammaproteobacteria;o__Enterobacterales;f__Aeromonadaceae;g__Aeromonas;s__	taxonomic classification defined by topology and ANI	topological placement and ANI have congruent species assignments	"GCF_019048265.1, s__Aeromonas veronii_A, 95.0, 94.37, 0.804; GCF_000819685.1, s__Aeromonas allosaccharophila, 95.0, 93.9, 0.769; GCA_945957575.1, s__Aeromonas sp945957575, 95.0, 93.88, 0.822; GCF_000819725.1, s__Aeromonas australiensis, 95.0, 93.39, 0.817; GCA_041319085.1, s__Aeromonas veronii_F, 95.0, 93.18, 0.743; GCF_000764645.1, s__Aeromonas finlandensis, 95.0, 93.12, 0.774; GCF_000819885.1,…	87.11	11	N/A	Genome has more than 12.5% of markers with multiple hits	Aeromonas veronii
23448_1#76	d__Bacteria;p__Pseudomonadota;c__Gammaproteobacteria;o__Enterobacterales;f__Aeromonadaceae;g__Aeromonas;s__Aeromonas veronii_A	GCF_019048265.1	95	d__Bacteria;p__Pseudomonadota;c__Gammaproteobacteria;o__Enterobacterales;f__Aeromonadaceae;g__Aeromonas;s__Aeromonas veronii_A	96.17	0.919	N/A	N/A	N/A	N/A	N/A	d__Bacteria;p__Pseudomonadota;c__Gammaproteobacteria;o__Enterobacterales;f__Aeromonadaceae;g__Aeromonas;s__	taxonomic classification defined by topology and ANI	topological placement and ANI have incongruent species assignments	"GCF_019048265.1, s__Aeromonas veronii_A, 95.0, 96.17, 0.919; GCF_000820225.1, s__Aeromonas veronii, 95.0, 94.31, 0.829; GCA_945957575.1, s__Aeromonas sp945957575, 95.0, 93.15, 0.802; GCF_000819685.1, s__Aeromonas allosaccharophila, 95.0, 93.02, 0.783; GCF_000764645.1, s__Aeromonas finlandensis, 95.0, 92.45, 0.784; GCA_041319085.1, s__Aeromonas veronii_F, 95.0, 92.0, 0.725; GCF_000819725.1, s__Ae…	93.75	11	N/A	N/A	Aeromonas veronii_A
23448_1#77	d__Bacteria;p__Pseudomonadota;c__Gammaproteobacteria;o__Enterobacterales;f__Aeromonadaceae;g__Aeromonas;s__Aeromonas veronii_A	GCF_019048265.1	95	d__Bacteria;p__Pseudomonadota;c__Gammaproteobacteria;o__Enterobacterales;f__Aeromonadaceae;g__Aeromonas;s__Aeromonas veronii_A	96.17	0.922	N/A	N/A	N/A	N/A	N/A	d__Bacteria;p__Pseudomonadota;c__Gammaproteobacteria;o__Enterobacterales;f__Aeromonadaceae;g__Aeromonas;s__	taxonomic classification defined by topology and ANI	topological placement and ANI have incongruent species assignments	"GCF_019048265.1, s__Aeromonas veronii_A, 95.0, 96.17, 0.922; GCF_000820225.1, s__Aeromonas veronii, 95.0, 94.32, 0.831; GCA_945957575.1, s__Aeromonas sp945957575, 95.0, 93.16, 0.802; GCF_000819685.1, s__Aeromonas allosaccharophila, 95.0, 93.15, 0.782; GCF_000764645.1, s__Aeromonas finlandensis, 95.0, 92.45, 0.786; GCA_041319085.1, s__Aeromonas veronii_F, 95.0, 92.0, 0.724; GCF_000819725.1, s__Ae…	81.31	11	N/A	Genome has more than 18.3% of markers with multiple hits	Aeromonas veronii_A
23448_1#78	d__Bacteria;p__Pseudomonadota;c__Gammaproteobacteria;o__Enterobacterales;f__Aeromonadaceae;g__Aeromonas;s__Aeromonas veronii	GCF_000820225.1	95	d__Bacteria;p__Pseudomonadota;c__Gammaproteobacteria;o__Enterobacterales;f__Aeromonadaceae;g__Aeromonas;s__Aeromonas veronii	96.43	0.877	GCF_000820225.1	95	d__Bacteria;p__Pseudomonadota;c__Gammaproteobacteria;o__Enterobacterales;f__Aeromonadaceae;g__Aeromonas;s__Aeromonas veronii	96.43	0.877	d__Bacteria;p__Pseudomonadota;c__Gammaproteobacteria;o__Enterobacterales;f__Aeromonadaceae;g__Aeromonas;s__	taxonomic classification defined by topology and ANI	topological placement and ANI have congruent species assignments	"GCF_019048265.1, s__Aeromonas veronii_A, 95.0, 94.37, 0.803; GCF_000819685.1, s__Aeromonas allosaccharophila, 95.0, 93.9, 0.769; GCA_945957575.1, s__Aeromonas sp945957575, 95.0, 93.88, 0.822; GCF_000819725.1, s__Aeromonas australiensis, 95.0, 93.39, 0.817; GCA_041319085.1, s__Aeromonas veronii_F, 95.0, 93.18, 0.742; GCF_000764645.1, s__Aeromonas finlandensis, 95.0, 93.12, 0.774; GCF_000819885.1,…	92.91	11	N/A	N/A	Aeromonas veronii
23448_1#79	d__Bacteria;p__Pseudomonadota;c__Gammaproteobacteria;o__Enterobacterales;f__Aeromonadaceae;g__Aeromonas;s__Aeromonas veronii_A	GCF_019048265.1	95	d__Bacteria;p__Pseudomonadota;c__Gammaproteobacteria;o__Enterobacterales;f__Aeromonadaceae;g__Aeromonas;s__Aeromonas veronii_A	96.12	0.915	N/A	N/A	N/A	N/A	N/A	d__Bacteria;p__Pseudomonadota;c__Gammaproteobacteria;o__Enterobacterales;f__Aeromonadaceae;g__Aeromonas;s__	taxonomic classification defined by topology and ANI	topological placement and ANI have incongruent species assignments	"GCF_019048265.1, s__Aeromonas veronii_A, 95.0, 96.12, 0.915; GCF_000820225.1, s__Aeromonas veronii, 95.0, 94.27, 0.826; GCA_945957575.1, s__Aeromonas sp945957575, 95.0, 93.12, 0.802; GCF_000819685.1, s__Aeromonas allosaccharophila, 95.0, 92.95, 0.778; GCF_000764645.1, s__Aeromonas finlandensis, 95.0, 92.4, 0.782; GCA_041319085.1, s__Aeromonas veronii_F, 95.0, 91.93, 0.723; GCF_000819725.1, s__Ae…	89.59	11	N/A	Genome has more than 10.0% of markers with multiple hits	Aeromonas veronii_A
23448_1#8	d__Bacteria;p__Pseudomonadota;c__Gammaproteobacteria;o__Enterobacterales;f__Aeromonadaceae;g__Aeromonas;s__Aeromonas caviae	GCF_000819785.1	95	d__Bacteria;p__Pseudomonadota;c__Gammaproteobacteria;o__Enterobacterales;f__Aeromonadaceae;g__Aeromonas;s__Aeromonas caviae	98.04	0.898	GCF_000819785.1	95	d__Bacteria;p__Pseudomonadota;c__Gammaproteobacteria;o__Enterobacterales;f__Aeromonadaceae;g__Aeromonas;s__Aeromonas caviae	98.04	0.898	d__Bacteria;p__Pseudomonadota;c__Gammaproteobacteria;o__Enterobacterales;f__Aeromonadaceae;g__Aeromonas;s__	taxonomic classification defined by topology and ANI	topological placement and ANI have congruent species assignments	"GCF_000820085.1, s__Aeromonas sanarellii, 95.0, 91.56, 0.803; GCF_000820165.1, s__Aeromonas taiwanensis, 95.0, 90.93, 0.773; GCF_023093515.1, s__Aeromonas sp023093515, 95.0, 90.57, 0.78; GCF_000819985.1, s__Aeromonas media, 95.0, 90.36, 0.743; GCF_037811135.1, s__Aeromonas rivipollensis, 95.0, 90.23, 0.782; GCF_000014805.1, s__Aeromonas hydrophila, 95.0, 89.48, 0.661; GCF_000820305.1, s__Aeromon…	92.85	11	N/A	N/A	Aeromonas caviae
23448_1#80	d__Bacteria;p__Pseudomonadota;c__Gammaproteobacteria;o__Enterobacterales;f__Aeromonadaceae;g__Aeromonas;s__Aeromonas veronii	GCF_000820225.1	95	d__Bacteria;p__Pseudomonadota;c__Gammaproteobacteria;o__Enterobacterales;f__Aeromonadaceae;g__Aeromonas;s__Aeromonas veronii	96.34	0.877	GCF_000820225.1	95	d__Bacteria;p__Pseudomonadota;c__Gammaproteobacteria;o__Enterobacterales;f__Aeromonadaceae;g__Aeromonas;s__Aeromonas veronii	96.34	0.877	d__Bacteria;p__Pseudomonadota;c__Gammaproteobacteria;o__Enterobacterales;f__Aeromonadaceae;g__Aeromonas;s__	taxonomic classification defined by topology and ANI	topological placement and ANI have congruent species assignments	"GCF_019048265.1, s__Aeromonas veronii_A, 95.0, 94.27, 0.802; GCA_945957575.1, s__Aeromonas sp945957575, 95.0, 93.88, 0.822; GCF_000819685.1, s__Aeromonas allosaccharophila, 95.0, 93.7, 0.768; GCF_000764645.1, s__Aeromonas finlandensis, 95.0, 93.13, 0.773; GCA_041319085.1, s__Aeromonas veronii_F, 95.0, 92.96, 0.743; GCF_000819725.1, s__Aeromonas australiensis, 95.0, 92.74, 0.812; GCF_000819885.1,…	84.57	11	N/A	Genome has more than 15.0% of markers with multiple hits	Aeromonas veronii
23448_1#81	d__Bacteria;p__Pseudomonadota;c__Gammaproteobacteria;o__Enterobacterales;f__Aeromonadaceae;g__Aeromonas;s__Aeromonas veronii_A	GCF_019048265.1	95	d__Bacteria;p__Pseudomonadota;c__Gammaproteobacteria;o__Enterobacterales;f__Aeromonadaceae;g__Aeromonas;s__Aeromonas veronii_A	96.2	0.929	N/A	N/A	N/A	N/A	N/A	d__Bacteria;p__Pseudomonadota;c__Gammaproteobacteria;o__Enterobacterales;f__Aeromonadaceae;g__Aeromonas;s__	taxonomic classification defined by topology and ANI	topological placement and ANI have incongruent species assignments	"GCF_019048265.1, s__Aeromonas veronii_A, 95.0, 96.2, 0.929; GCF_000820225.1, s__Aeromonas veronii, 95.0, 94.36, 0.839; GCF_000819685.1, s__Aeromonas allosaccharophila, 95.0, 93.17, 0.794; GCA_945957575.1, s__Aeromonas sp945957575, 95.0, 93.15, 0.802; GCF_000764645.1, s__Aeromonas finlandensis, 95.0, 92.44, 0.792; GCA_041319085.1, s__Aeromonas veronii_F, 95.0, 92.33, 0.729; GCF_000819725.1, s__Ae…	92.89	11	N/A	N/A	Aeromonas veronii_A
23448_1#82	d__Bacteria;p__Pseudomonadota;c__Gammaproteobacteria;o__Enterobacterales;f__Aeromonadaceae;g__Aeromonas;s__Aeromonas dhakensis	GCF_000820305.1	95	d__Bacteria;p__Pseudomonadota;c__Gammaproteobacteria;o__Enterobacterales;f__Aeromonadaceae;g__Aeromonas;s__Aeromonas dhakensis	97.33	0.949	GCF_000820305.1	95	d__Bacteria;p__Pseudomonadota;c__Gammaproteobacteria;o__Enterobacterales;f__Aeromonadaceae;g__Aeromonas;s__Aeromonas dhakensis	97.33	0.949	d__Bacteria;p__Pseudomonadota;c__Gammaproteobacteria;o__Enterobacterales;f__Aeromonadaceae;g__Aeromonas;s__	taxonomic classification defined by topology and ANI	topological placement and ANI have congruent species assignments	"GCF_000014805.1, s__Aeromonas hydrophila, 95.0, 93.7, 0.859; GCF_000819745.1, s__Aeromonas bestiarum, 95.0, 89.91, 0.772; GCF_000820005.1, s__Aeromonas piscicola, 95.22, 89.42, 0.727; GCF_000820165.1, s__Aeromonas taiwanensis, 95.0, 89.0, 0.682; GCF_000820085.1, s__Aeromonas sanarellii, 95.0, 88.98, 0.69; GCF_000819985.1, s__Aeromonas media, 95.0, 88.86, 0.618; GCF_000819785.1, s__Aeromonas cavi…	91.22	11	N/A	N/A	Aeromonas dhakensis
23448_1#83	d__Bacteria;p__Pseudomonadota;c__Gammaproteobacteria;o__Enterobacterales;f__Aeromonadaceae;g__Aeromonas;s__Aeromonas dhakensis	GCF_000820305.1	95	d__Bacteria;p__Pseudomonadota;c__Gammaproteobacteria;o__Enterobacterales;f__Aeromonadaceae;g__Aeromonas;s__Aeromonas dhakensis	97.31	0.949	GCF_000820305.1	95	d__Bacteria;p__Pseudomonadota;c__Gammaproteobacteria;o__Enterobacterales;f__Aeromonadaceae;g__Aeromonas;s__Aeromonas dhakensis	97.31	0.949	d__Bacteria;p__Pseudomonadota;c__Gammaproteobacteria;o__Enterobacterales;f__Aeromonadaceae;g__Aeromonas;s__	taxonomic classification defined by topology and ANI	topological placement and ANI have congruent species assignments	"GCF_000014805.1, s__Aeromonas hydrophila, 95.0, 93.83, 0.86; GCF_000819745.1, s__Aeromonas bestiarum, 95.0, 89.95, 0.771; GCF_000820085.1, s__Aeromonas sanarellii, 95.0, 89.83, 0.698; GCF_000820165.1, s__Aeromonas taiwanensis, 95.0, 89.68, 0.683; GCF_000820005.1, s__Aeromonas piscicola, 95.22, 89.41, 0.732; GCF_000819785.1, s__Aeromonas caviae, 95.0, 89.36, 0.646; GCF_000819985.1, s__Aeromonas m…	87.89	11	N/A	Genome has more than 11.7% of markers with multiple hits	Aeromonas dhakensis
23448_1#84	d__Bacteria;p__Pseudomonadota;c__Gammaproteobacteria;o__Enterobacterales;f__Aeromonadaceae;g__Aeromonas;s__Aeromonas dhakensis	GCF_000820305.1	95	d__Bacteria;p__Pseudomonadota;c__Gammaproteobacteria;o__Enterobacterales;f__Aeromonadaceae;g__Aeromonas;s__Aeromonas dhakensis	97.47	0.945	GCF_000820305.1	95	d__Bacteria;p__Pseudomonadota;c__Gammaproteobacteria;o__Enterobacterales;f__Aeromonadaceae;g__Aeromonas;s__Aeromonas dhakensis	97.47	0.945	d__Bacteria;p__Pseudomonadota;c__Gammaproteobacteria;o__Enterobacterales;f__Aeromonadaceae;g__Aeromonas;s__	taxonomic classification defined by topology and ANI	topological placement and ANI have congruent species assignments	"GCF_000014805.1, s__Aeromonas hydrophila, 95.0, 93.9, 0.862; GCF_000819745.1, s__Aeromonas bestiarum, 95.0, 89.87, 0.775; GCF_000820085.1, s__Aeromonas sanarellii, 95.0, 89.85, 0.689; GCF_000820165.1, s__Aeromonas taiwanensis, 95.0, 89.67, 0.685; GCF_000819785.1, s__Aeromonas caviae, 95.0, 89.47, 0.65; GCF_000820005.1, s__Aeromonas piscicola, 95.22, 89.39, 0.724; GCF_000819985.1, s__Aeromonas me…	97.06	11	N/A	N/A	Aeromonas dhakensis
23448_1#85	d__Bacteria;p__Pseudomonadota;c__Gammaproteobacteria;o__Enterobacterales;f__Aeromonadaceae;g__Aeromonas;s__Aeromonas dhakensis	GCF_000820305.1	95	d__Bacteria;p__Pseudomonadota;c__Gammaproteobacteria;o__Enterobacterales;f__Aeromonadaceae;g__Aeromonas;s__Aeromonas dhakensis	97.18	0.934	GCF_000820305.1	95	d__Bacteria;p__Pseudomonadota;c__Gammaproteobacteria;o__Enterobacterales;f__Aeromonadaceae;g__Aeromonas;s__Aeromonas dhakensis	97.18	0.934	d__Bacteria;p__Pseudomonadota;c__Gammaproteobacteria;o__Enterobacterales;f__Aeromonadaceae;g__Aeromonas;s__	taxonomic classification defined by topology and ANI	topological placement and ANI have congruent species assignments	"GCF_000014805.1, s__Aeromonas hydrophila, 95.0, 93.85, 0.863; GCF_000819745.1, s__Aeromonas bestiarum, 95.0, 89.97, 0.774; GCF_000820165.1, s__Aeromonas taiwanensis, 95.0, 89.65, 0.682; GCF_000820085.1, s__Aeromonas sanarellii, 95.0, 89.61, 0.693; GCF_000820005.1, s__Aeromonas piscicola, 95.22, 89.51, 0.729; GCF_000819785.1, s__Aeromonas caviae, 95.0, 89.39, 0.649; GCF_000819985.1, s__Aeromonas …	92.99	11	N/A	N/A	Aeromonas dhakensis
23448_1#86	d__Bacteria;p__Pseudomonadota;c__Gammaproteobacteria;o__Enterobacterales;f__Aeromonadaceae;g__Aeromonas;s__Aeromonas dhakensis	GCF_000820305.1	95	d__Bacteria;p__Pseudomonadota;c__Gammaproteobacteria;o__Enterobacterales;f__Aeromonadaceae;g__Aeromonas;s__Aeromonas dhakensis	97.18	0.938	GCF_000820305.1	95	d__Bacteria;p__Pseudomonadota;c__Gammaproteobacteria;o__Enterobacterales;f__Aeromonadaceae;g__Aeromonas;s__Aeromonas dhakensis	97.18	0.938	d__Bacteria;p__Pseudomonadota;c__Gammaproteobacteria;o__Enterobacterales;f__Aeromonadaceae;g__Aeromonas;s__	taxonomic classification defined by topology and ANI	topological placement and ANI have congruent species assignments	"GCF_000014805.1, s__Aeromonas hydrophila, 95.0, 93.85, 0.863; GCF_000819745.1, s__Aeromonas bestiarum, 95.0, 89.98, 0.774; GCF_000820165.1, s__Aeromonas taiwanensis, 95.0, 89.73, 0.684; GCF_000820005.1, s__Aeromonas piscicola, 95.22, 89.48, 0.735; GCF_000819985.1, s__Aeromonas media, 95.0, 88.82, 0.609; GCF_000820085.1, s__Aeromonas sanarellii, 95.0, 88.8, 0.685; GCF_000819785.1, s__Aeromonas ca…	90.39	11	N/A	N/A	Aeromonas dhakensis
23448_1#87	d__Bacteria;p__Pseudomonadota;c__Gammaproteobacteria;o__Enterobacterales;f__Aeromonadaceae;g__Aeromonas;s__Aeromonas caviae	GCF_000819785.1	95	d__Bacteria;p__Pseudomonadota;c__Gammaproteobacteria;o__Enterobacterales;f__Aeromonadaceae;g__Aeromonas;s__Aeromonas caviae	98	0.889	GCF_000819785.1	95	d__Bacteria;p__Pseudomonadota;c__Gammaproteobacteria;o__Enterobacterales;f__Aeromonadaceae;g__Aeromonas;s__Aeromonas caviae	98	0.889	d__Bacteria;p__Pseudomonadota;c__Gammaproteobacteria;o__Enterobacterales;f__Aeromonadaceae;g__Aeromonas;s__	taxonomic classification defined by topology and ANI	topological placement and ANI have congruent species assignments	"GCF_000820085.1, s__Aeromonas sanarellii, 95.0, 91.56, 0.802; GCF_000820165.1, s__Aeromonas taiwanensis, 95.0, 90.94, 0.779; GCF_023093515.1, s__Aeromonas sp023093515, 95.0, 90.63, 0.77; GCF_000819985.1, s__Aeromonas media, 95.0, 90.24, 0.736; GCF_037811135.1, s__Aeromonas rivipollensis, 95.0, 90.19, 0.765; GCF_000014805.1, s__Aeromonas hydrophila, 95.0, 89.48, 0.657; GCF_000820305.1, s__Aeromon…	92.02	11	N/A	N/A	Aeromonas caviae
23448_1#89	d__Bacteria;p__Pseudomonadota;c__Gammaproteobacteria;o__Enterobacterales;f__Aeromonadaceae;g__Aeromonas;s__Aeromonas enteropelogenes	GCF_000819845.1	95	d__Bacteria;p__Pseudomonadota;c__Gammaproteobacteria;o__Enterobacterales;f__Aeromonadaceae;g__Aeromonas;s__Aeromonas enteropelogenes	97.45	0.895	GCF_000819845.1	95	d__Bacteria;p__Pseudomonadota;c__Gammaproteobacteria;o__Enterobacterales;f__Aeromonadaceae;g__Aeromonas;s__Aeromonas enteropelogenes	97.45	0.895	d__Bacteria;p__Pseudomonadota;c__Gammaproteobacteria;o__Enterobacterales;f__Aeromonadaceae;g__Aeromonas;s__	taxonomic classification defined by topology and ANI	topological placement and ANI have congruent species assignments	"GCF_000820305.1, s__Aeromonas dhakensis, 95.0, 88.66, 0.603; GCF_000014805.1, s__Aeromonas hydrophila, 95.0, 88.27, 0.591; GCF_000820225.1, s__Aeromonas veronii, 95.0, 88.09, 0.629; GCF_000819685.1, s__Aeromonas allosaccharophila, 95.0, 87.99, 0.624; GCF_019048265.1, s__Aeromonas veronii_A, 95.0, 87.92, 0.634; GCA_945957575.1, s__Aeromonas sp945957575, 95.0, 87.89, 0.608; GCF_037890695.1, s__Aer…	92.1	11	N/A	N/A	Aeromonas enteropelogenes
23448_1#9	d__Bacteria;p__Pseudomonadota;c__Gammaproteobacteria;o__Enterobacterales;f__Aeromonadaceae;g__Aeromonas;s__Aeromonas dhakensis	GCF_000820305.1	95	d__Bacteria;p__Pseudomonadota;c__Gammaproteobacteria;o__Enterobacterales;f__Aeromonadaceae;g__Aeromonas;s__Aeromonas dhakensis	97.43	0.917	GCF_000820305.1	95	d__Bacteria;p__Pseudomonadota;c__Gammaproteobacteria;o__Enterobacterales;f__Aeromonadaceae;g__Aeromonas;s__Aeromonas dhakensis	97.43	0.917	d__Bacteria;p__Pseudomonadota;c__Gammaproteobacteria;o__Enterobacterales;f__Aeromonadaceae;g__Aeromonas;s__	taxonomic classification defined by topology and ANI	topological placement and ANI have congruent species assignments	"GCF_000014805.1, s__Aeromonas hydrophila, 95.0, 93.85, 0.87; GCF_000819745.1, s__Aeromonas bestiarum, 95.0, 89.83, 0.771; GCF_000820085.1, s__Aeromonas sanarellii, 95.0, 89.73, 0.697; GCF_000820165.1, s__Aeromonas taiwanensis, 95.0, 89.67, 0.677; GCF_000820005.1, s__Aeromonas piscicola, 95.22, 89.52, 0.737; GCF_000819785.1, s__Aeromonas caviae, 95.0, 89.4, 0.649; GCF_000819985.1, s__Aeromonas me…	92.89	11	N/A	N/A	Aeromonas dhakensis
23448_1#90	d__Bacteria;p__Pseudomonadota;c__Gammaproteobacteria;o__Enterobacterales;f__Aeromonadaceae;g__Aeromonas;s__Aeromonas caviae	GCF_000819785.1	95	d__Bacteria;p__Pseudomonadota;c__Gammaproteobacteria;o__Enterobacterales;f__Aeromonadaceae;g__Aeromonas;s__Aeromonas caviae	98.05	0.926	GCF_000819785.1	95	d__Bacteria;p__Pseudomonadota;c__Gammaproteobacteria;o__Enterobacterales;f__Aeromonadaceae;g__Aeromonas;s__Aeromonas caviae	98.05	0.926	d__Bacteria;p__Pseudomonadota;c__Gammaproteobacteria;o__Enterobacterales;f__Aeromonadaceae;g__Aeromonas;s__	taxonomic classification defined by topology and ANI	topological placement and ANI have congruent species assignments	"GCF_000820085.1, s__Aeromonas sanarellii, 95.0, 91.72, 0.814; GCF_000820165.1, s__Aeromonas taiwanensis, 95.0, 90.94, 0.787; GCF_023093515.1, s__Aeromonas sp023093515, 95.0, 90.69, 0.793; GCF_037811135.1, s__Aeromonas rivipollensis, 95.0, 90.33, 0.796; GCF_000819985.1, s__Aeromonas media, 95.0, 90.2, 0.736; GCF_000820305.1, s__Aeromonas dhakensis, 95.0, 89.36, 0.66; GCF_000014805.1, s__Aeromonas…	93.69	11	N/A	N/A	Aeromonas caviae
23448_1#91	d__Bacteria;p__Pseudomonadota;c__Gammaproteobacteria;o__Enterobacterales;f__Aeromonadaceae;g__Aeromonas;s__Aeromonas enteropelogenes	GCF_000819845.1	95	d__Bacteria;p__Pseudomonadota;c__Gammaproteobacteria;o__Enterobacterales;f__Aeromonadaceae;g__Aeromonas;s__Aeromonas enteropelogenes	97.44	0.893	GCF_000819845.1	95	d__Bacteria;p__Pseudomonadota;c__Gammaproteobacteria;o__Enterobacterales;f__Aeromonadaceae;g__Aeromonas;s__Aeromonas enteropelogenes	97.44	0.893	d__Bacteria;p__Pseudomonadota;c__Gammaproteobacteria;o__Enterobacterales;f__Aeromonadaceae;g__Aeromonas;s__	taxonomic classification defined by topology and ANI	topological placement and ANI have congruent species assignments	"GCF_000820305.1, s__Aeromonas dhakensis, 95.0, 88.72, 0.605; GCF_000014805.1, s__Aeromonas hydrophila, 95.0, 88.3, 0.592; GCF_000820225.1, s__Aeromonas veronii, 95.0, 88.11, 0.63; GCF_000819685.1, s__Aeromonas allosaccharophila, 95.0, 88.03, 0.626; GCF_019048265.1, s__Aeromonas veronii_A, 95.0, 87.92, 0.634; GCA_945957575.1, s__Aeromonas sp945957575, 95.0, 87.89, 0.607; GCF_037890695.1, s__Aerom…	94.58	11	N/A	N/A	Aeromonas enteropelogenes
39377_1#309	d__Bacteria;p__Pseudomonadota;c__Gammaproteobacteria;o__Enterobacterales;f__Aeromonadaceae;g__Aeromonas;s__Aeromonas enteropelogenes	GCF_000819845.1	95	d__Bacteria;p__Pseudomonadota;c__Gammaproteobacteria;o__Enterobacterales;f__Aeromonadaceae;g__Aeromonas;s__Aeromonas enteropelogenes	97.48	0.923	GCF_000819845.1	95	d__Bacteria;p__Pseudomonadota;c__Gammaproteobacteria;o__Enterobacterales;f__Aeromonadaceae;g__Aeromonas;s__Aeromonas enteropelogenes	97.48	0.923	d__Bacteria;p__Pseudomonadota;c__Gammaproteobacteria;o__Enterobacterales;f__Aeromonadaceae;g__Aeromonas;s__	taxonomic classification defined by topology and ANI	topological placement and ANI have congruent species assignments	"GCF_000820305.1, s__Aeromonas dhakensis, 95.0, 88.35, 0.584; GCF_000819885.1, s__Aeromonas fluvialis, 95.0, 88.15, 0.633; GCF_000014805.1, s__Aeromonas hydrophila, 95.0, 88.13, 0.559; GCA_945957575.1, s__Aeromonas sp945957575, 95.0, 87.93, 0.609; GCF_000820225.1, s__Aeromonas veronii, 95.0, 87.84, 0.615; GCF_000764665.1, s__Aeromonas lacus, 95.0, 87.82, 0.617; GCF_000819685.1, s__Aeromonas allos…	98.73	11	N/A	N/A	Aeromonas enteropelogenes
39377_1#84	d__Bacteria;p__Pseudomonadota;c__Gammaproteobacteria;o__Enterobacterales;f__Aeromonadaceae;g__Aeromonas;s__Aeromonas enteropelogenes	GCF_000819845.1	95	d__Bacteria;p__Pseudomonadota;c__Gammaproteobacteria;o__Enterobacterales;f__Aeromonadaceae;g__Aeromonas;s__Aeromonas enteropelogenes	97.58	0.946	GCF_000819845.1	95	d__Bacteria;p__Pseudomonadota;c__Gammaproteobacteria;o__Enterobacterales;f__Aeromonadaceae;g__Aeromonas;s__Aeromonas enteropelogenes	97.58	0.946	d__Bacteria;p__Pseudomonadota;c__Gammaproteobacteria;o__Enterobacterales;f__Aeromonadaceae;g__Aeromonas;s__	taxonomic classification defined by topology and ANI	topological placement and ANI have congruent species assignments	"GCF_000820305.1, s__Aeromonas dhakensis, 95.0, 88.26, 0.625; GCF_000819885.1, s__Aeromonas fluvialis, 95.0, 88.25, 0.634; GCF_000014805.1, s__Aeromonas hydrophila, 95.0, 88.22, 0.603; GCF_000820225.1, s__Aeromonas veronii, 95.0, 87.87, 0.641; GCF_037890695.1, s__Aeromonas jandaei, 95.69, 87.87, 0.63; GCF_000819685.1, s__Aeromonas allosaccharophila, 95.0, 87.84, 0.636; GCA_945957575.1, s__Aeromon…	98.71	11	N/A	N/A	Aeromonas enteropelogenes
39377_2#308	d__Bacteria;p__Pseudomonadota;c__Gammaproteobacteria;o__Enterobacterales;f__Aeromonadaceae;g__Aeromonas;s__Aeromonas enteropelogenes	GCF_000819845.1	95	d__Bacteria;p__Pseudomonadota;c__Gammaproteobacteria;o__Enterobacterales;f__Aeromonadaceae;g__Aeromonas;s__Aeromonas enteropelogenes	97.42	0.937	GCF_000819845.1	95	d__Bacteria;p__Pseudomonadota;c__Gammaproteobacteria;o__Enterobacterales;f__Aeromonadaceae;g__Aeromonas;s__Aeromonas enteropelogenes	97.42	0.937	d__Bacteria;p__Pseudomonadota;c__Gammaproteobacteria;o__Enterobacterales;f__Aeromonadaceae;g__Aeromonas;s__	taxonomic classification defined by topology and ANI	topological placement and ANI have congruent species assignments	"GCF_000820305.1, s__Aeromonas dhakensis, 95.0, 88.36, 0.635; GCF_000819885.1, s__Aeromonas fluvialis, 95.0, 88.31, 0.628; GCF_000014805.1, s__Aeromonas hydrophila, 95.0, 88.03, 0.602; GCA_945957575.1, s__Aeromonas sp945957575, 95.0, 88.0, 0.612; GCF_000819685.1, s__Aeromonas allosaccharophila, 95.0, 87.9, 0.633; GCF_000764665.1, s__Aeromonas lacus, 95.0, 87.79, 0.621; GCF_000820225.1, s__Aeromon…	98.71	11	N/A	N/A	Aeromonas enteropelogenes
39377_2#309	d__Bacteria;p__Pseudomonadota;c__Gammaproteobacteria;o__Enterobacterales;f__Aeromonadaceae;g__Aeromonas;s__Aeromonas enteropelogenes	GCF_000819845.1	95	d__Bacteria;p__Pseudomonadota;c__Gammaproteobacteria;o__Enterobacterales;f__Aeromonadaceae;g__Aeromonas;s__Aeromonas enteropelogenes	97.35	0.931	GCF_000819845.1	95	d__Bacteria;p__Pseudomonadota;c__Gammaproteobacteria;o__Enterobacterales;f__Aeromonadaceae;g__Aeromonas;s__Aeromonas enteropelogenes	97.35	0.931	d__Bacteria;p__Pseudomonadota;c__Gammaproteobacteria;o__Enterobacterales;f__Aeromonadaceae;g__Aeromonas;s__	taxonomic classification defined by topology and ANI	topological placement and ANI have congruent species assignments	"GCF_000820305.1, s__Aeromonas dhakensis, 95.0, 88.39, 0.597; GCF_000819885.1, s__Aeromonas fluvialis, 95.0, 88.3, 0.63; GCF_000014805.1, s__Aeromonas hydrophila, 95.0, 88.12, 0.573; GCF_000819685.1, s__Aeromonas allosaccharophila, 95.0, 87.87, 0.599; GCF_000764665.1, s__Aeromonas lacus, 95.0, 87.81, 0.609; GCF_000820225.1, s__Aeromonas veronii, 95.0, 87.75, 0.61; GCF_000764645.1, s__Aeromonas fi…	98.69	11	N/A	N/A	Aeromonas enteropelogenes
39379_1#108	d__Bacteria;p__Pseudomonadota;c__Gammaproteobacteria;o__Enterobacterales;f__Aeromonadaceae;g__Aeromonas;s__Aeromonas enteropelogenes	GCF_000819845.1	95	d__Bacteria;p__Pseudomonadota;c__Gammaproteobacteria;o__Enterobacterales;f__Aeromonadaceae;g__Aeromonas;s__Aeromonas enteropelogenes	97.37	0.915	GCF_000819845.1	95	d__Bacteria;p__Pseudomonadota;c__Gammaproteobacteria;o__Enterobacterales;f__Aeromonadaceae;g__Aeromonas;s__Aeromonas enteropelogenes	97.37	0.915	d__Bacteria;p__Pseudomonadota;c__Gammaproteobacteria;o__Enterobacterales;f__Aeromonadaceae;g__Aeromonas;s__	taxonomic classification defined by topology and ANI	topological placement and ANI have congruent species assignments	"GCF_000820305.1, s__Aeromonas dhakensis, 95.0, 88.25, 0.611; GCF_000819885.1, s__Aeromonas fluvialis, 95.0, 88.21, 0.626; GCF_000014805.1, s__Aeromonas hydrophila, 95.0, 88.12, 0.596; GCF_000820225.1, s__Aeromonas veronii, 95.0, 87.86, 0.627; GCA_945957575.1, s__Aeromonas sp945957575, 95.0, 87.86, 0.615; GCF_037890695.1, s__Aeromonas jandaei, 95.69, 87.82, 0.62; GCF_000764665.1, s__Aeromonas lac…	98.69	11	N/A	N/A	Aeromonas enteropelogenes
39379_1#161	d__Bacteria;p__Pseudomonadota;c__Gammaproteobacteria;o__Enterobacterales;f__Aeromonadaceae;g__Aeromonas;s__Aeromonas veronii	GCF_000820225.1	95	d__Bacteria;p__Pseudomonadota;c__Gammaproteobacteria;o__Enterobacterales;f__Aeromonadaceae;g__Aeromonas;s__Aeromonas veronii	96.08	0.88	GCF_000820225.1	95	d__Bacteria;p__Pseudomonadota;c__Gammaproteobacteria;o__Enterobacterales;f__Aeromonadaceae;g__Aeromonas;s__Aeromonas veronii	96.08	0.88	d__Bacteria;p__Pseudomonadota;c__Gammaproteobacteria;o__Enterobacterales;f__Aeromonadaceae;g__Aeromonas;s__	taxonomic classification defined by topology and ANI	topological placement and ANI have congruent species assignments	"GCF_019048265.1, s__Aeromonas veronii_A, 95.0, 94.36, 0.814; GCF_000819685.1, s__Aeromonas allosaccharophila, 95.0, 93.94, 0.786; GCA_945957575.1, s__Aeromonas sp945957575, 95.0, 93.83, 0.832; GCF_000819725.1, s__Aeromonas australiensis, 95.0, 93.41, 0.824; GCF_000764645.1, s__Aeromonas finlandensis, 95.0, 93.08, 0.789; GCA_041319085.1, s__Aeromonas veronii_F, 95.0, 93.03, 0.744; GCF_000819885.1…	98.73	11	N/A	N/A	Aeromonas veronii
39379_1#17	d__Bacteria;p__Pseudomonadota;c__Gammaproteobacteria;o__Enterobacterales;f__Aeromonadaceae;g__Aeromonas;s__Aeromonas enteropelogenes	GCF_000819845.1	95	d__Bacteria;p__Pseudomonadota;c__Gammaproteobacteria;o__Enterobacterales;f__Aeromonadaceae;g__Aeromonas;s__Aeromonas enteropelogenes	97.23	0.918	GCF_000819845.1	95	d__Bacteria;p__Pseudomonadota;c__Gammaproteobacteria;o__Enterobacterales;f__Aeromonadaceae;g__Aeromonas;s__Aeromonas enteropelogenes	97.23	0.918	d__Bacteria;p__Pseudomonadota;c__Gammaproteobacteria;o__Enterobacterales;f__Aeromonadaceae;g__Aeromonas;s__	taxonomic classification defined by topology and ANI	topological placement and ANI have congruent species assignments	"GCF_000820305.1, s__Aeromonas dhakensis, 95.0, 88.33, 0.597; GCF_000819885.1, s__Aeromonas fluvialis, 95.0, 88.27, 0.634; GCF_000014805.1, s__Aeromonas hydrophila, 95.0, 88.17, 0.58; GCA_945957575.1, s__Aeromonas sp945957575, 95.0, 87.82, 0.604; GCF_000820225.1, s__Aeromonas veronii, 95.0, 87.72, 0.608; GCF_000764665.1, s__Aeromonas lacus, 95.0, 87.7, 0.601; GCF_037890695.1, s__Aeromonas jandaei…	98.71	11	N/A	N/A	Aeromonas enteropelogenes
39379_1#18	d__Bacteria;p__Pseudomonadota;c__Gammaproteobacteria;o__Enterobacterales;f__Aeromonadaceae;g__Aeromonas;s__Aeromonas dhakensis	GCF_000820305.1	95	d__Bacteria;p__Pseudomonadota;c__Gammaproteobacteria;o__Enterobacterales;f__Aeromonadaceae;g__Aeromonas;s__Aeromonas dhakensis	97.41	0.941	GCF_000820305.1	95	d__Bacteria;p__Pseudomonadota;c__Gammaproteobacteria;o__Enterobacterales;f__Aeromonadaceae;g__Aeromonas;s__Aeromonas dhakensis	97.41	0.941	d__Bacteria;p__Pseudomonadota;c__Gammaproteobacteria;o__Enterobacterales;f__Aeromonadaceae;g__Aeromonas;s__	taxonomic classification defined by topology and ANI	topological placement and ANI have congruent species assignments	"GCF_000014805.1, s__Aeromonas hydrophila, 95.0, 93.76, 0.862; GCF_000819745.1, s__Aeromonas bestiarum, 95.0, 90.29, 0.773; GCF_000820085.1, s__Aeromonas sanarellii, 95.0, 89.82, 0.692; GCF_000820165.1, s__Aeromonas taiwanensis, 95.0, 89.67, 0.683; GCF_000819785.1, s__Aeromonas caviae, 95.0, 89.35, 0.653; GCF_000820005.1, s__Aeromonas piscicola, 95.22, 89.31, 0.729; GCF_000819985.1, s__Aeromonas …	98.71	11	N/A	N/A	Aeromonas dhakensis
39379_1#19	d__Bacteria;p__Pseudomonadota;c__Gammaproteobacteria;o__Enterobacterales;f__Aeromonadaceae;g__Aeromonas;s__Aeromonas enteropelogenes	GCF_000819845.1	95	d__Bacteria;p__Pseudomonadota;c__Gammaproteobacteria;o__Enterobacterales;f__Aeromonadaceae;g__Aeromonas;s__Aeromonas enteropelogenes	97.37	0.92	GCF_000819845.1	95	d__Bacteria;p__Pseudomonadota;c__Gammaproteobacteria;o__Enterobacterales;f__Aeromonadaceae;g__Aeromonas;s__Aeromonas enteropelogenes	97.37	0.92	d__Bacteria;p__Pseudomonadota;c__Gammaproteobacteria;o__Enterobacterales;f__Aeromonadaceae;g__Aeromonas;s__	taxonomic classification defined by topology and ANI	topological placement and ANI have congruent species assignments	"GCF_000820305.1, s__Aeromonas dhakensis, 95.0, 88.31, 0.6; GCF_000819885.1, s__Aeromonas fluvialis, 95.0, 88.22, 0.636; GCF_000014805.1, s__Aeromonas hydrophila, 95.0, 88.13, 0.585; GCF_000819685.1, s__Aeromonas allosaccharophila, 95.0, 87.82, 0.613; GCA_945957575.1, s__Aeromonas sp945957575, 95.0, 87.8, 0.606; GCF_037890695.1, s__Aeromonas jandaei, 95.69, 87.76, 0.617; GCF_019048265.1, s__Aerom…	98.69	11	N/A	N/A	Aeromonas enteropelogenes
39379_1#216	d__Bacteria;p__Pseudomonadota;c__Gammaproteobacteria;o__Enterobacterales;f__Aeromonadaceae;g__Aeromonas;s__Aeromonas dhakensis	GCF_000820305.1	95	d__Bacteria;p__Pseudomonadota;c__Gammaproteobacteria;o__Enterobacterales;f__Aeromonadaceae;g__Aeromonas;s__Aeromonas dhakensis	97.41	0.942	GCF_000820305.1	95	d__Bacteria;p__Pseudomonadota;c__Gammaproteobacteria;o__Enterobacterales;f__Aeromonadaceae;g__Aeromonas;s__Aeromonas dhakensis	97.41	0.942	d__Bacteria;p__Pseudomonadota;c__Gammaproteobacteria;o__Enterobacterales;f__Aeromonadaceae;g__Aeromonas;s__	taxonomic classification defined by topology and ANI	topological placement and ANI have congruent species assignments	"GCF_000014805.1, s__Aeromonas hydrophila, 95.0, 93.77, 0.862; GCF_000819745.1, s__Aeromonas bestiarum, 95.0, 90.27, 0.773; GCF_000820085.1, s__Aeromonas sanarellii, 95.0, 89.84, 0.692; GCF_000820165.1, s__Aeromonas taiwanensis, 95.0, 89.66, 0.683; GCF_000819785.1, s__Aeromonas caviae, 95.0, 89.34, 0.653; GCF_000820005.1, s__Aeromonas piscicola, 95.22, 89.31, 0.728; GCF_000819985.1, s__Aeromonas …	97.88	11	N/A	N/A	Aeromonas dhakensis
39379_1#218	d__Bacteria;p__Pseudomonadota;c__Gammaproteobacteria;o__Enterobacterales;f__Aeromonadaceae;g__Aeromonas;s__Aeromonas enteropelogenes	GCF_000819845.1	95	d__Bacteria;p__Pseudomonadota;c__Gammaproteobacteria;o__Enterobacterales;f__Aeromonadaceae;g__Aeromonas;s__Aeromonas enteropelogenes	97.37	0.916	GCF_000819845.1	95	d__Bacteria;p__Pseudomonadota;c__Gammaproteobacteria;o__Enterobacterales;f__Aeromonadaceae;g__Aeromonas;s__Aeromonas enteropelogenes	97.37	0.916	d__Bacteria;p__Pseudomonadota;c__Gammaproteobacteria;o__Enterobacterales;f__Aeromonadaceae;g__Aeromonas;s__	taxonomic classification defined by topology and ANI	topological placement and ANI have congruent species assignments	"GCF_000819885.1, s__Aeromonas fluvialis, 95.0, 88.23, 0.635; GCF_000820305.1, s__Aeromonas dhakensis, 95.0, 88.17, 0.601; GCF_000014805.1, s__Aeromonas hydrophila, 95.0, 88.05, 0.579; GCF_000819685.1, s__Aeromonas allosaccharophila, 95.0, 87.82, 0.614; GCA_945957575.1, s__Aeromonas sp945957575, 95.0, 87.79, 0.613; GCF_000820225.1, s__Aeromonas veronii, 95.0, 87.72, 0.618; GCF_000764665.1, s__Aer…	97.88	11	N/A	N/A	Aeromonas enteropelogenes
39379_1#274	d__Bacteria;p__Pseudomonadota;c__Gammaproteobacteria;o__Enterobacterales;f__Aeromonadaceae;g__Aeromonas;s__Aeromonas jandaei	GCF_037890695.1	95.69	d__Bacteria;p__Pseudomonadota;c__Gammaproteobacteria;o__Enterobacterales;f__Aeromonadaceae;g__Aeromonas;s__Aeromonas jandaei	96.47	0.893	GCF_037890695.1	95.69	d__Bacteria;p__Pseudomonadota;c__Gammaproteobacteria;o__Enterobacterales;f__Aeromonadaceae;g__Aeromonas;s__Aeromonas jandaei	96.47	0.893	d__Bacteria;p__Pseudomonadota;c__Gammaproteobacteria;o__Enterobacterales;f__Aeromonadaceae;g__Aeromonas;s__	taxonomic classification defined by topology and ANI	topological placement and ANI have congruent species assignments	"GCF_000764665.1, s__Aeromonas lacus, 95.0, 95.67, 0.916; GCA_945957575.1, s__Aeromonas sp945957575, 95.0, 92.38, 0.765; GCF_019048265.1, s__Aeromonas veronii_A, 95.0, 91.07, 0.73; GCF_000820225.1, s__Aeromonas veronii, 95.0, 90.96, 0.752; GCF_000764645.1, s__Aeromonas finlandensis, 95.0, 90.63, 0.742; GCF_000819685.1, s__Aeromonas allosaccharophila, 95.0, 90.36, 0.711; GCF_000819725.1, s__Aeromo…	98.61	11	N/A	N/A	Aeromonas jandaei
39379_1#293	d__Bacteria;p__Pseudomonadota;c__Gammaproteobacteria;o__Enterobacterales;f__Aeromonadaceae;g__Aeromonas;s__Aeromonas enteropelogenes	GCF_000819845.1	95	d__Bacteria;p__Pseudomonadota;c__Gammaproteobacteria;o__Enterobacterales;f__Aeromonadaceae;g__Aeromonas;s__Aeromonas enteropelogenes	97.39	0.917	GCF_000819845.1	95	d__Bacteria;p__Pseudomonadota;c__Gammaproteobacteria;o__Enterobacterales;f__Aeromonadaceae;g__Aeromonas;s__Aeromonas enteropelogenes	97.39	0.917	d__Bacteria;p__Pseudomonadota;c__Gammaproteobacteria;o__Enterobacterales;f__Aeromonadaceae;g__Aeromonas;s__	taxonomic classification defined by topology and ANI	topological placement and ANI have congruent species assignments	"GCF_000820305.1, s__Aeromonas dhakensis, 95.0, 88.39, 0.614; GCF_000819885.1, s__Aeromonas fluvialis, 95.0, 88.19, 0.628; GCF_000014805.1, s__Aeromonas hydrophila, 95.0, 88.09, 0.6; GCF_000819685.1, s__Aeromonas allosaccharophila, 95.0, 88.0, 0.621; GCA_945957575.1, s__Aeromonas sp945957575, 95.0, 87.8, 0.613; GCF_000820225.1, s__Aeromonas veronii, 95.0, 87.73, 0.621; GCF_000764665.1, s__Aeromon…	97.8	11	N/A	N/A	Aeromonas enteropelogenes
39379_1#53	d__Bacteria;p__Pseudomonadota;c__Gammaproteobacteria;o__Enterobacterales;f__Aeromonadaceae;g__Aeromonas;s__Aeromonas enteropelogenes	GCF_000819845.1	95	d__Bacteria;p__Pseudomonadota;c__Gammaproteobacteria;o__Enterobacterales;f__Aeromonadaceae;g__Aeromonas;s__Aeromonas enteropelogenes	97.24	0.91	GCF_000819845.1	95	d__Bacteria;p__Pseudomonadota;c__Gammaproteobacteria;o__Enterobacterales;f__Aeromonadaceae;g__Aeromonas;s__Aeromonas enteropelogenes	97.24	0.91	d__Bacteria;p__Pseudomonadota;c__Gammaproteobacteria;o__Enterobacterales;f__Aeromonadaceae;g__Aeromonas;s__	taxonomic classification defined by topology and ANI	topological placement and ANI have congruent species assignments	"GCF_000820305.1, s__Aeromonas dhakensis, 95.0, 88.28, 0.592; GCF_000014805.1, s__Aeromonas hydrophila, 95.0, 88.17, 0.574; GCF_000819885.1, s__Aeromonas fluvialis, 95.0, 88.13, 0.625; GCA_945957575.1, s__Aeromonas sp945957575, 95.0, 87.88, 0.606; GCF_000819685.1, s__Aeromonas allosaccharophila, 95.0, 87.84, 0.6; GCF_000820225.1, s__Aeromonas veronii, 95.0, 87.83, 0.608; GCF_000764665.1, s__Aerom…	98.69	11	N/A	N/A	Aeromonas enteropelogenes
39379_1#79	d__Bacteria;p__Pseudomonadota;c__Gammaproteobacteria;o__Enterobacterales;f__Aeromonadaceae;g__Aeromonas;s__Aeromonas jandaei	GCF_037890695.1	95.69	d__Bacteria;p__Pseudomonadota;c__Gammaproteobacteria;o__Enterobacterales;f__Aeromonadaceae;g__Aeromonas;s__Aeromonas jandaei	96.8	0.893	GCF_037890695.1	95.69	d__Bacteria;p__Pseudomonadota;c__Gammaproteobacteria;o__Enterobacterales;f__Aeromonadaceae;g__Aeromonas;s__Aeromonas jandaei	96.8	0.893	d__Bacteria;p__Pseudomonadota;c__Gammaproteobacteria;o__Enterobacterales;f__Aeromonadaceae;g__Aeromonas;s__	taxonomic classification defined by topology and ANI	topological placement and ANI have congruent species assignments	"GCF_000764665.1, s__Aeromonas lacus, 95.0, 95.63, 0.917; GCA_945957575.1, s__Aeromonas sp945957575, 95.0, 92.56, 0.767; GCF_019048265.1, s__Aeromonas veronii_A, 95.0, 91.06, 0.721; GCF_000820225.1, s__Aeromonas veronii, 95.0, 90.99, 0.748; GCF_000764645.1, s__Aeromonas finlandensis, 95.0, 90.6, 0.712; GCF_000819685.1, s__Aeromonas allosaccharophila, 95.0, 90.28, 0.686; GCF_000819725.1, s__Aeromo…	98.63	11	N/A	N/A	Aeromonas jandaei
39379_1#88	d__Bacteria;p__Pseudomonadota;c__Gammaproteobacteria;o__Enterobacterales;f__Aeromonadaceae;g__Aeromonas;s__Aeromonas enteropelogenes	GCF_000819845.1	95	d__Bacteria;p__Pseudomonadota;c__Gammaproteobacteria;o__Enterobacterales;f__Aeromonadaceae;g__Aeromonas;s__Aeromonas enteropelogenes	97.5	0.936	GCF_000819845.1	95	d__Bacteria;p__Pseudomonadota;c__Gammaproteobacteria;o__Enterobacterales;f__Aeromonadaceae;g__Aeromonas;s__Aeromonas enteropelogenes	97.5	0.936	d__Bacteria;p__Pseudomonadota;c__Gammaproteobacteria;o__Enterobacterales;f__Aeromonadaceae;g__Aeromonas;s__	taxonomic classification defined by topology and ANI	topological placement and ANI have congruent species assignments	"GCF_000820305.1, s__Aeromonas dhakensis, 95.0, 88.34, 0.62; GCF_000819885.1, s__Aeromonas fluvialis, 95.0, 88.19, 0.632; GCF_000014805.1, s__Aeromonas hydrophila, 95.0, 88.06, 0.598; GCF_000819685.1, s__Aeromonas allosaccharophila, 95.0, 87.84, 0.628; GCF_000764665.1, s__Aeromonas lacus, 95.0, 87.8, 0.624; GCF_019048265.1, s__Aeromonas veronii_A, 95.0, 87.72, 0.644; GCA_945957575.1, s__Aeromonas…	98.71	11	N/A	N/A	Aeromonas enteropelogenes
39379_2#248	d__Bacteria;p__Pseudomonadota;c__Gammaproteobacteria;o__Enterobacterales;f__Aeromonadaceae;g__Aeromonas;s__Aeromonas enteropelogenes	GCF_000819845.1	95	d__Bacteria;p__Pseudomonadota;c__Gammaproteobacteria;o__Enterobacterales;f__Aeromonadaceae;g__Aeromonas;s__Aeromonas enteropelogenes	97.39	0.922	GCF_000819845.1	95	d__Bacteria;p__Pseudomonadota;c__Gammaproteobacteria;o__Enterobacterales;f__Aeromonadaceae;g__Aeromonas;s__Aeromonas enteropelogenes	97.39	0.922	d__Bacteria;p__Pseudomonadota;c__Gammaproteobacteria;o__Enterobacterales;f__Aeromonadaceae;g__Aeromonas;s__	taxonomic classification defined by topology and ANI	topological placement and ANI have congruent species assignments	"GCF_000820305.1, s__Aeromonas dhakensis, 95.0, 88.37, 0.624; GCF_000014805.1, s__Aeromonas hydrophila, 95.0, 88.27, 0.592; GCF_000819885.1, s__Aeromonas fluvialis, 95.0, 88.25, 0.63; GCF_000819685.1, s__Aeromonas allosaccharophila, 95.0, 87.92, 0.633; GCA_945957575.1, s__Aeromonas sp945957575, 95.0, 87.81, 0.618; GCF_000820225.1, s__Aeromonas veronii, 95.0, 87.74, 0.63; GCF_000820165.1, s__Aerom…	98.71	11	N/A	N/A	Aeromonas enteropelogenes
39379_2#303	d__Bacteria;p__Pseudomonadota;c__Gammaproteobacteria;o__Enterobacterales;f__Aeromonadaceae;g__Aeromonas;s__Aeromonas dhakensis	GCF_000820305.1	95	d__Bacteria;p__Pseudomonadota;c__Gammaproteobacteria;o__Enterobacterales;f__Aeromonadaceae;g__Aeromonas;s__Aeromonas dhakensis	97.24	0.92	GCF_000820305.1	95	d__Bacteria;p__Pseudomonadota;c__Gammaproteobacteria;o__Enterobacterales;f__Aeromonadaceae;g__Aeromonas;s__Aeromonas dhakensis	97.24	0.92	d__Bacteria;p__Pseudomonadota;c__Gammaproteobacteria;o__Enterobacterales;f__Aeromonadaceae;g__Aeromonas;s__	taxonomic classification defined by topology and ANI	topological placement and ANI have congruent species assignments	"GCF_000014805.1, s__Aeromonas hydrophila, 95.0, 94.04, 0.889; GCF_000819745.1, s__Aeromonas bestiarum, 95.0, 90.24, 0.788; GCF_000820165.1, s__Aeromonas taiwanensis, 95.0, 89.68, 0.678; GCF_000820085.1, s__Aeromonas sanarellii, 95.0, 89.66, 0.696; GCF_000820005.1, s__Aeromonas piscicola, 95.22, 89.42, 0.752; GCF_000819785.1, s__Aeromonas caviae, 95.0, 89.36, 0.654; GCF_000819845.1, s__Aeromonas …	98.73	11	N/A	N/A	Aeromonas dhakensis
39379_2#321	d__Bacteria;p__Pseudomonadota;c__Gammaproteobacteria;o__Enterobacterales;f__Aeromonadaceae;g__Aeromonas;s__Aeromonas enteropelogenes	GCF_000819845.1	95	d__Bacteria;p__Pseudomonadota;c__Gammaproteobacteria;o__Enterobacterales;f__Aeromonadaceae;g__Aeromonas;s__Aeromonas enteropelogenes	96.8	0.888	GCF_000819845.1	95	d__Bacteria;p__Pseudomonadota;c__Gammaproteobacteria;o__Enterobacterales;f__Aeromonadaceae;g__Aeromonas;s__Aeromonas enteropelogenes	96.8	0.888	d__Bacteria;p__Pseudomonadota;c__Gammaproteobacteria;o__Enterobacterales;f__Aeromonadaceae;g__Aeromonas;s__	taxonomic classification defined by topology and ANI	topological placement and ANI have congruent species assignments	"GCF_000014805.1, s__Aeromonas hydrophila, 95.0, 88.17, 0.571; GCF_000819885.1, s__Aeromonas fluvialis, 95.0, 88.12, 0.624; GCF_000820305.1, s__Aeromonas dhakensis, 95.0, 88.05, 0.591; GCA_945957575.1, s__Aeromonas sp945957575, 95.0, 87.83, 0.604; GCF_000819685.1, s__Aeromonas allosaccharophila, 95.0, 87.79, 0.59; GCF_000820225.1, s__Aeromonas veronii, 95.0, 87.74, 0.608; GCF_000764665.1, s__Aero…	98.75	11	N/A	N/A	Aeromonas enteropelogenes
39379_2#323	d__Bacteria;p__Pseudomonadota;c__Gammaproteobacteria;o__Enterobacterales;f__Aeromonadaceae;g__Aeromonas;s__Aeromonas enteropelogenes	GCF_000819845.1	95	d__Bacteria;p__Pseudomonadota;c__Gammaproteobacteria;o__Enterobacterales;f__Aeromonadaceae;g__Aeromonas;s__Aeromonas enteropelogenes	97.35	0.916	GCF_000819845.1	95	d__Bacteria;p__Pseudomonadota;c__Gammaproteobacteria;o__Enterobacterales;f__Aeromonadaceae;g__Aeromonas;s__Aeromonas enteropelogenes	97.35	0.916	d__Bacteria;p__Pseudomonadota;c__Gammaproteobacteria;o__Enterobacterales;f__Aeromonadaceae;g__Aeromonas;s__	taxonomic classification defined by topology and ANI	topological placement and ANI have congruent species assignments	"GCF_000819885.1, s__Aeromonas fluvialis, 95.0, 88.23, 0.635; GCF_000820305.1, s__Aeromonas dhakensis, 95.0, 88.17, 0.602; GCF_000014805.1, s__Aeromonas hydrophila, 95.0, 88.01, 0.575; GCF_000819685.1, s__Aeromonas allosaccharophila, 95.0, 87.82, 0.614; GCA_945957575.1, s__Aeromonas sp945957575, 95.0, 87.79, 0.613; GCF_000820225.1, s__Aeromonas veronii, 95.0, 87.72, 0.618; GCF_037890695.1, s__Aer…	98.71	11	N/A	N/A	Aeromonas enteropelogenes
39379_2#327	d__Bacteria;p__Pseudomonadota;c__Gammaproteobacteria;o__Enterobacterales;f__Aeromonadaceae;g__Aeromonas;s__Aeromonas enteropelogenes	GCF_000819845.1	95	d__Bacteria;p__Pseudomonadota;c__Gammaproteobacteria;o__Enterobacterales;f__Aeromonadaceae;g__Aeromonas;s__Aeromonas enteropelogenes	97.37	0.916	GCF_000819845.1	95	d__Bacteria;p__Pseudomonadota;c__Gammaproteobacteria;o__Enterobacterales;f__Aeromonadaceae;g__Aeromonas;s__Aeromonas enteropelogenes	97.37	0.916	d__Bacteria;p__Pseudomonadota;c__Gammaproteobacteria;o__Enterobacterales;f__Aeromonadaceae;g__Aeromonas;s__	taxonomic classification defined by topology and ANI	topological placement and ANI have congruent species assignments	"GCF_000819885.1, s__Aeromonas fluvialis, 95.0, 88.23, 0.635; GCF_000820305.1, s__Aeromonas dhakensis, 95.0, 88.17, 0.602; GCF_000014805.1, s__Aeromonas hydrophila, 95.0, 87.94, 0.579; GCF_000819685.1, s__Aeromonas allosaccharophila, 95.0, 87.82, 0.614; GCA_945957575.1, s__Aeromonas sp945957575, 95.0, 87.79, 0.613; GCF_000820225.1, s__Aeromonas veronii, 95.0, 87.72, 0.617; GCF_000764665.1, s__Aer…	98.71	11	N/A	N/A	Aeromonas enteropelogenes
39379_2#329	d__Bacteria;p__Pseudomonadota;c__Gammaproteobacteria;o__Enterobacterales;f__Aeromonadaceae;g__Aeromonas;s__Aeromonas dhakensis	GCF_000820305.1	95	d__Bacteria;p__Pseudomonadota;c__Gammaproteobacteria;o__Enterobacterales;f__Aeromonadaceae;g__Aeromonas;s__Aeromonas dhakensis	97.25	0.92	GCF_000820305.1	95	d__Bacteria;p__Pseudomonadota;c__Gammaproteobacteria;o__Enterobacterales;f__Aeromonadaceae;g__Aeromonas;s__Aeromonas dhakensis	97.25	0.92	d__Bacteria;p__Pseudomonadota;c__Gammaproteobacteria;o__Enterobacterales;f__Aeromonadaceae;g__Aeromonas;s__	taxonomic classification defined by topology and ANI	topological placement and ANI have congruent species assignments	"GCF_000014805.1, s__Aeromonas hydrophila, 95.0, 94.04, 0.888; GCF_000819745.1, s__Aeromonas bestiarum, 95.0, 90.24, 0.788; GCF_000820085.1, s__Aeromonas sanarellii, 95.0, 89.71, 0.696; GCF_000820165.1, s__Aeromonas taiwanensis, 95.0, 89.68, 0.678; GCF_000820005.1, s__Aeromonas piscicola, 95.22, 89.43, 0.752; GCF_000819785.1, s__Aeromonas caviae, 95.0, 89.37, 0.654; GCF_000819845.1, s__Aeromonas …	98.73	11	N/A	N/A	Aeromonas dhakensis
39379_2#355	d__Bacteria;p__Pseudomonadota;c__Gammaproteobacteria;o__Enterobacterales;f__Aeromonadaceae;g__Aeromonas;s__Aeromonas enteropelogenes	GCF_000819845.1	95	d__Bacteria;p__Pseudomonadota;c__Gammaproteobacteria;o__Enterobacterales;f__Aeromonadaceae;g__Aeromonas;s__Aeromonas enteropelogenes	96.82	0.889	GCF_000819845.1	95	d__Bacteria;p__Pseudomonadota;c__Gammaproteobacteria;o__Enterobacterales;f__Aeromonadaceae;g__Aeromonas;s__Aeromonas enteropelogenes	96.82	0.889	d__Bacteria;p__Pseudomonadota;c__Gammaproteobacteria;o__Enterobacterales;f__Aeromonadaceae;g__Aeromonas;s__	taxonomic classification defined by topology and ANI	topological placement and ANI have congruent species assignments	"GCF_000819885.1, s__Aeromonas fluvialis, 95.0, 88.12, 0.624; GCF_000014805.1, s__Aeromonas hydrophila, 95.0, 88.09, 0.567; GCF_000820305.1, s__Aeromonas dhakensis, 95.0, 88.05, 0.591; GCA_945957575.1, s__Aeromonas sp945957575, 95.0, 87.83, 0.604; GCF_000819685.1, s__Aeromonas allosaccharophila, 95.0, 87.79, 0.59; GCF_000764665.1, s__Aeromonas lacus, 95.0, 87.62, 0.602; GCF_000820225.1, s__Aeromo…	98.75	11	N/A	N/A	Aeromonas enteropelogenes
39379_2#370	d__Bacteria;p__Pseudomonadota;c__Gammaproteobacteria;o__Enterobacterales;f__Aeromonadaceae;g__Aeromonas;s__Aeromonas enteropelogenes	GCF_000819845.1	95	d__Bacteria;p__Pseudomonadota;c__Gammaproteobacteria;o__Enterobacterales;f__Aeromonadaceae;g__Aeromonas;s__Aeromonas enteropelogenes	97.35	0.92	GCF_000819845.1	95	d__Bacteria;p__Pseudomonadota;c__Gammaproteobacteria;o__Enterobacterales;f__Aeromonadaceae;g__Aeromonas;s__Aeromonas enteropelogenes	97.35	0.92	d__Bacteria;p__Pseudomonadota;c__Gammaproteobacteria;o__Enterobacterales;f__Aeromonadaceae;g__Aeromonas;s__	taxonomic classification defined by topology and ANI	topological placement and ANI have congruent species assignments	"GCF_000820305.1, s__Aeromonas dhakensis, 95.0, 88.24, 0.62; GCF_000819885.1, s__Aeromonas fluvialis, 95.0, 88.19, 0.627; GCF_000014805.1, s__Aeromonas hydrophila, 95.0, 88.12, 0.592; GCA_945957575.1, s__Aeromonas sp945957575, 95.0, 87.92, 0.606; GCF_000819685.1, s__Aeromonas allosaccharophila, 95.0, 87.9, 0.616; GCF_037890695.1, s__Aeromonas jandaei, 95.69, 87.8, 0.622; GCF_000820225.1, s__Aerom…	98.71	11	N/A	N/A	Aeromonas enteropelogenes
48019_1#23	d__Bacteria;p__Pseudomonadota;c__Gammaproteobacteria;o__Enterobacterales;f__Aeromonadaceae;g__Aeromonas;s__Aeromonas veronii	GCF_000820225.1	95	d__Bacteria;p__Pseudomonadota;c__Gammaproteobacteria;o__Enterobacterales;f__Aeromonadaceae;g__Aeromonas;s__Aeromonas veronii	96.46	0.894	GCF_000820225.1	95	d__Bacteria;p__Pseudomonadota;c__Gammaproteobacteria;o__Enterobacterales;f__Aeromonadaceae;g__Aeromonas;s__Aeromonas veronii	96.46	0.894	d__Bacteria;p__Pseudomonadota;c__Gammaproteobacteria;o__Enterobacterales;f__Aeromonadaceae;g__Aeromonas;s__	taxonomic classification defined by topology and ANI	topological placement and ANI have congruent species assignments	"GCF_019048265.1, s__Aeromonas veronii_A, 95.0, 94.62, 0.84; GCF_000819685.1, s__Aeromonas allosaccharophila, 95.0, 93.96, 0.819; GCA_945957575.1, s__Aeromonas sp945957575, 95.0, 93.83, 0.818; GCF_000819725.1, s__Aeromonas australiensis, 95.0, 93.41, 0.824; GCF_000764645.1, s__Aeromonas finlandensis, 95.0, 93.19, 0.821; GCA_041319085.1, s__Aeromonas veronii_F, 95.0, 93.09, 0.743; GCF_000819885.1,…	98.73	11	N/A	N/A	Aeromonas veronii
48019_1#292	d__Bacteria;p__Pseudomonadota;c__Gammaproteobacteria;o__Enterobacterales;f__Aeromonadaceae;g__Aeromonas;s__Aeromonas veronii	GCF_000820225.1	95	d__Bacteria;p__Pseudomonadota;c__Gammaproteobacteria;o__Enterobacterales;f__Aeromonadaceae;g__Aeromonas;s__Aeromonas veronii	96.34	0.875	N/A	N/A	N/A	N/A	N/A	d__Bacteria;p__Pseudomonadota;c__Gammaproteobacteria;o__Enterobacterales;f__Aeromonadaceae;g__Aeromonas;s__	taxonomic classification defined by topology and ANI	topological placement and ANI have incongruent species assignments	"GCF_000820225.1, s__Aeromonas veronii, 95.0, 96.34, 0.875; GCF_019048265.1, s__Aeromonas veronii_A, 95.0, 94.81, 0.83; GCF_000819685.1, s__Aeromonas allosaccharophila, 95.0, 93.97, 0.797; GCA_945957575.1, s__Aeromonas sp945957575, 95.0, 93.58, 0.825; GCF_000819725.1, s__Aeromonas australiensis, 95.0, 93.29, 0.828; GCF_000764645.1, s__Aeromonas finlandensis, 95.0, 93.08, 0.801; GCA_041319085.1, s…	98.73	11	N/A	N/A	Aeromonas veronii
48019_1#31	d__Bacteria;p__Pseudomonadota;c__Gammaproteobacteria;o__Enterobacterales;f__Aeromonadaceae;g__Aeromonas;s__Aeromonas caviae	GCF_000819785.1	95	d__Bacteria;p__Pseudomonadota;c__Gammaproteobacteria;o__Enterobacterales;f__Aeromonadaceae;g__Aeromonas;s__Aeromonas caviae	97.86	0.866	GCF_000819785.1	95	d__Bacteria;p__Pseudomonadota;c__Gammaproteobacteria;o__Enterobacterales;f__Aeromonadaceae;g__Aeromonas;s__Aeromonas caviae	97.86	0.866	d__Bacteria;p__Pseudomonadota;c__Gammaproteobacteria;o__Enterobacterales;f__Aeromonadaceae;g__Aeromonas;s__	taxonomic classification defined by topology and ANI	topological placement and ANI have congruent species assignments	"GCF_000820085.1, s__Aeromonas sanarellii, 95.0, 91.55, 0.801; GCF_000820165.1, s__Aeromonas taiwanensis, 95.0, 90.92, 0.78; GCF_023093515.1, s__Aeromonas sp023093515, 95.0, 90.66, 0.772; GCF_000819985.1, s__Aeromonas media, 95.0, 90.34, 0.727; GCF_037811135.1, s__Aeromonas rivipollensis, 95.0, 90.09, 0.745; GCF_000014805.1, s__Aeromonas hydrophila, 95.0, 89.49, 0.635; GCF_000820305.1, s__Aeromon…	98.67	11	N/A	N/A	Aeromonas caviae
48019_1#366	d__Bacteria;p__Pseudomonadota;c__Gammaproteobacteria;o__Enterobacterales;f__Aeromonadaceae;g__Aeromonas;s__Aeromonas hydrophila	GCF_000014805.1	95	d__Bacteria;p__Pseudomonadota;c__Gammaproteobacteria;o__Enterobacterales;f__Aeromonadaceae;g__Aeromonas;s__Aeromonas hydrophila	96.86	0.901	GCF_000014805.1	95	d__Bacteria;p__Pseudomonadota;c__Gammaproteobacteria;o__Enterobacterales;f__Aeromonadaceae;g__Aeromonas;s__Aeromonas hydrophila	96.86	0.901	d__Bacteria;p__Pseudomonadota;c__Gammaproteobacteria;o__Enterobacterales;f__Aeromonadaceae;g__Aeromonas;s__	taxonomic classification defined by topology and ANI	topological placement and ANI have congruent species assignments	"GCF_000820305.1, s__Aeromonas dhakensis, 95.0, 93.94, 0.875; GCF_000819745.1, s__Aeromonas bestiarum, 95.0, 90.53, 0.81; GCF_000820005.1, s__Aeromonas piscicola, 95.22, 89.93, 0.798; GCF_000820085.1, s__Aeromonas sanarellii, 95.0, 89.76, 0.687; GCF_000819785.1, s__Aeromonas caviae, 95.0, 89.28, 0.647; GCF_000820165.1, s__Aeromonas taiwanensis, 95.0, 89.17, 0.66; GCF_000819985.1, s__Aeromonas med…	98.65	11	N/A	N/A	Aeromonas hydrophila
48056_1#251	d__Bacteria;p__Pseudomonadota;c__Gammaproteobacteria;o__Enterobacterales;f__Aeromonadaceae;g__Aeromonas;s__Aeromonas caviae	GCF_000819785.1	95	d__Bacteria;p__Pseudomonadota;c__Gammaproteobacteria;o__Enterobacterales;f__Aeromonadaceae;g__Aeromonas;s__Aeromonas caviae	97.69	0.91	GCF_000819785.1	95	d__Bacteria;p__Pseudomonadota;c__Gammaproteobacteria;o__Enterobacterales;f__Aeromonadaceae;g__Aeromonas;s__Aeromonas caviae	97.69	0.91	d__Bacteria;p__Pseudomonadota;c__Gammaproteobacteria;o__Enterobacterales;f__Aeromonadaceae;g__Aeromonas;s__	taxonomic classification defined by topology and ANI	topological placement and ANI have congruent species assignments	"GCF_000820085.1, s__Aeromonas sanarellii, 95.0, 91.77, 0.802; GCF_000820165.1, s__Aeromonas taiwanensis, 95.0, 91.08, 0.786; GCF_023093515.1, s__Aeromonas sp023093515, 95.0, 90.7, 0.785; GCF_037811135.1, s__Aeromonas rivipollensis, 95.0, 90.35, 0.781; GCF_000819985.1, s__Aeromonas media, 95.0, 90.1, 0.745; GCF_000014805.1, s__Aeromonas hydrophila, 95.0, 89.42, 0.662; GCF_000820305.1, s__Aeromona…	98.69	11	N/A	N/A	Aeromonas caviae
48056_1#255	d__Bacteria;p__Pseudomonadota;c__Gammaproteobacteria;o__Enterobacterales;f__Aeromonadaceae;g__Aeromonas;s__Aeromonas caviae	GCF_000819785.1	95	d__Bacteria;p__Pseudomonadota;c__Gammaproteobacteria;o__Enterobacterales;f__Aeromonadaceae;g__Aeromonas;s__Aeromonas caviae	98	0.908	GCF_000819785.1	95	d__Bacteria;p__Pseudomonadota;c__Gammaproteobacteria;o__Enterobacterales;f__Aeromonadaceae;g__Aeromonas;s__Aeromonas caviae	98	0.908	d__Bacteria;p__Pseudomonadota;c__Gammaproteobacteria;o__Enterobacterales;f__Aeromonadaceae;g__Aeromonas;s__	taxonomic classification defined by topology and ANI	topological placement and ANI have congruent species assignments	"GCF_000820085.1, s__Aeromonas sanarellii, 95.0, 91.55, 0.809; GCF_000820165.1, s__Aeromonas taiwanensis, 95.0, 90.9, 0.796; GCF_023093515.1, s__Aeromonas sp023093515, 95.0, 90.67, 0.784; GCF_037811135.1, s__Aeromonas rivipollensis, 95.0, 90.25, 0.793; GCF_000819985.1, s__Aeromonas media, 95.0, 90.24, 0.724; GCF_000014805.1, s__Aeromonas hydrophila, 95.0, 89.45, 0.661; GCF_000820305.1, s__Aeromon…	98.69	11	N/A	N/A	Aeromonas caviae
48056_1#273	d__Bacteria;p__Pseudomonadota;c__Gammaproteobacteria;o__Enterobacterales;f__Aeromonadaceae;g__Aeromonas;s__Aeromonas veronii	GCF_000820225.1	95	d__Bacteria;p__Pseudomonadota;c__Gammaproteobacteria;o__Enterobacterales;f__Aeromonadaceae;g__Aeromonas;s__Aeromonas veronii	96.45	0.913	GCF_000820225.1	95	d__Bacteria;p__Pseudomonadota;c__Gammaproteobacteria;o__Enterobacterales;f__Aeromonadaceae;g__Aeromonas;s__Aeromonas veronii	96.45	0.913	d__Bacteria;p__Pseudomonadota;c__Gammaproteobacteria;o__Enterobacterales;f__Aeromonadaceae;g__Aeromonas;s__	taxonomic classification defined by topology and ANI	topological placement and ANI have congruent species assignments	"GCF_019048265.1, s__Aeromonas veronii_A, 95.0, 94.8, 0.861; GCF_000819685.1, s__Aeromonas allosaccharophila, 95.0, 93.98, 0.832; GCA_945957575.1, s__Aeromonas sp945957575, 95.0, 93.84, 0.818; GCF_000819725.1, s__Aeromonas australiensis, 95.0, 93.41, 0.825; GCA_041319085.1, s__Aeromonas veronii_F, 95.0, 93.21, 0.75; GCF_000764645.1, s__Aeromonas finlandensis, 95.0, 93.2, 0.821; GCF_000819885.1, s…	98.65	11	N/A	N/A	Aeromonas veronii
48056_1#275	d__Bacteria;p__Pseudomonadota;c__Gammaproteobacteria;o__Enterobacterales;f__Aeromonadaceae;g__Aeromonas;s__Aeromonas caviae	GCF_000819785.1	95	d__Bacteria;p__Pseudomonadota;c__Gammaproteobacteria;o__Enterobacterales;f__Aeromonadaceae;g__Aeromonas;s__Aeromonas caviae	97.89	0.93	GCF_000819785.1	95	d__Bacteria;p__Pseudomonadota;c__Gammaproteobacteria;o__Enterobacterales;f__Aeromonadaceae;g__Aeromonas;s__Aeromonas caviae	97.89	0.93	d__Bacteria;p__Pseudomonadota;c__Gammaproteobacteria;o__Enterobacterales;f__Aeromonadaceae;g__Aeromonas;s__	taxonomic classification defined by topology and ANI	topological placement and ANI have congruent species assignments	"GCF_000820085.1, s__Aeromonas sanarellii, 95.0, 91.75, 0.818; GCF_000820165.1, s__Aeromonas taiwanensis, 95.0, 91.03, 0.792; GCF_023093515.1, s__Aeromonas sp023093515, 95.0, 90.82, 0.805; GCF_037811135.1, s__Aeromonas rivipollensis, 95.0, 90.34, 0.804; GCF_000819985.1, s__Aeromonas media, 95.0, 90.06, 0.747; GCF_000014805.1, s__Aeromonas hydrophila, 95.0, 89.56, 0.675; GCF_000820305.1, s__Aeromo…	98.69	11	N/A	N/A	Aeromonas caviae
48056_1#277	d__Bacteria;p__Pseudomonadota;c__Gammaproteobacteria;o__Enterobacterales;f__Aeromonadaceae;g__Aeromonas;s__Aeromonas caviae	GCF_000819785.1	95	d__Bacteria;p__Pseudomonadota;c__Gammaproteobacteria;o__Enterobacterales;f__Aeromonadaceae;g__Aeromonas;s__Aeromonas caviae	97.7	0.905	GCF_000819785.1	95	d__Bacteria;p__Pseudomonadota;c__Gammaproteobacteria;o__Enterobacterales;f__Aeromonadaceae;g__Aeromonas;s__Aeromonas caviae	97.7	0.905	d__Bacteria;p__Pseudomonadota;c__Gammaproteobacteria;o__Enterobacterales;f__Aeromonadaceae;g__Aeromonas;s__	taxonomic classification defined by topology and ANI	topological placement and ANI have congruent species assignments	"GCF_000820085.1, s__Aeromonas sanarellii, 95.0, 91.77, 0.809; GCF_000820165.1, s__Aeromonas taiwanensis, 95.0, 90.99, 0.783; GCF_023093515.1, s__Aeromonas sp023093515, 95.0, 90.64, 0.781; GCF_037811135.1, s__Aeromonas rivipollensis, 95.0, 90.22, 0.776; GCF_000819985.1, s__Aeromonas media, 95.0, 90.19, 0.751; GCF_000820305.1, s__Aeromonas dhakensis, 95.0, 89.42, 0.658; GCF_000014805.1, s__Aeromon…	98.69	11	N/A	N/A	Aeromonas caviae
48056_1#281	d__Bacteria;p__Pseudomonadota;c__Gammaproteobacteria;o__Enterobacterales;f__Aeromonadaceae;g__Aeromonas;s__Aeromonas veronii_A	GCF_019048265.1	95	d__Bacteria;p__Pseudomonadota;c__Gammaproteobacteria;o__Enterobacterales;f__Aeromonadaceae;g__Aeromonas;s__Aeromonas veronii_A	97.14	0.941	GCF_019048265.1	95	d__Bacteria;p__Pseudomonadota;c__Gammaproteobacteria;o__Enterobacterales;f__Aeromonadaceae;g__Aeromonas;s__Aeromonas veronii_A	97.14	0.941	d__Bacteria;p__Pseudomonadota;c__Gammaproteobacteria;o__Enterobacterales;f__Aeromonadaceae;g__Aeromonas;s__	taxonomic classification defined by topology and ANI	topological placement and ANI have congruent species assignments	"GCF_000820225.1, s__Aeromonas veronii, 95.0, 94.63, 0.837; GCF_000819685.1, s__Aeromonas allosaccharophila, 95.0, 93.21, 0.792; GCA_945957575.1, s__Aeromonas sp945957575, 95.0, 93.1, 0.818; GCF_000819725.1, s__Aeromonas australiensis, 95.0, 92.59, 0.798; GCF_000764645.1, s__Aeromonas finlandensis, 95.0, 92.38, 0.785; GCA_041319085.1, s__Aeromonas veronii_F, 95.0, 92.25, 0.724; GCF_000819885.1, s…	98.73	11	N/A	N/A	Aeromonas veronii_A
48056_1#283	d__Bacteria;p__Pseudomonadota;c__Gammaproteobacteria;o__Enterobacterales;f__Aeromonadaceae;g__Aeromonas;s__Aeromonas caviae	GCF_000819785.1	95	d__Bacteria;p__Pseudomonadota;c__Gammaproteobacteria;o__Enterobacterales;f__Aeromonadaceae;g__Aeromonas;s__Aeromonas caviae	97.89	0.909	GCF_000819785.1	95	d__Bacteria;p__Pseudomonadota;c__Gammaproteobacteria;o__Enterobacterales;f__Aeromonadaceae;g__Aeromonas;s__Aeromonas caviae	97.89	0.909	d__Bacteria;p__Pseudomonadota;c__Gammaproteobacteria;o__Enterobacterales;f__Aeromonadaceae;g__Aeromonas;s__	taxonomic classification defined by topology and ANI	topological placement and ANI have congruent species assignments	"GCF_000820085.1, s__Aeromonas sanarellii, 95.0, 91.81, 0.832; GCF_000820165.1, s__Aeromonas taiwanensis, 95.0, 91.03, 0.789; GCF_023093515.1, s__Aeromonas sp023093515, 95.0, 90.2, 0.797; GCF_037811135.1, s__Aeromonas rivipollensis, 95.0, 90.19, 0.781; GCF_000819985.1, s__Aeromonas media, 95.0, 90.06, 0.742; GCF_000014805.1, s__Aeromonas hydrophila, 95.0, 89.5, 0.673; GCF_000820305.1, s__Aeromona…	98.69	11	N/A	N/A	Aeromonas caviae
48056_1#287	d__Bacteria;p__Pseudomonadota;c__Gammaproteobacteria;o__Enterobacterales;f__Aeromonadaceae;g__Aeromonas;s__Aeromonas sanarellii	GCF_000820085.1	95	d__Bacteria;p__Pseudomonadota;c__Gammaproteobacteria;o__Enterobacterales;f__Aeromonadaceae;g__Aeromonas;s__Aeromonas sanarellii	98.15	0.923	GCF_000820085.1	95	d__Bacteria;p__Pseudomonadota;c__Gammaproteobacteria;o__Enterobacterales;f__Aeromonadaceae;g__Aeromonas;s__Aeromonas sanarellii	98.15	0.923	d__Bacteria;p__Pseudomonadota;c__Gammaproteobacteria;o__Enterobacterales;f__Aeromonadaceae;g__Aeromonas;s__	taxonomic classification defined by topology and ANI	topological placement and ANI have congruent species assignments	"GCF_000820165.1, s__Aeromonas taiwanensis, 95.0, 91.92, 0.798; GCF_000819785.1, s__Aeromonas caviae, 95.0, 91.66, 0.771; GCF_023093515.1, s__Aeromonas sp023093515, 95.0, 91.05, 0.766; GCF_037811135.1, s__Aeromonas rivipollensis, 95.0, 90.99, 0.765; GCF_000819985.1, s__Aeromonas media, 95.0, 90.76, 0.756; GCF_000014805.1, s__Aeromonas hydrophila, 95.0, 89.66, 0.644; GCF_000820305.1, s__Aeromonas …	98.67	11	N/A	N/A	Aeromonas sanarellii
48056_1#305	d__Bacteria;p__Pseudomonadota;c__Gammaproteobacteria;o__Enterobacterales;f__Aeromonadaceae;g__Aeromonas;s__Aeromonas hydrophila	GCF_000014805.1	95	d__Bacteria;p__Pseudomonadota;c__Gammaproteobacteria;o__Enterobacterales;f__Aeromonadaceae;g__Aeromonas;s__Aeromonas hydrophila	96.09	0.898	GCF_000014805.1	95	d__Bacteria;p__Pseudomonadota;c__Gammaproteobacteria;o__Enterobacterales;f__Aeromonadaceae;g__Aeromonas;s__Aeromonas hydrophila	96.09	0.898	d__Bacteria;p__Pseudomonadota;c__Gammaproteobacteria;o__Enterobacterales;f__Aeromonadaceae;g__Aeromonas;s__	taxonomic classification defined by topology and ANI	topological placement and ANI have congruent species assignments	"GCF_000820305.1, s__Aeromonas dhakensis, 95.0, 93.75, 0.872; GCF_000819745.1, s__Aeromonas bestiarum, 95.0, 90.2, 0.786; GCF_000820005.1, s__Aeromonas piscicola, 95.22, 89.7, 0.761; GCF_000820085.1, s__Aeromonas sanarellii, 95.0, 89.45, 0.675; GCF_000819785.1, s__Aeromonas caviae, 95.0, 89.24, 0.651; GCF_000820165.1, s__Aeromonas taiwanensis, 95.0, 88.98, 0.641; GCF_000819985.1, s__Aeromonas med…	98.73	11	N/A	N/A	Aeromonas hydrophila
48056_1#307	d__Bacteria;p__Pseudomonadota;c__Gammaproteobacteria;o__Enterobacterales;f__Aeromonadaceae;g__Aeromonas;s__Aeromonas caviae	GCF_000819785.1	95	d__Bacteria;p__Pseudomonadota;c__Gammaproteobacteria;o__Enterobacterales;f__Aeromonadaceae;g__Aeromonas;s__Aeromonas caviae	97.8	0.891	GCF_000819785.1	95	d__Bacteria;p__Pseudomonadota;c__Gammaproteobacteria;o__Enterobacterales;f__Aeromonadaceae;g__Aeromonas;s__Aeromonas caviae	97.8	0.891	d__Bacteria;p__Pseudomonadota;c__Gammaproteobacteria;o__Enterobacterales;f__Aeromonadaceae;g__Aeromonas;s__	taxonomic classification defined by topology and ANI	topological placement and ANI have congruent species assignments	"GCF_000820085.1, s__Aeromonas sanarellii, 95.0, 91.61, 0.804; GCF_000820165.1, s__Aeromonas taiwanensis, 95.0, 90.99, 0.782; GCF_023093515.1, s__Aeromonas sp023093515, 95.0, 90.55, 0.773; GCF_000819985.1, s__Aeromonas media, 95.0, 90.2, 0.721; GCF_037811135.1, s__Aeromonas rivipollensis, 95.0, 90.04, 0.761; GCF_000014805.1, s__Aeromonas hydrophila, 95.0, 89.44, 0.65; GCF_000820305.1, s__Aeromona…	98.69	11	N/A	N/A	Aeromonas caviae
48056_1#309	d__Bacteria;p__Pseudomonadota;c__Gammaproteobacteria;o__Enterobacterales;f__Aeromonadaceae;g__Aeromonas;s__Aeromonas dhakensis	GCF_000820305.1	95	d__Bacteria;p__Pseudomonadota;c__Gammaproteobacteria;o__Enterobacterales;f__Aeromonadaceae;g__Aeromonas;s__Aeromonas dhakensis	97.51	0.947	GCF_000820305.1	95	d__Bacteria;p__Pseudomonadota;c__Gammaproteobacteria;o__Enterobacterales;f__Aeromonadaceae;g__Aeromonas;s__Aeromonas dhakensis	97.51	0.947	d__Bacteria;p__Pseudomonadota;c__Gammaproteobacteria;o__Enterobacterales;f__Aeromonadaceae;g__Aeromonas;s__	taxonomic classification defined by topology and ANI	topological placement and ANI have congruent species assignments	"GCF_000014805.1, s__Aeromonas hydrophila, 95.0, 93.92, 0.864; GCF_000819745.1, s__Aeromonas bestiarum, 95.0, 90.04, 0.773; GCF_000820085.1, s__Aeromonas sanarellii, 95.0, 89.82, 0.693; GCF_000820165.1, s__Aeromonas taiwanensis, 95.0, 89.66, 0.678; GCF_000820005.1, s__Aeromonas piscicola, 95.22, 89.46, 0.736; GCF_000819785.1, s__Aeromonas caviae, 95.0, 89.41, 0.647; GCF_000819985.1, s__Aeromonas …	98.73	11	N/A	N/A	Aeromonas dhakensis
48056_1#311	d__Bacteria;p__Pseudomonadota;c__Gammaproteobacteria;o__Enterobacterales;f__Aeromonadaceae;g__Aeromonas;s__Aeromonas caviae	GCF_000819785.1	95	d__Bacteria;p__Pseudomonadota;c__Gammaproteobacteria;o__Enterobacterales;f__Aeromonadaceae;g__Aeromonas;s__Aeromonas caviae	98.03	0.915	GCF_000819785.1	95	d__Bacteria;p__Pseudomonadota;c__Gammaproteobacteria;o__Enterobacterales;f__Aeromonadaceae;g__Aeromonas;s__Aeromonas caviae	98.03	0.915	d__Bacteria;p__Pseudomonadota;c__Gammaproteobacteria;o__Enterobacterales;f__Aeromonadaceae;g__Aeromonas;s__	taxonomic classification defined by topology and ANI	topological placement and ANI have congruent species assignments	"GCF_000820085.1, s__Aeromonas sanarellii, 95.0, 91.62, 0.82; GCF_000820165.1, s__Aeromonas taiwanensis, 95.0, 91.29, 0.79; GCF_023093515.1, s__Aeromonas sp023093515, 95.0, 90.66, 0.786; GCF_000819985.1, s__Aeromonas media, 95.0, 90.33, 0.744; GCF_037811135.1, s__Aeromonas rivipollensis, 95.0, 90.15, 0.771; GCF_000820305.1, s__Aeromonas dhakensis, 95.0, 89.57, 0.658; GCF_000014805.1, s__Aeromonas…	98.69	11	N/A	N/A	Aeromonas caviae
48056_1#313	d__Bacteria;p__Pseudomonadota;c__Gammaproteobacteria;o__Enterobacterales;f__Aeromonadaceae;g__Aeromonas;s__Aeromonas caviae	GCF_000819785.1	95	d__Bacteria;p__Pseudomonadota;c__Gammaproteobacteria;o__Enterobacterales;f__Aeromonadaceae;g__Aeromonas;s__Aeromonas caviae	97.89	0.861	GCF_000819785.1	95	d__Bacteria;p__Pseudomonadota;c__Gammaproteobacteria;o__Enterobacterales;f__Aeromonadaceae;g__Aeromonas;s__Aeromonas caviae	97.89	0.861	d__Bacteria;p__Pseudomonadota;c__Gammaproteobacteria;o__Enterobacterales;f__Aeromonadaceae;g__Aeromonas;s__	taxonomic classification defined by topology and ANI	topological placement and ANI have congruent species assignments	"GCF_000820085.1, s__Aeromonas sanarellii, 95.0, 91.51, 0.809; GCF_000820165.1, s__Aeromonas taiwanensis, 95.0, 90.84, 0.772; GCF_023093515.1, s__Aeromonas sp023093515, 95.0, 90.67, 0.76; GCF_000819985.1, s__Aeromonas media, 95.0, 90.32, 0.717; GCF_037811135.1, s__Aeromonas rivipollensis, 95.0, 89.9, 0.734; GCF_000820305.1, s__Aeromonas dhakensis, 95.0, 89.34, 0.625; GCF_000014805.1, s__Aeromonas…	98.67	11	N/A	N/A	Aeromonas caviae
48056_1#315	d__Bacteria;p__Pseudomonadota;c__Gammaproteobacteria;o__Enterobacterales;f__Aeromonadaceae;g__Aeromonas;s__Aeromonas hydrophila	GCF_000014805.1	95	d__Bacteria;p__Pseudomonadota;c__Gammaproteobacteria;o__Enterobacterales;f__Aeromonadaceae;g__Aeromonas;s__Aeromonas hydrophila	96.33	0.92	GCF_000014805.1	95	d__Bacteria;p__Pseudomonadota;c__Gammaproteobacteria;o__Enterobacterales;f__Aeromonadaceae;g__Aeromonas;s__Aeromonas hydrophila	96.33	0.92	d__Bacteria;p__Pseudomonadota;c__Gammaproteobacteria;o__Enterobacterales;f__Aeromonadaceae;g__Aeromonas;s__	taxonomic classification defined by topology and ANI	topological placement and ANI have congruent species assignments	"GCF_000820305.1, s__Aeromonas dhakensis, 95.0, 93.93, 0.862; GCF_000819745.1, s__Aeromonas bestiarum, 95.0, 90.53, 0.796; GCF_000820005.1, s__Aeromonas piscicola, 95.22, 89.68, 0.775; GCF_000820085.1, s__Aeromonas sanarellii, 95.0, 89.47, 0.687; GCF_000819785.1, s__Aeromonas caviae, 95.0, 89.34, 0.652; GCF_000820165.1, s__Aeromonas taiwanensis, 95.0, 89.06, 0.646; GCF_000820025.1, s__Aeromonas p…	98.73	11	N/A	N/A	Aeromonas hydrophila
48056_1#317	d__Bacteria;p__Pseudomonadota;c__Gammaproteobacteria;o__Enterobacterales;f__Aeromonadaceae;g__Aeromonas;s__Aeromonas hydrophila	GCF_000014805.1	95	d__Bacteria;p__Pseudomonadota;c__Gammaproteobacteria;o__Enterobacterales;f__Aeromonadaceae;g__Aeromonas;s__Aeromonas hydrophila	96.33	0.92	GCF_000014805.1	95	d__Bacteria;p__Pseudomonadota;c__Gammaproteobacteria;o__Enterobacterales;f__Aeromonadaceae;g__Aeromonas;s__Aeromonas hydrophila	96.33	0.92	d__Bacteria;p__Pseudomonadota;c__Gammaproteobacteria;o__Enterobacterales;f__Aeromonadaceae;g__Aeromonas;s__	taxonomic classification defined by topology and ANI	topological placement and ANI have congruent species assignments	"GCF_000820305.1, s__Aeromonas dhakensis, 95.0, 93.93, 0.862; GCF_000819745.1, s__Aeromonas bestiarum, 95.0, 90.52, 0.796; GCF_000820005.1, s__Aeromonas piscicola, 95.22, 89.67, 0.775; GCF_000820085.1, s__Aeromonas sanarellii, 95.0, 89.47, 0.687; GCF_000819785.1, s__Aeromonas caviae, 95.0, 89.34, 0.652; GCF_000820165.1, s__Aeromonas taiwanensis, 95.0, 89.05, 0.645; GCF_000820025.1, s__Aeromonas p…	98.73	11	N/A	N/A	Aeromonas hydrophila
48056_1#339	d__Bacteria;p__Pseudomonadota;c__Gammaproteobacteria;o__Enterobacterales;f__Aeromonadaceae;g__Aeromonas;s__Aeromonas caviae	GCF_000819785.1	95	d__Bacteria;p__Pseudomonadota;c__Gammaproteobacteria;o__Enterobacterales;f__Aeromonadaceae;g__Aeromonas;s__Aeromonas caviae	97.65	0.86	GCF_000819785.1	95	d__Bacteria;p__Pseudomonadota;c__Gammaproteobacteria;o__Enterobacterales;f__Aeromonadaceae;g__Aeromonas;s__Aeromonas caviae	97.65	0.86	d__Bacteria;p__Pseudomonadota;c__Gammaproteobacteria;o__Enterobacterales;f__Aeromonadaceae;g__Aeromonas;s__	taxonomic classification defined by topology and ANI	topological placement and ANI have congruent species assignments	"GCF_000820085.1, s__Aeromonas sanarellii, 95.0, 91.48, 0.797; GCF_000820165.1, s__Aeromonas taiwanensis, 95.0, 90.88, 0.767; GCF_023093515.1, s__Aeromonas sp023093515, 95.0, 90.55, 0.714; GCF_000819985.1, s__Aeromonas media, 95.0, 90.34, 0.732; GCF_037811135.1, s__Aeromonas rivipollensis, 95.0, 90.02, 0.725; GCF_000820305.1, s__Aeromonas dhakensis, 95.0, 89.39, 0.601; GCF_000014805.1, s__Aeromon…	98.69	11	N/A	N/A	Aeromonas caviae
48056_1#343	d__Bacteria;p__Pseudomonadota;c__Gammaproteobacteria;o__Enterobacterales;f__Aeromonadaceae;g__Aeromonas;s__Aeromonas veronii	GCF_000820225.1	95	d__Bacteria;p__Pseudomonadota;c__Gammaproteobacteria;o__Enterobacterales;f__Aeromonadaceae;g__Aeromonas;s__Aeromonas veronii	96.75	0.902	GCF_000820225.1	95	d__Bacteria;p__Pseudomonadota;c__Gammaproteobacteria;o__Enterobacterales;f__Aeromonadaceae;g__Aeromonas;s__Aeromonas veronii	96.75	0.902	d__Bacteria;p__Pseudomonadota;c__Gammaproteobacteria;o__Enterobacterales;f__Aeromonadaceae;g__Aeromonas;s__	taxonomic classification defined by topology and ANI	topological placement and ANI have congruent species assignments	"GCF_019048265.1, s__Aeromonas veronii_A, 95.0, 94.7, 0.84; GCF_000819685.1, s__Aeromonas allosaccharophila, 95.0, 94.12, 0.83; GCA_945957575.1, s__Aeromonas sp945957575, 95.0, 93.84, 0.811; GCF_000819725.1, s__Aeromonas australiensis, 95.0, 93.41, 0.824; GCA_041319085.1, s__Aeromonas veronii_F, 95.0, 93.21, 0.746; GCF_000764645.1, s__Aeromonas finlandensis, 95.0, 93.09, 0.804; GCF_000819885.1, s…	97.9	11	N/A	N/A	Aeromonas veronii
48056_1#345	d__Bacteria;p__Pseudomonadota;c__Gammaproteobacteria;o__Enterobacterales;f__Aeromonadaceae;g__Aeromonas;s__Aeromonas veronii	GCF_000820225.1	95	d__Bacteria;p__Pseudomonadota;c__Gammaproteobacteria;o__Enterobacterales;f__Aeromonadaceae;g__Aeromonas;s__Aeromonas veronii	96.33	0.885	GCF_000820225.1	95	d__Bacteria;p__Pseudomonadota;c__Gammaproteobacteria;o__Enterobacterales;f__Aeromonadaceae;g__Aeromonas;s__Aeromonas veronii	96.33	0.885	d__Bacteria;p__Pseudomonadota;c__Gammaproteobacteria;o__Enterobacterales;f__Aeromonadaceae;g__Aeromonas;s__	taxonomic classification defined by topology and ANI	topological placement and ANI have congruent species assignments	"GCF_019048265.1, s__Aeromonas veronii_A, 95.0, 94.41, 0.802; GCF_000819685.1, s__Aeromonas allosaccharophila, 95.0, 93.98, 0.775; GCA_945957575.1, s__Aeromonas sp945957575, 95.0, 93.87, 0.821; GCF_000819725.1, s__Aeromonas australiensis, 95.0, 93.55, 0.818; GCF_000764645.1, s__Aeromonas finlandensis, 95.0, 93.21, 0.777; GCA_041319085.1, s__Aeromonas veronii_F, 95.0, 93.21, 0.745; GCF_000819885.1…	98.73	11	N/A	N/A	Aeromonas veronii
48056_1#347	d__Bacteria;p__Pseudomonadota;c__Gammaproteobacteria;o__Enterobacterales;f__Aeromonadaceae;g__Aeromonas;s__Aeromonas caviae	GCF_000819785.1	95	d__Bacteria;p__Pseudomonadota;c__Gammaproteobacteria;o__Enterobacterales;f__Aeromonadaceae;g__Aeromonas;s__Aeromonas caviae	97.76	0.89	GCF_000819785.1	95	d__Bacteria;p__Pseudomonadota;c__Gammaproteobacteria;o__Enterobacterales;f__Aeromonadaceae;g__Aeromonas;s__Aeromonas caviae	97.76	0.89	d__Bacteria;p__Pseudomonadota;c__Gammaproteobacteria;o__Enterobacterales;f__Aeromonadaceae;g__Aeromonas;s__	taxonomic classification defined by topology and ANI	topological placement and ANI have congruent species assignments	"GCF_000820085.1, s__Aeromonas sanarellii, 95.0, 91.73, 0.821; GCF_000820165.1, s__Aeromonas taiwanensis, 95.0, 91.01, 0.785; GCF_023093515.1, s__Aeromonas sp023093515, 95.0, 90.6, 0.778; GCF_037811135.1, s__Aeromonas rivipollensis, 95.0, 90.19, 0.765; GCF_000819985.1, s__Aeromonas media, 95.0, 90.12, 0.73; GCF_000014805.1, s__Aeromonas hydrophila, 95.0, 89.38, 0.649; GCF_000820305.1, s__Aeromona…	98.69	11	N/A	N/A	Aeromonas caviae
48056_1#373	d__Bacteria;p__Pseudomonadota;c__Gammaproteobacteria;o__Enterobacterales;f__Aeromonadaceae;g__Aeromonas;s__Aeromonas veronii	GCF_000820225.1	95	d__Bacteria;p__Pseudomonadota;c__Gammaproteobacteria;o__Enterobacterales;f__Aeromonadaceae;g__Aeromonas;s__Aeromonas veronii	96.34	0.888	GCF_000820225.1	95	d__Bacteria;p__Pseudomonadota;c__Gammaproteobacteria;o__Enterobacterales;f__Aeromonadaceae;g__Aeromonas;s__Aeromonas veronii	96.34	0.888	d__Bacteria;p__Pseudomonadota;c__Gammaproteobacteria;o__Enterobacterales;f__Aeromonadaceae;g__Aeromonas;s__	taxonomic classification defined by topology and ANI	topological placement and ANI have congruent species assignments	"GCF_019048265.1, s__Aeromonas veronii_A, 95.0, 94.73, 0.826; GCF_000819685.1, s__Aeromonas allosaccharophila, 95.0, 93.98, 0.795; GCA_945957575.1, s__Aeromonas sp945957575, 95.0, 93.84, 0.825; GCF_000819725.1, s__Aeromonas australiensis, 95.0, 93.41, 0.827; GCA_041319085.1, s__Aeromonas veronii_F, 95.0, 93.21, 0.739; GCF_000764645.1, s__Aeromonas finlandensis, 95.0, 93.2, 0.798; GCF_000819885.1,…	98.73	11	N/A	N/A	Aeromonas veronii
48056_1#375	d__Bacteria;p__Pseudomonadota;c__Gammaproteobacteria;o__Enterobacterales;f__Aeromonadaceae;g__Aeromonas;s__Aeromonas caviae	GCF_000819785.1	95	d__Bacteria;p__Pseudomonadota;c__Gammaproteobacteria;o__Enterobacterales;f__Aeromonadaceae;g__Aeromonas;s__Aeromonas caviae	97.43	0.915	GCF_000819785.1	95	d__Bacteria;p__Pseudomonadota;c__Gammaproteobacteria;o__Enterobacterales;f__Aeromonadaceae;g__Aeromonas;s__Aeromonas caviae	97.43	0.915	d__Bacteria;p__Pseudomonadota;c__Gammaproteobacteria;o__Enterobacterales;f__Aeromonadaceae;g__Aeromonas;s__	taxonomic classification defined by topology and ANI	topological placement and ANI have congruent species assignments	"GCF_000820085.1, s__Aeromonas sanarellii, 95.0, 91.1, 0.812; GCF_000820165.1, s__Aeromonas taiwanensis, 95.0, 90.51, 0.791; GCF_023093515.1, s__Aeromonas sp023093515, 95.0, 90.14, 0.748; GCF_000820305.1, s__Aeromonas dhakensis, 95.0, 89.49, 0.621; GCF_037811135.1, s__Aeromonas rivipollensis, 95.0, 89.48, 0.766; GCF_000014805.1, s__Aeromonas hydrophila, 95.0, 89.38, 0.624; GCF_000819985.1, s__Aer…	97.86	11	N/A	N/A	Aeromonas caviae
48056_1#379	d__Bacteria;p__Pseudomonadota;c__Gammaproteobacteria;o__Enterobacterales;f__Aeromonadaceae;g__Aeromonas;s__Aeromonas veronii	GCF_000820225.1	95	d__Bacteria;p__Pseudomonadota;c__Gammaproteobacteria;o__Enterobacterales;f__Aeromonadaceae;g__Aeromonas;s__Aeromonas veronii	96.31	0.878	GCF_000820225.1	95	d__Bacteria;p__Pseudomonadota;c__Gammaproteobacteria;o__Enterobacterales;f__Aeromonadaceae;g__Aeromonas;s__Aeromonas veronii	96.31	0.878	d__Bacteria;p__Pseudomonadota;c__Gammaproteobacteria;o__Enterobacterales;f__Aeromonadaceae;g__Aeromonas;s__	taxonomic classification defined by topology and ANI	topological placement and ANI have congruent species assignments	"GCF_019048265.1, s__Aeromonas veronii_A, 95.0, 94.79, 0.843; GCF_000819685.1, s__Aeromonas allosaccharophila, 95.0, 93.93, 0.816; GCA_945957575.1, s__Aeromonas sp945957575, 95.0, 93.89, 0.822; GCF_000819725.1, s__Aeromonas australiensis, 95.0, 93.38, 0.825; GCA_041319085.1, s__Aeromonas veronii_F, 95.0, 93.19, 0.745; GCF_000764645.1, s__Aeromonas finlandensis, 95.0, 93.14, 0.816; GCF_000819885.1…	97.06	11	N/A	N/A	Aeromonas veronii
48480_2#141	d__Bacteria;p__Pseudomonadota;c__Gammaproteobacteria;o__Enterobacterales;f__Aeromonadaceae;g__Aeromonas;s__Aeromonas enteropelogenes	GCF_000819845.1	95	d__Bacteria;p__Pseudomonadota;c__Gammaproteobacteria;o__Enterobacterales;f__Aeromonadaceae;g__Aeromonas;s__Aeromonas enteropelogenes	97.23	0.91	GCF_000819845.1	95	d__Bacteria;p__Pseudomonadota;c__Gammaproteobacteria;o__Enterobacterales;f__Aeromonadaceae;g__Aeromonas;s__Aeromonas enteropelogenes	97.23	0.91	d__Bacteria;p__Pseudomonadota;c__Gammaproteobacteria;o__Enterobacterales;f__Aeromonadaceae;g__Aeromonas;s__	taxonomic classification defined by topology and ANI	topological placement and ANI have congruent species assignments	"GCF_000820305.1, s__Aeromonas dhakensis, 95.0, 88.69, 0.61; GCF_000014805.1, s__Aeromonas hydrophila, 95.0, 88.21, 0.588; GCF_000820225.1, s__Aeromonas veronii, 95.0, 87.93, 0.623; GCF_019048265.1, s__Aeromonas veronii_A, 95.0, 87.8, 0.626; GCA_945957575.1, s__Aeromonas sp945957575, 95.0, 87.8, 0.616; GCF_000819685.1, s__Aeromonas allosaccharophila, 95.0, 87.76, 0.611; GCF_000764665.1, s__Aeromo…	91.24	11	N/A	N/A	Aeromonas enteropelogenes
48480_2#159	d__Bacteria;p__Pseudomonadota;c__Gammaproteobacteria;o__Enterobacterales;f__Aeromonadaceae;g__Aeromonas;s__Aeromonas enteropelogenes	GCF_000819845.1	95	d__Bacteria;p__Pseudomonadota;c__Gammaproteobacteria;o__Enterobacterales;f__Aeromonadaceae;g__Aeromonas;s__Aeromonas enteropelogenes	97.49	0.918	GCF_000819845.1	95	d__Bacteria;p__Pseudomonadota;c__Gammaproteobacteria;o__Enterobacterales;f__Aeromonadaceae;g__Aeromonas;s__Aeromonas enteropelogenes	97.49	0.918	d__Bacteria;p__Pseudomonadota;c__Gammaproteobacteria;o__Enterobacterales;f__Aeromonadaceae;g__Aeromonas;s__	taxonomic classification defined by topology and ANI	topological placement and ANI have congruent species assignments	"GCF_000820305.1, s__Aeromonas dhakensis, 95.0, 88.26, 0.622; GCF_000819885.1, s__Aeromonas fluvialis, 95.0, 88.18, 0.628; GCF_000014805.1, s__Aeromonas hydrophila, 95.0, 88.18, 0.6; GCF_000819685.1, s__Aeromonas allosaccharophila, 95.0, 87.89, 0.631; GCA_945957575.1, s__Aeromonas sp945957575, 95.0, 87.81, 0.616; GCF_037890695.1, s__Aeromonas jandaei, 95.69, 87.73, 0.63; GCF_000820225.1, s__Aerom…	98.71	11	N/A	N/A	Aeromonas enteropelogenes
48480_2#19	d__Bacteria;p__Pseudomonadota;c__Gammaproteobacteria;o__Enterobacterales;f__Aeromonadaceae;g__Aeromonas;s__Aeromonas enteropelogenes	GCF_000819845.1	95	d__Bacteria;p__Pseudomonadota;c__Gammaproteobacteria;o__Enterobacterales;f__Aeromonadaceae;g__Aeromonas;s__Aeromonas enteropelogenes	97.38	0.904	GCF_000819845.1	95	d__Bacteria;p__Pseudomonadota;c__Gammaproteobacteria;o__Enterobacterales;f__Aeromonadaceae;g__Aeromonas;s__Aeromonas enteropelogenes	97.38	0.904	d__Bacteria;p__Pseudomonadota;c__Gammaproteobacteria;o__Enterobacterales;f__Aeromonadaceae;g__Aeromonas;s__	taxonomic classification defined by topology and ANI	topological placement and ANI have congruent species assignments	"GCF_000820305.1, s__Aeromonas dhakensis, 95.0, 88.36, 0.604; GCF_000819885.1, s__Aeromonas fluvialis, 95.0, 88.2, 0.624; GCF_000014805.1, s__Aeromonas hydrophila, 95.0, 87.92, 0.585; GCF_000819685.1, s__Aeromonas allosaccharophila, 95.0, 87.91, 0.611; GCF_000820225.1, s__Aeromonas veronii, 95.0, 87.87, 0.621; GCA_945957575.1, s__Aeromonas sp945957575, 95.0, 87.86, 0.615; GCF_000764665.1, s__Aero…	98.73	11	N/A	N/A	Aeromonas enteropelogenes
48480_2#198	d__Bacteria;p__Pseudomonadota;c__Gammaproteobacteria;o__Enterobacterales;f__Aeromonadaceae;g__Aeromonas;s__Aeromonas enteropelogenes	GCF_000819845.1	95	d__Bacteria;p__Pseudomonadota;c__Gammaproteobacteria;o__Enterobacterales;f__Aeromonadaceae;g__Aeromonas;s__Aeromonas enteropelogenes	97.39	0.943	GCF_000819845.1	95	d__Bacteria;p__Pseudomonadota;c__Gammaproteobacteria;o__Enterobacterales;f__Aeromonadaceae;g__Aeromonas;s__Aeromonas enteropelogenes	97.39	0.943	d__Bacteria;p__Pseudomonadota;c__Gammaproteobacteria;o__Enterobacterales;f__Aeromonadaceae;g__Aeromonas;s__	taxonomic classification defined by topology and ANI	topological placement and ANI have congruent species assignments	"GCF_000820305.1, s__Aeromonas dhakensis, 95.0, 88.42, 0.627; GCF_000819885.1, s__Aeromonas fluvialis, 95.0, 88.28, 0.626; GCF_000014805.1, s__Aeromonas hydrophila, 95.0, 88.23, 0.611; GCF_000819685.1, s__Aeromonas allosaccharophila, 95.0, 87.89, 0.634; GCF_037890695.1, s__Aeromonas jandaei, 95.69, 87.83, 0.624; GCA_945957575.1, s__Aeromonas sp945957575, 95.0, 87.78, 0.613; GCF_000764665.1, s__Ae…	98.69	11	N/A	N/A	Aeromonas enteropelogenes
48480_2#249	d__Bacteria;p__Pseudomonadota;c__Gammaproteobacteria;o__Enterobacterales;f__Aeromonadaceae;g__Aeromonas;s__Aeromonas enteropelogenes	GCF_000819845.1	95	d__Bacteria;p__Pseudomonadota;c__Gammaproteobacteria;o__Enterobacterales;f__Aeromonadaceae;g__Aeromonas;s__Aeromonas enteropelogenes	97.55	0.919	GCF_000819845.1	95	d__Bacteria;p__Pseudomonadota;c__Gammaproteobacteria;o__Enterobacterales;f__Aeromonadaceae;g__Aeromonas;s__Aeromonas enteropelogenes	97.55	0.919	d__Bacteria;p__Pseudomonadota;c__Gammaproteobacteria;o__Enterobacterales;f__Aeromonadaceae;g__Aeromonas;s__	taxonomic classification defined by topology and ANI	topological placement and ANI have congruent species assignments	"GCF_000819885.1, s__Aeromonas fluvialis, 95.0, 88.29, 0.632; GCF_000820305.1, s__Aeromonas dhakensis, 95.0, 88.2, 0.624; GCF_000014805.1, s__Aeromonas hydrophila, 95.0, 88.11, 0.596; GCF_000819685.1, s__Aeromonas allosaccharophila, 95.0, 87.87, 0.614; GCF_000820225.1, s__Aeromonas veronii, 95.0, 87.86, 0.632; GCF_037890695.1, s__Aeromonas jandaei, 95.69, 87.78, 0.624; GCA_945957575.1, s__Aeromon…	98.73	11	N/A	N/A	Aeromonas enteropelogenes
48480_2#252	d__Bacteria;p__Pseudomonadota;c__Gammaproteobacteria;o__Enterobacterales;f__Aeromonadaceae;g__Aeromonas;s__Aeromonas enteropelogenes	GCF_000819845.1	95	d__Bacteria;p__Pseudomonadota;c__Gammaproteobacteria;o__Enterobacterales;f__Aeromonadaceae;g__Aeromonas;s__Aeromonas enteropelogenes	97.35	0.914	GCF_000819845.1	95	d__Bacteria;p__Pseudomonadota;c__Gammaproteobacteria;o__Enterobacterales;f__Aeromonadaceae;g__Aeromonas;s__Aeromonas enteropelogenes	97.35	0.914	d__Bacteria;p__Pseudomonadota;c__Gammaproteobacteria;o__Enterobacterales;f__Aeromonadaceae;g__Aeromonas;s__	taxonomic classification defined by topology and ANI	topological placement and ANI have congruent species assignments	"GCF_000820305.1, s__Aeromonas dhakensis, 95.0, 88.34, 0.619; GCF_000819885.1, s__Aeromonas fluvialis, 95.0, 88.31, 0.632; GCF_000014805.1, s__Aeromonas hydrophila, 95.0, 88.18, 0.607; GCA_945957575.1, s__Aeromonas sp945957575, 95.0, 87.87, 0.614; GCF_000819685.1, s__Aeromonas allosaccharophila, 95.0, 87.84, 0.624; GCF_000820225.1, s__Aeromonas veronii, 95.0, 87.82, 0.629; GCF_000764665.1, s__Aer…	98.69	11	N/A	N/A	Aeromonas enteropelogenes
48480_2#268	d__Bacteria;p__Pseudomonadota;c__Gammaproteobacteria;o__Enterobacterales;f__Aeromonadaceae;g__Aeromonas;s__Aeromonas enteropelogenes	GCF_000819845.1	95	d__Bacteria;p__Pseudomonadota;c__Gammaproteobacteria;o__Enterobacterales;f__Aeromonadaceae;g__Aeromonas;s__Aeromonas enteropelogenes	97.51	0.918	GCF_000819845.1	95	d__Bacteria;p__Pseudomonadota;c__Gammaproteobacteria;o__Enterobacterales;f__Aeromonadaceae;g__Aeromonas;s__Aeromonas enteropelogenes	97.51	0.918	d__Bacteria;p__Pseudomonadota;c__Gammaproteobacteria;o__Enterobacterales;f__Aeromonadaceae;g__Aeromonas;s__	taxonomic classification defined by topology and ANI	topological placement and ANI have congruent species assignments	"GCF_000820305.1, s__Aeromonas dhakensis, 95.0, 88.26, 0.622; GCF_000819885.1, s__Aeromonas fluvialis, 95.0, 88.18, 0.628; GCF_000014805.1, s__Aeromonas hydrophila, 95.0, 88.17, 0.6; GCF_000819685.1, s__Aeromonas allosaccharophila, 95.0, 87.89, 0.632; GCA_945957575.1, s__Aeromonas sp945957575, 95.0, 87.81, 0.616; GCF_037890695.1, s__Aeromonas jandaei, 95.69, 87.72, 0.631; GCF_000820225.1, s__Aero…	98.71	11	N/A	N/A	Aeromonas enteropelogenes
48480_2#40	d__Bacteria;p__Pseudomonadota;c__Gammaproteobacteria;o__Enterobacterales;f__Aeromonadaceae;g__Aeromonas;s__Aeromonas enteropelogenes	GCF_000819845.1	95	d__Bacteria;p__Pseudomonadota;c__Gammaproteobacteria;o__Enterobacterales;f__Aeromonadaceae;g__Aeromonas;s__Aeromonas enteropelogenes	97.35	0.907	GCF_000819845.1	95	d__Bacteria;p__Pseudomonadota;c__Gammaproteobacteria;o__Enterobacterales;f__Aeromonadaceae;g__Aeromonas;s__Aeromonas enteropelogenes	97.35	0.907	d__Bacteria;p__Pseudomonadota;c__Gammaproteobacteria;o__Enterobacterales;f__Aeromonadaceae;g__Aeromonas;s__	taxonomic classification defined by topology and ANI	topological placement and ANI have congruent species assignments	"GCF_000819885.1, s__Aeromonas fluvialis, 95.0, 88.3, 0.635; GCF_000820305.1, s__Aeromonas dhakensis, 95.0, 88.29, 0.578; GCA_945957575.1, s__Aeromonas sp945957575, 95.0, 87.87, 0.613; GCF_000819685.1, s__Aeromonas allosaccharophila, 95.0, 87.82, 0.594; GCF_000820225.1, s__Aeromonas veronii, 95.0, 87.79, 0.619; GCF_000014805.1, s__Aeromonas hydrophila, 95.0, 87.71, 0.56; GCF_000764665.1, s__Aerom…	98.71	11	N/A	N/A	Aeromonas enteropelogenes
48480_2#64	d__Bacteria;p__Pseudomonadota;c__Gammaproteobacteria;o__Enterobacterales;f__Aeromonadaceae;g__Aeromonas;s__Aeromonas enteropelogenes	GCF_000819845.1	95	d__Bacteria;p__Pseudomonadota;c__Gammaproteobacteria;o__Enterobacterales;f__Aeromonadaceae;g__Aeromonas;s__Aeromonas enteropelogenes	97.37	0.925	GCF_000819845.1	95	d__Bacteria;p__Pseudomonadota;c__Gammaproteobacteria;o__Enterobacterales;f__Aeromonadaceae;g__Aeromonas;s__Aeromonas enteropelogenes	97.37	0.925	d__Bacteria;p__Pseudomonadota;c__Gammaproteobacteria;o__Enterobacterales;f__Aeromonadaceae;g__Aeromonas;s__	taxonomic classification defined by topology and ANI	topological placement and ANI have congruent species assignments	"GCF_000819885.1, s__Aeromonas fluvialis, 95.0, 88.22, 0.63; GCF_000820305.1, s__Aeromonas dhakensis, 95.0, 88.19, 0.611; GCF_000014805.1, s__Aeromonas hydrophila, 95.0, 88.13, 0.592; GCF_000819685.1, s__Aeromonas allosaccharophila, 95.0, 87.85, 0.622; GCF_000820225.1, s__Aeromonas veronii, 95.0, 87.76, 0.632; GCA_945957575.1, s__Aeromonas sp945957575, 95.0, 87.74, 0.611; GCF_000764665.1, s__Aero…	98.71	11	N/A	N/A	Aeromonas enteropelogenes
48480_2#80	d__Bacteria;p__Pseudomonadota;c__Gammaproteobacteria;o__Enterobacterales;f__Aeromonadaceae;g__Aeromonas;s__Aeromonas enteropelogenes	GCF_000819845.1	95	d__Bacteria;p__Pseudomonadota;c__Gammaproteobacteria;o__Enterobacterales;f__Aeromonadaceae;g__Aeromonas;s__Aeromonas enteropelogenes	97.48	0.932	GCF_000819845.1	95	d__Bacteria;p__Pseudomonadota;c__Gammaproteobacteria;o__Enterobacterales;f__Aeromonadaceae;g__Aeromonas;s__Aeromonas enteropelogenes	97.48	0.932	d__Bacteria;p__Pseudomonadota;c__Gammaproteobacteria;o__Enterobacterales;f__Aeromonadaceae;g__Aeromonas;s__	taxonomic classification defined by topology and ANI	topological placement and ANI have congruent species assignments	"GCF_000820305.1, s__Aeromonas dhakensis, 95.0, 88.36, 0.633; GCF_000014805.1, s__Aeromonas hydrophila, 95.0, 88.29, 0.614; GCF_000819885.1, s__Aeromonas fluvialis, 95.0, 88.24, 0.633; GCF_000819685.1, s__Aeromonas allosaccharophila, 95.0, 87.9, 0.641; GCA_945957575.1, s__Aeromonas sp945957575, 95.0, 87.87, 0.613; GCF_037890695.1, s__Aeromonas jandaei, 95.69, 87.86, 0.634; GCF_000764665.1, s__Aer…	98.71	11	N/A	N/A	Aeromonas enteropelogenes
48538_1#105	d__Bacteria;p__Pseudomonadota;c__Gammaproteobacteria;o__Enterobacterales;f__Aeromonadaceae;g__Aeromonas;s__Aeromonas veronii_A	GCF_019048265.1	95	d__Bacteria;p__Pseudomonadota;c__Gammaproteobacteria;o__Enterobacterales;f__Aeromonadaceae;g__Aeromonas;s__Aeromonas veronii_A	95.48	0.896	GCF_019048265.1	95	d__Bacteria;p__Pseudomonadota;c__Gammaproteobacteria;o__Enterobacterales;f__Aeromonadaceae;g__Aeromonas;s__Aeromonas veronii_A	95.48	0.896	d__Bacteria;p__Pseudomonadota;c__Gammaproteobacteria;o__Enterobacterales;f__Aeromonadaceae;g__Aeromonas;s__	taxonomic classification defined by topology and ANI	topological placement and ANI have congruent species assignments	"GCF_000820225.1, s__Aeromonas veronii, 95.0, 95.22, 0.851; GCF_000819685.1, s__Aeromonas allosaccharophila, 95.0, 93.57, 0.8; GCA_945957575.1, s__Aeromonas sp945957575, 95.0, 93.31, 0.817; GCF_000819725.1, s__Aeromonas australiensis, 95.0, 93.19, 0.811; GCF_000764645.1, s__Aeromonas finlandensis, 95.0, 92.74, 0.782; GCF_000819885.1, s__Aeromonas fluvialis, 95.0, 92.72, 0.797; GCA_041319085.1, s_…	98.73	11	N/A	N/A	Aeromonas veronii_A
48538_1#106	d__Bacteria;p__Pseudomonadota;c__Gammaproteobacteria;o__Enterobacterales;f__Aeromonadaceae;g__Aeromonas;s__Aeromonas enteropelogenes	GCF_000819845.1	95	d__Bacteria;p__Pseudomonadota;c__Gammaproteobacteria;o__Enterobacterales;f__Aeromonadaceae;g__Aeromonas;s__Aeromonas enteropelogenes	97.5	0.928	GCF_000819845.1	95	d__Bacteria;p__Pseudomonadota;c__Gammaproteobacteria;o__Enterobacterales;f__Aeromonadaceae;g__Aeromonas;s__Aeromonas enteropelogenes	97.5	0.928	d__Bacteria;p__Pseudomonadota;c__Gammaproteobacteria;o__Enterobacterales;f__Aeromonadaceae;g__Aeromonas;s__	taxonomic classification defined by topology and ANI	topological placement and ANI have congruent species assignments	"GCF_000819885.1, s__Aeromonas fluvialis, 95.0, 88.27, 0.63; GCF_000820305.1, s__Aeromonas dhakensis, 95.0, 88.25, 0.621; GCF_000014805.1, s__Aeromonas hydrophila, 95.0, 88.02, 0.611; GCF_000820225.1, s__Aeromonas veronii, 95.0, 87.87, 0.629; GCF_000819685.1, s__Aeromonas allosaccharophila, 95.0, 87.85, 0.632; GCA_945957575.1, s__Aeromonas sp945957575, 95.0, 87.82, 0.609; GCF_037890695.1, s__Aero…	98.71	11	N/A	N/A	Aeromonas enteropelogenes
48538_1#109	d__Bacteria;p__Pseudomonadota;c__Gammaproteobacteria;o__Enterobacterales;f__Aeromonadaceae;g__Aeromonas;s__Aeromonas enteropelogenes	GCF_000819845.1	95	d__Bacteria;p__Pseudomonadota;c__Gammaproteobacteria;o__Enterobacterales;f__Aeromonadaceae;g__Aeromonas;s__Aeromonas enteropelogenes	97.35	0.914	GCF_000819845.1	95	d__Bacteria;p__Pseudomonadota;c__Gammaproteobacteria;o__Enterobacterales;f__Aeromonadaceae;g__Aeromonas;s__Aeromonas enteropelogenes	97.35	0.914	d__Bacteria;p__Pseudomonadota;c__Gammaproteobacteria;o__Enterobacterales;f__Aeromonadaceae;g__Aeromonas;s__	taxonomic classification defined by topology and ANI	topological placement and ANI have congruent species assignments	"GCF_000820305.1, s__Aeromonas dhakensis, 95.0, 88.34, 0.618; GCF_000819885.1, s__Aeromonas fluvialis, 95.0, 88.31, 0.632; GCF_000014805.1, s__Aeromonas hydrophila, 95.0, 88.28, 0.606; GCA_945957575.1, s__Aeromonas sp945957575, 95.0, 87.87, 0.614; GCF_000819685.1, s__Aeromonas allosaccharophila, 95.0, 87.84, 0.624; GCF_037890695.1, s__Aeromonas jandaei, 95.69, 87.81, 0.629; GCF_000820225.1, s__Ae…	98.69	11	N/A	N/A	Aeromonas enteropelogenes
48538_1#111	d__Bacteria;p__Pseudomonadota;c__Gammaproteobacteria;o__Enterobacterales;f__Aeromonadaceae;g__Aeromonas;s__Aeromonas enteropelogenes	GCF_000819845.1	95	d__Bacteria;p__Pseudomonadota;c__Gammaproteobacteria;o__Enterobacterales;f__Aeromonadaceae;g__Aeromonas;s__Aeromonas enteropelogenes	97.35	0.914	GCF_000819845.1	95	d__Bacteria;p__Pseudomonadota;c__Gammaproteobacteria;o__Enterobacterales;f__Aeromonadaceae;g__Aeromonas;s__Aeromonas enteropelogenes	97.35	0.914	d__Bacteria;p__Pseudomonadota;c__Gammaproteobacteria;o__Enterobacterales;f__Aeromonadaceae;g__Aeromonas;s__	taxonomic classification defined by topology and ANI	topological placement and ANI have congruent species assignments	"GCF_000820305.1, s__Aeromonas dhakensis, 95.0, 88.34, 0.619; GCF_000819885.1, s__Aeromonas fluvialis, 95.0, 88.3, 0.632; GCF_000014805.1, s__Aeromonas hydrophila, 95.0, 88.26, 0.607; GCA_945957575.1, s__Aeromonas sp945957575, 95.0, 87.87, 0.614; GCF_000819685.1, s__Aeromonas allosaccharophila, 95.0, 87.84, 0.624; GCF_000820225.1, s__Aeromonas veronii, 95.0, 87.81, 0.629; GCF_000764665.1, s__Aero…	98.69	11	N/A	N/A	Aeromonas enteropelogenes
48538_1#130	d__Bacteria;p__Pseudomonadota;c__Gammaproteobacteria;o__Enterobacterales;f__Aeromonadaceae;g__Aeromonas;s__Aeromonas enteropelogenes	GCF_000819845.1	95	d__Bacteria;p__Pseudomonadota;c__Gammaproteobacteria;o__Enterobacterales;f__Aeromonadaceae;g__Aeromonas;s__Aeromonas enteropelogenes	97.49	0.923	GCF_000819845.1	95	d__Bacteria;p__Pseudomonadota;c__Gammaproteobacteria;o__Enterobacterales;f__Aeromonadaceae;g__Aeromonas;s__Aeromonas enteropelogenes	97.49	0.923	d__Bacteria;p__Pseudomonadota;c__Gammaproteobacteria;o__Enterobacterales;f__Aeromonadaceae;g__Aeromonas;s__	taxonomic classification defined by topology and ANI	topological placement and ANI have congruent species assignments	"GCF_000819885.1, s__Aeromonas fluvialis, 95.0, 88.19, 0.63; GCF_000820305.1, s__Aeromonas dhakensis, 95.0, 88.18, 0.614; GCF_000014805.1, s__Aeromonas hydrophila, 95.0, 88.15, 0.599; GCF_037890695.1, s__Aeromonas jandaei, 95.69, 87.86, 0.626; GCF_000819685.1, s__Aeromonas allosaccharophila, 95.0, 87.76, 0.613; GCA_945957575.1, s__Aeromonas sp945957575, 95.0, 87.75, 0.61; GCF_000764665.1, s__Aero…	98.71	11	N/A	N/A	Aeromonas enteropelogenes
48538_1#311	d__Bacteria;p__Pseudomonadota;c__Gammaproteobacteria;o__Enterobacterales;f__Aeromonadaceae;g__Aeromonas;s__Aeromonas enteropelogenes	GCF_000819845.1	95	d__Bacteria;p__Pseudomonadota;c__Gammaproteobacteria;o__Enterobacterales;f__Aeromonadaceae;g__Aeromonas;s__Aeromonas enteropelogenes	97.5	0.92	GCF_000819845.1	95	d__Bacteria;p__Pseudomonadota;c__Gammaproteobacteria;o__Enterobacterales;f__Aeromonadaceae;g__Aeromonas;s__Aeromonas enteropelogenes	97.5	0.92	d__Bacteria;p__Pseudomonadota;c__Gammaproteobacteria;o__Enterobacterales;f__Aeromonadaceae;g__Aeromonas;s__	taxonomic classification defined by topology and ANI	topological placement and ANI have congruent species assignments	"GCF_000819885.1, s__Aeromonas fluvialis, 95.0, 88.32, 0.64; GCF_000820305.1, s__Aeromonas dhakensis, 95.0, 88.32, 0.617; GCF_000014805.1, s__Aeromonas hydrophila, 95.0, 88.25, 0.585; GCF_000819685.1, s__Aeromonas allosaccharophila, 95.0, 88.08, 0.621; GCA_945957575.1, s__Aeromonas sp945957575, 95.0, 87.87, 0.613; GCF_037890695.1, s__Aeromonas jandaei, 95.69, 87.78, 0.625; GCF_000820225.1, s__Aer…	98.69	11	N/A	N/A	Aeromonas enteropelogenes
48606_1#180	d__Bacteria;p__Pseudomonadota;c__Gammaproteobacteria;o__Enterobacterales;f__Aeromonadaceae;g__Aeromonas;s__Aeromonas enteropelogenes	GCF_000819845.1	95	d__Bacteria;p__Pseudomonadota;c__Gammaproteobacteria;o__Enterobacterales;f__Aeromonadaceae;g__Aeromonas;s__Aeromonas enteropelogenes	97.36	0.919	GCF_000819845.1	95	d__Bacteria;p__Pseudomonadota;c__Gammaproteobacteria;o__Enterobacterales;f__Aeromonadaceae;g__Aeromonas;s__Aeromonas enteropelogenes	97.36	0.919	d__Bacteria;p__Pseudomonadota;c__Gammaproteobacteria;o__Enterobacterales;f__Aeromonadaceae;g__Aeromonas;s__	taxonomic classification defined by topology and ANI	topological placement and ANI have congruent species assignments	"GCF_000819885.1, s__Aeromonas fluvialis, 95.0, 88.29, 0.631; GCF_000820305.1, s__Aeromonas dhakensis, 95.0, 88.26, 0.621; GCF_000014805.1, s__Aeromonas hydrophila, 95.0, 88.17, 0.599; GCF_000820225.1, s__Aeromonas veronii, 95.0, 87.88, 0.636; GCF_000819685.1, s__Aeromonas allosaccharophila, 95.0, 87.88, 0.626; GCA_945957575.1, s__Aeromonas sp945957575, 95.0, 87.85, 0.605; GCF_037890695.1, s__Aer…	98.69	11	N/A	N/A	Aeromonas enteropelogenes
48606_1#184	d__Bacteria;p__Pseudomonadota;c__Gammaproteobacteria;o__Enterobacterales;f__Aeromonadaceae;g__Aeromonas;s__Aeromonas enteropelogenes	GCF_000819845.1	95	d__Bacteria;p__Pseudomonadota;c__Gammaproteobacteria;o__Enterobacterales;f__Aeromonadaceae;g__Aeromonas;s__Aeromonas enteropelogenes	97.38	0.924	GCF_000819845.1	95	d__Bacteria;p__Pseudomonadota;c__Gammaproteobacteria;o__Enterobacterales;f__Aeromonadaceae;g__Aeromonas;s__Aeromonas enteropelogenes	97.38	0.924	d__Bacteria;p__Pseudomonadota;c__Gammaproteobacteria;o__Enterobacterales;f__Aeromonadaceae;g__Aeromonas;s__	taxonomic classification defined by topology and ANI	topological placement and ANI have congruent species assignments	"GCF_000820305.1, s__Aeromonas dhakensis, 95.0, 88.29, 0.618; GCF_000819885.1, s__Aeromonas fluvialis, 95.0, 88.18, 0.625; GCF_000014805.1, s__Aeromonas hydrophila, 95.0, 88.07, 0.589; GCF_019048265.1, s__Aeromonas veronii_A, 95.0, 87.95, 0.647; GCA_945957575.1, s__Aeromonas sp945957575, 95.0, 87.92, 0.615; GCF_000819685.1, s__Aeromonas allosaccharophila, 95.0, 87.83, 0.624; GCF_037890695.1, s__A…	98.69	11	N/A	N/A	Aeromonas enteropelogenes
48606_1#338	d__Bacteria;p__Pseudomonadota;c__Gammaproteobacteria;o__Enterobacterales;f__Aeromonadaceae;g__Aeromonas;s__Aeromonas jandaei	GCF_037890695.1	95.69	d__Bacteria;p__Pseudomonadota;c__Gammaproteobacteria;o__Enterobacterales;f__Aeromonadaceae;g__Aeromonas;s__Aeromonas jandaei	96.8	0.896	GCF_037890695.1	95.69	d__Bacteria;p__Pseudomonadota;c__Gammaproteobacteria;o__Enterobacterales;f__Aeromonadaceae;g__Aeromonas;s__Aeromonas jandaei	96.8	0.896	d__Bacteria;p__Pseudomonadota;c__Gammaproteobacteria;o__Enterobacterales;f__Aeromonadaceae;g__Aeromonas;s__	taxonomic classification defined by topology and ANI	topological placement and ANI have congruent species assignments	"GCF_000764665.1, s__Aeromonas lacus, 95.0, 95.64, 0.918; GCA_945957575.1, s__Aeromonas sp945957575, 95.0, 92.29, 0.756; GCF_019048265.1, s__Aeromonas veronii_A, 95.0, 90.99, 0.717; GCF_000820225.1, s__Aeromonas veronii, 95.0, 90.94, 0.733; GCF_000764645.1, s__Aeromonas finlandensis, 95.0, 90.62, 0.718; GCF_000819685.1, s__Aeromonas allosaccharophila, 95.0, 90.35, 0.682; GCF_000819725.1, s__Aerom…	98.63	11	N/A	N/A	Aeromonas jandaei
48606_1#4	d__Bacteria;p__Pseudomonadota;c__Gammaproteobacteria;o__Enterobacterales;f__Aeromonadaceae;g__Aeromonas;s__Aeromonas enteropelogenes	GCF_000819845.1	95	d__Bacteria;p__Pseudomonadota;c__Gammaproteobacteria;o__Enterobacterales;f__Aeromonadaceae;g__Aeromonas;s__Aeromonas enteropelogenes	97.22	0.908	GCF_000819845.1	95	d__Bacteria;p__Pseudomonadota;c__Gammaproteobacteria;o__Enterobacterales;f__Aeromonadaceae;g__Aeromonas;s__Aeromonas enteropelogenes	97.22	0.908	d__Bacteria;p__Pseudomonadota;c__Gammaproteobacteria;o__Enterobacterales;f__Aeromonadaceae;g__Aeromonas;s__	taxonomic classification defined by topology and ANI	topological placement and ANI have congruent species assignments	"GCF_000819885.1, s__Aeromonas fluvialis, 95.0, 88.28, 0.638; GCF_000820305.1, s__Aeromonas dhakensis, 95.0, 88.25, 0.576; GCA_945957575.1, s__Aeromonas sp945957575, 95.0, 87.84, 0.613; GCF_000820225.1, s__Aeromonas veronii, 95.0, 87.83, 0.618; GCF_000819685.1, s__Aeromonas allosaccharophila, 95.0, 87.81, 0.594; GCF_000014805.1, s__Aeromonas hydrophila, 95.0, 87.69, 0.548; GCF_000764665.1, s__Aer…	98.71	11	N/A	N/A	Aeromonas enteropelogenes
48606_1#56	d__Bacteria;p__Pseudomonadota;c__Gammaproteobacteria;o__Enterobacterales;f__Aeromonadaceae;g__Aeromonas;s__Aeromonas enteropelogenes	GCF_000819845.1	95	d__Bacteria;p__Pseudomonadota;c__Gammaproteobacteria;o__Enterobacterales;f__Aeromonadaceae;g__Aeromonas;s__Aeromonas enteropelogenes	97.51	0.935	GCF_000819845.1	95	d__Bacteria;p__Pseudomonadota;c__Gammaproteobacteria;o__Enterobacterales;f__Aeromonadaceae;g__Aeromonas;s__Aeromonas enteropelogenes	97.51	0.935	d__Bacteria;p__Pseudomonadota;c__Gammaproteobacteria;o__Enterobacterales;f__Aeromonadaceae;g__Aeromonas;s__	taxonomic classification defined by topology and ANI	topological placement and ANI have congruent species assignments	"GCF_000820305.1, s__Aeromonas dhakensis, 95.0, 88.3, 0.624; GCF_000819885.1, s__Aeromonas fluvialis, 95.0, 88.22, 0.623; GCF_000014805.1, s__Aeromonas hydrophila, 95.0, 87.98, 0.601; GCF_000819685.1, s__Aeromonas allosaccharophila, 95.0, 87.97, 0.63; GCF_019048265.1, s__Aeromonas veronii_A, 95.0, 87.8, 0.652; GCF_000820225.1, s__Aeromonas veronii, 95.0, 87.79, 0.631; GCF_037890695.1, s__Aeromona…	98.69	11	N/A	N/A	Aeromonas enteropelogenes
48606_2#136	d__Bacteria;p__Pseudomonadota;c__Gammaproteobacteria;o__Enterobacterales;f__Aeromonadaceae;g__Aeromonas;s__Aeromonas enteropelogenes	GCF_000819845.1	95	d__Bacteria;p__Pseudomonadota;c__Gammaproteobacteria;o__Enterobacterales;f__Aeromonadaceae;g__Aeromonas;s__Aeromonas enteropelogenes	97.37	0.919	GCF_000819845.1	95	d__Bacteria;p__Pseudomonadota;c__Gammaproteobacteria;o__Enterobacterales;f__Aeromonadaceae;g__Aeromonas;s__Aeromonas enteropelogenes	97.37	0.919	d__Bacteria;p__Pseudomonadota;c__Gammaproteobacteria;o__Enterobacterales;f__Aeromonadaceae;g__Aeromonas;s__	taxonomic classification defined by topology and ANI	topological placement and ANI have congruent species assignments	"GCF_000820305.1, s__Aeromonas dhakensis, 95.0, 88.35, 0.606; GCF_000014805.1, s__Aeromonas hydrophila, 95.0, 88.29, 0.592; GCF_000819885.1, s__Aeromonas fluvialis, 95.0, 88.21, 0.629; GCF_000819685.1, s__Aeromonas allosaccharophila, 95.0, 87.84, 0.608; GCF_037890695.1, s__Aeromonas jandaei, 95.69, 87.82, 0.608; GCA_945957575.1, s__Aeromonas sp945957575, 95.0, 87.81, 0.609; GCF_019048265.1, s__Ae…	97.88	11	N/A	N/A	Aeromonas enteropelogenes
48606_2#251	d__Bacteria;p__Pseudomonadota;c__Gammaproteobacteria;o__Enterobacterales;f__Aeromonadaceae;g__Aeromonas;s__Aeromonas enteropelogenes	GCF_000819845.1	95	d__Bacteria;p__Pseudomonadota;c__Gammaproteobacteria;o__Enterobacterales;f__Aeromonadaceae;g__Aeromonas;s__Aeromonas enteropelogenes	97.48	0.927	GCF_000819845.1	95	d__Bacteria;p__Pseudomonadota;c__Gammaproteobacteria;o__Enterobacterales;f__Aeromonadaceae;g__Aeromonas;s__Aeromonas enteropelogenes	97.48	0.927	d__Bacteria;p__Pseudomonadota;c__Gammaproteobacteria;o__Enterobacterales;f__Aeromonadaceae;g__Aeromonas;s__	taxonomic classification defined by topology and ANI	topological placement and ANI have congruent species assignments	"GCF_000820305.1, s__Aeromonas dhakensis, 95.0, 88.41, 0.624; GCF_000819885.1, s__Aeromonas fluvialis, 95.0, 88.22, 0.627; GCF_000014805.1, s__Aeromonas hydrophila, 95.0, 88.02, 0.589; GCF_000819685.1, s__Aeromonas allosaccharophila, 95.0, 87.97, 0.623; GCA_945957575.1, s__Aeromonas sp945957575, 95.0, 87.89, 0.604; GCF_000764665.1, s__Aeromonas lacus, 95.0, 87.74, 0.61; GCF_000820225.1, s__Aeromo…	98.69	11	N/A	N/A	Aeromonas enteropelogenes
48606_2#279	d__Bacteria;p__Pseudomonadota;c__Gammaproteobacteria;o__Enterobacterales;f__Aeromonadaceae;g__Aeromonas;s__Aeromonas enteropelogenes	GCF_000819845.1	95	d__Bacteria;p__Pseudomonadota;c__Gammaproteobacteria;o__Enterobacterales;f__Aeromonadaceae;g__Aeromonas;s__Aeromonas enteropelogenes	97.48	0.927	GCF_000819845.1	95	d__Bacteria;p__Pseudomonadota;c__Gammaproteobacteria;o__Enterobacterales;f__Aeromonadaceae;g__Aeromonas;s__Aeromonas enteropelogenes	97.48	0.927	d__Bacteria;p__Pseudomonadota;c__Gammaproteobacteria;o__Enterobacterales;f__Aeromonadaceae;g__Aeromonas;s__	taxonomic classification defined by topology and ANI	topological placement and ANI have congruent species assignments	"GCF_000820305.1, s__Aeromonas dhakensis, 95.0, 88.41, 0.624; GCF_000819885.1, s__Aeromonas fluvialis, 95.0, 88.23, 0.627; GCF_000014805.1, s__Aeromonas hydrophila, 95.0, 87.99, 0.59; GCF_000819685.1, s__Aeromonas allosaccharophila, 95.0, 87.98, 0.623; GCA_945957575.1, s__Aeromonas sp945957575, 95.0, 87.9, 0.605; GCF_000764665.1, s__Aeromonas lacus, 95.0, 87.74, 0.609; GCF_000820225.1, s__Aeromon…	98.69	11	N/A	N/A	Aeromonas enteropelogenes
48606_2#331	d__Bacteria;p__Pseudomonadota;c__Gammaproteobacteria;o__Enterobacterales;f__Aeromonadaceae;g__Aeromonas;s__Aeromonas enteropelogenes	GCF_000819845.1	95	d__Bacteria;p__Pseudomonadota;c__Gammaproteobacteria;o__Enterobacterales;f__Aeromonadaceae;g__Aeromonas;s__Aeromonas enteropelogenes	97.22	0.918	GCF_000819845.1	95	d__Bacteria;p__Pseudomonadota;c__Gammaproteobacteria;o__Enterobacterales;f__Aeromonadaceae;g__Aeromonas;s__Aeromonas enteropelogenes	97.22	0.918	d__Bacteria;p__Pseudomonadota;c__Gammaproteobacteria;o__Enterobacterales;f__Aeromonadaceae;g__Aeromonas;s__	taxonomic classification defined by topology and ANI	topological placement and ANI have congruent species assignments	"GCF_000820305.1, s__Aeromonas dhakensis, 95.0, 88.27, 0.591; GCF_000819885.1, s__Aeromonas fluvialis, 95.0, 88.16, 0.63; GCF_000014805.1, s__Aeromonas hydrophila, 95.0, 88.14, 0.554; GCF_000819685.1, s__Aeromonas allosaccharophila, 95.0, 88.04, 0.587; GCA_945957575.1, s__Aeromonas sp945957575, 95.0, 87.84, 0.613; GCF_000764665.1, s__Aeromonas lacus, 95.0, 87.75, 0.608; GCF_000764645.1, s__Aeromo…	98.71	11	N/A	N/A	Aeromonas enteropelogenes
48638_1#103	d__Bacteria;p__Pseudomonadota;c__Gammaproteobacteria;o__Enterobacterales;f__Aeromonadaceae;g__Aeromonas;s__Aeromonas enteropelogenes	GCF_000819845.1	95	d__Bacteria;p__Pseudomonadota;c__Gammaproteobacteria;o__Enterobacterales;f__Aeromonadaceae;g__Aeromonas;s__Aeromonas enteropelogenes	97.35	0.934	GCF_000819845.1	95	d__Bacteria;p__Pseudomonadota;c__Gammaproteobacteria;o__Enterobacterales;f__Aeromonadaceae;g__Aeromonas;s__Aeromonas enteropelogenes	97.35	0.934	d__Bacteria;p__Pseudomonadota;c__Gammaproteobacteria;o__Enterobacterales;f__Aeromonadaceae;g__Aeromonas;s__	taxonomic classification defined by topology and ANI	topological placement and ANI have congruent species assignments	"GCF_000819885.1, s__Aeromonas fluvialis, 95.0, 88.26, 0.628; GCF_000820305.1, s__Aeromonas dhakensis, 95.0, 88.12, 0.631; GCF_000014805.1, s__Aeromonas hydrophila, 95.0, 87.99, 0.602; GCA_945957575.1, s__Aeromonas sp945957575, 95.0, 87.79, 0.613; GCF_000819685.1, s__Aeromonas allosaccharophila, 95.0, 87.77, 0.625; GCF_000820225.1, s__Aeromonas veronii, 95.0, 87.72, 0.632; GCF_037890695.1, s__Aer…	97.04	11	N/A	N/A	Aeromonas enteropelogenes
48638_1#112	d__Bacteria;p__Pseudomonadota;c__Gammaproteobacteria;o__Enterobacterales;f__Aeromonadaceae;g__Aeromonas;s__Aeromonas veronii	GCF_000820225.1	95	d__Bacteria;p__Pseudomonadota;c__Gammaproteobacteria;o__Enterobacterales;f__Aeromonadaceae;g__Aeromonas;s__Aeromonas veronii	96.47	0.88	N/A	N/A	N/A	N/A	N/A	d__Bacteria;p__Pseudomonadota;c__Gammaproteobacteria;o__Enterobacterales;f__Aeromonadaceae;g__Aeromonas;s__	taxonomic classification defined by topology and ANI	topological placement and ANI have incongruent species assignments	"GCF_000820225.1, s__Aeromonas veronii, 95.0, 96.47, 0.88; GCF_019048265.1, s__Aeromonas veronii_A, 95.0, 94.6, 0.824; GCF_000819685.1, s__Aeromonas allosaccharophila, 95.0, 94.08, 0.777; GCA_945957575.1, s__Aeromonas sp945957575, 95.0, 93.82, 0.831; GCF_000819725.1, s__Aeromonas australiensis, 95.0, 93.4, 0.821; GCA_041319085.1, s__Aeromonas veronii_F, 95.0, 93.21, 0.739; GCF_000764645.1, s__Aer…	98.73	11	N/A	N/A	Aeromonas veronii
48638_1#254	d__Bacteria;p__Pseudomonadota;c__Gammaproteobacteria;o__Enterobacterales;f__Aeromonadaceae;g__Aeromonas;s__Aeromonas enteropelogenes	GCF_000819845.1	95	d__Bacteria;p__Pseudomonadota;c__Gammaproteobacteria;o__Enterobacterales;f__Aeromonadaceae;g__Aeromonas;s__Aeromonas enteropelogenes	97.37	0.914	GCF_000819845.1	95	d__Bacteria;p__Pseudomonadota;c__Gammaproteobacteria;o__Enterobacterales;f__Aeromonadaceae;g__Aeromonas;s__Aeromonas enteropelogenes	97.37	0.914	d__Bacteria;p__Pseudomonadota;c__Gammaproteobacteria;o__Enterobacterales;f__Aeromonadaceae;g__Aeromonas;s__	taxonomic classification defined by topology and ANI	topological placement and ANI have congruent species assignments	"GCF_000820305.1, s__Aeromonas dhakensis, 95.0, 88.47, 0.615; GCF_000819885.1, s__Aeromonas fluvialis, 95.0, 88.22, 0.631; GCF_000014805.1, s__Aeromonas hydrophila, 95.0, 88.04, 0.586; GCA_945957575.1, s__Aeromonas sp945957575, 95.0, 87.84, 0.618; GCF_000819685.1, s__Aeromonas allosaccharophila, 95.0, 87.81, 0.619; GCF_037890695.1, s__Aeromonas jandaei, 95.69, 87.79, 0.612; GCF_000820225.1, s__Ae…	98.71	11	N/A	N/A	Aeromonas enteropelogenes
48638_1#273	d__Bacteria;p__Pseudomonadota;c__Gammaproteobacteria;o__Enterobacterales;f__Aeromonadaceae;g__Aeromonas;s__Aeromonas schubertii	GCF_000820105.1	95	d__Bacteria;p__Pseudomonadota;c__Gammaproteobacteria;o__Enterobacterales;f__Aeromonadaceae;g__Aeromonas;s__Aeromonas schubertii	99.06	0.948	GCF_000820105.1	95	d__Bacteria;p__Pseudomonadota;c__Gammaproteobacteria;o__Enterobacterales;f__Aeromonadaceae;g__Aeromonas;s__Aeromonas schubertii	99.06	0.948	d__Bacteria;p__Pseudomonadota;c__Gammaproteobacteria;o__Enterobacterales;f__Aeromonadaceae;g__Aeromonas;s__	taxonomic classification defined by topology and ANI	topological placement and ANI have congruent species assignments	"GCF_000819805.1, s__Aeromonas diversa, 95.0, 90.9, 0.774; GCF_000820125.1, s__Aeromonas simiae, 95.0, 84.75, 0.413; GCF_000819845.1, s__Aeromonas enteropelogenes, 95.0, 82.46, 0.222; GCF_000820305.1, s__Aeromonas dhakensis, 95.0, 82.41, 0.232; GCF_000820165.1, s__Aeromonas taiwanensis, 95.0, 82.16, 0.212; GCF_000014805.1, s__Aeromonas hydrophila, 95.0, 82.11, 0.225; GCF_000819785.1, s__Aeromonas…	98.79	11	N/A	N/A	Aeromonas schubertii
48638_1#284	d__Bacteria;p__Pseudomonadota;c__Gammaproteobacteria;o__Enterobacterales;f__Aeromonadaceae;g__Aeromonas;s__Aeromonas enteropelogenes	GCF_000819845.1	95	d__Bacteria;p__Pseudomonadota;c__Gammaproteobacteria;o__Enterobacterales;f__Aeromonadaceae;g__Aeromonas;s__Aeromonas enteropelogenes	97.22	0.905	GCF_000819845.1	95	d__Bacteria;p__Pseudomonadota;c__Gammaproteobacteria;o__Enterobacterales;f__Aeromonadaceae;g__Aeromonas;s__Aeromonas enteropelogenes	97.22	0.905	d__Bacteria;p__Pseudomonadota;c__Gammaproteobacteria;o__Enterobacterales;f__Aeromonadaceae;g__Aeromonas;s__	taxonomic classification defined by topology and ANI	topological placement and ANI have congruent species assignments	"GCF_000820305.1, s__Aeromonas dhakensis, 95.0, 88.24, 0.6; GCF_000819885.1, s__Aeromonas fluvialis, 95.0, 88.2, 0.626; GCF_000014805.1, s__Aeromonas hydrophila, 95.0, 88.01, 0.58; GCF_000819685.1, s__Aeromonas allosaccharophila, 95.0, 87.87, 0.615; GCA_945957575.1, s__Aeromonas sp945957575, 95.0, 87.84, 0.611; GCF_000820225.1, s__Aeromonas veronii, 95.0, 87.82, 0.61; GCF_037890695.1, s__Aeromona…	98.71	11	N/A	N/A	Aeromonas enteropelogenes
48638_1#8	d__Bacteria;p__Pseudomonadota;c__Gammaproteobacteria;o__Enterobacterales;f__Aeromonadaceae;g__Aeromonas;s__Aeromonas enteropelogenes	GCF_000819845.1	95	d__Bacteria;p__Pseudomonadota;c__Gammaproteobacteria;o__Enterobacterales;f__Aeromonadaceae;g__Aeromonas;s__Aeromonas enteropelogenes	97.22	0.928	GCF_000819845.1	95	d__Bacteria;p__Pseudomonadota;c__Gammaproteobacteria;o__Enterobacterales;f__Aeromonadaceae;g__Aeromonas;s__Aeromonas enteropelogenes	97.22	0.928	d__Bacteria;p__Pseudomonadota;c__Gammaproteobacteria;o__Enterobacterales;f__Aeromonadaceae;g__Aeromonas;s__	taxonomic classification defined by topology and ANI	topological placement and ANI have congruent species assignments	"GCF_000820305.1, s__Aeromonas dhakensis, 95.0, 88.22, 0.615; GCF_000014805.1, s__Aeromonas hydrophila, 95.0, 88.14, 0.591; GCF_000819885.1, s__Aeromonas fluvialis, 95.0, 88.12, 0.631; GCA_945957575.1, s__Aeromonas sp945957575, 95.0, 87.82, 0.607; GCF_019048265.1, s__Aeromonas veronii_A, 95.0, 87.8, 0.629; GCF_000819685.1, s__Aeromonas allosaccharophila, 95.0, 87.72, 0.62; GCF_037890695.1, s__Aer…	98.71	11	N/A	N/A	Aeromonas enteropelogenes
48638_2#13	d__Bacteria;p__Pseudomonadota;c__Gammaproteobacteria;o__Enterobacterales;f__Aeromonadaceae;g__Aeromonas;s__Aeromonas enteropelogenes	GCF_000819845.1	95	d__Bacteria;p__Pseudomonadota;c__Gammaproteobacteria;o__Enterobacterales;f__Aeromonadaceae;g__Aeromonas;s__Aeromonas enteropelogenes	97.35	0.908	GCF_000819845.1	95	d__Bacteria;p__Pseudomonadota;c__Gammaproteobacteria;o__Enterobacterales;f__Aeromonadaceae;g__Aeromonas;s__Aeromonas enteropelogenes	97.35	0.908	d__Bacteria;p__Pseudomonadota;c__Gammaproteobacteria;o__Enterobacterales;f__Aeromonadaceae;g__Aeromonas;s__	taxonomic classification defined by topology and ANI	topological placement and ANI have congruent species assignments	"GCF_000820305.1, s__Aeromonas dhakensis, 95.0, 88.27, 0.575; GCF_000819885.1, s__Aeromonas fluvialis, 95.0, 88.15, 0.624; GCF_000014805.1, s__Aeromonas hydrophila, 95.0, 88.07, 0.561; GCF_000819685.1, s__Aeromonas allosaccharophila, 95.0, 87.75, 0.583; GCA_945957575.1, s__Aeromonas sp945957575, 95.0, 87.73, 0.606; GCF_000764665.1, s__Aeromonas lacus, 95.0, 87.64, 0.615; GCF_000820225.1, s__Aerom…	98.73	11	N/A	N/A	Aeromonas enteropelogenes
48638_2#233	d__Bacteria;p__Pseudomonadota;c__Gammaproteobacteria;o__Enterobacterales;f__Aeromonadaceae;g__Aeromonas;s__Aeromonas enteropelogenes	GCF_000819845.1	95	d__Bacteria;p__Pseudomonadota;c__Gammaproteobacteria;o__Enterobacterales;f__Aeromonadaceae;g__Aeromonas;s__Aeromonas enteropelogenes	97.39	0.929	GCF_000819845.1	95	d__Bacteria;p__Pseudomonadota;c__Gammaproteobacteria;o__Enterobacterales;f__Aeromonadaceae;g__Aeromonas;s__Aeromonas enteropelogenes	97.39	0.929	d__Bacteria;p__Pseudomonadota;c__Gammaproteobacteria;o__Enterobacterales;f__Aeromonadaceae;g__Aeromonas;s__	taxonomic classification defined by topology and ANI	topological placement and ANI have congruent species assignments	"GCF_000820305.1, s__Aeromonas dhakensis, 95.0, 88.24, 0.618; GCF_000819885.1, s__Aeromonas fluvialis, 95.0, 88.22, 0.632; GCF_000014805.1, s__Aeromonas hydrophila, 95.0, 88.19, 0.598; GCA_945957575.1, s__Aeromonas sp945957575, 95.0, 87.91, 0.608; GCF_000819685.1, s__Aeromonas allosaccharophila, 95.0, 87.76, 0.619; GCF_000820225.1, s__Aeromonas veronii, 95.0, 87.71, 0.627; GCF_019048265.1, s__Aer…	98.69	11	N/A	N/A	Aeromonas enteropelogenes
48638_2#27	d__Bacteria;p__Pseudomonadota;c__Gammaproteobacteria;o__Enterobacterales;f__Aeromonadaceae;g__Aeromonas;s__Aeromonas enteropelogenes	GCF_000819845.1	95	d__Bacteria;p__Pseudomonadota;c__Gammaproteobacteria;o__Enterobacterales;f__Aeromonadaceae;g__Aeromonas;s__Aeromonas enteropelogenes	97.38	0.92	GCF_000819845.1	95	d__Bacteria;p__Pseudomonadota;c__Gammaproteobacteria;o__Enterobacterales;f__Aeromonadaceae;g__Aeromonas;s__Aeromonas enteropelogenes	97.38	0.92	d__Bacteria;p__Pseudomonadota;c__Gammaproteobacteria;o__Enterobacterales;f__Aeromonadaceae;g__Aeromonas;s__	taxonomic classification defined by topology and ANI	topological placement and ANI have congruent species assignments	"GCF_000819885.1, s__Aeromonas fluvialis, 95.0, 88.31, 0.631; GCF_000820305.1, s__Aeromonas dhakensis, 95.0, 88.24, 0.621; GCF_000014805.1, s__Aeromonas hydrophila, 95.0, 88.19, 0.6; GCA_945957575.1, s__Aeromonas sp945957575, 95.0, 87.91, 0.618; GCF_000820225.1, s__Aeromonas veronii, 95.0, 87.9, 0.645; GCF_000819685.1, s__Aeromonas allosaccharophila, 95.0, 87.9, 0.642; GCF_037890695.1, s__Aeromon…	98.71	11	N/A	N/A	Aeromonas enteropelogenes
48638_2#331	d__Bacteria;p__Pseudomonadota;c__Gammaproteobacteria;o__Enterobacterales;f__Aeromonadaceae;g__Aeromonas;s__Aeromonas veronii	GCF_000820225.1	95	d__Bacteria;p__Pseudomonadota;c__Gammaproteobacteria;o__Enterobacterales;f__Aeromonadaceae;g__Aeromonas;s__Aeromonas veronii	96.32	0.876	N/A	N/A	N/A	N/A	N/A	d__Bacteria;p__Pseudomonadota;c__Gammaproteobacteria;o__Enterobacterales;f__Aeromonadaceae;g__Aeromonas;s__	taxonomic classification defined by topology and ANI	topological placement and ANI have incongruent species assignments	"GCF_000820225.1, s__Aeromonas veronii, 95.0, 96.32, 0.876; GCF_019048265.1, s__Aeromonas veronii_A, 95.0, 94.71, 0.823; GCF_000819685.1, s__Aeromonas allosaccharophila, 95.0, 93.95, 0.791; GCA_945957575.1, s__Aeromonas sp945957575, 95.0, 93.69, 0.823; GCF_000819725.1, s__Aeromonas australiensis, 95.0, 93.38, 0.824; GCA_041319085.1, s__Aeromonas veronii_F, 95.0, 93.21, 0.746; GCF_000764645.1, s__…	98.71	11	N/A	N/A	Aeromonas veronii
48638_2#360	d__Bacteria;p__Pseudomonadota;c__Gammaproteobacteria;o__Enterobacterales;f__Aeromonadaceae;g__Aeromonas;s__Aeromonas dhakensis	GCF_000820305.1	95	d__Bacteria;p__Pseudomonadota;c__Gammaproteobacteria;o__Enterobacterales;f__Aeromonadaceae;g__Aeromonas;s__Aeromonas dhakensis	97.52	0.916	GCF_000820305.1	95	d__Bacteria;p__Pseudomonadota;c__Gammaproteobacteria;o__Enterobacterales;f__Aeromonadaceae;g__Aeromonas;s__Aeromonas dhakensis	97.52	0.916	d__Bacteria;p__Pseudomonadota;c__Gammaproteobacteria;o__Enterobacterales;f__Aeromonadaceae;g__Aeromonas;s__	taxonomic classification defined by topology and ANI	topological placement and ANI have congruent species assignments	"GCF_000014805.1, s__Aeromonas hydrophila, 95.0, 93.91, 0.877; GCF_000819745.1, s__Aeromonas bestiarum, 95.0, 90.21, 0.775; GCF_000820085.1, s__Aeromonas sanarellii, 95.0, 89.81, 0.695; GCF_000820165.1, s__Aeromonas taiwanensis, 95.0, 89.71, 0.675; GCF_000819785.1, s__Aeromonas caviae, 95.0, 89.43, 0.646; GCF_000820005.1, s__Aeromonas piscicola, 95.22, 89.42, 0.736; GCF_000819985.1, s__Aeromonas …	98.71	11	N/A	N/A	Aeromonas dhakensis
48638_2#40	d__Bacteria;p__Pseudomonadota;c__Gammaproteobacteria;o__Enterobacterales;f__Aeromonadaceae;g__Aeromonas;s__Aeromonas enteropelogenes	GCF_000819845.1	95	d__Bacteria;p__Pseudomonadota;c__Gammaproteobacteria;o__Enterobacterales;f__Aeromonadaceae;g__Aeromonas;s__Aeromonas enteropelogenes	97.5	0.952	GCF_000819845.1	95	d__Bacteria;p__Pseudomonadota;c__Gammaproteobacteria;o__Enterobacterales;f__Aeromonadaceae;g__Aeromonas;s__Aeromonas enteropelogenes	97.5	0.952	d__Bacteria;p__Pseudomonadota;c__Gammaproteobacteria;o__Enterobacterales;f__Aeromonadaceae;g__Aeromonas;s__	taxonomic classification defined by topology and ANI	topological placement and ANI have congruent species assignments	"GCF_000820305.1, s__Aeromonas dhakensis, 95.0, 88.2, 0.623; GCF_000819885.1, s__Aeromonas fluvialis, 95.0, 88.19, 0.635; GCF_000014805.1, s__Aeromonas hydrophila, 95.0, 88.03, 0.598; GCF_000819685.1, s__Aeromonas allosaccharophila, 95.0, 87.89, 0.639; GCF_037890695.1, s__Aeromonas jandaei, 95.69, 87.89, 0.625; GCF_000820225.1, s__Aeromonas veronii, 95.0, 87.77, 0.635; GCA_945957575.1, s__Aeromon…	98.71	11	N/A	N/A	Aeromonas enteropelogenes
48638_2#73	d__Bacteria;p__Pseudomonadota;c__Gammaproteobacteria;o__Enterobacterales;f__Aeromonadaceae;g__Aeromonas;s__Aeromonas enteropelogenes	GCF_000819845.1	95	d__Bacteria;p__Pseudomonadota;c__Gammaproteobacteria;o__Enterobacterales;f__Aeromonadaceae;g__Aeromonas;s__Aeromonas enteropelogenes	97.22	0.908	GCF_000819845.1	95	d__Bacteria;p__Pseudomonadota;c__Gammaproteobacteria;o__Enterobacterales;f__Aeromonadaceae;g__Aeromonas;s__Aeromonas enteropelogenes	97.22	0.908	d__Bacteria;p__Pseudomonadota;c__Gammaproteobacteria;o__Enterobacterales;f__Aeromonadaceae;g__Aeromonas;s__	taxonomic classification defined by topology and ANI	topological placement and ANI have congruent species assignments	"GCF_000820305.1, s__Aeromonas dhakensis, 95.0, 88.41, 0.606; GCF_000819885.1, s__Aeromonas fluvialis, 95.0, 88.18, 0.628; GCF_000014805.1, s__Aeromonas hydrophila, 95.0, 88.14, 0.584; GCA_945957575.1, s__Aeromonas sp945957575, 95.0, 87.87, 0.615; GCF_000820225.1, s__Aeromonas veronii, 95.0, 87.77, 0.616; GCF_000819685.1, s__Aeromonas allosaccharophila, 95.0, 87.75, 0.602; GCF_000764665.1, s__Aer…	96.17	11	N/A	N/A	Aeromonas enteropelogenes
48638_2#8	d__Bacteria;p__Pseudomonadota;c__Gammaproteobacteria;o__Enterobacterales;f__Aeromonadaceae;g__Aeromonas;s__Aeromonas enteropelogenes	GCF_000819845.1	95	d__Bacteria;p__Pseudomonadota;c__Gammaproteobacteria;o__Enterobacterales;f__Aeromonadaceae;g__Aeromonas;s__Aeromonas enteropelogenes	97.5	0.919	GCF_000819845.1	95	d__Bacteria;p__Pseudomonadota;c__Gammaproteobacteria;o__Enterobacterales;f__Aeromonadaceae;g__Aeromonas;s__Aeromonas enteropelogenes	97.5	0.919	d__Bacteria;p__Pseudomonadota;c__Gammaproteobacteria;o__Enterobacterales;f__Aeromonadaceae;g__Aeromonas;s__	taxonomic classification defined by topology and ANI	topological placement and ANI have congruent species assignments	"GCF_000819885.1, s__Aeromonas fluvialis, 95.0, 88.31, 0.637; GCF_000820305.1, s__Aeromonas dhakensis, 95.0, 88.31, 0.617; GCF_000014805.1, s__Aeromonas hydrophila, 95.0, 88.15, 0.586; GCF_000819685.1, s__Aeromonas allosaccharophila, 95.0, 88.06, 0.621; GCA_945957575.1, s__Aeromonas sp945957575, 95.0, 87.85, 0.611; GCF_000820225.1, s__Aeromonas veronii, 95.0, 87.74, 0.627; GCF_000764665.1, s__Aer…	98.69	11	N/A	N/A	Aeromonas enteropelogenes
48651_1#156	d__Bacteria;p__Pseudomonadota;c__Gammaproteobacteria;o__Enterobacterales;f__Aeromonadaceae;g__Aeromonas;s__Aeromonas enteropelogenes	GCF_000819845.1	95	d__Bacteria;p__Pseudomonadota;c__Gammaproteobacteria;o__Enterobacterales;f__Aeromonadaceae;g__Aeromonas;s__Aeromonas enteropelogenes	97.38	0.909	GCF_000819845.1	95	d__Bacteria;p__Pseudomonadota;c__Gammaproteobacteria;o__Enterobacterales;f__Aeromonadaceae;g__Aeromonas;s__Aeromonas enteropelogenes	97.38	0.909	d__Bacteria;p__Pseudomonadota;c__Gammaproteobacteria;o__Enterobacterales;f__Aeromonadaceae;g__Aeromonas;s__	taxonomic classification defined by topology and ANI	topological placement and ANI have congruent species assignments	"GCF_000820305.1, s__Aeromonas dhakensis, 95.0, 88.37, 0.616; GCF_000819885.1, s__Aeromonas fluvialis, 95.0, 88.24, 0.629; GCF_000014805.1, s__Aeromonas hydrophila, 95.0, 88.03, 0.589; GCF_000819685.1, s__Aeromonas allosaccharophila, 95.0, 87.86, 0.614; GCA_945957575.1, s__Aeromonas sp945957575, 95.0, 87.86, 0.607; GCF_000764665.1, s__Aeromonas lacus, 95.0, 87.72, 0.608; GCF_000820225.1, s__Aerom…	98.69	11	N/A	N/A	Aeromonas enteropelogenes
48651_1#223	d__Bacteria;p__Pseudomonadota;c__Gammaproteobacteria;o__Enterobacterales;f__Aeromonadaceae;g__Aeromonas;s__Aeromonas veronii	GCF_000820225.1	95	d__Bacteria;p__Pseudomonadota;c__Gammaproteobacteria;o__Enterobacterales;f__Aeromonadaceae;g__Aeromonas;s__Aeromonas veronii	96.24	0.896	GCF_000820225.1	95	d__Bacteria;p__Pseudomonadota;c__Gammaproteobacteria;o__Enterobacterales;f__Aeromonadaceae;g__Aeromonas;s__Aeromonas veronii	96.24	0.896	d__Bacteria;p__Pseudomonadota;c__Gammaproteobacteria;o__Enterobacterales;f__Aeromonadaceae;g__Aeromonas;s__	taxonomic classification defined by topology and ANI	topological placement and ANI have congruent species assignments	"GCF_019048265.1, s__Aeromonas veronii_A, 95.0, 94.76, 0.835; GCF_000819685.1, s__Aeromonas allosaccharophila, 95.0, 93.97, 0.82; GCA_945957575.1, s__Aeromonas sp945957575, 95.0, 93.7, 0.813; GCF_000819725.1, s__Aeromonas australiensis, 95.0, 93.54, 0.807; GCA_041319085.1, s__Aeromonas veronii_F, 95.0, 93.21, 0.741; GCF_000764645.1, s__Aeromonas finlandensis, 95.0, 93.09, 0.81; GCF_000819885.1, s…	98.73	11	N/A	N/A	Aeromonas veronii
49619_2#114	d__Bacteria;p__Pseudomonadota;c__Gammaproteobacteria;o__Enterobacterales;f__Aeromonadaceae;g__Aeromonas;s__Aeromonas caviae	GCF_000819785.1	95	d__Bacteria;p__Pseudomonadota;c__Gammaproteobacteria;o__Enterobacterales;f__Aeromonadaceae;g__Aeromonas;s__Aeromonas caviae	97.86	0.877	GCF_000819785.1	95	d__Bacteria;p__Pseudomonadota;c__Gammaproteobacteria;o__Enterobacterales;f__Aeromonadaceae;g__Aeromonas;s__Aeromonas caviae	97.86	0.877	d__Bacteria;p__Pseudomonadota;c__Gammaproteobacteria;o__Enterobacterales;f__Aeromonadaceae;g__Aeromonas;s__	taxonomic classification defined by topology and ANI	topological placement and ANI have congruent species assignments	"GCF_000820085.1, s__Aeromonas sanarellii, 95.0, 91.66, 0.801; GCF_000820165.1, s__Aeromonas taiwanensis, 95.0, 90.92, 0.773; GCF_023093515.1, s__Aeromonas sp023093515, 95.0, 90.72, 0.768; GCF_037811135.1, s__Aeromonas rivipollensis, 95.0, 90.27, 0.749; GCF_000819985.1, s__Aeromonas media, 95.0, 90.26, 0.74; GCF_000820305.1, s__Aeromonas dhakensis, 95.0, 89.51, 0.646; GCF_000014805.1, s__Aeromona…	97.02	11	N/A	N/A	Aeromonas caviae
49619_2#120	d__Bacteria;p__Pseudomonadota;c__Gammaproteobacteria;o__Enterobacterales;f__Aeromonadaceae;g__Aeromonas;s__Aeromonas caviae	GCF_000819785.1	95	d__Bacteria;p__Pseudomonadota;c__Gammaproteobacteria;o__Enterobacterales;f__Aeromonadaceae;g__Aeromonas;s__Aeromonas caviae	97.77	0.873	GCF_000819785.1	95	d__Bacteria;p__Pseudomonadota;c__Gammaproteobacteria;o__Enterobacterales;f__Aeromonadaceae;g__Aeromonas;s__Aeromonas caviae	97.77	0.873	d__Bacteria;p__Pseudomonadota;c__Gammaproteobacteria;o__Enterobacterales;f__Aeromonadaceae;g__Aeromonas;s__	taxonomic classification defined by topology and ANI	topological placement and ANI have congruent species assignments	"GCF_000820085.1, s__Aeromonas sanarellii, 95.0, 91.62, 0.794; GCF_000820165.1, s__Aeromonas taiwanensis, 95.0, 90.9, 0.772; GCF_023093515.1, s__Aeromonas sp023093515, 95.0, 90.74, 0.746; GCF_000819985.1, s__Aeromonas media, 95.0, 90.13, 0.72; GCF_037811135.1, s__Aeromonas rivipollensis, 95.0, 90.12, 0.75; GCF_000014805.1, s__Aeromonas hydrophila, 95.0, 89.52, 0.644; GCF_000820305.1, s__Aeromonas…	98.69	11	N/A	N/A	Aeromonas caviae
49619_2#156	d__Bacteria;p__Pseudomonadota;c__Gammaproteobacteria;o__Enterobacterales;f__Aeromonadaceae;g__Aeromonas;s__Aeromonas caviae	GCF_000819785.1	95	d__Bacteria;p__Pseudomonadota;c__Gammaproteobacteria;o__Enterobacterales;f__Aeromonadaceae;g__Aeromonas;s__Aeromonas caviae	97.72	0.884	GCF_000819785.1	95	d__Bacteria;p__Pseudomonadota;c__Gammaproteobacteria;o__Enterobacterales;f__Aeromonadaceae;g__Aeromonas;s__Aeromonas caviae	97.72	0.884	d__Bacteria;p__Pseudomonadota;c__Gammaproteobacteria;o__Enterobacterales;f__Aeromonadaceae;g__Aeromonas;s__	taxonomic classification defined by topology and ANI	topological placement and ANI have congruent species assignments	"GCF_000820085.1, s__Aeromonas sanarellii, 95.0, 91.63, 0.826; GCF_000820165.1, s__Aeromonas taiwanensis, 95.0, 91.04, 0.789; GCF_023093515.1, s__Aeromonas sp023093515, 95.0, 90.66, 0.723; GCF_000819985.1, s__Aeromonas media, 95.0, 90.23, 0.73; GCF_037811135.1, s__Aeromonas rivipollensis, 95.0, 90.21, 0.753; GCF_000014805.1, s__Aeromonas hydrophila, 95.0, 89.47, 0.612; GCF_000820305.1, s__Aeromon…	97.9	11	N/A	N/A	Aeromonas caviae
49619_2#158	d__Bacteria;p__Pseudomonadota;c__Gammaproteobacteria;o__Enterobacterales;f__Aeromonadaceae;g__Aeromonas;s__Aeromonas caviae	GCF_000819785.1	95	d__Bacteria;p__Pseudomonadota;c__Gammaproteobacteria;o__Enterobacterales;f__Aeromonadaceae;g__Aeromonas;s__Aeromonas caviae	97.85	0.925	GCF_000819785.1	95	d__Bacteria;p__Pseudomonadota;c__Gammaproteobacteria;o__Enterobacterales;f__Aeromonadaceae;g__Aeromonas;s__Aeromonas caviae	97.85	0.925	d__Bacteria;p__Pseudomonadota;c__Gammaproteobacteria;o__Enterobacterales;f__Aeromonadaceae;g__Aeromonas;s__	taxonomic classification defined by topology and ANI	topological placement and ANI have congruent species assignments	"GCF_000820085.1, s__Aeromonas sanarellii, 95.0, 91.75, 0.819; GCF_000820165.1, s__Aeromonas taiwanensis, 95.0, 91.03, 0.795; GCF_023093515.1, s__Aeromonas sp023093515, 95.0, 90.2, 0.803; GCF_037811135.1, s__Aeromonas rivipollensis, 95.0, 90.19, 0.793; GCF_000819985.1, s__Aeromonas media, 95.0, 90.16, 0.749; GCF_000014805.1, s__Aeromonas hydrophila, 95.0, 89.3, 0.682; GCF_000820305.1, s__Aeromona…	98.69	11	N/A	N/A	Aeromonas caviae
49619_2#188	d__Bacteria;p__Pseudomonadota;c__Gammaproteobacteria;o__Enterobacterales;f__Aeromonadaceae;g__Aeromonas;s__Aeromonas veronii	GCF_000820225.1	95	d__Bacteria;p__Pseudomonadota;c__Gammaproteobacteria;o__Enterobacterales;f__Aeromonadaceae;g__Aeromonas;s__Aeromonas veronii	96.54	0.925	GCF_000820225.1	95	d__Bacteria;p__Pseudomonadota;c__Gammaproteobacteria;o__Enterobacterales;f__Aeromonadaceae;g__Aeromonas;s__Aeromonas veronii	96.54	0.925	d__Bacteria;p__Pseudomonadota;c__Gammaproteobacteria;o__Enterobacterales;f__Aeromonadaceae;g__Aeromonas;s__	taxonomic classification defined by topology and ANI	topological placement and ANI have congruent species assignments	"GCF_019048265.1, s__Aeromonas veronii_A, 95.0, 94.72, 0.855; GCF_000819685.1, s__Aeromonas allosaccharophila, 95.0, 94.12, 0.831; GCA_945957575.1, s__Aeromonas sp945957575, 95.0, 93.87, 0.829; GCF_000819725.1, s__Aeromonas australiensis, 95.0, 93.55, 0.831; GCA_041319085.1, s__Aeromonas veronii_F, 95.0, 93.43, 0.743; GCF_000764645.1, s__Aeromonas finlandensis, 95.0, 93.32, 0.817; GCF_000819885.1…	98.73	11	N/A	N/A	Aeromonas veronii
49619_2#190	d__Bacteria;p__Pseudomonadota;c__Gammaproteobacteria;o__Enterobacterales;f__Aeromonadaceae;g__Aeromonas;s__Aeromonas veronii_A	GCF_019048265.1	95	d__Bacteria;p__Pseudomonadota;c__Gammaproteobacteria;o__Enterobacterales;f__Aeromonadaceae;g__Aeromonas;s__Aeromonas veronii_A	95.43	0.866	N/A	N/A	N/A	N/A	N/A	d__Bacteria;p__Pseudomonadota;c__Gammaproteobacteria;o__Enterobacterales;f__Aeromonadaceae;g__Aeromonas;s__	taxonomic classification defined by topology and ANI	topological placement and ANI have incongruent species assignments	"GCF_019048265.1, s__Aeromonas veronii_A, 95.0, 95.43, 0.866; GCF_000820225.1, s__Aeromonas veronii, 95.0, 95.13, 0.844; GCA_945957575.1, s__Aeromonas sp945957575, 95.0, 93.39, 0.825; GCF_000819685.1, s__Aeromonas allosaccharophila, 95.0, 93.37, 0.777; GCF_000764645.1, s__Aeromonas finlandensis, 95.0, 92.7, 0.761; GCF_000819725.1, s__Aeromonas australiensis, 95.0, 92.66, 0.801; GCA_041319085.1, s…	97.88	11	N/A	N/A	Aeromonas veronii_A
49619_2#223	d__Bacteria;p__Pseudomonadota;c__Gammaproteobacteria;o__Enterobacterales;f__Aeromonadaceae;g__Aeromonas;s__Aeromonas hydrophila	GCF_000014805.1	95	d__Bacteria;p__Pseudomonadota;c__Gammaproteobacteria;o__Enterobacterales;f__Aeromonadaceae;g__Aeromonas;s__Aeromonas hydrophila	97.14	0.938	GCF_000014805.1	95	d__Bacteria;p__Pseudomonadota;c__Gammaproteobacteria;o__Enterobacterales;f__Aeromonadaceae;g__Aeromonas;s__Aeromonas hydrophila	97.14	0.938	d__Bacteria;p__Pseudomonadota;c__Gammaproteobacteria;o__Enterobacterales;f__Aeromonadaceae;g__Aeromonas;s__	taxonomic classification defined by topology and ANI	topological placement and ANI have congruent species assignments	"GCF_000820305.1, s__Aeromonas dhakensis, 95.0, 93.92, 0.87; GCF_000819745.1, s__Aeromonas bestiarum, 95.0, 90.56, 0.813; GCF_000820005.1, s__Aeromonas piscicola, 95.22, 89.94, 0.791; GCF_000820085.1, s__Aeromonas sanarellii, 95.0, 89.67, 0.683; GCF_000819785.1, s__Aeromonas caviae, 95.0, 89.41, 0.653; GCF_000820165.1, s__Aeromonas taiwanensis, 95.0, 89.19, 0.653; GCF_000819985.1, s__Aeromonas me…	98.73	11	N/A	N/A	Aeromonas hydrophila
49619_2#224	d__Bacteria;p__Pseudomonadota;c__Gammaproteobacteria;o__Enterobacterales;f__Aeromonadaceae;g__Aeromonas;s__Aeromonas veronii_A	GCF_019048265.1	95	d__Bacteria;p__Pseudomonadota;c__Gammaproteobacteria;o__Enterobacterales;f__Aeromonadaceae;g__Aeromonas;s__Aeromonas veronii_A	95.72	0.89	GCF_019048265.1	95	d__Bacteria;p__Pseudomonadota;c__Gammaproteobacteria;o__Enterobacterales;f__Aeromonadaceae;g__Aeromonas;s__Aeromonas veronii_A	95.72	0.89	d__Bacteria;p__Pseudomonadota;c__Gammaproteobacteria;o__Enterobacterales;f__Aeromonadaceae;g__Aeromonas;s__	taxonomic classification defined by topology and ANI	topological placement and ANI have congruent species assignments	"GCF_000820225.1, s__Aeromonas veronii, 95.0, 95.07, 0.836; GCF_000819685.1, s__Aeromonas allosaccharophila, 95.0, 93.4, 0.79; GCA_945957575.1, s__Aeromonas sp945957575, 95.0, 93.3, 0.813; GCF_000819725.1, s__Aeromonas australiensis, 95.0, 92.93, 0.802; GCA_041319085.1, s__Aeromonas veronii_F, 95.0, 92.74, 0.74; GCF_000764645.1, s__Aeromonas finlandensis, 95.0, 92.6, 0.774; GCF_000819885.1, s__Ae…	98.73	11	N/A	N/A	Aeromonas veronii_A
49619_2#244	d__Bacteria;p__Pseudomonadota;c__Gammaproteobacteria;o__Enterobacterales;f__Aeromonadaceae;g__Aeromonas;s__Aeromonas veronii	GCF_000820225.1	95	d__Bacteria;p__Pseudomonadota;c__Gammaproteobacteria;o__Enterobacterales;f__Aeromonadaceae;g__Aeromonas;s__Aeromonas veronii	95.08	0.832	N/A	N/A	N/A	N/A	N/A	d__Bacteria;p__Pseudomonadota;c__Gammaproteobacteria;o__Enterobacterales;f__Aeromonadaceae;g__Aeromonas;s__	taxonomic classification defined by topology and ANI	topological placement and ANI have incongruent species assignments	"GCF_000820225.1, s__Aeromonas veronii, 95.0, 95.08, 0.832; GCF_019048265.1, s__Aeromonas veronii_A, 95.0, 95.07, 0.872; GCF_000819685.1, s__Aeromonas allosaccharophila, 95.0, 93.54, 0.789; GCA_945957575.1, s__Aeromonas sp945957575, 95.0, 93.43, 0.828; GCF_000819725.1, s__Aeromonas australiensis, 95.0, 93.16, 0.812; GCF_000764645.1, s__Aeromonas finlandensis, 95.0, 92.88, 0.763; GCF_000819885.1, …	98.71	11	N/A	N/A	Aeromonas veronii
49619_2#245	d__Bacteria;p__Pseudomonadota;c__Gammaproteobacteria;o__Enterobacterales;f__Aeromonadaceae;g__Aeromonas;s__Aeromonas veronii	GCF_000820225.1	95	d__Bacteria;p__Pseudomonadota;c__Gammaproteobacteria;o__Enterobacterales;f__Aeromonadaceae;g__Aeromonas;s__Aeromonas veronii	96.46	0.879	GCF_000820225.1	95	d__Bacteria;p__Pseudomonadota;c__Gammaproteobacteria;o__Enterobacterales;f__Aeromonadaceae;g__Aeromonas;s__Aeromonas veronii	96.46	0.879	d__Bacteria;p__Pseudomonadota;c__Gammaproteobacteria;o__Enterobacterales;f__Aeromonadaceae;g__Aeromonas;s__	taxonomic classification defined by topology and ANI	topological placement and ANI have congruent species assignments	"GCF_019048265.1, s__Aeromonas veronii_A, 95.0, 94.6, 0.83; GCF_000819685.1, s__Aeromonas allosaccharophila, 95.0, 93.92, 0.815; GCA_945957575.1, s__Aeromonas sp945957575, 95.0, 93.43, 0.824; GCF_000819725.1, s__Aeromonas australiensis, 95.0, 93.37, 0.81; GCA_041319085.1, s__Aeromonas veronii_F, 95.0, 93.29, 0.745; GCF_000764645.1, s__Aeromonas finlandensis, 95.0, 93.07, 0.796; GCF_000819885.1, s…	98.73	11	N/A	N/A	Aeromonas veronii
49619_2#246	d__Bacteria;p__Pseudomonadota;c__Gammaproteobacteria;o__Enterobacterales;f__Aeromonadaceae;g__Aeromonas;s__Aeromonas veronii	GCF_000820225.1	95	d__Bacteria;p__Pseudomonadota;c__Gammaproteobacteria;o__Enterobacterales;f__Aeromonadaceae;g__Aeromonas;s__Aeromonas veronii	95.08	0.832	N/A	N/A	N/A	N/A	N/A	d__Bacteria;p__Pseudomonadota;c__Gammaproteobacteria;o__Enterobacterales;f__Aeromonadaceae;g__Aeromonas;s__	taxonomic classification defined by topology and ANI	topological placement and ANI have incongruent species assignments	"GCF_000820225.1, s__Aeromonas veronii, 95.0, 95.08, 0.832; GCF_019048265.1, s__Aeromonas veronii_A, 95.0, 94.96, 0.873; GCF_000819685.1, s__Aeromonas allosaccharophila, 95.0, 93.54, 0.789; GCA_945957575.1, s__Aeromonas sp945957575, 95.0, 93.43, 0.828; GCF_000819725.1, s__Aeromonas australiensis, 95.0, 93.16, 0.812; GCF_000764645.1, s__Aeromonas finlandensis, 95.0, 92.88, 0.764; GCF_000819885.1, …	98.71	11	N/A	N/A	Aeromonas veronii
49619_2#248	d__Bacteria;p__Pseudomonadota;c__Gammaproteobacteria;o__Enterobacterales;f__Aeromonadaceae;g__Aeromonas;s__Aeromonas dhakensis	GCF_000820305.1	95	d__Bacteria;p__Pseudomonadota;c__Gammaproteobacteria;o__Enterobacterales;f__Aeromonadaceae;g__Aeromonas;s__Aeromonas dhakensis	97.52	0.939	GCF_000820305.1	95	d__Bacteria;p__Pseudomonadota;c__Gammaproteobacteria;o__Enterobacterales;f__Aeromonadaceae;g__Aeromonas;s__Aeromonas dhakensis	97.52	0.939	d__Bacteria;p__Pseudomonadota;c__Gammaproteobacteria;o__Enterobacterales;f__Aeromonadaceae;g__Aeromonas;s__	taxonomic classification defined by topology and ANI	topological placement and ANI have congruent species assignments	"GCF_000014805.1, s__Aeromonas hydrophila, 95.0, 93.76, 0.863; GCF_000819745.1, s__Aeromonas bestiarum, 95.0, 90.18, 0.773; GCF_000820085.1, s__Aeromonas sanarellii, 95.0, 89.78, 0.693; GCF_000820165.1, s__Aeromonas taiwanensis, 95.0, 89.68, 0.685; GCF_000820005.1, s__Aeromonas piscicola, 95.22, 89.52, 0.74; GCF_000819785.1, s__Aeromonas caviae, 95.0, 89.36, 0.656; GCF_000819845.1, s__Aeromonas e…	98.73	11	N/A	N/A	Aeromonas dhakensis
49619_2#253	d__Bacteria;p__Pseudomonadota;c__Gammaproteobacteria;o__Enterobacterales;f__Aeromonadaceae;g__Aeromonas;s__Aeromonas veronii	GCF_000820225.1	95	d__Bacteria;p__Pseudomonadota;c__Gammaproteobacteria;o__Enterobacterales;f__Aeromonadaceae;g__Aeromonas;s__Aeromonas veronii	96.58	0.912	GCF_000820225.1	95	d__Bacteria;p__Pseudomonadota;c__Gammaproteobacteria;o__Enterobacterales;f__Aeromonadaceae;g__Aeromonas;s__Aeromonas veronii	96.58	0.912	d__Bacteria;p__Pseudomonadota;c__Gammaproteobacteria;o__Enterobacterales;f__Aeromonadaceae;g__Aeromonas;s__	taxonomic classification defined by topology and ANI	topological placement and ANI have congruent species assignments	"GCF_019048265.1, s__Aeromonas veronii_A, 95.0, 94.6, 0.837; GCF_000819685.1, s__Aeromonas allosaccharophila, 95.0, 94.1, 0.819; GCA_945957575.1, s__Aeromonas sp945957575, 95.0, 93.57, 0.815; GCF_000819725.1, s__Aeromonas australiensis, 95.0, 93.53, 0.826; GCF_000764645.1, s__Aeromonas finlandensis, 95.0, 93.3, 0.809; GCA_041319085.1, s__Aeromonas veronii_F, 95.0, 93.09, 0.743; GCF_000819885.1, s…	97.9	11	N/A	N/A	Aeromonas veronii
49619_2#254	d__Bacteria;p__Pseudomonadota;c__Gammaproteobacteria;o__Enterobacterales;f__Aeromonadaceae;g__Aeromonas;s__Aeromonas dhakensis	GCF_000820305.1	95	d__Bacteria;p__Pseudomonadota;c__Gammaproteobacteria;o__Enterobacterales;f__Aeromonadaceae;g__Aeromonas;s__Aeromonas dhakensis	97.08	0.906	GCF_000820305.1	95	d__Bacteria;p__Pseudomonadota;c__Gammaproteobacteria;o__Enterobacterales;f__Aeromonadaceae;g__Aeromonas;s__Aeromonas dhakensis	97.08	0.906	d__Bacteria;p__Pseudomonadota;c__Gammaproteobacteria;o__Enterobacterales;f__Aeromonadaceae;g__Aeromonas;s__	taxonomic classification defined by topology and ANI	topological placement and ANI have congruent species assignments	"GCF_000014805.1, s__Aeromonas hydrophila, 95.0, 93.92, 0.871; GCF_000819745.1, s__Aeromonas bestiarum, 95.0, 89.99, 0.771; GCF_000820165.1, s__Aeromonas taiwanensis, 95.0, 89.67, 0.67; GCF_000820085.1, s__Aeromonas sanarellii, 95.0, 89.66, 0.689; GCF_000820005.1, s__Aeromonas piscicola, 95.22, 89.48, 0.748; GCF_000819785.1, s__Aeromonas caviae, 95.0, 89.29, 0.642; GCF_000819845.1, s__Aeromonas e…	98.73	11	N/A	N/A	Aeromonas dhakensis
49619_2#255	d__Bacteria;p__Pseudomonadota;c__Gammaproteobacteria;o__Enterobacterales;f__Aeromonadaceae;g__Aeromonas;s__Aeromonas sanarellii	GCF_000820085.1	95	d__Bacteria;p__Pseudomonadota;c__Gammaproteobacteria;o__Enterobacterales;f__Aeromonadaceae;g__Aeromonas;s__Aeromonas sanarellii	98.34	0.939	GCF_000820085.1	95	d__Bacteria;p__Pseudomonadota;c__Gammaproteobacteria;o__Enterobacterales;f__Aeromonadaceae;g__Aeromonas;s__Aeromonas sanarellii	98.34	0.939	d__Bacteria;p__Pseudomonadota;c__Gammaproteobacteria;o__Enterobacterales;f__Aeromonadaceae;g__Aeromonas;s__	taxonomic classification defined by topology and ANI	topological placement and ANI have congruent species assignments	"GCF_000820165.1, s__Aeromonas taiwanensis, 95.0, 91.95, 0.817; GCF_000819785.1, s__Aeromonas caviae, 95.0, 91.6, 0.823; GCF_023093515.1, s__Aeromonas sp023093515, 95.0, 91.07, 0.811; GCF_037811135.1, s__Aeromonas rivipollensis, 95.0, 91.02, 0.835; GCF_000819985.1, s__Aeromonas media, 95.0, 90.65, 0.78; GCF_000014805.1, s__Aeromonas hydrophila, 95.0, 89.49, 0.694; GCF_900637545.1, s__Aeromonas en…	98.65	11	N/A	N/A	Aeromonas sanarellii
49619_2#256	d__Bacteria;p__Pseudomonadota;c__Gammaproteobacteria;o__Enterobacterales;f__Aeromonadaceae;g__Aeromonas;s__Aeromonas dhakensis	GCF_000820305.1	95	d__Bacteria;p__Pseudomonadota;c__Gammaproteobacteria;o__Enterobacterales;f__Aeromonadaceae;g__Aeromonas;s__Aeromonas dhakensis	97.34	0.936	GCF_000820305.1	95	d__Bacteria;p__Pseudomonadota;c__Gammaproteobacteria;o__Enterobacterales;f__Aeromonadaceae;g__Aeromonas;s__Aeromonas dhakensis	97.34	0.936	d__Bacteria;p__Pseudomonadota;c__Gammaproteobacteria;o__Enterobacterales;f__Aeromonadaceae;g__Aeromonas;s__	taxonomic classification defined by topology and ANI	topological placement and ANI have congruent species assignments	"GCF_000014805.1, s__Aeromonas hydrophila, 95.0, 93.92, 0.866; GCF_000819745.1, s__Aeromonas bestiarum, 95.0, 90.06, 0.769; GCF_000820165.1, s__Aeromonas taiwanensis, 95.0, 89.82, 0.683; GCF_000820085.1, s__Aeromonas sanarellii, 95.0, 89.76, 0.694; GCF_000819785.1, s__Aeromonas caviae, 95.0, 89.42, 0.662; GCF_000820005.1, s__Aeromonas piscicola, 95.22, 89.33, 0.721; GCF_000819985.1, s__Aeromonas …	97.9	11	N/A	N/A	Aeromonas dhakensis
49619_2#273	d__Bacteria;p__Pseudomonadota;c__Gammaproteobacteria;o__Enterobacterales;f__Aeromonadaceae;g__Aeromonas;s__Aeromonas veronii	GCF_000820225.1	95	d__Bacteria;p__Pseudomonadota;c__Gammaproteobacteria;o__Enterobacterales;f__Aeromonadaceae;g__Aeromonas;s__Aeromonas veronii	96.21	0.885	GCF_000820225.1	95	d__Bacteria;p__Pseudomonadota;c__Gammaproteobacteria;o__Enterobacterales;f__Aeromonadaceae;g__Aeromonas;s__Aeromonas veronii	96.21	0.885	d__Bacteria;p__Pseudomonadota;c__Gammaproteobacteria;o__Enterobacterales;f__Aeromonadaceae;g__Aeromonas;s__	taxonomic classification defined by topology and ANI	topological placement and ANI have congruent species assignments	"GCF_019048265.1, s__Aeromonas veronii_A, 95.0, 94.6, 0.826; GCF_000819685.1, s__Aeromonas allosaccharophila, 95.0, 93.97, 0.798; GCA_945957575.1, s__Aeromonas sp945957575, 95.0, 93.7, 0.814; GCF_000819725.1, s__Aeromonas australiensis, 95.0, 93.54, 0.834; GCF_000764645.1, s__Aeromonas finlandensis, 95.0, 93.08, 0.804; GCA_041319085.1, s__Aeromonas veronii_F, 95.0, 93.08, 0.74; GCF_000819885.1, s…	97.9	11	N/A	N/A	Aeromonas veronii
49619_2#274	d__Bacteria;p__Pseudomonadota;c__Gammaproteobacteria;o__Enterobacterales;f__Aeromonadaceae;g__Aeromonas;s__Aeromonas caviae	GCF_000819785.1	95	d__Bacteria;p__Pseudomonadota;c__Gammaproteobacteria;o__Enterobacterales;f__Aeromonadaceae;g__Aeromonas;s__Aeromonas caviae	98.17	0.941	GCF_000819785.1	95	d__Bacteria;p__Pseudomonadota;c__Gammaproteobacteria;o__Enterobacterales;f__Aeromonadaceae;g__Aeromonas;s__Aeromonas caviae	98.17	0.941	d__Bacteria;p__Pseudomonadota;c__Gammaproteobacteria;o__Enterobacterales;f__Aeromonadaceae;g__Aeromonas;s__	taxonomic classification defined by topology and ANI	topological placement and ANI have congruent species assignments	"GCF_000820085.1, s__Aeromonas sanarellii, 95.0, 91.79, 0.828; GCF_000820165.1, s__Aeromonas taiwanensis, 95.0, 91.15, 0.8; GCF_023093515.1, s__Aeromonas sp023093515, 95.0, 90.79, 0.803; GCF_037811135.1, s__Aeromonas rivipollensis, 95.0, 90.32, 0.803; GCF_000819985.1, s__Aeromonas media, 95.0, 90.22, 0.738; GCF_000014805.1, s__Aeromonas hydrophila, 95.0, 89.46, 0.666; GCF_000820305.1, s__Aeromona…	98.69	11	N/A	N/A	Aeromonas caviae
49619_2#275	d__Bacteria;p__Pseudomonadota;c__Gammaproteobacteria;o__Enterobacterales;f__Aeromonadaceae;g__Aeromonas;s__Aeromonas caviae	GCF_000819785.1	95	d__Bacteria;p__Pseudomonadota;c__Gammaproteobacteria;o__Enterobacterales;f__Aeromonadaceae;g__Aeromonas;s__Aeromonas caviae	98.22	0.932	GCF_000819785.1	95	d__Bacteria;p__Pseudomonadota;c__Gammaproteobacteria;o__Enterobacterales;f__Aeromonadaceae;g__Aeromonas;s__Aeromonas caviae	98.22	0.932	d__Bacteria;p__Pseudomonadota;c__Gammaproteobacteria;o__Enterobacterales;f__Aeromonadaceae;g__Aeromonas;s__	taxonomic classification defined by topology and ANI	topological placement and ANI have congruent species assignments	"GCF_000820085.1, s__Aeromonas sanarellii, 95.0, 91.75, 0.824; GCF_000820165.1, s__Aeromonas taiwanensis, 95.0, 91.25, 0.803; GCF_023093515.1, s__Aeromonas sp023093515, 95.0, 90.62, 0.79; GCF_000819985.1, s__Aeromonas media, 95.0, 90.22, 0.733; GCF_037811135.1, s__Aeromonas rivipollensis, 95.0, 90.18, 0.792; GCF_000014805.1, s__Aeromonas hydrophila, 95.0, 89.44, 0.662; GCF_000820305.1, s__Aeromon…	98.69	11	N/A	N/A	Aeromonas caviae
49619_2#276	d__Bacteria;p__Pseudomonadota;c__Gammaproteobacteria;o__Enterobacterales;f__Aeromonadaceae;g__Aeromonas;s__Aeromonas dhakensis	GCF_000820305.1	95	d__Bacteria;p__Pseudomonadota;c__Gammaproteobacteria;o__Enterobacterales;f__Aeromonadaceae;g__Aeromonas;s__Aeromonas dhakensis	97.37	0.939	GCF_000820305.1	95	d__Bacteria;p__Pseudomonadota;c__Gammaproteobacteria;o__Enterobacterales;f__Aeromonadaceae;g__Aeromonas;s__Aeromonas dhakensis	97.37	0.939	d__Bacteria;p__Pseudomonadota;c__Gammaproteobacteria;o__Enterobacterales;f__Aeromonadaceae;g__Aeromonas;s__	taxonomic classification defined by topology and ANI	topological placement and ANI have congruent species assignments	"GCF_000014805.1, s__Aeromonas hydrophila, 95.0, 93.77, 0.859; GCF_000819745.1, s__Aeromonas bestiarum, 95.0, 90.2, 0.773; GCF_000820085.1, s__Aeromonas sanarellii, 95.0, 89.81, 0.697; GCF_000820165.1, s__Aeromonas taiwanensis, 95.0, 89.66, 0.689; GCF_000819785.1, s__Aeromonas caviae, 95.0, 89.47, 0.652; GCF_000820005.1, s__Aeromonas piscicola, 95.22, 89.25, 0.725; GCF_000819985.1, s__Aeromonas m…	98.73	11	N/A	N/A	Aeromonas dhakensis
49619_2#277	d__Bacteria;p__Pseudomonadota;c__Gammaproteobacteria;o__Enterobacterales;f__Aeromonadaceae;g__Aeromonas;s__Aeromonas hydrophila	GCF_000014805.1	95	d__Bacteria;p__Pseudomonadota;c__Gammaproteobacteria;o__Enterobacterales;f__Aeromonadaceae;g__Aeromonas;s__Aeromonas hydrophila	96.83	0.909	GCF_000014805.1	95	d__Bacteria;p__Pseudomonadota;c__Gammaproteobacteria;o__Enterobacterales;f__Aeromonadaceae;g__Aeromonas;s__Aeromonas hydrophila	96.83	0.909	d__Bacteria;p__Pseudomonadota;c__Gammaproteobacteria;o__Enterobacterales;f__Aeromonadaceae;g__Aeromonas;s__	taxonomic classification defined by topology and ANI	topological placement and ANI have congruent species assignments	"GCF_000820305.1, s__Aeromonas dhakensis, 95.0, 93.91, 0.866; GCF_000819745.1, s__Aeromonas bestiarum, 95.0, 90.5, 0.804; GCF_000820005.1, s__Aeromonas piscicola, 95.22, 89.76, 0.754; GCF_000820085.1, s__Aeromonas sanarellii, 95.0, 89.64, 0.687; GCF_000819785.1, s__Aeromonas caviae, 95.0, 89.38, 0.66; GCF_000820165.1, s__Aeromonas taiwanensis, 95.0, 89.25, 0.654; GCF_000819985.1, s__Aeromonas med…	98.73	11	N/A	N/A	Aeromonas hydrophila
49619_2#279	d__Bacteria;p__Pseudomonadota;c__Gammaproteobacteria;o__Enterobacterales;f__Aeromonadaceae;g__Aeromonas;s__Aeromonas veronii	GCF_000820225.1	95	d__Bacteria;p__Pseudomonadota;c__Gammaproteobacteria;o__Enterobacterales;f__Aeromonadaceae;g__Aeromonas;s__Aeromonas veronii	96.32	0.916	N/A	N/A	N/A	N/A	N/A	d__Bacteria;p__Pseudomonadota;c__Gammaproteobacteria;o__Enterobacterales;f__Aeromonadaceae;g__Aeromonas;s__	taxonomic classification defined by topology and ANI	topological placement and ANI have incongruent species assignments	"GCF_000820225.1, s__Aeromonas veronii, 95.0, 96.32, 0.916; GCF_019048265.1, s__Aeromonas veronii_A, 95.0, 94.83, 0.869; GCF_000819685.1, s__Aeromonas allosaccharophila, 95.0, 93.98, 0.839; GCA_945957575.1, s__Aeromonas sp945957575, 95.0, 93.85, 0.814; GCF_000819725.1, s__Aeromonas australiensis, 95.0, 93.41, 0.835; GCA_041319085.1, s__Aeromonas veronii_F, 95.0, 93.21, 0.743; GCF_000764645.1, s__…	98.73	11	N/A	N/A	Aeromonas veronii
49619_2#280	d__Bacteria;p__Pseudomonadota;c__Gammaproteobacteria;o__Enterobacterales;f__Aeromonadaceae;g__Aeromonas;s__Aeromonas dhakensis	GCF_000820305.1	95	d__Bacteria;p__Pseudomonadota;c__Gammaproteobacteria;o__Enterobacterales;f__Aeromonadaceae;g__Aeromonas;s__Aeromonas dhakensis	97.37	0.939	GCF_000820305.1	95	d__Bacteria;p__Pseudomonadota;c__Gammaproteobacteria;o__Enterobacterales;f__Aeromonadaceae;g__Aeromonas;s__Aeromonas dhakensis	97.37	0.939	d__Bacteria;p__Pseudomonadota;c__Gammaproteobacteria;o__Enterobacterales;f__Aeromonadaceae;g__Aeromonas;s__	taxonomic classification defined by topology and ANI	topological placement and ANI have congruent species assignments	"GCF_000014805.1, s__Aeromonas hydrophila, 95.0, 93.77, 0.857; GCF_000819745.1, s__Aeromonas bestiarum, 95.0, 89.98, 0.769; GCF_000820085.1, s__Aeromonas sanarellii, 95.0, 89.77, 0.697; GCF_000820165.1, s__Aeromonas taiwanensis, 95.0, 89.66, 0.689; GCF_000819785.1, s__Aeromonas caviae, 95.0, 89.47, 0.652; GCF_000820005.1, s__Aeromonas piscicola, 95.22, 89.26, 0.723; GCF_000819985.1, s__Aeromonas …	98.73	11	N/A	N/A	Aeromonas dhakensis
49619_2#282	d__Bacteria;p__Pseudomonadota;c__Gammaproteobacteria;o__Enterobacterales;f__Aeromonadaceae;g__Aeromonas;s__Aeromonas dhakensis	GCF_000820305.1	95	d__Bacteria;p__Pseudomonadota;c__Gammaproteobacteria;o__Enterobacterales;f__Aeromonadaceae;g__Aeromonas;s__Aeromonas dhakensis	97.37	0.939	GCF_000820305.1	95	d__Bacteria;p__Pseudomonadota;c__Gammaproteobacteria;o__Enterobacterales;f__Aeromonadaceae;g__Aeromonas;s__Aeromonas dhakensis	97.37	0.939	d__Bacteria;p__Pseudomonadota;c__Gammaproteobacteria;o__Enterobacterales;f__Aeromonadaceae;g__Aeromonas;s__	taxonomic classification defined by topology and ANI	topological placement and ANI have congruent species assignments	"GCF_000014805.1, s__Aeromonas hydrophila, 95.0, 93.77, 0.861; GCF_000819745.1, s__Aeromonas bestiarum, 95.0, 89.99, 0.772; GCF_000820085.1, s__Aeromonas sanarellii, 95.0, 89.81, 0.698; GCF_000820165.1, s__Aeromonas taiwanensis, 95.0, 89.66, 0.689; GCF_000819785.1, s__Aeromonas caviae, 95.0, 89.47, 0.653; GCF_000820005.1, s__Aeromonas piscicola, 95.22, 89.25, 0.725; GCF_000819985.1, s__Aeromonas …	98.73	11	N/A	N/A	Aeromonas dhakensis
49619_2#283	d__Bacteria;p__Pseudomonadota;c__Gammaproteobacteria;o__Enterobacterales;f__Aeromonadaceae;g__Aeromonas;s__Aeromonas veronii	GCF_000820225.1	95	d__Bacteria;p__Pseudomonadota;c__Gammaproteobacteria;o__Enterobacterales;f__Aeromonadaceae;g__Aeromonas;s__Aeromonas veronii	96.04	0.888	GCF_000820225.1	95	d__Bacteria;p__Pseudomonadota;c__Gammaproteobacteria;o__Enterobacterales;f__Aeromonadaceae;g__Aeromonas;s__Aeromonas veronii	96.04	0.888	d__Bacteria;p__Pseudomonadota;c__Gammaproteobacteria;o__Enterobacterales;f__Aeromonadaceae;g__Aeromonas;s__	taxonomic classification defined by topology and ANI	topological placement and ANI have congruent species assignments	"GCF_019048265.1, s__Aeromonas veronii_A, 95.0, 94.65, 0.825; GCF_000819685.1, s__Aeromonas allosaccharophila, 95.0, 93.92, 0.805; GCA_945957575.1, s__Aeromonas sp945957575, 95.0, 93.82, 0.831; GCF_000819725.1, s__Aeromonas australiensis, 95.0, 93.37, 0.829; GCF_000764645.1, s__Aeromonas finlandensis, 95.0, 93.17, 0.785; GCA_041319085.1, s__Aeromonas veronii_F, 95.0, 93.06, 0.752; GCF_000819885.1…	98.31	11	N/A	N/A	Aeromonas veronii
49619_2#284	d__Bacteria;p__Pseudomonadota;c__Gammaproteobacteria;o__Enterobacterales;f__Aeromonadaceae;g__Aeromonas;s__Aeromonas caviae	GCF_000819785.1	95	d__Bacteria;p__Pseudomonadota;c__Gammaproteobacteria;o__Enterobacterales;f__Aeromonadaceae;g__Aeromonas;s__Aeromonas caviae	97.86	0.889	GCF_000819785.1	95	d__Bacteria;p__Pseudomonadota;c__Gammaproteobacteria;o__Enterobacterales;f__Aeromonadaceae;g__Aeromonas;s__Aeromonas caviae	97.86	0.889	d__Bacteria;p__Pseudomonadota;c__Gammaproteobacteria;o__Enterobacterales;f__Aeromonadaceae;g__Aeromonas;s__	taxonomic classification defined by topology and ANI	topological placement and ANI have congruent species assignments	"GCF_000820085.1, s__Aeromonas sanarellii, 95.0, 91.57, 0.805; GCF_000820165.1, s__Aeromonas taiwanensis, 95.0, 90.94, 0.778; GCF_023093515.1, s__Aeromonas sp023093515, 95.0, 90.63, 0.77; GCF_000819985.1, s__Aeromonas media, 95.0, 90.2, 0.74; GCF_037811135.1, s__Aeromonas rivipollensis, 95.0, 90.11, 0.762; GCF_000014805.1, s__Aeromonas hydrophila, 95.0, 89.48, 0.66; GCF_000820305.1, s__Aeromonas …	98.69	11	N/A	N/A	Aeromonas caviae
49619_2#285	d__Bacteria;p__Pseudomonadota;c__Gammaproteobacteria;o__Enterobacterales;f__Aeromonadaceae;g__Aeromonas;s__Aeromonas veronii	GCF_000820225.1	95	d__Bacteria;p__Pseudomonadota;c__Gammaproteobacteria;o__Enterobacterales;f__Aeromonadaceae;g__Aeromonas;s__Aeromonas veronii	96.76	0.889	GCF_000820225.1	95	d__Bacteria;p__Pseudomonadota;c__Gammaproteobacteria;o__Enterobacterales;f__Aeromonadaceae;g__Aeromonas;s__Aeromonas veronii	96.76	0.889	d__Bacteria;p__Pseudomonadota;c__Gammaproteobacteria;o__Enterobacterales;f__Aeromonadaceae;g__Aeromonas;s__	taxonomic classification defined by topology and ANI	topological placement and ANI have congruent species assignments	"GCF_019048265.1, s__Aeromonas veronii_A, 95.0, 94.58, 0.815; GCF_000819685.1, s__Aeromonas allosaccharophila, 95.0, 94.08, 0.784; GCA_945957575.1, s__Aeromonas sp945957575, 95.0, 93.89, 0.817; GCF_000819725.1, s__Aeromonas australiensis, 95.0, 93.52, 0.828; GCF_000764645.1, s__Aeromonas finlandensis, 95.0, 93.25, 0.772; GCA_041319085.1, s__Aeromonas veronii_F, 95.0, 93.19, 0.738; GCF_000819885.1…	98.73	11	N/A	N/A	Aeromonas veronii
49619_2#286	d__Bacteria;p__Pseudomonadota;c__Gammaproteobacteria;o__Enterobacterales;f__Aeromonadaceae;g__Aeromonas;s__Aeromonas caviae	GCF_000819785.1	95	d__Bacteria;p__Pseudomonadota;c__Gammaproteobacteria;o__Enterobacterales;f__Aeromonadaceae;g__Aeromonas;s__Aeromonas caviae	97.82	0.91	GCF_000819785.1	95	d__Bacteria;p__Pseudomonadota;c__Gammaproteobacteria;o__Enterobacterales;f__Aeromonadaceae;g__Aeromonas;s__Aeromonas caviae	97.82	0.91	d__Bacteria;p__Pseudomonadota;c__Gammaproteobacteria;o__Enterobacterales;f__Aeromonadaceae;g__Aeromonas;s__	taxonomic classification defined by topology and ANI	topological placement and ANI have congruent species assignments	"GCF_000820085.1, s__Aeromonas sanarellii, 95.0, 91.91, 0.812; GCF_000820165.1, s__Aeromonas taiwanensis, 95.0, 91.14, 0.786; GCF_023093515.1, s__Aeromonas sp023093515, 95.0, 90.78, 0.797; GCF_037811135.1, s__Aeromonas rivipollensis, 95.0, 90.46, 0.796; GCF_000819985.1, s__Aeromonas media, 95.0, 89.97, 0.75; GCF_000014805.1, s__Aeromonas hydrophila, 95.0, 89.47, 0.674; GCF_000820305.1, s__Aeromon…	98.69	11	N/A	N/A	Aeromonas caviae
49619_2#287	d__Bacteria;p__Pseudomonadota;c__Gammaproteobacteria;o__Enterobacterales;f__Aeromonadaceae;g__Aeromonas;s__Aeromonas veronii	GCF_000820225.1	95	d__Bacteria;p__Pseudomonadota;c__Gammaproteobacteria;o__Enterobacterales;f__Aeromonadaceae;g__Aeromonas;s__Aeromonas veronii	96.34	0.891	GCF_000820225.1	95	d__Bacteria;p__Pseudomonadota;c__Gammaproteobacteria;o__Enterobacterales;f__Aeromonadaceae;g__Aeromonas;s__Aeromonas veronii	96.34	0.891	d__Bacteria;p__Pseudomonadota;c__Gammaproteobacteria;o__Enterobacterales;f__Aeromonadaceae;g__Aeromonas;s__	taxonomic classification defined by topology and ANI	topological placement and ANI have congruent species assignments	"GCF_019048265.1, s__Aeromonas veronii_A, 95.0, 94.51, 0.81; GCF_000819685.1, s__Aeromonas allosaccharophila, 95.0, 93.98, 0.773; GCA_945957575.1, s__Aeromonas sp945957575, 95.0, 93.84, 0.818; GCF_000819725.1, s__Aeromonas australiensis, 95.0, 93.41, 0.818; GCF_000764645.1, s__Aeromonas finlandensis, 95.0, 93.2, 0.787; GCA_041319085.1, s__Aeromonas veronii_F, 95.0, 93.09, 0.743; GCF_000819885.1, …	98.73	11	N/A	N/A	Aeromonas veronii
49619_2#30	d__Bacteria;p__Pseudomonadota;c__Gammaproteobacteria;o__Enterobacterales;f__Aeromonadaceae;g__Aeromonas;s__Aeromonas caviae	GCF_000819785.1	95	d__Bacteria;p__Pseudomonadota;c__Gammaproteobacteria;o__Enterobacterales;f__Aeromonadaceae;g__Aeromonas;s__Aeromonas caviae	97.95	0.867	GCF_000819785.1	95	d__Bacteria;p__Pseudomonadota;c__Gammaproteobacteria;o__Enterobacterales;f__Aeromonadaceae;g__Aeromonas;s__Aeromonas caviae	97.95	0.867	d__Bacteria;p__Pseudomonadota;c__Gammaproteobacteria;o__Enterobacterales;f__Aeromonadaceae;g__Aeromonas;s__	taxonomic classification defined by topology and ANI	topological placement and ANI have congruent species assignments	"GCF_000820085.1, s__Aeromonas sanarellii, 95.0, 91.56, 0.807; GCF_000820165.1, s__Aeromonas taiwanensis, 95.0, 91.11, 0.782; GCF_023093515.1, s__Aeromonas sp023093515, 95.0, 90.57, 0.739; GCF_000819985.1, s__Aeromonas media, 95.0, 90.32, 0.724; GCF_037811135.1, s__Aeromonas rivipollensis, 95.0, 90.05, 0.737; GCF_000820305.1, s__Aeromonas dhakensis, 95.0, 89.5, 0.617; GCF_000014805.1, s__Aeromona…	97.86	11	N/A	N/A	Aeromonas caviae
49619_2#305	d__Bacteria;p__Pseudomonadota;c__Gammaproteobacteria;o__Enterobacterales;f__Aeromonadaceae;g__Aeromonas;s__Aeromonas veronii	GCF_000820225.1	95	d__Bacteria;p__Pseudomonadota;c__Gammaproteobacteria;o__Enterobacterales;f__Aeromonadaceae;g__Aeromonas;s__Aeromonas veronii	96.59	0.914	GCF_000820225.1	95	d__Bacteria;p__Pseudomonadota;c__Gammaproteobacteria;o__Enterobacterales;f__Aeromonadaceae;g__Aeromonas;s__Aeromonas veronii	96.59	0.914	d__Bacteria;p__Pseudomonadota;c__Gammaproteobacteria;o__Enterobacterales;f__Aeromonadaceae;g__Aeromonas;s__	taxonomic classification defined by topology and ANI	topological placement and ANI have congruent species assignments	"GCF_019048265.1, s__Aeromonas veronii_A, 95.0, 94.59, 0.811; GCF_000819685.1, s__Aeromonas allosaccharophila, 95.0, 93.95, 0.798; GCA_945957575.1, s__Aeromonas sp945957575, 95.0, 93.57, 0.822; GCF_000819725.1, s__Aeromonas australiensis, 95.0, 93.52, 0.826; GCA_041319085.1, s__Aeromonas veronii_F, 95.0, 93.21, 0.743; GCF_000764645.1, s__Aeromonas finlandensis, 95.0, 93.18, 0.786; GCF_000819885.1…	98.71	11	N/A	N/A	Aeromonas veronii
49619_2#306	d__Bacteria;p__Pseudomonadota;c__Gammaproteobacteria;o__Enterobacterales;f__Aeromonadaceae;g__Aeromonas;s__Aeromonas dhakensis	GCF_000820305.1	95	d__Bacteria;p__Pseudomonadota;c__Gammaproteobacteria;o__Enterobacterales;f__Aeromonadaceae;g__Aeromonas;s__Aeromonas dhakensis	97.56	0.933	GCF_000820305.1	95	d__Bacteria;p__Pseudomonadota;c__Gammaproteobacteria;o__Enterobacterales;f__Aeromonadaceae;g__Aeromonas;s__Aeromonas dhakensis	97.56	0.933	d__Bacteria;p__Pseudomonadota;c__Gammaproteobacteria;o__Enterobacterales;f__Aeromonadaceae;g__Aeromonas;s__	taxonomic classification defined by topology and ANI	topological placement and ANI have congruent species assignments	"GCF_000014805.1, s__Aeromonas hydrophila, 95.0, 94.04, 0.89; GCF_000819745.1, s__Aeromonas bestiarum, 95.0, 90.36, 0.794; GCF_000820165.1, s__Aeromonas taiwanensis, 95.0, 89.8, 0.675; GCF_000820085.1, s__Aeromonas sanarellii, 95.0, 89.69, 0.697; GCF_000820005.1, s__Aeromonas piscicola, 95.22, 89.54, 0.761; GCF_000819785.1, s__Aeromonas caviae, 95.0, 89.45, 0.645; GCF_000819985.1, s__Aeromonas me…	98.69	11	N/A	N/A	Aeromonas dhakensis
49619_2#308	d__Bacteria;p__Pseudomonadota;c__Gammaproteobacteria;o__Enterobacterales;f__Aeromonadaceae;g__Aeromonas;s__Aeromonas dhakensis	GCF_000820305.1	95	d__Bacteria;p__Pseudomonadota;c__Gammaproteobacteria;o__Enterobacterales;f__Aeromonadaceae;g__Aeromonas;s__Aeromonas dhakensis	97.56	0.923	GCF_000820305.1	95	d__Bacteria;p__Pseudomonadota;c__Gammaproteobacteria;o__Enterobacterales;f__Aeromonadaceae;g__Aeromonas;s__Aeromonas dhakensis	97.56	0.923	d__Bacteria;p__Pseudomonadota;c__Gammaproteobacteria;o__Enterobacterales;f__Aeromonadaceae;g__Aeromonas;s__	taxonomic classification defined by topology and ANI	topological placement and ANI have congruent species assignments	"GCF_000014805.1, s__Aeromonas hydrophila, 95.0, 94.05, 0.878; GCF_000819745.1, s__Aeromonas bestiarum, 95.0, 90.36, 0.786; GCF_000820165.1, s__Aeromonas taiwanensis, 95.0, 89.8, 0.675; GCF_000820085.1, s__Aeromonas sanarellii, 95.0, 89.63, 0.697; GCF_000820005.1, s__Aeromonas piscicola, 95.22, 89.54, 0.752; GCF_000819785.1, s__Aeromonas caviae, 95.0, 89.49, 0.652; GCF_000819985.1, s__Aeromonas m…	98.69	11	N/A	N/A	Aeromonas dhakensis
49619_2#310	d__Bacteria;p__Pseudomonadota;c__Gammaproteobacteria;o__Enterobacterales;f__Aeromonadaceae;g__Aeromonas;s__Aeromonas enteropelogenes	GCF_000819845.1	95	d__Bacteria;p__Pseudomonadota;c__Gammaproteobacteria;o__Enterobacterales;f__Aeromonadaceae;g__Aeromonas;s__Aeromonas enteropelogenes	97.56	0.94	GCF_000819845.1	95	d__Bacteria;p__Pseudomonadota;c__Gammaproteobacteria;o__Enterobacterales;f__Aeromonadaceae;g__Aeromonas;s__Aeromonas enteropelogenes	97.56	0.94	d__Bacteria;p__Pseudomonadota;c__Gammaproteobacteria;o__Enterobacterales;f__Aeromonadaceae;g__Aeromonas;s__	taxonomic classification defined by topology and ANI	topological placement and ANI have congruent species assignments	"GCF_000014805.1, s__Aeromonas hydrophila, 95.0, 88.33, 0.6; GCF_000819885.1, s__Aeromonas fluvialis, 95.0, 88.28, 0.632; GCF_000820305.1, s__Aeromonas dhakensis, 95.0, 88.25, 0.623; GCF_000819685.1, s__Aeromonas allosaccharophila, 95.0, 87.99, 0.632; GCA_945957575.1, s__Aeromonas sp945957575, 95.0, 87.92, 0.619; GCF_037890695.1, s__Aeromonas jandaei, 95.69, 87.8, 0.625; GCF_000764645.1, s__Aerom…	98.71	11	N/A	N/A	Aeromonas enteropelogenes
49619_2#313	d__Bacteria;p__Pseudomonadota;c__Gammaproteobacteria;o__Enterobacterales;f__Aeromonadaceae;g__Aeromonas;s__Aeromonas veronii	GCF_000820225.1	95	d__Bacteria;p__Pseudomonadota;c__Gammaproteobacteria;o__Enterobacterales;f__Aeromonadaceae;g__Aeromonas;s__Aeromonas veronii	96.34	0.899	GCF_000820225.1	95	d__Bacteria;p__Pseudomonadota;c__Gammaproteobacteria;o__Enterobacterales;f__Aeromonadaceae;g__Aeromonas;s__Aeromonas veronii	96.34	0.899	d__Bacteria;p__Pseudomonadota;c__Gammaproteobacteria;o__Enterobacterales;f__Aeromonadaceae;g__Aeromonas;s__	taxonomic classification defined by topology and ANI	topological placement and ANI have congruent species assignments	"GCF_019048265.1, s__Aeromonas veronii_A, 95.0, 94.63, 0.836; GCF_000819685.1, s__Aeromonas allosaccharophila, 95.0, 94.12, 0.817; GCA_945957575.1, s__Aeromonas sp945957575, 95.0, 93.84, 0.82; GCF_000819725.1, s__Aeromonas australiensis, 95.0, 93.43, 0.833; GCF_000764645.1, s__Aeromonas finlandensis, 95.0, 93.31, 0.801; GCA_041319085.1, s__Aeromonas veronii_F, 95.0, 93.21, 0.743; GCF_000819885.1,…	98.73	11	N/A	N/A	Aeromonas veronii
49619_2#314	d__Bacteria;p__Pseudomonadota;c__Gammaproteobacteria;o__Enterobacterales;f__Aeromonadaceae;g__Aeromonas;s__Aeromonas dhakensis	GCF_000820305.1	95	d__Bacteria;p__Pseudomonadota;c__Gammaproteobacteria;o__Enterobacterales;f__Aeromonadaceae;g__Aeromonas;s__Aeromonas dhakensis	96.63	0.9	GCF_000820305.1	95	d__Bacteria;p__Pseudomonadota;c__Gammaproteobacteria;o__Enterobacterales;f__Aeromonadaceae;g__Aeromonas;s__Aeromonas dhakensis	96.63	0.9	d__Bacteria;p__Pseudomonadota;c__Gammaproteobacteria;o__Enterobacterales;f__Aeromonadaceae;g__Aeromonas;s__	taxonomic classification defined by topology and ANI	topological placement and ANI have congruent species assignments	"GCF_000014805.1, s__Aeromonas hydrophila, 95.0, 93.92, 0.853; GCF_000819745.1, s__Aeromonas bestiarum, 95.0, 90.2, 0.773; GCF_000820165.1, s__Aeromonas taiwanensis, 95.0, 89.67, 0.674; GCF_000820085.1, s__Aeromonas sanarellii, 95.0, 89.59, 0.687; GCF_000820005.1, s__Aeromonas piscicola, 95.22, 89.41, 0.711; GCF_000819785.1, s__Aeromonas caviae, 95.0, 89.27, 0.64; GCF_000819845.1, s__Aeromonas en…	98.73	11	N/A	N/A	Aeromonas dhakensis
49619_2#315	d__Bacteria;p__Pseudomonadota;c__Gammaproteobacteria;o__Enterobacterales;f__Aeromonadaceae;g__Aeromonas;s__Aeromonas veronii	GCF_000820225.1	95	d__Bacteria;p__Pseudomonadota;c__Gammaproteobacteria;o__Enterobacterales;f__Aeromonadaceae;g__Aeromonas;s__Aeromonas veronii	95.97	0.903	GCF_000820225.1	95	d__Bacteria;p__Pseudomonadota;c__Gammaproteobacteria;o__Enterobacterales;f__Aeromonadaceae;g__Aeromonas;s__Aeromonas veronii	95.97	0.903	d__Bacteria;p__Pseudomonadota;c__Gammaproteobacteria;o__Enterobacterales;f__Aeromonadaceae;g__Aeromonas;s__	taxonomic classification defined by topology and ANI	topological placement and ANI have congruent species assignments	"GCF_019048265.1, s__Aeromonas veronii_A, 95.0, 94.19, 0.812; GCA_945957575.1, s__Aeromonas sp945957575, 95.0, 93.56, 0.818; GCF_000819685.1, s__Aeromonas allosaccharophila, 95.0, 93.53, 0.786; GCF_000764645.1, s__Aeromonas finlandensis, 95.0, 92.93, 0.766; GCF_000819725.1, s__Aeromonas australiensis, 95.0, 92.77, 0.83; GCA_041319085.1, s__Aeromonas veronii_F, 95.0, 92.77, 0.746; GCF_000819885.1,…	98.73	11	N/A	N/A	Aeromonas veronii
49619_2#318	d__Bacteria;p__Pseudomonadota;c__Gammaproteobacteria;o__Enterobacterales;f__Aeromonadaceae;g__Aeromonas;s__Aeromonas caviae	GCF_000819785.1	95	d__Bacteria;p__Pseudomonadota;c__Gammaproteobacteria;o__Enterobacterales;f__Aeromonadaceae;g__Aeromonas;s__Aeromonas caviae	97.58	0.911	GCF_000819785.1	95	d__Bacteria;p__Pseudomonadota;c__Gammaproteobacteria;o__Enterobacterales;f__Aeromonadaceae;g__Aeromonas;s__Aeromonas caviae	97.58	0.911	d__Bacteria;p__Pseudomonadota;c__Gammaproteobacteria;o__Enterobacterales;f__Aeromonadaceae;g__Aeromonas;s__	taxonomic classification defined by topology and ANI	topological placement and ANI have congruent species assignments	"GCF_000820085.1, s__Aeromonas sanarellii, 95.0, 91.8, 0.807; GCF_000820165.1, s__Aeromonas taiwanensis, 95.0, 91.24, 0.796; GCF_023093515.1, s__Aeromonas sp023093515, 95.0, 90.63, 0.776; GCF_037811135.1, s__Aeromonas rivipollensis, 95.0, 90.24, 0.773; GCF_000819985.1, s__Aeromonas media, 95.0, 90.12, 0.727; GCF_000820305.1, s__Aeromonas dhakensis, 95.0, 89.57, 0.661; GCF_000014805.1, s__Aeromona…	98.69	11	N/A	N/A	Aeromonas caviae
49619_2#32	d__Bacteria;p__Pseudomonadota;c__Gammaproteobacteria;o__Enterobacterales;f__Aeromonadaceae;g__Aeromonas;s__Aeromonas dhakensis	GCF_000820305.1	95	d__Bacteria;p__Pseudomonadota;c__Gammaproteobacteria;o__Enterobacterales;f__Aeromonadaceae;g__Aeromonas;s__Aeromonas dhakensis	97.49	0.948	GCF_000820305.1	95	d__Bacteria;p__Pseudomonadota;c__Gammaproteobacteria;o__Enterobacterales;f__Aeromonadaceae;g__Aeromonas;s__Aeromonas dhakensis	97.49	0.948	d__Bacteria;p__Pseudomonadota;c__Gammaproteobacteria;o__Enterobacterales;f__Aeromonadaceae;g__Aeromonas;s__	taxonomic classification defined by topology and ANI	topological placement and ANI have congruent species assignments	"GCF_000014805.1, s__Aeromonas hydrophila, 95.0, 93.9, 0.86; GCF_000819745.1, s__Aeromonas bestiarum, 95.0, 89.96, 0.774; GCF_000820085.1, s__Aeromonas sanarellii, 95.0, 89.77, 0.695; GCF_000820165.1, s__Aeromonas taiwanensis, 95.0, 89.65, 0.687; GCF_000819785.1, s__Aeromonas caviae, 95.0, 89.36, 0.655; GCF_000820005.1, s__Aeromonas piscicola, 95.22, 89.32, 0.726; GCF_000819985.1, s__Aeromonas me…	97.9	11	N/A	N/A	Aeromonas dhakensis
49619_2#337	d__Bacteria;p__Pseudomonadota;c__Gammaproteobacteria;o__Enterobacterales;f__Aeromonadaceae;g__Aeromonas;s__Aeromonas veronii	GCF_000820225.1	95	d__Bacteria;p__Pseudomonadota;c__Gammaproteobacteria;o__Enterobacterales;f__Aeromonadaceae;g__Aeromonas;s__Aeromonas veronii	96.2	0.88	GCF_000820225.1	95	d__Bacteria;p__Pseudomonadota;c__Gammaproteobacteria;o__Enterobacterales;f__Aeromonadaceae;g__Aeromonas;s__Aeromonas veronii	96.2	0.88	d__Bacteria;p__Pseudomonadota;c__Gammaproteobacteria;o__Enterobacterales;f__Aeromonadaceae;g__Aeromonas;s__	taxonomic classification defined by topology and ANI	topological placement and ANI have congruent species assignments	"GCF_019048265.1, s__Aeromonas veronii_A, 95.0, 94.72, 0.82; GCF_000819685.1, s__Aeromonas allosaccharophila, 95.0, 94.12, 0.791; GCA_945957575.1, s__Aeromonas sp945957575, 95.0, 93.85, 0.818; GCF_000819725.1, s__Aeromonas australiensis, 95.0, 93.41, 0.823; GCA_041319085.1, s__Aeromonas veronii_F, 95.0, 93.32, 0.745; GCF_000764645.1, s__Aeromonas finlandensis, 95.0, 93.21, 0.805; GCF_000819885.1,…	98.73	11	N/A	N/A	Aeromonas veronii
49619_2#338	d__Bacteria;p__Pseudomonadota;c__Gammaproteobacteria;o__Enterobacterales;f__Aeromonadaceae;g__Aeromonas;s__Aeromonas dhakensis	GCF_000820305.1	95	d__Bacteria;p__Pseudomonadota;c__Gammaproteobacteria;o__Enterobacterales;f__Aeromonadaceae;g__Aeromonas;s__Aeromonas dhakensis	97.41	0.921	GCF_000820305.1	95	d__Bacteria;p__Pseudomonadota;c__Gammaproteobacteria;o__Enterobacterales;f__Aeromonadaceae;g__Aeromonas;s__Aeromonas dhakensis	97.41	0.921	d__Bacteria;p__Pseudomonadota;c__Gammaproteobacteria;o__Enterobacterales;f__Aeromonadaceae;g__Aeromonas;s__	taxonomic classification defined by topology and ANI	topological placement and ANI have congruent species assignments	"GCF_000014805.1, s__Aeromonas hydrophila, 95.0, 93.91, 0.873; GCF_000819745.1, s__Aeromonas bestiarum, 95.0, 90.18, 0.779; GCF_000820085.1, s__Aeromonas sanarellii, 95.0, 89.72, 0.69; GCF_000820165.1, s__Aeromonas taiwanensis, 95.0, 89.69, 0.675; GCF_000820005.1, s__Aeromonas piscicola, 95.22, 89.36, 0.75; GCF_000819785.1, s__Aeromonas caviae, 95.0, 89.27, 0.647; GCF_000819845.1, s__Aeromonas en…	98.73	11	N/A	N/A	Aeromonas dhakensis
49619_2#340	d__Bacteria;p__Pseudomonadota;c__Gammaproteobacteria;o__Enterobacterales;f__Aeromonadaceae;g__Aeromonas;s__Aeromonas dhakensis	GCF_000820305.1	95	d__Bacteria;p__Pseudomonadota;c__Gammaproteobacteria;o__Enterobacterales;f__Aeromonadaceae;g__Aeromonas;s__Aeromonas dhakensis	97.4	0.921	GCF_000820305.1	95	d__Bacteria;p__Pseudomonadota;c__Gammaproteobacteria;o__Enterobacterales;f__Aeromonadaceae;g__Aeromonas;s__Aeromonas dhakensis	97.4	0.921	d__Bacteria;p__Pseudomonadota;c__Gammaproteobacteria;o__Enterobacterales;f__Aeromonadaceae;g__Aeromonas;s__	taxonomic classification defined by topology and ANI	topological placement and ANI have congruent species assignments	"GCF_000014805.1, s__Aeromonas hydrophila, 95.0, 93.9, 0.873; GCF_000819745.1, s__Aeromonas bestiarum, 95.0, 90.25, 0.778; GCF_000820085.1, s__Aeromonas sanarellii, 95.0, 89.72, 0.69; GCF_000820165.1, s__Aeromonas taiwanensis, 95.0, 89.7, 0.675; GCF_000820005.1, s__Aeromonas piscicola, 95.22, 89.36, 0.749; GCF_000819785.1, s__Aeromonas caviae, 95.0, 89.27, 0.647; GCF_000819845.1, s__Aeromonas ent…	98.73	11	N/A	N/A	Aeromonas dhakensis
49619_2#342	d__Bacteria;p__Pseudomonadota;c__Gammaproteobacteria;o__Enterobacterales;f__Aeromonadaceae;g__Aeromonas;s__Aeromonas dhakensis	GCF_000820305.1	95	d__Bacteria;p__Pseudomonadota;c__Gammaproteobacteria;o__Enterobacterales;f__Aeromonadaceae;g__Aeromonas;s__Aeromonas dhakensis	97.39	0.946	GCF_000820305.1	95	d__Bacteria;p__Pseudomonadota;c__Gammaproteobacteria;o__Enterobacterales;f__Aeromonadaceae;g__Aeromonas;s__Aeromonas dhakensis	97.39	0.946	d__Bacteria;p__Pseudomonadota;c__Gammaproteobacteria;o__Enterobacterales;f__Aeromonadaceae;g__Aeromonas;s__	taxonomic classification defined by topology and ANI	topological placement and ANI have congruent species assignments	"GCF_000014805.1, s__Aeromonas hydrophila, 95.0, 93.89, 0.862; GCF_000819745.1, s__Aeromonas bestiarum, 95.0, 90.27, 0.77; GCF_000820085.1, s__Aeromonas sanarellii, 95.0, 89.76, 0.69; GCF_000820165.1, s__Aeromonas taiwanensis, 95.0, 89.66, 0.684; GCF_000819785.1, s__Aeromonas caviae, 95.0, 89.51, 0.652; GCF_000820005.1, s__Aeromonas piscicola, 95.22, 89.44, 0.754; GCF_000819985.1, s__Aeromonas me…	98.73	11	N/A	N/A	Aeromonas dhakensis
49619_2#344	d__Bacteria;p__Pseudomonadota;c__Gammaproteobacteria;o__Enterobacterales;f__Aeromonadaceae;g__Aeromonas;s__Aeromonas dhakensis	GCF_000820305.1	95	d__Bacteria;p__Pseudomonadota;c__Gammaproteobacteria;o__Enterobacterales;f__Aeromonadaceae;g__Aeromonas;s__Aeromonas dhakensis	97.42	0.946	GCF_000820305.1	95	d__Bacteria;p__Pseudomonadota;c__Gammaproteobacteria;o__Enterobacterales;f__Aeromonadaceae;g__Aeromonas;s__Aeromonas dhakensis	97.42	0.946	d__Bacteria;p__Pseudomonadota;c__Gammaproteobacteria;o__Enterobacterales;f__Aeromonadaceae;g__Aeromonas;s__	taxonomic classification defined by topology and ANI	topological placement and ANI have congruent species assignments	"GCF_000014805.1, s__Aeromonas hydrophila, 95.0, 93.89, 0.861; GCF_000819745.1, s__Aeromonas bestiarum, 95.0, 90.27, 0.77; GCF_000820085.1, s__Aeromonas sanarellii, 95.0, 89.76, 0.689; GCF_000820165.1, s__Aeromonas taiwanensis, 95.0, 89.66, 0.684; GCF_000819785.1, s__Aeromonas caviae, 95.0, 89.51, 0.652; GCF_000820005.1, s__Aeromonas piscicola, 95.22, 89.44, 0.754; GCF_000819985.1, s__Aeromonas m…	98.73	11	N/A	N/A	Aeromonas dhakensis
49619_2#346	d__Bacteria;p__Pseudomonadota;c__Gammaproteobacteria;o__Enterobacterales;f__Aeromonadaceae;g__Aeromonas;s__Aeromonas dhakensis	GCF_000820305.1	95	d__Bacteria;p__Pseudomonadota;c__Gammaproteobacteria;o__Enterobacterales;f__Aeromonadaceae;g__Aeromonas;s__Aeromonas dhakensis	97.11	0.905	GCF_000820305.1	95	d__Bacteria;p__Pseudomonadota;c__Gammaproteobacteria;o__Enterobacterales;f__Aeromonadaceae;g__Aeromonas;s__Aeromonas dhakensis	97.11	0.905	d__Bacteria;p__Pseudomonadota;c__Gammaproteobacteria;o__Enterobacterales;f__Aeromonadaceae;g__Aeromonas;s__	taxonomic classification defined by topology and ANI	topological placement and ANI have congruent species assignments	"GCF_000014805.1, s__Aeromonas hydrophila, 95.0, 93.93, 0.866; GCF_000819745.1, s__Aeromonas bestiarum, 95.0, 90.06, 0.78; GCF_000820165.1, s__Aeromonas taiwanensis, 95.0, 89.76, 0.672; GCF_000820085.1, s__Aeromonas sanarellii, 95.0, 89.72, 0.684; GCF_000819785.1, s__Aeromonas caviae, 95.0, 89.38, 0.647; GCF_000820005.1, s__Aeromonas piscicola, 95.22, 89.37, 0.741; GCF_000819985.1, s__Aeromonas m…	98.73	11	N/A	N/A	Aeromonas dhakensis
49619_2#348	d__Bacteria;p__Pseudomonadota;c__Gammaproteobacteria;o__Enterobacterales;f__Aeromonadaceae;g__Aeromonas;s__Aeromonas dhakensis	GCF_000820305.1	95	d__Bacteria;p__Pseudomonadota;c__Gammaproteobacteria;o__Enterobacterales;f__Aeromonadaceae;g__Aeromonas;s__Aeromonas dhakensis	97.11	0.905	GCF_000820305.1	95	d__Bacteria;p__Pseudomonadota;c__Gammaproteobacteria;o__Enterobacterales;f__Aeromonadaceae;g__Aeromonas;s__Aeromonas dhakensis	97.11	0.905	d__Bacteria;p__Pseudomonadota;c__Gammaproteobacteria;o__Enterobacterales;f__Aeromonadaceae;g__Aeromonas;s__	taxonomic classification defined by topology and ANI	topological placement and ANI have congruent species assignments	"GCF_000014805.1, s__Aeromonas hydrophila, 95.0, 93.9, 0.864; GCF_000819745.1, s__Aeromonas bestiarum, 95.0, 90.06, 0.781; GCF_000820165.1, s__Aeromonas taiwanensis, 95.0, 89.75, 0.672; GCF_000820085.1, s__Aeromonas sanarellii, 95.0, 89.72, 0.684; GCF_000820005.1, s__Aeromonas piscicola, 95.22, 89.37, 0.741; GCF_000819785.1, s__Aeromonas caviae, 95.0, 89.37, 0.647; GCF_000819985.1, s__Aeromonas m…	98.73	11	N/A	N/A	Aeromonas dhakensis
49619_2#349	d__Bacteria;p__Pseudomonadota;c__Gammaproteobacteria;o__Enterobacterales;f__Aeromonadaceae;g__Aeromonas;s__Aeromonas veronii	GCF_000820225.1	95	d__Bacteria;p__Pseudomonadota;c__Gammaproteobacteria;o__Enterobacterales;f__Aeromonadaceae;g__Aeromonas;s__Aeromonas veronii	96.41	0.886	GCF_000820225.1	95	d__Bacteria;p__Pseudomonadota;c__Gammaproteobacteria;o__Enterobacterales;f__Aeromonadaceae;g__Aeromonas;s__Aeromonas veronii	96.41	0.886	d__Bacteria;p__Pseudomonadota;c__Gammaproteobacteria;o__Enterobacterales;f__Aeromonadaceae;g__Aeromonas;s__	taxonomic classification defined by topology and ANI	topological placement and ANI have congruent species assignments	"GCF_019048265.1, s__Aeromonas veronii_A, 95.0, 94.49, 0.818; GCF_000819685.1, s__Aeromonas allosaccharophila, 95.0, 93.88, 0.799; GCA_945957575.1, s__Aeromonas sp945957575, 95.0, 93.74, 0.818; GCF_000764645.1, s__Aeromonas finlandensis, 95.0, 93.23, 0.781; GCF_000819725.1, s__Aeromonas australiensis, 95.0, 93.11, 0.824; GCA_041319085.1, s__Aeromonas veronii_F, 95.0, 93.11, 0.745; GCF_000819885.1…	97.06	11	N/A	N/A	Aeromonas veronii
49619_2#369	d__Bacteria;p__Pseudomonadota;c__Gammaproteobacteria;o__Enterobacterales;f__Aeromonadaceae;g__Aeromonas;s__Aeromonas caviae	GCF_000819785.1	95	d__Bacteria;p__Pseudomonadota;c__Gammaproteobacteria;o__Enterobacterales;f__Aeromonadaceae;g__Aeromonas;s__Aeromonas caviae	97.95	0.925	GCF_000819785.1	95	d__Bacteria;p__Pseudomonadota;c__Gammaproteobacteria;o__Enterobacterales;f__Aeromonadaceae;g__Aeromonas;s__Aeromonas caviae	97.95	0.925	d__Bacteria;p__Pseudomonadota;c__Gammaproteobacteria;o__Enterobacterales;f__Aeromonadaceae;g__Aeromonas;s__	taxonomic classification defined by topology and ANI	topological placement and ANI have congruent species assignments	"GCF_000820085.1, s__Aeromonas sanarellii, 95.0, 91.75, 0.816; GCF_000820165.1, s__Aeromonas taiwanensis, 95.0, 91.03, 0.785; GCF_023093515.1, s__Aeromonas sp023093515, 95.0, 90.81, 0.803; GCF_037811135.1, s__Aeromonas rivipollensis, 95.0, 90.19, 0.785; GCF_000819985.1, s__Aeromonas media, 95.0, 90.13, 0.744; GCF_000014805.1, s__Aeromonas hydrophila, 95.0, 89.49, 0.673; GCF_000820305.1, s__Aeromo…	98.69	11	N/A	N/A	Aeromonas caviae
49619_2#372	d__Bacteria;p__Pseudomonadota;c__Gammaproteobacteria;o__Enterobacterales;f__Aeromonadaceae;g__Aeromonas;s__Aeromonas veronii	GCF_000820225.1	95	d__Bacteria;p__Pseudomonadota;c__Gammaproteobacteria;o__Enterobacterales;f__Aeromonadaceae;g__Aeromonas;s__Aeromonas veronii	96.15	0.862	GCF_000820225.1	95	d__Bacteria;p__Pseudomonadota;c__Gammaproteobacteria;o__Enterobacterales;f__Aeromonadaceae;g__Aeromonas;s__Aeromonas veronii	96.15	0.862	d__Bacteria;p__Pseudomonadota;c__Gammaproteobacteria;o__Enterobacterales;f__Aeromonadaceae;g__Aeromonas;s__	taxonomic classification defined by topology and ANI	topological placement and ANI have congruent species assignments	"GCF_019048265.1, s__Aeromonas veronii_A, 95.0, 94.66, 0.819; GCF_000819685.1, s__Aeromonas allosaccharophila, 95.0, 93.92, 0.805; GCA_945957575.1, s__Aeromonas sp945957575, 95.0, 93.9, 0.816; GCA_041319085.1, s__Aeromonas veronii_F, 95.0, 93.27, 0.742; GCF_000764645.1, s__Aeromonas finlandensis, 95.0, 93.15, 0.79; GCF_000819725.1, s__Aeromonas australiensis, 95.0, 92.97, 0.808; GCF_000819885.1, …	96.35	11	N/A	N/A	Aeromonas veronii
49619_2#374	d__Bacteria;p__Pseudomonadota;c__Gammaproteobacteria;o__Enterobacterales;f__Aeromonadaceae;g__Aeromonas;s__Aeromonas dhakensis	GCF_000820305.1	95	d__Bacteria;p__Pseudomonadota;c__Gammaproteobacteria;o__Enterobacterales;f__Aeromonadaceae;g__Aeromonas;s__Aeromonas dhakensis	97.37	0.92	GCF_000820305.1	95	d__Bacteria;p__Pseudomonadota;c__Gammaproteobacteria;o__Enterobacterales;f__Aeromonadaceae;g__Aeromonas;s__Aeromonas dhakensis	97.37	0.92	d__Bacteria;p__Pseudomonadota;c__Gammaproteobacteria;o__Enterobacterales;f__Aeromonadaceae;g__Aeromonas;s__	taxonomic classification defined by topology and ANI	topological placement and ANI have congruent species assignments	"GCF_000014805.1, s__Aeromonas hydrophila, 95.0, 94.04, 0.871; GCF_000819745.1, s__Aeromonas bestiarum, 95.0, 90.06, 0.773; GCF_000820165.1, s__Aeromonas taiwanensis, 95.0, 89.74, 0.681; GCF_000820085.1, s__Aeromonas sanarellii, 95.0, 89.67, 0.691; GCF_000820005.1, s__Aeromonas piscicola, 95.22, 89.45, 0.733; GCF_000819785.1, s__Aeromonas caviae, 95.0, 89.3, 0.643; GCF_000819845.1, s__Aeromonas e…	98.73	11	N/A	N/A	Aeromonas dhakensis
49619_2#375	d__Bacteria;p__Pseudomonadota;c__Gammaproteobacteria;o__Enterobacterales;f__Aeromonadaceae;g__Aeromonas;s__Aeromonas rivipollensis	GCF_037811135.1	95	d__Bacteria;p__Pseudomonadota;c__Gammaproteobacteria;o__Enterobacterales;f__Aeromonadaceae;g__Aeromonas;s__Aeromonas rivipollensis	96.09	0.891	GCF_037811135.1	95	d__Bacteria;p__Pseudomonadota;c__Gammaproteobacteria;o__Enterobacterales;f__Aeromonadaceae;g__Aeromonas;s__Aeromonas rivipollensis	96.09	0.891	d__Bacteria;p__Pseudomonadota;c__Gammaproteobacteria;o__Enterobacterales;f__Aeromonadaceae;g__Aeromonas;s__	taxonomic classification defined by topology and ANI	topological placement and ANI have congruent species assignments	"GCF_023093515.1, s__Aeromonas sp023093515, 95.0, 94.86, 0.878; GCF_000819985.1, s__Aeromonas media, 95.0, 93.88, 0.818; GCF_000820085.1, s__Aeromonas sanarellii, 95.0, 90.87, 0.8; GCF_900637545.1, s__Aeromonas encheleia, 95.0, 90.23, 0.727; GCF_000820165.1, s__Aeromonas taiwanensis, 95.0, 90.13, 0.757; GCF_000764655.1, s__Aeromonas aquatica, 95.0, 90.07, 0.729; GCF_000819785.1, s__Aeromonas cavi…	98.69	11	N/A	N/A	Aeromonas rivipollensis
49619_2#377	d__Bacteria;p__Pseudomonadota;c__Gammaproteobacteria;o__Enterobacterales;f__Aeromonadaceae;g__Aeromonas;s__Aeromonas rivipollensis	GCF_037811135.1	95	d__Bacteria;p__Pseudomonadota;c__Gammaproteobacteria;o__Enterobacterales;f__Aeromonadaceae;g__Aeromonas;s__Aeromonas rivipollensis	96.2	0.892	GCF_037811135.1	95	d__Bacteria;p__Pseudomonadota;c__Gammaproteobacteria;o__Enterobacterales;f__Aeromonadaceae;g__Aeromonas;s__Aeromonas rivipollensis	96.2	0.892	d__Bacteria;p__Pseudomonadota;c__Gammaproteobacteria;o__Enterobacterales;f__Aeromonadaceae;g__Aeromonas;s__	taxonomic classification defined by topology and ANI	topological placement and ANI have congruent species assignments	"GCF_023093515.1, s__Aeromonas sp023093515, 95.0, 94.86, 0.878; GCF_000819985.1, s__Aeromonas media, 95.0, 93.88, 0.818; GCF_000820085.1, s__Aeromonas sanarellii, 95.0, 90.87, 0.8; GCF_900637545.1, s__Aeromonas encheleia, 95.0, 90.16, 0.728; GCF_000820165.1, s__Aeromonas taiwanensis, 95.0, 90.13, 0.757; GCF_000764655.1, s__Aeromonas aquatica, 95.0, 90.07, 0.728; GCF_000819785.1, s__Aeromonas cavi…	98.69	11	N/A	N/A	Aeromonas rivipollensis
49619_2#378	d__Bacteria;p__Pseudomonadota;c__Gammaproteobacteria;o__Enterobacterales;f__Aeromonadaceae;g__Aeromonas;s__Aeromonas jandaei	GCF_037890695.1	95.69	d__Bacteria;p__Pseudomonadota;c__Gammaproteobacteria;o__Enterobacterales;f__Aeromonadaceae;g__Aeromonas;s__Aeromonas jandaei	96.86	0.931	GCF_037890695.1	95.69	d__Bacteria;p__Pseudomonadota;c__Gammaproteobacteria;o__Enterobacterales;f__Aeromonadaceae;g__Aeromonas;s__Aeromonas jandaei	96.86	0.931	d__Bacteria;p__Pseudomonadota;c__Gammaproteobacteria;o__Enterobacterales;f__Aeromonadaceae;g__Aeromonas;s__	taxonomic classification defined by topology and ANI	topological placement and ANI have congruent species assignments	"GCF_000764665.1, s__Aeromonas lacus, 95.0, 95.71, 0.917; GCA_945957575.1, s__Aeromonas sp945957575, 95.0, 92.39, 0.753; GCF_019048265.1, s__Aeromonas veronii_A, 95.0, 91.13, 0.754; GCF_000820225.1, s__Aeromonas veronii, 95.0, 90.99, 0.759; GCF_000764645.1, s__Aeromonas finlandensis, 95.0, 90.74, 0.759; GCF_000819685.1, s__Aeromonas allosaccharophila, 95.0, 90.48, 0.719; GCF_000819725.1, s__Aerom…	98.63	11	N/A	N/A	Aeromonas jandaei
49619_2#379	d__Bacteria;p__Pseudomonadota;c__Gammaproteobacteria;o__Enterobacterales;f__Aeromonadaceae;g__Aeromonas;s__Aeromonas veronii	GCF_000820225.1	95	d__Bacteria;p__Pseudomonadota;c__Gammaproteobacteria;o__Enterobacterales;f__Aeromonadaceae;g__Aeromonas;s__Aeromonas veronii	96.45	0.903	GCF_000820225.1	95	d__Bacteria;p__Pseudomonadota;c__Gammaproteobacteria;o__Enterobacterales;f__Aeromonadaceae;g__Aeromonas;s__Aeromonas veronii	96.45	0.903	d__Bacteria;p__Pseudomonadota;c__Gammaproteobacteria;o__Enterobacterales;f__Aeromonadaceae;g__Aeromonas;s__	taxonomic classification defined by topology and ANI	topological placement and ANI have congruent species assignments	"GCF_019048265.1, s__Aeromonas veronii_A, 95.0, 94.72, 0.857; GCF_000819685.1, s__Aeromonas allosaccharophila, 95.0, 94.12, 0.83; GCA_945957575.1, s__Aeromonas sp945957575, 95.0, 93.86, 0.813; GCF_000819725.1, s__Aeromonas australiensis, 95.0, 93.41, 0.824; GCF_000764645.1, s__Aeromonas finlandensis, 95.0, 93.21, 0.815; GCA_041319085.1, s__Aeromonas veronii_F, 95.0, 93.21, 0.746; GCF_000819885.1,…	98.73	11	N/A	N/A	Aeromonas veronii
49619_2#380	d__Bacteria;p__Pseudomonadota;c__Gammaproteobacteria;o__Enterobacterales;f__Aeromonadaceae;g__Aeromonas;s__Aeromonas veronii	GCF_000820225.1	95	d__Bacteria;p__Pseudomonadota;c__Gammaproteobacteria;o__Enterobacterales;f__Aeromonadaceae;g__Aeromonas;s__Aeromonas veronii	96.17	0.88	GCF_000820225.1	95	d__Bacteria;p__Pseudomonadota;c__Gammaproteobacteria;o__Enterobacterales;f__Aeromonadaceae;g__Aeromonas;s__Aeromonas veronii	96.17	0.88	d__Bacteria;p__Pseudomonadota;c__Gammaproteobacteria;o__Enterobacterales;f__Aeromonadaceae;g__Aeromonas;s__	taxonomic classification defined by topology and ANI	topological placement and ANI have congruent species assignments	"GCF_019048265.1, s__Aeromonas veronii_A, 95.0, 94.28, 0.823; GCA_945957575.1, s__Aeromonas sp945957575, 95.0, 93.57, 0.812; GCF_000819685.1, s__Aeromonas allosaccharophila, 95.0, 93.53, 0.774; GCF_000764645.1, s__Aeromonas finlandensis, 95.0, 92.82, 0.747; GCF_000819725.1, s__Aeromonas australiensis, 95.0, 92.75, 0.825; GCA_041319085.1, s__Aeromonas veronii_F, 95.0, 92.75, 0.742; GCF_000819885.1…	89.56	11	N/A	Genome has more than 10.0% of markers with multiple hits	Aeromonas veronii
49619_2#383	d__Bacteria;p__Pseudomonadota;c__Gammaproteobacteria;o__Enterobacterales;f__Aeromonadaceae;g__Aeromonas;s__Aeromonas caviae	GCF_000819785.1	95	d__Bacteria;p__Pseudomonadota;c__Gammaproteobacteria;o__Enterobacterales;f__Aeromonadaceae;g__Aeromonas;s__Aeromonas caviae	97.94	0.889	GCF_000819785.1	95	d__Bacteria;p__Pseudomonadota;c__Gammaproteobacteria;o__Enterobacterales;f__Aeromonadaceae;g__Aeromonas;s__Aeromonas caviae	97.94	0.889	d__Bacteria;p__Pseudomonadota;c__Gammaproteobacteria;o__Enterobacterales;f__Aeromonadaceae;g__Aeromonas;s__	taxonomic classification defined by topology and ANI	topological placement and ANI have congruent species assignments	"GCF_000820085.1, s__Aeromonas sanarellii, 95.0, 91.44, 0.821; GCF_000820165.1, s__Aeromonas taiwanensis, 95.0, 90.84, 0.791; GCF_023093515.1, s__Aeromonas sp023093515, 95.0, 90.47, 0.762; GCF_037811135.1, s__Aeromonas rivipollensis, 95.0, 90.05, 0.75; GCF_000819985.1, s__Aeromonas media, 95.0, 90.04, 0.723; GCF_000014805.1, s__Aeromonas hydrophila, 95.0, 89.32, 0.645; GCF_000820305.1, s__Aeromon…	98.69	11	N/A	N/A	Aeromonas caviae
49619_2#50	d__Bacteria;p__Pseudomonadota;c__Gammaproteobacteria;o__Enterobacterales;f__Aeromonadaceae;g__Aeromonas;s__Aeromonas caviae	GCF_000819785.1	95	d__Bacteria;p__Pseudomonadota;c__Gammaproteobacteria;o__Enterobacterales;f__Aeromonadaceae;g__Aeromonas;s__Aeromonas caviae	97.85	0.906	GCF_000819785.1	95	d__Bacteria;p__Pseudomonadota;c__Gammaproteobacteria;o__Enterobacterales;f__Aeromonadaceae;g__Aeromonas;s__Aeromonas caviae	97.85	0.906	d__Bacteria;p__Pseudomonadota;c__Gammaproteobacteria;o__Enterobacterales;f__Aeromonadaceae;g__Aeromonas;s__	taxonomic classification defined by topology and ANI	topological placement and ANI have congruent species assignments	"GCF_000820085.1, s__Aeromonas sanarellii, 95.0, 91.44, 0.809; GCF_000820165.1, s__Aeromonas taiwanensis, 95.0, 90.78, 0.791; GCF_023093515.1, s__Aeromonas sp023093515, 95.0, 90.43, 0.758; GCF_000819985.1, s__Aeromonas media, 95.0, 90.03, 0.716; GCF_037811135.1, s__Aeromonas rivipollensis, 95.0, 90.01, 0.772; GCF_000820305.1, s__Aeromonas dhakensis, 95.0, 89.3, 0.636; GCF_000014805.1, s__Aeromona…	92.02	11	N/A	N/A	Aeromonas caviae
49619_2#58	d__Bacteria;p__Pseudomonadota;c__Gammaproteobacteria;o__Enterobacterales;f__Aeromonadaceae;g__Aeromonas;s__Aeromonas caviae	GCF_000819785.1	95	d__Bacteria;p__Pseudomonadota;c__Gammaproteobacteria;o__Enterobacterales;f__Aeromonadaceae;g__Aeromonas;s__Aeromonas caviae	97.78	0.928	GCF_000819785.1	95	d__Bacteria;p__Pseudomonadota;c__Gammaproteobacteria;o__Enterobacterales;f__Aeromonadaceae;g__Aeromonas;s__Aeromonas caviae	97.78	0.928	d__Bacteria;p__Pseudomonadota;c__Gammaproteobacteria;o__Enterobacterales;f__Aeromonadaceae;g__Aeromonas;s__	taxonomic classification defined by topology and ANI	topological placement and ANI have congruent species assignments	"GCF_000820085.1, s__Aeromonas sanarellii, 95.0, 91.75, 0.816; GCF_000820165.1, s__Aeromonas taiwanensis, 95.0, 91.03, 0.79; GCF_023093515.1, s__Aeromonas sp023093515, 95.0, 90.37, 0.797; GCF_037811135.1, s__Aeromonas rivipollensis, 95.0, 90.26, 0.779; GCF_000819985.1, s__Aeromonas media, 95.0, 90.22, 0.748; GCF_000014805.1, s__Aeromonas hydrophila, 95.0, 89.6, 0.671; GCF_000820305.1, s__Aeromona…	98.69	11	N/A	N/A	Aeromonas caviae
49619_2#64	d__Bacteria;p__Pseudomonadota;c__Gammaproteobacteria;o__Enterobacterales;f__Aeromonadaceae;g__Aeromonas;s__Aeromonas veronii	GCF_000820225.1	95	d__Bacteria;p__Pseudomonadota;c__Gammaproteobacteria;o__Enterobacterales;f__Aeromonadaceae;g__Aeromonas;s__Aeromonas veronii	96.3	0.859	GCF_000820225.1	95	d__Bacteria;p__Pseudomonadota;c__Gammaproteobacteria;o__Enterobacterales;f__Aeromonadaceae;g__Aeromonas;s__Aeromonas veronii	96.3	0.859	d__Bacteria;p__Pseudomonadota;c__Gammaproteobacteria;o__Enterobacterales;f__Aeromonadaceae;g__Aeromonas;s__	taxonomic classification defined by topology and ANI	topological placement and ANI have congruent species assignments	"GCF_019048265.1, s__Aeromonas veronii_A, 95.0, 94.56, 0.81; GCF_000819685.1, s__Aeromonas allosaccharophila, 95.0, 93.92, 0.791; GCA_945957575.1, s__Aeromonas sp945957575, 95.0, 93.68, 0.806; GCF_000819725.1, s__Aeromonas australiensis, 95.0, 93.51, 0.814; GCF_000764645.1, s__Aeromonas finlandensis, 95.0, 93.18, 0.774; GCA_041319085.1, s__Aeromonas veronii_F, 95.0, 93.16, 0.734; GCF_000819885.1,…	98.73	11	N/A	N/A	Aeromonas veronii
49619_2#82	d__Bacteria;p__Pseudomonadota;c__Gammaproteobacteria;o__Enterobacterales;f__Aeromonadaceae;g__Aeromonas;s__Aeromonas dhakensis	GCF_000820305.1	95	d__Bacteria;p__Pseudomonadota;c__Gammaproteobacteria;o__Enterobacterales;f__Aeromonadaceae;g__Aeromonas;s__Aeromonas dhakensis	96.97	0.94	GCF_000820305.1	95	d__Bacteria;p__Pseudomonadota;c__Gammaproteobacteria;o__Enterobacterales;f__Aeromonadaceae;g__Aeromonas;s__Aeromonas dhakensis	96.97	0.94	d__Bacteria;p__Pseudomonadota;c__Gammaproteobacteria;o__Enterobacterales;f__Aeromonadaceae;g__Aeromonas;s__	taxonomic classification defined by topology and ANI	topological placement and ANI have congruent species assignments	"GCF_000014805.1, s__Aeromonas hydrophila, 95.0, 93.62, 0.854; GCF_000819745.1, s__Aeromonas bestiarum, 95.0, 89.48, 0.762; GCF_000820005.1, s__Aeromonas piscicola, 95.22, 89.43, 0.719; GCF_000820165.1, s__Aeromonas taiwanensis, 95.0, 89.27, 0.682; GCF_000819785.1, s__Aeromonas caviae, 95.0, 89.0, 0.641; GCF_000820085.1, s__Aeromonas sanarellii, 95.0, 88.99, 0.675; GCF_000819845.1, s__Aeromonas e…	91.32	11	N/A	N/A	Aeromonas dhakensis
49619_2#94	d__Bacteria;p__Pseudomonadota;c__Gammaproteobacteria;o__Enterobacterales;f__Aeromonadaceae;g__Aeromonas;s__Aeromonas dhakensis	GCF_000820305.1	95	d__Bacteria;p__Pseudomonadota;c__Gammaproteobacteria;o__Enterobacterales;f__Aeromonadaceae;g__Aeromonas;s__Aeromonas dhakensis	97.35	0.913	GCF_000820305.1	95	d__Bacteria;p__Pseudomonadota;c__Gammaproteobacteria;o__Enterobacterales;f__Aeromonadaceae;g__Aeromonas;s__Aeromonas dhakensis	97.35	0.913	d__Bacteria;p__Pseudomonadota;c__Gammaproteobacteria;o__Enterobacterales;f__Aeromonadaceae;g__Aeromonas;s__	taxonomic classification defined by topology and ANI	topological placement and ANI have congruent species assignments	"GCF_000014805.1, s__Aeromonas hydrophila, 95.0, 93.9, 0.864; GCF_000819745.1, s__Aeromonas bestiarum, 95.0, 90.05, 0.777; GCF_000820085.1, s__Aeromonas sanarellii, 95.0, 89.71, 0.696; GCF_000820165.1, s__Aeromonas taiwanensis, 95.0, 89.69, 0.676; GCF_000820005.1, s__Aeromonas piscicola, 95.22, 89.54, 0.732; GCF_000819785.1, s__Aeromonas caviae, 95.0, 89.22, 0.638; GCF_000819985.1, s__Aeromonas m…	96.25	11	N/A	N/A	Aeromonas dhakensis
49662_2#113	d__Bacteria;p__Pseudomonadota;c__Gammaproteobacteria;o__Enterobacterales;f__Aeromonadaceae;g__Aeromonas;s__Aeromonas hydrophila	GCF_000014805.1	95	d__Bacteria;p__Pseudomonadota;c__Gammaproteobacteria;o__Enterobacterales;f__Aeromonadaceae;g__Aeromonas;s__Aeromonas hydrophila	96.33	0.908	GCF_000014805.1	95	d__Bacteria;p__Pseudomonadota;c__Gammaproteobacteria;o__Enterobacterales;f__Aeromonadaceae;g__Aeromonas;s__Aeromonas hydrophila	96.33	0.908	d__Bacteria;p__Pseudomonadota;c__Gammaproteobacteria;o__Enterobacterales;f__Aeromonadaceae;g__Aeromonas;s__	taxonomic classification defined by topology and ANI	topological placement and ANI have congruent species assignments	"GCF_000820305.1, s__Aeromonas dhakensis, 95.0, 93.92, 0.872; GCF_000819745.1, s__Aeromonas bestiarum, 95.0, 90.53, 0.781; GCF_000820005.1, s__Aeromonas piscicola, 95.22, 89.63, 0.786; GCF_000819785.1, s__Aeromonas caviae, 95.0, 89.46, 0.655; GCF_000820085.1, s__Aeromonas sanarellii, 95.0, 89.45, 0.682; GCF_000820165.1, s__Aeromonas taiwanensis, 95.0, 89.04, 0.656; GCF_000820025.1, s__Aeromonas p…	98.73	11	N/A	N/A	Aeromonas hydrophila
49662_2#114	d__Bacteria;p__Pseudomonadota;c__Gammaproteobacteria;o__Enterobacterales;f__Aeromonadaceae;g__Aeromonas;s__Aeromonas caviae	GCF_000819785.1	95	d__Bacteria;p__Pseudomonadota;c__Gammaproteobacteria;o__Enterobacterales;f__Aeromonadaceae;g__Aeromonas;s__Aeromonas caviae	97.76	0.869	GCF_000819785.1	95	d__Bacteria;p__Pseudomonadota;c__Gammaproteobacteria;o__Enterobacterales;f__Aeromonadaceae;g__Aeromonas;s__Aeromonas caviae	97.76	0.869	d__Bacteria;p__Pseudomonadota;c__Gammaproteobacteria;o__Enterobacterales;f__Aeromonadaceae;g__Aeromonas;s__	taxonomic classification defined by topology and ANI	topological placement and ANI have congruent species assignments	"GCF_000820085.1, s__Aeromonas sanarellii, 95.0, 91.64, 0.787; GCF_000820165.1, s__Aeromonas taiwanensis, 95.0, 90.86, 0.761; GCF_023093515.1, s__Aeromonas sp023093515, 95.0, 90.46, 0.757; GCF_000819985.1, s__Aeromonas media, 95.0, 90.23, 0.733; GCF_037811135.1, s__Aeromonas rivipollensis, 95.0, 90.04, 0.747; GCF_000014805.1, s__Aeromonas hydrophila, 95.0, 89.4, 0.651; GCF_000820305.1, s__Aeromon…	98.69	11	N/A	N/A	Aeromonas caviae
49662_2#115	d__Bacteria;p__Pseudomonadota;c__Gammaproteobacteria;o__Enterobacterales;f__Aeromonadaceae;g__Aeromonas;s__Aeromonas enteropelogenes	GCF_000819845.1	95	d__Bacteria;p__Pseudomonadota;c__Gammaproteobacteria;o__Enterobacterales;f__Aeromonadaceae;g__Aeromonas;s__Aeromonas enteropelogenes	97.49	0.93	GCF_000819845.1	95	d__Bacteria;p__Pseudomonadota;c__Gammaproteobacteria;o__Enterobacterales;f__Aeromonadaceae;g__Aeromonas;s__Aeromonas enteropelogenes	97.49	0.93	d__Bacteria;p__Pseudomonadota;c__Gammaproteobacteria;o__Enterobacterales;f__Aeromonadaceae;g__Aeromonas;s__	taxonomic classification defined by topology and ANI	topological placement and ANI have congruent species assignments	"GCF_000820305.1, s__Aeromonas dhakensis, 95.0, 88.32, 0.599; GCF_000819885.1, s__Aeromonas fluvialis, 95.0, 88.27, 0.637; GCF_000014805.1, s__Aeromonas hydrophila, 95.0, 88.19, 0.577; GCF_000819685.1, s__Aeromonas allosaccharophila, 95.0, 88.08, 0.621; GCF_000820225.1, s__Aeromonas veronii, 95.0, 87.87, 0.623; GCA_945957575.1, s__Aeromonas sp945957575, 95.0, 87.81, 0.607; GCF_000764665.1, s__Aer…	98.69	11	N/A	N/A	Aeromonas enteropelogenes
49662_2#117	d__Bacteria;p__Pseudomonadota;c__Gammaproteobacteria;o__Enterobacterales;f__Aeromonadaceae;g__Aeromonas;s__Aeromonas caviae	GCF_000819785.1	95	d__Bacteria;p__Pseudomonadota;c__Gammaproteobacteria;o__Enterobacterales;f__Aeromonadaceae;g__Aeromonas;s__Aeromonas caviae	98.02	0.865	GCF_000819785.1	95	d__Bacteria;p__Pseudomonadota;c__Gammaproteobacteria;o__Enterobacterales;f__Aeromonadaceae;g__Aeromonas;s__Aeromonas caviae	98.02	0.865	d__Bacteria;p__Pseudomonadota;c__Gammaproteobacteria;o__Enterobacterales;f__Aeromonadaceae;g__Aeromonas;s__	taxonomic classification defined by topology and ANI	topological placement and ANI have congruent species assignments	"GCF_000820085.1, s__Aeromonas sanarellii, 95.0, 91.64, 0.797; GCF_000820165.1, s__Aeromonas taiwanensis, 95.0, 90.88, 0.763; GCF_023093515.1, s__Aeromonas sp023093515, 95.0, 90.47, 0.754; GCF_000819985.1, s__Aeromonas media, 95.0, 90.21, 0.722; GCF_037811135.1, s__Aeromonas rivipollensis, 95.0, 90.02, 0.744; GCF_000820305.1, s__Aeromonas dhakensis, 95.0, 89.53, 0.624; GCF_000014805.1, s__Aeromon…	98.67	11	N/A	N/A	Aeromonas caviae
49662_2#118	d__Bacteria;p__Pseudomonadota;c__Gammaproteobacteria;o__Enterobacterales;f__Aeromonadaceae;g__Aeromonas;s__Aeromonas caviae	GCF_000819785.1	95	d__Bacteria;p__Pseudomonadota;c__Gammaproteobacteria;o__Enterobacterales;f__Aeromonadaceae;g__Aeromonas;s__Aeromonas caviae	97.77	0.888	GCF_000819785.1	95	d__Bacteria;p__Pseudomonadota;c__Gammaproteobacteria;o__Enterobacterales;f__Aeromonadaceae;g__Aeromonas;s__Aeromonas caviae	97.77	0.888	d__Bacteria;p__Pseudomonadota;c__Gammaproteobacteria;o__Enterobacterales;f__Aeromonadaceae;g__Aeromonas;s__	taxonomic classification defined by topology and ANI	topological placement and ANI have congruent species assignments	"GCF_000820085.1, s__Aeromonas sanarellii, 95.0, 91.64, 0.804; GCF_000820165.1, s__Aeromonas taiwanensis, 95.0, 90.87, 0.779; GCF_023093515.1, s__Aeromonas sp023093515, 95.0, 90.66, 0.783; GCF_037811135.1, s__Aeromonas rivipollensis, 95.0, 90.21, 0.762; GCF_000819985.1, s__Aeromonas media, 95.0, 90.13, 0.742; GCF_000014805.1, s__Aeromonas hydrophila, 95.0, 89.63, 0.665; GCF_000820305.1, s__Aeromo…	98.69	11	N/A	N/A	Aeromonas caviae
49662_2#119	d__Bacteria;p__Pseudomonadota;c__Gammaproteobacteria;o__Enterobacterales;f__Aeromonadaceae;g__Aeromonas;s__Aeromonas hydrophila	GCF_000014805.1	95	d__Bacteria;p__Pseudomonadota;c__Gammaproteobacteria;o__Enterobacterales;f__Aeromonadaceae;g__Aeromonas;s__Aeromonas hydrophila	97.16	0.916	GCF_000014805.1	95	d__Bacteria;p__Pseudomonadota;c__Gammaproteobacteria;o__Enterobacterales;f__Aeromonadaceae;g__Aeromonas;s__Aeromonas hydrophila	97.16	0.916	d__Bacteria;p__Pseudomonadota;c__Gammaproteobacteria;o__Enterobacterales;f__Aeromonadaceae;g__Aeromonas;s__	taxonomic classification defined by topology and ANI	topological placement and ANI have congruent species assignments	"GCF_000820305.1, s__Aeromonas dhakensis, 95.0, 94.07, 0.877; GCF_000819745.1, s__Aeromonas bestiarum, 95.0, 90.67, 0.803; GCF_000820005.1, s__Aeromonas piscicola, 95.22, 89.87, 0.794; GCF_000820085.1, s__Aeromonas sanarellii, 95.0, 89.75, 0.69; GCF_000819785.1, s__Aeromonas caviae, 95.0, 89.45, 0.65; GCF_000820165.1, s__Aeromonas taiwanensis, 95.0, 89.2, 0.655; GCF_000820025.1, s__Aeromonas popo…	98.73	11	N/A	N/A	Aeromonas hydrophila
49662_2#120	d__Bacteria;p__Pseudomonadota;c__Gammaproteobacteria;o__Enterobacterales;f__Aeromonadaceae;g__Aeromonas;s__Aeromonas veronii	GCF_000820225.1	95	d__Bacteria;p__Pseudomonadota;c__Gammaproteobacteria;o__Enterobacterales;f__Aeromonadaceae;g__Aeromonas;s__Aeromonas veronii	96.81	0.897	GCF_000820225.1	95	d__Bacteria;p__Pseudomonadota;c__Gammaproteobacteria;o__Enterobacterales;f__Aeromonadaceae;g__Aeromonas;s__Aeromonas veronii	96.81	0.897	d__Bacteria;p__Pseudomonadota;c__Gammaproteobacteria;o__Enterobacterales;f__Aeromonadaceae;g__Aeromonas;s__	taxonomic classification defined by topology and ANI	topological placement and ANI have congruent species assignments	"GCF_019048265.1, s__Aeromonas veronii_A, 95.0, 94.85, 0.832; GCF_000819685.1, s__Aeromonas allosaccharophila, 95.0, 94.13, 0.821; GCA_945957575.1, s__Aeromonas sp945957575, 95.0, 93.88, 0.817; GCF_000819725.1, s__Aeromonas australiensis, 95.0, 93.56, 0.823; GCF_000819885.1, s__Aeromonas fluvialis, 95.0, 93.22, 0.788; GCA_041319085.1, s__Aeromonas veronii_F, 95.0, 93.21, 0.748; GCF_000764645.1, s…	98.73	11	N/A	N/A	Aeromonas veronii
49662_2#121	d__Bacteria;p__Pseudomonadota;c__Gammaproteobacteria;o__Enterobacterales;f__Aeromonadaceae;g__Aeromonas;s__Aeromonas dhakensis	GCF_000820305.1	95	d__Bacteria;p__Pseudomonadota;c__Gammaproteobacteria;o__Enterobacterales;f__Aeromonadaceae;g__Aeromonas;s__Aeromonas dhakensis	97.37	0.951	GCF_000820305.1	95	d__Bacteria;p__Pseudomonadota;c__Gammaproteobacteria;o__Enterobacterales;f__Aeromonadaceae;g__Aeromonas;s__Aeromonas dhakensis	97.37	0.951	d__Bacteria;p__Pseudomonadota;c__Gammaproteobacteria;o__Enterobacterales;f__Aeromonadaceae;g__Aeromonas;s__	taxonomic classification defined by topology and ANI	topological placement and ANI have congruent species assignments	"GCF_000014805.1, s__Aeromonas hydrophila, 95.0, 93.76, 0.861; GCF_000819745.1, s__Aeromonas bestiarum, 95.0, 89.98, 0.777; GCF_000820085.1, s__Aeromonas sanarellii, 95.0, 89.88, 0.693; GCF_000820165.1, s__Aeromonas taiwanensis, 95.0, 89.63, 0.678; GCF_000820005.1, s__Aeromonas piscicola, 95.22, 89.42, 0.735; GCF_000819785.1, s__Aeromonas caviae, 95.0, 89.39, 0.648; GCF_000819845.1, s__Aeromonas …	98.73	11	N/A	N/A	Aeromonas dhakensis
49662_2#122	d__Bacteria;p__Pseudomonadota;c__Gammaproteobacteria;o__Enterobacterales;f__Aeromonadaceae;g__Aeromonas;s__Aeromonas veronii	GCF_000820225.1	95	d__Bacteria;p__Pseudomonadota;c__Gammaproteobacteria;o__Enterobacterales;f__Aeromonadaceae;g__Aeromonas;s__Aeromonas veronii	96.48	0.886	GCF_000820225.1	95	d__Bacteria;p__Pseudomonadota;c__Gammaproteobacteria;o__Enterobacterales;f__Aeromonadaceae;g__Aeromonas;s__Aeromonas veronii	96.48	0.886	d__Bacteria;p__Pseudomonadota;c__Gammaproteobacteria;o__Enterobacterales;f__Aeromonadaceae;g__Aeromonas;s__	taxonomic classification defined by topology and ANI	topological placement and ANI have congruent species assignments	"GCF_019048265.1, s__Aeromonas veronii_A, 95.0, 94.63, 0.807; GCF_000819685.1, s__Aeromonas allosaccharophila, 95.0, 93.98, 0.776; GCA_945957575.1, s__Aeromonas sp945957575, 95.0, 93.59, 0.823; GCF_000819725.1, s__Aeromonas australiensis, 95.0, 93.43, 0.815; GCA_041319085.1, s__Aeromonas veronii_F, 95.0, 93.32, 0.743; GCF_000764645.1, s__Aeromonas finlandensis, 95.0, 93.1, 0.784; GCF_000819885.1,…	98.71	11	N/A	N/A	Aeromonas veronii
49662_2#123	d__Bacteria;p__Pseudomonadota;c__Gammaproteobacteria;o__Enterobacterales;f__Aeromonadaceae;g__Aeromonas;s__Aeromonas caviae	GCF_000819785.1	95	d__Bacteria;p__Pseudomonadota;c__Gammaproteobacteria;o__Enterobacterales;f__Aeromonadaceae;g__Aeromonas;s__Aeromonas caviae	98.05	0.88	GCF_000819785.1	95	d__Bacteria;p__Pseudomonadota;c__Gammaproteobacteria;o__Enterobacterales;f__Aeromonadaceae;g__Aeromonas;s__Aeromonas caviae	98.05	0.88	d__Bacteria;p__Pseudomonadota;c__Gammaproteobacteria;o__Enterobacterales;f__Aeromonadaceae;g__Aeromonas;s__	taxonomic classification defined by topology and ANI	topological placement and ANI have congruent species assignments	"GCF_000820085.1, s__Aeromonas sanarellii, 95.0, 91.49, 0.797; GCF_000820165.1, s__Aeromonas taiwanensis, 95.0, 91.16, 0.775; GCF_023093515.1, s__Aeromonas sp023093515, 95.0, 90.57, 0.766; GCF_000819985.1, s__Aeromonas media, 95.0, 90.2, 0.733; GCF_037811135.1, s__Aeromonas rivipollensis, 95.0, 90.13, 0.762; GCF_000014805.1, s__Aeromonas hydrophila, 95.0, 89.71, 0.656; GCF_000820305.1, s__Aeromon…	98.69	11	N/A	N/A	Aeromonas caviae
49662_2#124	d__Bacteria;p__Pseudomonadota;c__Gammaproteobacteria;o__Enterobacterales;f__Aeromonadaceae;g__Aeromonas;s__Aeromonas caviae	GCF_000819785.1	95	d__Bacteria;p__Pseudomonadota;c__Gammaproteobacteria;o__Enterobacterales;f__Aeromonadaceae;g__Aeromonas;s__Aeromonas caviae	97.98	0.9	GCF_000819785.1	95	d__Bacteria;p__Pseudomonadota;c__Gammaproteobacteria;o__Enterobacterales;f__Aeromonadaceae;g__Aeromonas;s__Aeromonas caviae	97.98	0.9	d__Bacteria;p__Pseudomonadota;c__Gammaproteobacteria;o__Enterobacterales;f__Aeromonadaceae;g__Aeromonas;s__	taxonomic classification defined by topology and ANI	topological placement and ANI have congruent species assignments	"GCF_000820085.1, s__Aeromonas sanarellii, 95.0, 91.71, 0.798; GCF_000820165.1, s__Aeromonas taiwanensis, 95.0, 90.93, 0.774; GCF_023093515.1, s__Aeromonas sp023093515, 95.0, 90.68, 0.791; GCF_037811135.1, s__Aeromonas rivipollensis, 95.0, 90.24, 0.778; GCF_000819985.1, s__Aeromonas media, 95.0, 90.23, 0.757; GCF_000014805.1, s__Aeromonas hydrophila, 95.0, 89.66, 0.658; GCF_000820305.1, s__Aeromo…	98.69	11	N/A	N/A	Aeromonas caviae
49662_2#125	d__Bacteria;p__Pseudomonadota;c__Gammaproteobacteria;o__Enterobacterales;f__Aeromonadaceae;g__Aeromonas;s__Aeromonas dhakensis	GCF_000820305.1	95	d__Bacteria;p__Pseudomonadota;c__Gammaproteobacteria;o__Enterobacterales;f__Aeromonadaceae;g__Aeromonas;s__Aeromonas dhakensis	97.38	0.94	GCF_000820305.1	95	d__Bacteria;p__Pseudomonadota;c__Gammaproteobacteria;o__Enterobacterales;f__Aeromonadaceae;g__Aeromonas;s__Aeromonas dhakensis	97.38	0.94	d__Bacteria;p__Pseudomonadota;c__Gammaproteobacteria;o__Enterobacterales;f__Aeromonadaceae;g__Aeromonas;s__	taxonomic classification defined by topology and ANI	topological placement and ANI have congruent species assignments	"GCF_000014805.1, s__Aeromonas hydrophila, 95.0, 93.64, 0.865; GCF_000819745.1, s__Aeromonas bestiarum, 95.0, 90.27, 0.773; GCF_000820085.1, s__Aeromonas sanarellii, 95.0, 89.81, 0.695; GCF_000820165.1, s__Aeromonas taiwanensis, 95.0, 89.68, 0.683; GCF_000819785.1, s__Aeromonas caviae, 95.0, 89.48, 0.651; GCF_000820005.1, s__Aeromonas piscicola, 95.22, 89.47, 0.726; GCF_000819985.1, s__Aeromonas …	98.69	11	N/A	N/A	Aeromonas dhakensis
49662_2#126	d__Bacteria;p__Pseudomonadota;c__Gammaproteobacteria;o__Enterobacterales;f__Aeromonadaceae;g__Aeromonas;s__Aeromonas veronii	GCF_000820225.1	95	d__Bacteria;p__Pseudomonadota;c__Gammaproteobacteria;o__Enterobacterales;f__Aeromonadaceae;g__Aeromonas;s__Aeromonas veronii	96.49	0.893	GCF_000820225.1	95	d__Bacteria;p__Pseudomonadota;c__Gammaproteobacteria;o__Enterobacterales;f__Aeromonadaceae;g__Aeromonas;s__Aeromonas veronii	96.49	0.893	d__Bacteria;p__Pseudomonadota;c__Gammaproteobacteria;o__Enterobacterales;f__Aeromonadaceae;g__Aeromonas;s__	taxonomic classification defined by topology and ANI	topological placement and ANI have congruent species assignments	"GCF_019048265.1, s__Aeromonas veronii_A, 95.0, 94.83, 0.842; GCF_000819685.1, s__Aeromonas allosaccharophila, 95.0, 94.06, 0.826; GCA_945957575.1, s__Aeromonas sp945957575, 95.0, 93.68, 0.814; GCF_000819725.1, s__Aeromonas australiensis, 95.0, 93.37, 0.812; GCF_000764645.1, s__Aeromonas finlandensis, 95.0, 93.18, 0.808; GCA_041319085.1, s__Aeromonas veronii_F, 95.0, 93.18, 0.742; GCF_000819885.1…	98.73	11	N/A	N/A	Aeromonas veronii
49662_2#127	d__Bacteria;p__Pseudomonadota;c__Gammaproteobacteria;o__Enterobacterales;f__Aeromonadaceae;g__Aeromonas;s__Aeromonas dhakensis	GCF_000820305.1	95	d__Bacteria;p__Pseudomonadota;c__Gammaproteobacteria;o__Enterobacterales;f__Aeromonadaceae;g__Aeromonas;s__Aeromonas dhakensis	97.37	0.941	GCF_000820305.1	95	d__Bacteria;p__Pseudomonadota;c__Gammaproteobacteria;o__Enterobacterales;f__Aeromonadaceae;g__Aeromonas;s__Aeromonas dhakensis	97.37	0.941	d__Bacteria;p__Pseudomonadota;c__Gammaproteobacteria;o__Enterobacterales;f__Aeromonadaceae;g__Aeromonas;s__	taxonomic classification defined by topology and ANI	topological placement and ANI have congruent species assignments	"GCF_000014805.1, s__Aeromonas hydrophila, 95.0, 93.76, 0.864; GCF_000819745.1, s__Aeromonas bestiarum, 95.0, 89.95, 0.773; GCF_000820085.1, s__Aeromonas sanarellii, 95.0, 89.82, 0.697; GCF_000820165.1, s__Aeromonas taiwanensis, 95.0, 89.7, 0.684; GCF_000819785.1, s__Aeromonas caviae, 95.0, 89.48, 0.652; GCF_000820005.1, s__Aeromonas piscicola, 95.22, 89.47, 0.726; GCF_000819985.1, s__Aeromonas m…	98.69	11	N/A	N/A	Aeromonas dhakensis
49662_2#128	d__Bacteria;p__Pseudomonadota;c__Gammaproteobacteria;o__Enterobacterales;f__Aeromonadaceae;g__Aeromonas;s__Aeromonas veronii	GCF_000820225.1	95	d__Bacteria;p__Pseudomonadota;c__Gammaproteobacteria;o__Enterobacterales;f__Aeromonadaceae;g__Aeromonas;s__Aeromonas veronii	96.44	0.892	GCF_000820225.1	95	d__Bacteria;p__Pseudomonadota;c__Gammaproteobacteria;o__Enterobacterales;f__Aeromonadaceae;g__Aeromonas;s__Aeromonas veronii	96.44	0.892	d__Bacteria;p__Pseudomonadota;c__Gammaproteobacteria;o__Enterobacterales;f__Aeromonadaceae;g__Aeromonas;s__	taxonomic classification defined by topology and ANI	topological placement and ANI have congruent species assignments	"GCF_019048265.1, s__Aeromonas veronii_A, 95.0, 94.72, 0.84; GCF_000819685.1, s__Aeromonas allosaccharophila, 95.0, 94.06, 0.827; GCA_945957575.1, s__Aeromonas sp945957575, 95.0, 93.68, 0.814; GCF_000819725.1, s__Aeromonas australiensis, 95.0, 93.37, 0.812; GCF_000764645.1, s__Aeromonas finlandensis, 95.0, 93.18, 0.808; GCA_041319085.1, s__Aeromonas veronii_F, 95.0, 93.18, 0.741; GCF_000819885.1,…	98.73	11	N/A	N/A	Aeromonas veronii
49662_2#145	d__Bacteria;p__Pseudomonadota;c__Gammaproteobacteria;o__Enterobacterales;f__Aeromonadaceae;g__Aeromonas;s__Aeromonas sanarellii	GCF_000820085.1	95	d__Bacteria;p__Pseudomonadota;c__Gammaproteobacteria;o__Enterobacterales;f__Aeromonadaceae;g__Aeromonas;s__Aeromonas sanarellii	98.03	0.939	GCF_000820085.1	95	d__Bacteria;p__Pseudomonadota;c__Gammaproteobacteria;o__Enterobacterales;f__Aeromonadaceae;g__Aeromonas;s__Aeromonas sanarellii	98.03	0.939	d__Bacteria;p__Pseudomonadota;c__Gammaproteobacteria;o__Enterobacterales;f__Aeromonadaceae;g__Aeromonas;s__	taxonomic classification defined by topology and ANI	topological placement and ANI have congruent species assignments	"GCF_000820165.1, s__Aeromonas taiwanensis, 95.0, 91.91, 0.796; GCF_000819785.1, s__Aeromonas caviae, 95.0, 91.56, 0.789; GCF_023093515.1, s__Aeromonas sp023093515, 95.0, 91.06, 0.788; GCF_037811135.1, s__Aeromonas rivipollensis, 95.0, 90.91, 0.785; GCF_000819985.1, s__Aeromonas media, 95.0, 90.62, 0.765; GCF_000014805.1, s__Aeromonas hydrophila, 95.0, 89.5, 0.664; GCF_000820305.1, s__Aeromonas d…	98.67	11	N/A	N/A	Aeromonas sanarellii
49662_2#146	d__Bacteria;p__Pseudomonadota;c__Gammaproteobacteria;o__Enterobacterales;f__Aeromonadaceae;g__Aeromonas;s__Aeromonas veronii	GCF_000820225.1	95	d__Bacteria;p__Pseudomonadota;c__Gammaproteobacteria;o__Enterobacterales;f__Aeromonadaceae;g__Aeromonas;s__Aeromonas veronii	96.6	0.894	GCF_000820225.1	95	d__Bacteria;p__Pseudomonadota;c__Gammaproteobacteria;o__Enterobacterales;f__Aeromonadaceae;g__Aeromonas;s__Aeromonas veronii	96.6	0.894	d__Bacteria;p__Pseudomonadota;c__Gammaproteobacteria;o__Enterobacterales;f__Aeromonadaceae;g__Aeromonas;s__	taxonomic classification defined by topology and ANI	topological placement and ANI have congruent species assignments	"GCF_019048265.1, s__Aeromonas veronii_A, 95.0, 94.71, 0.843; GCF_000819685.1, s__Aeromonas allosaccharophila, 95.0, 93.92, 0.831; GCF_000819725.1, s__Aeromonas australiensis, 95.0, 93.51, 0.815; GCA_945957575.1, s__Aeromonas sp945957575, 95.0, 93.43, 0.821; GCA_041319085.1, s__Aeromonas veronii_F, 95.0, 93.29, 0.744; GCF_000764645.1, s__Aeromonas finlandensis, 95.0, 93.07, 0.806; GCF_000820145.1…	98.65	11	N/A	N/A	Aeromonas veronii
49662_2#147	d__Bacteria;p__Pseudomonadota;c__Gammaproteobacteria;o__Enterobacterales;f__Aeromonadaceae;g__Aeromonas;s__Aeromonas dhakensis	GCF_000820305.1	95	d__Bacteria;p__Pseudomonadota;c__Gammaproteobacteria;o__Enterobacterales;f__Aeromonadaceae;g__Aeromonas;s__Aeromonas dhakensis	97.36	0.92	GCF_000820305.1	95	d__Bacteria;p__Pseudomonadota;c__Gammaproteobacteria;o__Enterobacterales;f__Aeromonadaceae;g__Aeromonas;s__Aeromonas dhakensis	97.36	0.92	d__Bacteria;p__Pseudomonadota;c__Gammaproteobacteria;o__Enterobacterales;f__Aeromonadaceae;g__Aeromonas;s__	taxonomic classification defined by topology and ANI	topological placement and ANI have congruent species assignments	"GCF_000014805.1, s__Aeromonas hydrophila, 95.0, 94.05, 0.872; GCF_000819745.1, s__Aeromonas bestiarum, 95.0, 90.06, 0.771; GCF_000820085.1, s__Aeromonas sanarellii, 95.0, 89.76, 0.691; GCF_000820165.1, s__Aeromonas taiwanensis, 95.0, 89.75, 0.682; GCF_000820005.1, s__Aeromonas piscicola, 95.22, 89.53, 0.717; GCF_000819785.1, s__Aeromonas caviae, 95.0, 89.49, 0.646; GCF_000819985.1, s__Aeromonas …	98.73	11	N/A	N/A	Aeromonas dhakensis
49662_2#148	d__Bacteria;p__Pseudomonadota;c__Gammaproteobacteria;o__Enterobacterales;f__Aeromonadaceae;g__Aeromonas;s__Aeromonas sanarellii	GCF_000820085.1	95	d__Bacteria;p__Pseudomonadota;c__Gammaproteobacteria;o__Enterobacterales;f__Aeromonadaceae;g__Aeromonas;s__Aeromonas sanarellii	97.57	0.92	GCF_000820085.1	95	d__Bacteria;p__Pseudomonadota;c__Gammaproteobacteria;o__Enterobacterales;f__Aeromonadaceae;g__Aeromonas;s__Aeromonas sanarellii	97.57	0.92	d__Bacteria;p__Pseudomonadota;c__Gammaproteobacteria;o__Enterobacterales;f__Aeromonadaceae;g__Aeromonas;s__	taxonomic classification defined by topology and ANI	topological placement and ANI have congruent species assignments	"GCF_000819785.1, s__Aeromonas caviae, 95.0, 91.99, 0.778; GCF_000820165.1, s__Aeromonas taiwanensis, 95.0, 91.84, 0.796; GCF_023093515.1, s__Aeromonas sp023093515, 95.0, 90.95, 0.763; GCF_037811135.1, s__Aeromonas rivipollensis, 95.0, 90.86, 0.777; GCF_000819985.1, s__Aeromonas media, 95.0, 90.78, 0.758; GCF_000014805.1, s__Aeromonas hydrophila, 95.0, 89.48, 0.655; GCF_000820305.1, s__Aeromonas …	98.65	11	N/A	N/A	Aeromonas sanarellii
49662_2#149	d__Bacteria;p__Pseudomonadota;c__Gammaproteobacteria;o__Enterobacterales;f__Aeromonadaceae;g__Aeromonas;s__Aeromonas dhakensis	GCF_000820305.1	95	d__Bacteria;p__Pseudomonadota;c__Gammaproteobacteria;o__Enterobacterales;f__Aeromonadaceae;g__Aeromonas;s__Aeromonas dhakensis	97.36	0.92	GCF_000820305.1	95	d__Bacteria;p__Pseudomonadota;c__Gammaproteobacteria;o__Enterobacterales;f__Aeromonadaceae;g__Aeromonas;s__Aeromonas dhakensis	97.36	0.92	d__Bacteria;p__Pseudomonadota;c__Gammaproteobacteria;o__Enterobacterales;f__Aeromonadaceae;g__Aeromonas;s__	taxonomic classification defined by topology and ANI	topological placement and ANI have congruent species assignments	"GCF_000014805.1, s__Aeromonas hydrophila, 95.0, 93.92, 0.873; GCF_000819745.1, s__Aeromonas bestiarum, 95.0, 90.06, 0.772; GCF_000820085.1, s__Aeromonas sanarellii, 95.0, 89.76, 0.691; GCF_000820165.1, s__Aeromonas taiwanensis, 95.0, 89.75, 0.683; GCF_000820005.1, s__Aeromonas piscicola, 95.22, 89.52, 0.715; GCF_000819785.1, s__Aeromonas caviae, 95.0, 89.5, 0.647; GCF_000819985.1, s__Aeromonas m…	98.73	11	N/A	N/A	Aeromonas dhakensis
49662_2#151	d__Bacteria;p__Pseudomonadota;c__Gammaproteobacteria;o__Enterobacterales;f__Aeromonadaceae;g__Aeromonas;s__Aeromonas veronii	GCF_000820225.1	95	d__Bacteria;p__Pseudomonadota;c__Gammaproteobacteria;o__Enterobacterales;f__Aeromonadaceae;g__Aeromonas;s__Aeromonas veronii	96.6	0.879	GCF_000820225.1	95	d__Bacteria;p__Pseudomonadota;c__Gammaproteobacteria;o__Enterobacterales;f__Aeromonadaceae;g__Aeromonas;s__Aeromonas veronii	96.6	0.879	d__Bacteria;p__Pseudomonadota;c__Gammaproteobacteria;o__Enterobacterales;f__Aeromonadaceae;g__Aeromonas;s__	taxonomic classification defined by topology and ANI	topological placement and ANI have congruent species assignments	"GCF_019048265.1, s__Aeromonas veronii_A, 95.0, 94.51, 0.799; GCF_000819685.1, s__Aeromonas allosaccharophila, 95.0, 93.95, 0.774; GCA_945957575.1, s__Aeromonas sp945957575, 95.0, 93.85, 0.819; GCF_000819725.1, s__Aeromonas australiensis, 95.0, 93.4, 0.817; GCF_000764645.1, s__Aeromonas finlandensis, 95.0, 93.21, 0.782; GCA_041319085.1, s__Aeromonas veronii_F, 95.0, 93.21, 0.747; GCF_000819885.1,…	98.73	11	N/A	N/A	Aeromonas veronii
49662_2#152	d__Bacteria;p__Pseudomonadota;c__Gammaproteobacteria;o__Enterobacterales;f__Aeromonadaceae;g__Aeromonas;s__Aeromonas veronii	GCF_000820225.1	95	d__Bacteria;p__Pseudomonadota;c__Gammaproteobacteria;o__Enterobacterales;f__Aeromonadaceae;g__Aeromonas;s__Aeromonas veronii	96.16	0.899	GCF_000820225.1	95	d__Bacteria;p__Pseudomonadota;c__Gammaproteobacteria;o__Enterobacterales;f__Aeromonadaceae;g__Aeromonas;s__Aeromonas veronii	96.16	0.899	d__Bacteria;p__Pseudomonadota;c__Gammaproteobacteria;o__Enterobacterales;f__Aeromonadaceae;g__Aeromonas;s__	taxonomic classification defined by topology and ANI	topological placement and ANI have congruent species assignments	"GCF_019048265.1, s__Aeromonas veronii_A, 95.0, 94.7, 0.838; GCF_000819685.1, s__Aeromonas allosaccharophila, 95.0, 93.96, 0.811; GCA_945957575.1, s__Aeromonas sp945957575, 95.0, 93.7, 0.821; GCF_000819725.1, s__Aeromonas australiensis, 95.0, 93.41, 0.824; GCA_041319085.1, s__Aeromonas veronii_F, 95.0, 93.21, 0.739; GCF_000764645.1, s__Aeromonas finlandensis, 95.0, 93.19, 0.799; GCF_000819885.1, …	98.73	11	N/A	N/A	Aeromonas veronii
49662_2#153	d__Bacteria;p__Pseudomonadota;c__Gammaproteobacteria;o__Enterobacterales;f__Aeromonadaceae;g__Aeromonas;s__Aeromonas veronii	GCF_000820225.1	95	d__Bacteria;p__Pseudomonadota;c__Gammaproteobacteria;o__Enterobacterales;f__Aeromonadaceae;g__Aeromonas;s__Aeromonas veronii	96.6	0.885	GCF_000820225.1	95	d__Bacteria;p__Pseudomonadota;c__Gammaproteobacteria;o__Enterobacterales;f__Aeromonadaceae;g__Aeromonas;s__Aeromonas veronii	96.6	0.885	d__Bacteria;p__Pseudomonadota;c__Gammaproteobacteria;o__Enterobacterales;f__Aeromonadaceae;g__Aeromonas;s__	taxonomic classification defined by topology and ANI	topological placement and ANI have congruent species assignments	"GCF_019048265.1, s__Aeromonas veronii_A, 95.0, 94.52, 0.805; GCF_000819685.1, s__Aeromonas allosaccharophila, 95.0, 93.98, 0.777; GCA_945957575.1, s__Aeromonas sp945957575, 95.0, 93.85, 0.818; GCF_000819725.1, s__Aeromonas australiensis, 95.0, 93.43, 0.815; GCA_041319085.1, s__Aeromonas veronii_F, 95.0, 93.21, 0.742; GCF_000764645.1, s__Aeromonas finlandensis, 95.0, 93.2, 0.782; GCF_000819885.1,…	98.67	11	N/A	N/A	Aeromonas veronii
49662_2#154	d__Bacteria;p__Pseudomonadota;c__Gammaproteobacteria;o__Enterobacterales;f__Aeromonadaceae;g__Aeromonas;s__Aeromonas veronii	GCF_000820225.1	95	d__Bacteria;p__Pseudomonadota;c__Gammaproteobacteria;o__Enterobacterales;f__Aeromonadaceae;g__Aeromonas;s__Aeromonas veronii	95.85	0.873	GCF_000820225.1	95	d__Bacteria;p__Pseudomonadota;c__Gammaproteobacteria;o__Enterobacterales;f__Aeromonadaceae;g__Aeromonas;s__Aeromonas veronii	95.85	0.873	d__Bacteria;p__Pseudomonadota;c__Gammaproteobacteria;o__Enterobacterales;f__Aeromonadaceae;g__Aeromonas;s__	taxonomic classification defined by topology and ANI	topological placement and ANI have congruent species assignments	"GCF_019048265.1, s__Aeromonas veronii_A, 95.0, 94.51, 0.817; GCF_000819685.1, s__Aeromonas allosaccharophila, 95.0, 93.98, 0.787; GCA_945957575.1, s__Aeromonas sp945957575, 95.0, 93.84, 0.814; GCF_000819725.1, s__Aeromonas australiensis, 95.0, 93.3, 0.82; GCA_041319085.1, s__Aeromonas veronii_F, 95.0, 93.21, 0.737; GCF_000764645.1, s__Aeromonas finlandensis, 95.0, 93.09, 0.797; GCF_000819885.1, …	98.73	11	N/A	N/A	Aeromonas veronii
49662_2#155	d__Bacteria;p__Pseudomonadota;c__Gammaproteobacteria;o__Enterobacterales;f__Aeromonadaceae;g__Aeromonas;s__Aeromonas veronii	GCF_000820225.1	95	d__Bacteria;p__Pseudomonadota;c__Gammaproteobacteria;o__Enterobacterales;f__Aeromonadaceae;g__Aeromonas;s__Aeromonas veronii	96.59	0.887	GCF_000820225.1	95	d__Bacteria;p__Pseudomonadota;c__Gammaproteobacteria;o__Enterobacterales;f__Aeromonadaceae;g__Aeromonas;s__Aeromonas veronii	96.59	0.887	d__Bacteria;p__Pseudomonadota;c__Gammaproteobacteria;o__Enterobacterales;f__Aeromonadaceae;g__Aeromonas;s__	taxonomic classification defined by topology and ANI	topological placement and ANI have congruent species assignments	"GCF_019048265.1, s__Aeromonas veronii_A, 95.0, 94.52, 0.802; GCF_000819685.1, s__Aeromonas allosaccharophila, 95.0, 93.98, 0.777; GCA_945957575.1, s__Aeromonas sp945957575, 95.0, 93.87, 0.818; GCF_000819725.1, s__Aeromonas australiensis, 95.0, 93.42, 0.815; GCA_041319085.1, s__Aeromonas veronii_F, 95.0, 93.21, 0.742; GCF_000764645.1, s__Aeromonas finlandensis, 95.0, 93.2, 0.781; GCF_000819885.1,…	98.67	11	N/A	N/A	Aeromonas veronii
49662_2#156	d__Bacteria;p__Pseudomonadota;c__Gammaproteobacteria;o__Enterobacterales;f__Aeromonadaceae;g__Aeromonas;s__Aeromonas veronii	GCF_000820225.1	95	d__Bacteria;p__Pseudomonadota;c__Gammaproteobacteria;o__Enterobacterales;f__Aeromonadaceae;g__Aeromonas;s__Aeromonas veronii	95.87	0.873	GCF_000820225.1	95	d__Bacteria;p__Pseudomonadota;c__Gammaproteobacteria;o__Enterobacterales;f__Aeromonadaceae;g__Aeromonas;s__Aeromonas veronii	95.87	0.873	d__Bacteria;p__Pseudomonadota;c__Gammaproteobacteria;o__Enterobacterales;f__Aeromonadaceae;g__Aeromonas;s__	taxonomic classification defined by topology and ANI	topological placement and ANI have congruent species assignments	"GCF_019048265.1, s__Aeromonas veronii_A, 95.0, 94.5, 0.816; GCF_000819685.1, s__Aeromonas allosaccharophila, 95.0, 93.97, 0.787; GCA_945957575.1, s__Aeromonas sp945957575, 95.0, 93.84, 0.814; GCF_000819725.1, s__Aeromonas australiensis, 95.0, 93.29, 0.82; GCA_041319085.1, s__Aeromonas veronii_F, 95.0, 93.09, 0.738; GCF_000764645.1, s__Aeromonas finlandensis, 95.0, 93.08, 0.797; GCF_000819885.1, …	98.73	11	N/A	N/A	Aeromonas veronii
49662_2#157	d__Bacteria;p__Pseudomonadota;c__Gammaproteobacteria;o__Enterobacterales;f__Aeromonadaceae;g__Aeromonas;s__Aeromonas veronii	GCF_000820225.1	95	d__Bacteria;p__Pseudomonadota;c__Gammaproteobacteria;o__Enterobacterales;f__Aeromonadaceae;g__Aeromonas;s__Aeromonas veronii	96.33	0.878	GCF_000820225.1	95	d__Bacteria;p__Pseudomonadota;c__Gammaproteobacteria;o__Enterobacterales;f__Aeromonadaceae;g__Aeromonas;s__Aeromonas veronii	96.33	0.878	d__Bacteria;p__Pseudomonadota;c__Gammaproteobacteria;o__Enterobacterales;f__Aeromonadaceae;g__Aeromonas;s__	taxonomic classification defined by topology and ANI	topological placement and ANI have congruent species assignments	"GCF_019048265.1, s__Aeromonas veronii_A, 95.0, 94.62, 0.801; GCF_000819685.1, s__Aeromonas allosaccharophila, 95.0, 93.95, 0.774; GCA_945957575.1, s__Aeromonas sp945957575, 95.0, 93.84, 0.819; GCF_000819725.1, s__Aeromonas australiensis, 95.0, 93.4, 0.817; GCF_000764645.1, s__Aeromonas finlandensis, 95.0, 93.2, 0.782; GCA_041319085.1, s__Aeromonas veronii_F, 95.0, 93.08, 0.748; GCF_000819885.1, …	98.73	11	N/A	N/A	Aeromonas veronii
49662_2#159	d__Bacteria;p__Pseudomonadota;c__Gammaproteobacteria;o__Enterobacterales;f__Aeromonadaceae;g__Aeromonas;s__Aeromonas enteropelogenes	GCF_000819845.1	95	d__Bacteria;p__Pseudomonadota;c__Gammaproteobacteria;o__Enterobacterales;f__Aeromonadaceae;g__Aeromonas;s__Aeromonas enteropelogenes	97.37	0.908	GCF_000819845.1	95	d__Bacteria;p__Pseudomonadota;c__Gammaproteobacteria;o__Enterobacterales;f__Aeromonadaceae;g__Aeromonas;s__Aeromonas enteropelogenes	97.37	0.908	d__Bacteria;p__Pseudomonadota;c__Gammaproteobacteria;o__Enterobacterales;f__Aeromonadaceae;g__Aeromonas;s__	taxonomic classification defined by topology and ANI	topological placement and ANI have congruent species assignments	"GCF_000819885.1, s__Aeromonas fluvialis, 95.0, 88.38, 0.632; GCF_000820305.1, s__Aeromonas dhakensis, 95.0, 88.2, 0.58; GCF_000820225.1, s__Aeromonas veronii, 95.0, 87.9, 0.617; GCF_000014805.1, s__Aeromonas hydrophila, 95.0, 87.88, 0.564; GCF_000819685.1, s__Aeromonas allosaccharophila, 95.0, 87.87, 0.595; GCA_945957575.1, s__Aeromonas sp945957575, 95.0, 87.82, 0.614; GCF_000764665.1, s__Aeromo…	98.71	11	N/A	N/A	Aeromonas enteropelogenes
49662_2#160	d__Bacteria;p__Pseudomonadota;c__Gammaproteobacteria;o__Enterobacterales;f__Aeromonadaceae;g__Aeromonas;s__Aeromonas veronii_A	GCF_019048265.1	95	d__Bacteria;p__Pseudomonadota;c__Gammaproteobacteria;o__Enterobacterales;f__Aeromonadaceae;g__Aeromonas;s__Aeromonas veronii_A	95.7	0.896	GCF_019048265.1	95	d__Bacteria;p__Pseudomonadota;c__Gammaproteobacteria;o__Enterobacterales;f__Aeromonadaceae;g__Aeromonas;s__Aeromonas veronii_A	95.7	0.896	d__Bacteria;p__Pseudomonadota;c__Gammaproteobacteria;o__Enterobacterales;f__Aeromonadaceae;g__Aeromonas;s__	taxonomic classification defined by topology and ANI	topological placement and ANI have congruent species assignments	"GCF_000820225.1, s__Aeromonas veronii, 95.0, 95.09, 0.852; GCF_000819685.1, s__Aeromonas allosaccharophila, 95.0, 93.41, 0.797; GCA_945957575.1, s__Aeromonas sp945957575, 95.0, 93.31, 0.818; GCF_000819725.1, s__Aeromonas australiensis, 95.0, 92.99, 0.811; GCA_041319085.1, s__Aeromonas veronii_F, 95.0, 92.75, 0.734; GCF_000764645.1, s__Aeromonas finlandensis, 95.0, 92.61, 0.781; GCF_000819885.1, …	98.73	11	N/A	N/A	Aeromonas veronii_A
49662_2#17	d__Bacteria;p__Pseudomonadota;c__Gammaproteobacteria;o__Enterobacterales;f__Aeromonadaceae;g__Aeromonas;s__Aeromonas veronii_A	GCF_019048265.1	95	d__Bacteria;p__Pseudomonadota;c__Gammaproteobacteria;o__Enterobacterales;f__Aeromonadaceae;g__Aeromonas;s__Aeromonas veronii_A	95.45	0.868	GCF_019048265.1	95	d__Bacteria;p__Pseudomonadota;c__Gammaproteobacteria;o__Enterobacterales;f__Aeromonadaceae;g__Aeromonas;s__Aeromonas veronii_A	95.45	0.868	d__Bacteria;p__Pseudomonadota;c__Gammaproteobacteria;o__Enterobacterales;f__Aeromonadaceae;g__Aeromonas;s__	taxonomic classification defined by topology and ANI	topological placement and ANI have congruent species assignments	"GCF_000820225.1, s__Aeromonas veronii, 95.0, 95.11, 0.836; GCA_945957575.1, s__Aeromonas sp945957575, 95.0, 93.45, 0.822; GCF_000819685.1, s__Aeromonas allosaccharophila, 95.0, 93.32, 0.771; GCF_000819725.1, s__Aeromonas australiensis, 95.0, 93.07, 0.807; GCF_000819885.1, s__Aeromonas fluvialis, 95.0, 92.75, 0.799; GCF_000764645.1, s__Aeromonas finlandensis, 95.0, 92.62, 0.76; GCA_041319085.1, s…	98.73	11	N/A	N/A	Aeromonas veronii_A
49662_2#174	d__Bacteria;p__Pseudomonadota;c__Gammaproteobacteria;o__Enterobacterales;f__Aeromonadaceae;g__Aeromonas;s__Aeromonas veronii	GCF_000820225.1	95	d__Bacteria;p__Pseudomonadota;c__Gammaproteobacteria;o__Enterobacterales;f__Aeromonadaceae;g__Aeromonas;s__Aeromonas veronii	96.18	0.873	GCF_000820225.1	95	d__Bacteria;p__Pseudomonadota;c__Gammaproteobacteria;o__Enterobacterales;f__Aeromonadaceae;g__Aeromonas;s__Aeromonas veronii	96.18	0.873	d__Bacteria;p__Pseudomonadota;c__Gammaproteobacteria;o__Enterobacterales;f__Aeromonadaceae;g__Aeromonas;s__	taxonomic classification defined by topology and ANI	topological placement and ANI have congruent species assignments	"GCF_019048265.1, s__Aeromonas veronii_A, 95.0, 94.79, 0.83; GCF_000819685.1, s__Aeromonas allosaccharophila, 95.0, 93.92, 0.817; GCA_945957575.1, s__Aeromonas sp945957575, 95.0, 93.81, 0.816; GCF_000819725.1, s__Aeromonas australiensis, 95.0, 93.39, 0.808; GCA_041319085.1, s__Aeromonas veronii_F, 95.0, 93.29, 0.743; GCF_000764645.1, s__Aeromonas finlandensis, 95.0, 93.06, 0.799; GCF_000819885.1,…	98.73	11	N/A	N/A	Aeromonas veronii
49662_2#176	d__Bacteria;p__Pseudomonadota;c__Gammaproteobacteria;o__Enterobacterales;f__Aeromonadaceae;g__Aeromonas;s__Aeromonas dhakensis	GCF_000820305.1	95	d__Bacteria;p__Pseudomonadota;c__Gammaproteobacteria;o__Enterobacterales;f__Aeromonadaceae;g__Aeromonas;s__Aeromonas dhakensis	97.37	0.92	GCF_000820305.1	95	d__Bacteria;p__Pseudomonadota;c__Gammaproteobacteria;o__Enterobacterales;f__Aeromonadaceae;g__Aeromonas;s__Aeromonas dhakensis	97.37	0.92	d__Bacteria;p__Pseudomonadota;c__Gammaproteobacteria;o__Enterobacterales;f__Aeromonadaceae;g__Aeromonas;s__	taxonomic classification defined by topology and ANI	topological placement and ANI have congruent species assignments	"GCF_000014805.1, s__Aeromonas hydrophila, 95.0, 94.04, 0.872; GCF_000819745.1, s__Aeromonas bestiarum, 95.0, 90.06, 0.775; GCF_000820165.1, s__Aeromonas taiwanensis, 95.0, 89.74, 0.681; GCF_000820085.1, s__Aeromonas sanarellii, 95.0, 89.67, 0.692; GCF_000820005.1, s__Aeromonas piscicola, 95.22, 89.44, 0.732; GCF_000819785.1, s__Aeromonas caviae, 95.0, 89.31, 0.643; GCF_000819845.1, s__Aeromonas …	98.73	11	N/A	N/A	Aeromonas dhakensis
49662_2#177	d__Bacteria;p__Pseudomonadota;c__Gammaproteobacteria;o__Enterobacterales;f__Aeromonadaceae;g__Aeromonas;s__Aeromonas enteropelogenes	GCF_000819845.1	95	d__Bacteria;p__Pseudomonadota;c__Gammaproteobacteria;o__Enterobacterales;f__Aeromonadaceae;g__Aeromonas;s__Aeromonas enteropelogenes	97.37	0.909	GCF_000819845.1	95	d__Bacteria;p__Pseudomonadota;c__Gammaproteobacteria;o__Enterobacterales;f__Aeromonadaceae;g__Aeromonas;s__Aeromonas enteropelogenes	97.37	0.909	d__Bacteria;p__Pseudomonadota;c__Gammaproteobacteria;o__Enterobacterales;f__Aeromonadaceae;g__Aeromonas;s__	taxonomic classification defined by topology and ANI	topological placement and ANI have congruent species assignments	"GCF_000819885.1, s__Aeromonas fluvialis, 95.0, 88.38, 0.632; GCF_000820305.1, s__Aeromonas dhakensis, 95.0, 88.2, 0.579; GCF_000820225.1, s__Aeromonas veronii, 95.0, 87.9, 0.617; GCF_000819685.1, s__Aeromonas allosaccharophila, 95.0, 87.88, 0.596; GCF_000014805.1, s__Aeromonas hydrophila, 95.0, 87.83, 0.565; GCA_945957575.1, s__Aeromonas sp945957575, 95.0, 87.82, 0.614; GCF_000764665.1, s__Aerom…	98.71	11	N/A	N/A	Aeromonas enteropelogenes
49662_2#178	d__Bacteria;p__Pseudomonadota;c__Gammaproteobacteria;o__Enterobacterales;f__Aeromonadaceae;g__Aeromonas;s__Aeromonas veronii	GCF_000820225.1	95	d__Bacteria;p__Pseudomonadota;c__Gammaproteobacteria;o__Enterobacterales;f__Aeromonadaceae;g__Aeromonas;s__Aeromonas veronii	96.18	0.879	GCF_000820225.1	95	d__Bacteria;p__Pseudomonadota;c__Gammaproteobacteria;o__Enterobacterales;f__Aeromonadaceae;g__Aeromonas;s__Aeromonas veronii	96.18	0.879	d__Bacteria;p__Pseudomonadota;c__Gammaproteobacteria;o__Enterobacterales;f__Aeromonadaceae;g__Aeromonas;s__	taxonomic classification defined by topology and ANI	topological placement and ANI have congruent species assignments	"GCF_019048265.1, s__Aeromonas veronii_A, 95.0, 94.58, 0.815; GCF_000819685.1, s__Aeromonas allosaccharophila, 95.0, 93.92, 0.787; GCA_945957575.1, s__Aeromonas sp945957575, 95.0, 93.84, 0.829; GCF_000819725.1, s__Aeromonas australiensis, 95.0, 93.26, 0.827; GCF_000764645.1, s__Aeromonas finlandensis, 95.0, 93.17, 0.755; GCF_000819885.1, s__Aeromonas fluvialis, 95.0, 93.01, 0.79; GCA_041319085.1,…	97.9	11	N/A	N/A	Aeromonas veronii
49662_2#179	d__Bacteria;p__Pseudomonadota;c__Gammaproteobacteria;o__Enterobacterales;f__Aeromonadaceae;g__Aeromonas;s__Aeromonas hydrophila	GCF_000014805.1	95	d__Bacteria;p__Pseudomonadota;c__Gammaproteobacteria;o__Enterobacterales;f__Aeromonadaceae;g__Aeromonas;s__Aeromonas hydrophila	96.86	0.916	GCF_000014805.1	95	d__Bacteria;p__Pseudomonadota;c__Gammaproteobacteria;o__Enterobacterales;f__Aeromonadaceae;g__Aeromonas;s__Aeromonas hydrophila	96.86	0.916	d__Bacteria;p__Pseudomonadota;c__Gammaproteobacteria;o__Enterobacterales;f__Aeromonadaceae;g__Aeromonas;s__	taxonomic classification defined by topology and ANI	topological placement and ANI have congruent species assignments	"GCF_000820305.1, s__Aeromonas dhakensis, 95.0, 93.94, 0.869; GCF_000819745.1, s__Aeromonas bestiarum, 95.0, 90.76, 0.805; GCF_000820005.1, s__Aeromonas piscicola, 95.22, 89.73, 0.745; GCF_000820085.1, s__Aeromonas sanarellii, 95.0, 89.62, 0.687; GCF_000820165.1, s__Aeromonas taiwanensis, 95.0, 89.16, 0.653; GCF_000819785.1, s__Aeromonas caviae, 95.0, 89.15, 0.654; GCF_000819985.1, s__Aeromonas m…	98.73	11	N/A	N/A	Aeromonas hydrophila
49662_2#18	d__Bacteria;p__Pseudomonadota;c__Gammaproteobacteria;o__Enterobacterales;f__Aeromonadaceae;g__Aeromonas;s__Aeromonas caviae	GCF_000819785.1	95	d__Bacteria;p__Pseudomonadota;c__Gammaproteobacteria;o__Enterobacterales;f__Aeromonadaceae;g__Aeromonas;s__Aeromonas caviae	97.87	0.861	GCF_000819785.1	95	d__Bacteria;p__Pseudomonadota;c__Gammaproteobacteria;o__Enterobacterales;f__Aeromonadaceae;g__Aeromonas;s__Aeromonas caviae	97.87	0.861	d__Bacteria;p__Pseudomonadota;c__Gammaproteobacteria;o__Enterobacterales;f__Aeromonadaceae;g__Aeromonas;s__	taxonomic classification defined by topology and ANI	topological placement and ANI have congruent species assignments	"GCF_000820085.1, s__Aeromonas sanarellii, 95.0, 91.56, 0.808; GCF_000820165.1, s__Aeromonas taiwanensis, 95.0, 90.88, 0.771; GCF_023093515.1, s__Aeromonas sp023093515, 95.0, 90.67, 0.759; GCF_000819985.1, s__Aeromonas media, 95.0, 90.32, 0.717; GCF_037811135.1, s__Aeromonas rivipollensis, 95.0, 89.9, 0.732; GCF_000820305.1, s__Aeromonas dhakensis, 95.0, 89.36, 0.624; GCF_000014805.1, s__Aeromona…	97.86	11	N/A	N/A	Aeromonas caviae
49662_2#180	d__Bacteria;p__Pseudomonadota;c__Gammaproteobacteria;o__Enterobacterales;f__Aeromonadaceae;g__Aeromonas;s__Aeromonas veronii_A	GCF_019048265.1	95	d__Bacteria;p__Pseudomonadota;c__Gammaproteobacteria;o__Enterobacterales;f__Aeromonadaceae;g__Aeromonas;s__Aeromonas veronii_A	95.43	0.883	GCF_019048265.1	95	d__Bacteria;p__Pseudomonadota;c__Gammaproteobacteria;o__Enterobacterales;f__Aeromonadaceae;g__Aeromonas;s__Aeromonas veronii_A	95.43	0.883	d__Bacteria;p__Pseudomonadota;c__Gammaproteobacteria;o__Enterobacterales;f__Aeromonadaceae;g__Aeromonas;s__	taxonomic classification defined by topology and ANI	topological placement and ANI have congruent species assignments	"GCF_000820225.1, s__Aeromonas veronii, 95.0, 95.2, 0.845; GCF_000819685.1, s__Aeromonas allosaccharophila, 95.0, 93.45, 0.78; GCA_945957575.1, s__Aeromonas sp945957575, 95.0, 93.33, 0.823; GCF_000819725.1, s__Aeromonas australiensis, 95.0, 93.05, 0.806; GCF_000819885.1, s__Aeromonas fluvialis, 95.0, 92.75, 0.795; GCF_000764645.1, s__Aeromonas finlandensis, 95.0, 92.62, 0.767; GCA_041319085.1, s_…	98.71	11	N/A	N/A	Aeromonas veronii_A
49662_2#181	d__Bacteria;p__Pseudomonadota;c__Gammaproteobacteria;o__Enterobacterales;f__Aeromonadaceae;g__Aeromonas;s__Aeromonas hydrophila	GCF_000014805.1	95	d__Bacteria;p__Pseudomonadota;c__Gammaproteobacteria;o__Enterobacterales;f__Aeromonadaceae;g__Aeromonas;s__Aeromonas hydrophila	96.86	0.915	GCF_000014805.1	95	d__Bacteria;p__Pseudomonadota;c__Gammaproteobacteria;o__Enterobacterales;f__Aeromonadaceae;g__Aeromonas;s__Aeromonas hydrophila	96.86	0.915	d__Bacteria;p__Pseudomonadota;c__Gammaproteobacteria;o__Enterobacterales;f__Aeromonadaceae;g__Aeromonas;s__	taxonomic classification defined by topology and ANI	topological placement and ANI have congruent species assignments	"GCF_000820305.1, s__Aeromonas dhakensis, 95.0, 93.94, 0.869; GCF_000819745.1, s__Aeromonas bestiarum, 95.0, 90.78, 0.804; GCF_000820005.1, s__Aeromonas piscicola, 95.22, 89.73, 0.745; GCF_000820085.1, s__Aeromonas sanarellii, 95.0, 89.62, 0.688; GCF_000819785.1, s__Aeromonas caviae, 95.0, 89.15, 0.654; GCF_000820165.1, s__Aeromonas taiwanensis, 95.0, 89.15, 0.653; GCF_000819985.1, s__Aeromonas m…	98.73	11	N/A	N/A	Aeromonas hydrophila
49662_2#182	d__Bacteria;p__Pseudomonadota;c__Gammaproteobacteria;o__Enterobacterales;f__Aeromonadaceae;g__Aeromonas;s__Aeromonas veronii_A	GCF_019048265.1	95	d__Bacteria;p__Pseudomonadota;c__Gammaproteobacteria;o__Enterobacterales;f__Aeromonadaceae;g__Aeromonas;s__Aeromonas veronii_A	95.56	0.876	GCF_019048265.1	95	d__Bacteria;p__Pseudomonadota;c__Gammaproteobacteria;o__Enterobacterales;f__Aeromonadaceae;g__Aeromonas;s__Aeromonas veronii_A	95.56	0.876	d__Bacteria;p__Pseudomonadota;c__Gammaproteobacteria;o__Enterobacterales;f__Aeromonadaceae;g__Aeromonas;s__	taxonomic classification defined by topology and ANI	topological placement and ANI have congruent species assignments	"GCF_000820225.1, s__Aeromonas veronii, 95.0, 95.2, 0.845; GCF_000819685.1, s__Aeromonas allosaccharophila, 95.0, 93.45, 0.774; GCA_945957575.1, s__Aeromonas sp945957575, 95.0, 93.33, 0.823; GCF_000819725.1, s__Aeromonas australiensis, 95.0, 93.05, 0.806; GCF_000819885.1, s__Aeromonas fluvialis, 95.0, 92.75, 0.795; GCF_000764645.1, s__Aeromonas finlandensis, 95.0, 92.62, 0.76; GCA_041319085.1, s_…	98.71	11	N/A	N/A	Aeromonas veronii_A
49662_2#183	d__Bacteria;p__Pseudomonadota;c__Gammaproteobacteria;o__Enterobacterales;f__Aeromonadaceae;g__Aeromonas;s__Aeromonas jandaei	GCF_037890695.1	95.69	d__Bacteria;p__Pseudomonadota;c__Gammaproteobacteria;o__Enterobacterales;f__Aeromonadaceae;g__Aeromonas;s__Aeromonas jandaei	96.6	0.916	GCF_037890695.1	95.69	d__Bacteria;p__Pseudomonadota;c__Gammaproteobacteria;o__Enterobacterales;f__Aeromonadaceae;g__Aeromonas;s__Aeromonas jandaei	96.6	0.916	d__Bacteria;p__Pseudomonadota;c__Gammaproteobacteria;o__Enterobacterales;f__Aeromonadaceae;g__Aeromonas;s__	taxonomic classification defined by topology and ANI	topological placement and ANI have congruent species assignments	"GCF_000764665.1, s__Aeromonas lacus, 95.0, 95.65, 0.91; GCA_945957575.1, s__Aeromonas sp945957575, 95.0, 92.21, 0.757; GCF_019048265.1, s__Aeromonas veronii_A, 95.0, 91.12, 0.748; GCF_000820225.1, s__Aeromonas veronii, 95.0, 91.08, 0.76; GCF_000764645.1, s__Aeromonas finlandensis, 95.0, 90.63, 0.749; GCF_000819685.1, s__Aeromonas allosaccharophila, 95.0, 90.56, 0.72; GCF_000819725.1, s__Aeromona…	98.63	11	N/A	N/A	Aeromonas jandaei
49662_2#184	d__Bacteria;p__Pseudomonadota;c__Gammaproteobacteria;o__Enterobacterales;f__Aeromonadaceae;g__Aeromonas;s__Aeromonas veronii_A	GCF_019048265.1	95	d__Bacteria;p__Pseudomonadota;c__Gammaproteobacteria;o__Enterobacterales;f__Aeromonadaceae;g__Aeromonas;s__Aeromonas veronii_A	95.68	0.883	GCF_019048265.1	95	d__Bacteria;p__Pseudomonadota;c__Gammaproteobacteria;o__Enterobacterales;f__Aeromonadaceae;g__Aeromonas;s__Aeromonas veronii_A	95.68	0.883	d__Bacteria;p__Pseudomonadota;c__Gammaproteobacteria;o__Enterobacterales;f__Aeromonadaceae;g__Aeromonas;s__	taxonomic classification defined by topology and ANI	topological placement and ANI have congruent species assignments	"GCF_000820225.1, s__Aeromonas veronii, 95.0, 95.1, 0.839; GCF_000819685.1, s__Aeromonas allosaccharophila, 95.0, 93.57, 0.785; GCA_945957575.1, s__Aeromonas sp945957575, 95.0, 93.31, 0.819; GCF_000819725.1, s__Aeromonas australiensis, 95.0, 93.07, 0.807; GCA_041319085.1, s__Aeromonas veronii_F, 95.0, 92.87, 0.734; GCF_000764645.1, s__Aeromonas finlandensis, 95.0, 92.85, 0.769; GCF_000819885.1, s…	98.73	11	N/A	N/A	Aeromonas veronii_A
49662_2#185	d__Bacteria;p__Pseudomonadota;c__Gammaproteobacteria;o__Enterobacterales;f__Aeromonadaceae;g__Aeromonas;s__Aeromonas caviae	GCF_000819785.1	95	d__Bacteria;p__Pseudomonadota;c__Gammaproteobacteria;o__Enterobacterales;f__Aeromonadaceae;g__Aeromonas;s__Aeromonas caviae	97.9	0.871	GCF_000819785.1	95	d__Bacteria;p__Pseudomonadota;c__Gammaproteobacteria;o__Enterobacterales;f__Aeromonadaceae;g__Aeromonas;s__Aeromonas caviae	97.9	0.871	d__Bacteria;p__Pseudomonadota;c__Gammaproteobacteria;o__Enterobacterales;f__Aeromonadaceae;g__Aeromonas;s__	taxonomic classification defined by topology and ANI	topological placement and ANI have congruent species assignments	"GCF_000820085.1, s__Aeromonas sanarellii, 95.0, 91.64, 0.791; GCF_000820165.1, s__Aeromonas taiwanensis, 95.0, 90.92, 0.767; GCF_023093515.1, s__Aeromonas sp023093515, 95.0, 90.46, 0.752; GCF_000819985.1, s__Aeromonas media, 95.0, 90.38, 0.722; GCF_037811135.1, s__Aeromonas rivipollensis, 95.0, 90.02, 0.75; GCF_000820305.1, s__Aeromonas dhakensis, 95.0, 89.51, 0.628; GCF_000014805.1, s__Aeromona…	98.69	11	N/A	N/A	Aeromonas caviae
49662_2#186	d__Bacteria;p__Pseudomonadota;c__Gammaproteobacteria;o__Enterobacterales;f__Aeromonadaceae;g__Aeromonas;s__Aeromonas veronii	GCF_000820225.1	95	d__Bacteria;p__Pseudomonadota;c__Gammaproteobacteria;o__Enterobacterales;f__Aeromonadaceae;g__Aeromonas;s__Aeromonas veronii	96.23	0.882	GCF_000820225.1	95	d__Bacteria;p__Pseudomonadota;c__Gammaproteobacteria;o__Enterobacterales;f__Aeromonadaceae;g__Aeromonas;s__Aeromonas veronii	96.23	0.882	d__Bacteria;p__Pseudomonadota;c__Gammaproteobacteria;o__Enterobacterales;f__Aeromonadaceae;g__Aeromonas;s__	taxonomic classification defined by topology and ANI	topological placement and ANI have congruent species assignments	"GCF_019048265.1, s__Aeromonas veronii_A, 95.0, 94.75, 0.835; GCF_000819685.1, s__Aeromonas allosaccharophila, 95.0, 93.98, 0.812; GCA_945957575.1, s__Aeromonas sp945957575, 95.0, 93.58, 0.816; GCF_000819725.1, s__Aeromonas australiensis, 95.0, 93.41, 0.821; GCA_041319085.1, s__Aeromonas veronii_F, 95.0, 92.98, 0.736; GCF_000764645.1, s__Aeromonas finlandensis, 95.0, 92.97, 0.804; GCF_000819885.1…	98.73	11	N/A	N/A	Aeromonas veronii
49662_2#187	d__Bacteria;p__Pseudomonadota;c__Gammaproteobacteria;o__Enterobacterales;f__Aeromonadaceae;g__Aeromonas;s__Aeromonas caviae	GCF_000819785.1	95	d__Bacteria;p__Pseudomonadota;c__Gammaproteobacteria;o__Enterobacterales;f__Aeromonadaceae;g__Aeromonas;s__Aeromonas caviae	97.85	0.861	GCF_000819785.1	95	d__Bacteria;p__Pseudomonadota;c__Gammaproteobacteria;o__Enterobacterales;f__Aeromonadaceae;g__Aeromonas;s__Aeromonas caviae	97.85	0.861	d__Bacteria;p__Pseudomonadota;c__Gammaproteobacteria;o__Enterobacterales;f__Aeromonadaceae;g__Aeromonas;s__	taxonomic classification defined by topology and ANI	topological placement and ANI have congruent species assignments	"GCF_000820085.1, s__Aeromonas sanarellii, 95.0, 91.56, 0.807; GCF_000820165.1, s__Aeromonas taiwanensis, 95.0, 90.88, 0.77; GCF_023093515.1, s__Aeromonas sp023093515, 95.0, 90.62, 0.758; GCF_000819985.1, s__Aeromonas media, 95.0, 90.32, 0.716; GCF_037811135.1, s__Aeromonas rivipollensis, 95.0, 89.9, 0.728; GCF_000820305.1, s__Aeromonas dhakensis, 95.0, 89.4, 0.623; GCF_000014805.1, s__Aeromonas …	98.67	11	N/A	N/A	Aeromonas caviae
49662_2#188	d__Bacteria;p__Pseudomonadota;c__Gammaproteobacteria;o__Enterobacterales;f__Aeromonadaceae;g__Aeromonas;s__Aeromonas veronii	GCF_000820225.1	95	d__Bacteria;p__Pseudomonadota;c__Gammaproteobacteria;o__Enterobacterales;f__Aeromonadaceae;g__Aeromonas;s__Aeromonas veronii	96.21	0.882	GCF_000820225.1	95	d__Bacteria;p__Pseudomonadota;c__Gammaproteobacteria;o__Enterobacterales;f__Aeromonadaceae;g__Aeromonas;s__Aeromonas veronii	96.21	0.882	d__Bacteria;p__Pseudomonadota;c__Gammaproteobacteria;o__Enterobacterales;f__Aeromonadaceae;g__Aeromonas;s__	taxonomic classification defined by topology and ANI	topological placement and ANI have congruent species assignments	"GCF_019048265.1, s__Aeromonas veronii_A, 95.0, 94.76, 0.835; GCF_000819685.1, s__Aeromonas allosaccharophila, 95.0, 93.96, 0.812; GCA_945957575.1, s__Aeromonas sp945957575, 95.0, 93.57, 0.816; GCF_000819725.1, s__Aeromonas australiensis, 95.0, 93.39, 0.821; GCA_041319085.1, s__Aeromonas veronii_F, 95.0, 93.09, 0.738; GCF_000764645.1, s__Aeromonas finlandensis, 95.0, 92.96, 0.805; GCF_000819885.1…	98.73	11	N/A	N/A	Aeromonas veronii
49662_2#189	d__Bacteria;p__Pseudomonadota;c__Gammaproteobacteria;o__Enterobacterales;f__Aeromonadaceae;g__Aeromonas;s__Aeromonas caviae	GCF_000819785.1	95	d__Bacteria;p__Pseudomonadota;c__Gammaproteobacteria;o__Enterobacterales;f__Aeromonadaceae;g__Aeromonas;s__Aeromonas caviae	97.86	0.861	GCF_000819785.1	95	d__Bacteria;p__Pseudomonadota;c__Gammaproteobacteria;o__Enterobacterales;f__Aeromonadaceae;g__Aeromonas;s__Aeromonas caviae	97.86	0.861	d__Bacteria;p__Pseudomonadota;c__Gammaproteobacteria;o__Enterobacterales;f__Aeromonadaceae;g__Aeromonas;s__	taxonomic classification defined by topology and ANI	topological placement and ANI have congruent species assignments	"GCF_000820085.1, s__Aeromonas sanarellii, 95.0, 91.56, 0.806; GCF_000820165.1, s__Aeromonas taiwanensis, 95.0, 90.88, 0.771; GCF_023093515.1, s__Aeromonas sp023093515, 95.0, 90.68, 0.76; GCF_000819985.1, s__Aeromonas media, 95.0, 90.32, 0.717; GCF_037811135.1, s__Aeromonas rivipollensis, 95.0, 89.9, 0.732; GCF_000820305.1, s__Aeromonas dhakensis, 95.0, 89.39, 0.627; GCF_000014805.1, s__Aeromonas…	97.84	11	N/A	N/A	Aeromonas caviae
49662_2#19	d__Bacteria;p__Pseudomonadota;c__Gammaproteobacteria;o__Enterobacterales;f__Aeromonadaceae;g__Aeromonas;s__Aeromonas caviae	GCF_000819785.1	95	d__Bacteria;p__Pseudomonadota;c__Gammaproteobacteria;o__Enterobacterales;f__Aeromonadaceae;g__Aeromonas;s__Aeromonas caviae	97.96	0.89	GCF_000819785.1	95	d__Bacteria;p__Pseudomonadota;c__Gammaproteobacteria;o__Enterobacterales;f__Aeromonadaceae;g__Aeromonas;s__Aeromonas caviae	97.96	0.89	d__Bacteria;p__Pseudomonadota;c__Gammaproteobacteria;o__Enterobacterales;f__Aeromonadaceae;g__Aeromonas;s__	taxonomic classification defined by topology and ANI	topological placement and ANI have congruent species assignments	"GCF_000820085.1, s__Aeromonas sanarellii, 95.0, 91.57, 0.81; GCF_000820165.1, s__Aeromonas taiwanensis, 95.0, 91.0, 0.784; GCF_023093515.1, s__Aeromonas sp023093515, 95.0, 90.59, 0.77; GCF_000819985.1, s__Aeromonas media, 95.0, 90.21, 0.728; GCF_037811135.1, s__Aeromonas rivipollensis, 95.0, 90.18, 0.757; GCF_000014805.1, s__Aeromonas hydrophila, 95.0, 89.33, 0.644; GCF_000820305.1, s__Aeromonas…	98.69	11	N/A	N/A	Aeromonas caviae
49662_2#190	d__Bacteria;p__Pseudomonadota;c__Gammaproteobacteria;o__Enterobacterales;f__Aeromonadaceae;g__Aeromonas;s__Aeromonas caviae	GCF_000819785.1	95	d__Bacteria;p__Pseudomonadota;c__Gammaproteobacteria;o__Enterobacterales;f__Aeromonadaceae;g__Aeromonas;s__Aeromonas caviae	97.99	0.868	GCF_000819785.1	95	d__Bacteria;p__Pseudomonadota;c__Gammaproteobacteria;o__Enterobacterales;f__Aeromonadaceae;g__Aeromonas;s__Aeromonas caviae	97.99	0.868	d__Bacteria;p__Pseudomonadota;c__Gammaproteobacteria;o__Enterobacterales;f__Aeromonadaceae;g__Aeromonas;s__	taxonomic classification defined by topology and ANI	topological placement and ANI have congruent species assignments	"GCF_000820085.1, s__Aeromonas sanarellii, 95.0, 91.7, 0.797; GCF_000820165.1, s__Aeromonas taiwanensis, 95.0, 90.92, 0.765; GCF_023093515.1, s__Aeromonas sp023093515, 95.0, 90.56, 0.755; GCF_000819985.1, s__Aeromonas media, 95.0, 90.21, 0.722; GCF_037811135.1, s__Aeromonas rivipollensis, 95.0, 90.02, 0.742; GCF_000014805.1, s__Aeromonas hydrophila, 95.0, 89.52, 0.643; GCF_000820305.1, s__Aeromon…	98.67	11	N/A	N/A	Aeromonas caviae
49662_2#191	d__Bacteria;p__Pseudomonadota;c__Gammaproteobacteria;o__Enterobacterales;f__Aeromonadaceae;g__Aeromonas;s__Aeromonas caviae	GCF_000819785.1	95	d__Bacteria;p__Pseudomonadota;c__Gammaproteobacteria;o__Enterobacterales;f__Aeromonadaceae;g__Aeromonas;s__Aeromonas caviae	97.85	0.862	GCF_000819785.1	95	d__Bacteria;p__Pseudomonadota;c__Gammaproteobacteria;o__Enterobacterales;f__Aeromonadaceae;g__Aeromonas;s__Aeromonas caviae	97.85	0.862	d__Bacteria;p__Pseudomonadota;c__Gammaproteobacteria;o__Enterobacterales;f__Aeromonadaceae;g__Aeromonas;s__	taxonomic classification defined by topology and ANI	topological placement and ANI have congruent species assignments	"GCF_000820085.1, s__Aeromonas sanarellii, 95.0, 91.56, 0.807; GCF_000820165.1, s__Aeromonas taiwanensis, 95.0, 90.84, 0.77; GCF_023093515.1, s__Aeromonas sp023093515, 95.0, 90.68, 0.76; GCF_000819985.1, s__Aeromonas media, 95.0, 90.32, 0.717; GCF_037811135.1, s__Aeromonas rivipollensis, 95.0, 89.9, 0.732; GCF_000820305.1, s__Aeromonas dhakensis, 95.0, 89.37, 0.623; GCF_000014805.1, s__Aeromonas …	98.67	11	N/A	N/A	Aeromonas caviae
49662_2#192	d__Bacteria;p__Pseudomonadota;c__Gammaproteobacteria;o__Enterobacterales;f__Aeromonadaceae;g__Aeromonas;s__Aeromonas veronii	GCF_000820225.1	95	d__Bacteria;p__Pseudomonadota;c__Gammaproteobacteria;o__Enterobacterales;f__Aeromonadaceae;g__Aeromonas;s__Aeromonas veronii	96.34	0.876	GCF_000820225.1	95	d__Bacteria;p__Pseudomonadota;c__Gammaproteobacteria;o__Enterobacterales;f__Aeromonadaceae;g__Aeromonas;s__Aeromonas veronii	96.34	0.876	d__Bacteria;p__Pseudomonadota;c__Gammaproteobacteria;o__Enterobacterales;f__Aeromonadaceae;g__Aeromonas;s__	taxonomic classification defined by topology and ANI	topological placement and ANI have congruent species assignments	"GCF_019048265.1, s__Aeromonas veronii_A, 95.0, 94.52, 0.803; GCF_000819685.1, s__Aeromonas allosaccharophila, 95.0, 93.98, 0.775; GCA_945957575.1, s__Aeromonas sp945957575, 95.0, 93.72, 0.82; GCF_000819725.1, s__Aeromonas australiensis, 95.0, 93.41, 0.815; GCF_000764645.1, s__Aeromonas finlandensis, 95.0, 93.21, 0.792; GCA_041319085.1, s__Aeromonas veronii_F, 95.0, 93.06, 0.741; GCF_000819885.1,…	98.73	11	N/A	N/A	Aeromonas veronii
49662_2#194	d__Bacteria;p__Pseudomonadota;c__Gammaproteobacteria;o__Enterobacterales;f__Aeromonadaceae;g__Aeromonas;s__Aeromonas jandaei	GCF_037890695.1	95.69	d__Bacteria;p__Pseudomonadota;c__Gammaproteobacteria;o__Enterobacterales;f__Aeromonadaceae;g__Aeromonas;s__Aeromonas jandaei	96.83	0.931	GCF_037890695.1	95.69	d__Bacteria;p__Pseudomonadota;c__Gammaproteobacteria;o__Enterobacterales;f__Aeromonadaceae;g__Aeromonas;s__Aeromonas jandaei	96.83	0.931	d__Bacteria;p__Pseudomonadota;c__Gammaproteobacteria;o__Enterobacterales;f__Aeromonadaceae;g__Aeromonas;s__	taxonomic classification defined by topology and ANI	topological placement and ANI have congruent species assignments	"GCF_000764665.1, s__Aeromonas lacus, 95.0, 95.67, 0.917; GCA_945957575.1, s__Aeromonas sp945957575, 95.0, 92.38, 0.753; GCF_019048265.1, s__Aeromonas veronii_A, 95.0, 91.11, 0.753; GCF_000820225.1, s__Aeromonas veronii, 95.0, 90.97, 0.759; GCF_000764645.1, s__Aeromonas finlandensis, 95.0, 90.72, 0.759; GCF_000819685.1, s__Aeromonas allosaccharophila, 95.0, 90.47, 0.719; GCF_000819725.1, s__Aerom…	98.63	11	N/A	N/A	Aeromonas jandaei
49662_2#196	d__Bacteria;p__Pseudomonadota;c__Gammaproteobacteria;o__Enterobacterales;f__Aeromonadaceae;g__Aeromonas;s__Aeromonas jandaei	GCF_037890695.1	95.69	d__Bacteria;p__Pseudomonadota;c__Gammaproteobacteria;o__Enterobacterales;f__Aeromonadaceae;g__Aeromonas;s__Aeromonas jandaei	96.86	0.931	GCF_037890695.1	95.69	d__Bacteria;p__Pseudomonadota;c__Gammaproteobacteria;o__Enterobacterales;f__Aeromonadaceae;g__Aeromonas;s__Aeromonas jandaei	96.86	0.931	d__Bacteria;p__Pseudomonadota;c__Gammaproteobacteria;o__Enterobacterales;f__Aeromonadaceae;g__Aeromonas;s__	taxonomic classification defined by topology and ANI	topological placement and ANI have congruent species assignments	"GCF_000764665.1, s__Aeromonas lacus, 95.0, 95.71, 0.917; GCA_945957575.1, s__Aeromonas sp945957575, 95.0, 92.39, 0.753; GCF_019048265.1, s__Aeromonas veronii_A, 95.0, 91.13, 0.752; GCF_000820225.1, s__Aeromonas veronii, 95.0, 90.99, 0.76; GCF_000764645.1, s__Aeromonas finlandensis, 95.0, 90.74, 0.759; GCF_000819685.1, s__Aeromonas allosaccharophila, 95.0, 90.48, 0.719; GCF_000819725.1, s__Aeromo…	98.63	11	N/A	N/A	Aeromonas jandaei
49662_2#198	d__Bacteria;p__Pseudomonadota;c__Gammaproteobacteria;o__Enterobacterales;f__Aeromonadaceae;g__Aeromonas;s__Aeromonas veronii	GCF_000820225.1	95	d__Bacteria;p__Pseudomonadota;c__Gammaproteobacteria;o__Enterobacterales;f__Aeromonadaceae;g__Aeromonas;s__Aeromonas veronii	96.79	0.879	GCF_000820225.1	95	d__Bacteria;p__Pseudomonadota;c__Gammaproteobacteria;o__Enterobacterales;f__Aeromonadaceae;g__Aeromonas;s__Aeromonas veronii	96.79	0.879	d__Bacteria;p__Pseudomonadota;c__Gammaproteobacteria;o__Enterobacterales;f__Aeromonadaceae;g__Aeromonas;s__	taxonomic classification defined by topology and ANI	topological placement and ANI have congruent species assignments	"GCF_019048265.1, s__Aeromonas veronii_A, 95.0, 94.61, 0.821; GCF_000819685.1, s__Aeromonas allosaccharophila, 95.0, 94.1, 0.781; GCA_945957575.1, s__Aeromonas sp945957575, 95.0, 93.84, 0.812; GCF_000819725.1, s__Aeromonas australiensis, 95.0, 93.67, 0.829; GCA_041319085.1, s__Aeromonas veronii_F, 95.0, 93.21, 0.742; GCF_000764645.1, s__Aeromonas finlandensis, 95.0, 93.19, 0.765; GCF_000819885.1,…	98.73	11	N/A	N/A	Aeromonas veronii
49662_2#20	d__Bacteria;p__Pseudomonadota;c__Gammaproteobacteria;o__Enterobacterales;f__Aeromonadaceae;g__Aeromonas;s__Aeromonas caviae	GCF_000819785.1	95	d__Bacteria;p__Pseudomonadota;c__Gammaproteobacteria;o__Enterobacterales;f__Aeromonadaceae;g__Aeromonas;s__Aeromonas caviae	97.92	0.861	GCF_000819785.1	95	d__Bacteria;p__Pseudomonadota;c__Gammaproteobacteria;o__Enterobacterales;f__Aeromonadaceae;g__Aeromonas;s__Aeromonas caviae	97.92	0.861	d__Bacteria;p__Pseudomonadota;c__Gammaproteobacteria;o__Enterobacterales;f__Aeromonadaceae;g__Aeromonas;s__	taxonomic classification defined by topology and ANI	topological placement and ANI have congruent species assignments	"GCF_000820085.1, s__Aeromonas sanarellii, 95.0, 91.56, 0.806; GCF_000820165.1, s__Aeromonas taiwanensis, 95.0, 90.88, 0.771; GCF_023093515.1, s__Aeromonas sp023093515, 95.0, 90.67, 0.758; GCF_000819985.1, s__Aeromonas media, 95.0, 90.32, 0.716; GCF_037811135.1, s__Aeromonas rivipollensis, 95.0, 89.9, 0.731; GCF_000820305.1, s__Aeromonas dhakensis, 95.0, 89.39, 0.626; GCF_000014805.1, s__Aeromona…	98.67	11	N/A	N/A	Aeromonas caviae
49662_2#200	d__Bacteria;p__Pseudomonadota;c__Gammaproteobacteria;o__Enterobacterales;f__Aeromonadaceae;g__Aeromonas;s__Aeromonas caviae	GCF_000819785.1	95	d__Bacteria;p__Pseudomonadota;c__Gammaproteobacteria;o__Enterobacterales;f__Aeromonadaceae;g__Aeromonas;s__Aeromonas caviae	97.82	0.895	GCF_000819785.1	95	d__Bacteria;p__Pseudomonadota;c__Gammaproteobacteria;o__Enterobacterales;f__Aeromonadaceae;g__Aeromonas;s__Aeromonas caviae	97.82	0.895	d__Bacteria;p__Pseudomonadota;c__Gammaproteobacteria;o__Enterobacterales;f__Aeromonadaceae;g__Aeromonas;s__	taxonomic classification defined by topology and ANI	topological placement and ANI have congruent species assignments	"GCF_000820085.1, s__Aeromonas sanarellii, 95.0, 91.73, 0.808; GCF_000820165.1, s__Aeromonas taiwanensis, 95.0, 91.21, 0.795; GCF_023093515.1, s__Aeromonas sp023093515, 95.0, 90.8, 0.763; GCF_037811135.1, s__Aeromonas rivipollensis, 95.0, 90.35, 0.757; GCF_000819985.1, s__Aeromonas media, 95.0, 90.1, 0.721; GCF_000014805.1, s__Aeromonas hydrophila, 95.0, 89.36, 0.649; GCF_000820305.1, s__Aeromona…	98.69	11	N/A	N/A	Aeromonas caviae
49662_2#202	d__Bacteria;p__Pseudomonadota;c__Gammaproteobacteria;o__Enterobacterales;f__Aeromonadaceae;g__Aeromonas;s__Aeromonas veronii	GCF_000820225.1	95	d__Bacteria;p__Pseudomonadota;c__Gammaproteobacteria;o__Enterobacterales;f__Aeromonadaceae;g__Aeromonas;s__Aeromonas veronii	96.42	0.867	GCF_000820225.1	95	d__Bacteria;p__Pseudomonadota;c__Gammaproteobacteria;o__Enterobacterales;f__Aeromonadaceae;g__Aeromonas;s__Aeromonas veronii	96.42	0.867	d__Bacteria;p__Pseudomonadota;c__Gammaproteobacteria;o__Enterobacterales;f__Aeromonadaceae;g__Aeromonas;s__	taxonomic classification defined by topology and ANI	topological placement and ANI have congruent species assignments	"GCF_019048265.1, s__Aeromonas veronii_A, 95.0, 94.66, 0.797; GCF_000819685.1, s__Aeromonas allosaccharophila, 95.0, 93.92, 0.769; GCA_945957575.1, s__Aeromonas sp945957575, 95.0, 93.81, 0.812; GCF_000819725.1, s__Aeromonas australiensis, 95.0, 93.51, 0.817; GCA_041319085.1, s__Aeromonas veronii_F, 95.0, 93.16, 0.745; GCF_000764645.1, s__Aeromonas finlandensis, 95.0, 93.07, 0.749; GCF_000819885.1…	98.73	11	N/A	N/A	Aeromonas veronii
49662_2#208	d__Bacteria;p__Pseudomonadota;c__Gammaproteobacteria;o__Enterobacterales;f__Aeromonadaceae;g__Aeromonas;s__Aeromonas dhakensis	GCF_000820305.1	95	d__Bacteria;p__Pseudomonadota;c__Gammaproteobacteria;o__Enterobacterales;f__Aeromonadaceae;g__Aeromonas;s__Aeromonas dhakensis	97.46	0.95	GCF_000820305.1	95	d__Bacteria;p__Pseudomonadota;c__Gammaproteobacteria;o__Enterobacterales;f__Aeromonadaceae;g__Aeromonas;s__Aeromonas dhakensis	97.46	0.95	d__Bacteria;p__Pseudomonadota;c__Gammaproteobacteria;o__Enterobacterales;f__Aeromonadaceae;g__Aeromonas;s__	taxonomic classification defined by topology and ANI	topological placement and ANI have congruent species assignments	"GCF_000014805.1, s__Aeromonas hydrophila, 95.0, 93.86, 0.858; GCF_000819745.1, s__Aeromonas bestiarum, 95.0, 90.05, 0.772; GCF_000820085.1, s__Aeromonas sanarellii, 95.0, 89.83, 0.69; GCF_000820165.1, s__Aeromonas taiwanensis, 95.0, 89.57, 0.674; GCF_000819785.1, s__Aeromonas caviae, 95.0, 89.48, 0.643; GCF_000820005.1, s__Aeromonas piscicola, 95.22, 89.37, 0.738; GCF_000819985.1, s__Aeromonas m…	98.73	11	N/A	N/A	Aeromonas dhakensis
49662_2#209	d__Bacteria;p__Pseudomonadota;c__Gammaproteobacteria;o__Enterobacterales;f__Aeromonadaceae;g__Aeromonas;s__Aeromonas veronii	GCF_000820225.1	95	d__Bacteria;p__Pseudomonadota;c__Gammaproteobacteria;o__Enterobacterales;f__Aeromonadaceae;g__Aeromonas;s__Aeromonas veronii	96.47	0.885	GCF_000820225.1	95	d__Bacteria;p__Pseudomonadota;c__Gammaproteobacteria;o__Enterobacterales;f__Aeromonadaceae;g__Aeromonas;s__Aeromonas veronii	96.47	0.885	d__Bacteria;p__Pseudomonadota;c__Gammaproteobacteria;o__Enterobacterales;f__Aeromonadaceae;g__Aeromonas;s__	taxonomic classification defined by topology and ANI	topological placement and ANI have congruent species assignments	"GCF_019048265.1, s__Aeromonas veronii_A, 95.0, 94.6, 0.836; GCF_000819685.1, s__Aeromonas allosaccharophila, 95.0, 93.97, 0.822; GCA_945957575.1, s__Aeromonas sp945957575, 95.0, 93.7, 0.827; GCF_000819725.1, s__Aeromonas australiensis, 95.0, 93.4, 0.823; GCA_041319085.1, s__Aeromonas veronii_F, 95.0, 93.09, 0.751; GCF_000764645.1, s__Aeromonas finlandensis, 95.0, 93.08, 0.813; GCF_000819885.1, s…	98.73	11	N/A	N/A	Aeromonas veronii
49662_2#21	d__Bacteria;p__Pseudomonadota;c__Gammaproteobacteria;o__Enterobacterales;f__Aeromonadaceae;g__Aeromonas;s__Aeromonas veronii_A	GCF_019048265.1	95	d__Bacteria;p__Pseudomonadota;c__Gammaproteobacteria;o__Enterobacterales;f__Aeromonadaceae;g__Aeromonas;s__Aeromonas veronii_A	95.68	0.891	GCF_019048265.1	95	d__Bacteria;p__Pseudomonadota;c__Gammaproteobacteria;o__Enterobacterales;f__Aeromonadaceae;g__Aeromonas;s__Aeromonas veronii_A	95.68	0.891	d__Bacteria;p__Pseudomonadota;c__Gammaproteobacteria;o__Enterobacterales;f__Aeromonadaceae;g__Aeromonas;s__	taxonomic classification defined by topology and ANI	topological placement and ANI have congruent species assignments	"GCF_000820225.1, s__Aeromonas veronii, 95.0, 95.09, 0.844; GCA_945957575.1, s__Aeromonas sp945957575, 95.0, 93.46, 0.816; GCF_000819685.1, s__Aeromonas allosaccharophila, 95.0, 93.43, 0.797; GCA_041319085.1, s__Aeromonas veronii_F, 95.0, 93.03, 0.734; GCF_000819725.1, s__Aeromonas australiensis, 95.0, 93.01, 0.805; GCF_000819885.1, s__Aeromonas fluvialis, 95.0, 92.61, 0.799; GCF_000764645.1, s__…	98.73	11	N/A	N/A	Aeromonas veronii_A
49662_2#210	d__Bacteria;p__Pseudomonadota;c__Gammaproteobacteria;o__Enterobacterales;f__Aeromonadaceae;g__Aeromonas;s__Aeromonas veronii	GCF_000820225.1	95	d__Bacteria;p__Pseudomonadota;c__Gammaproteobacteria;o__Enterobacterales;f__Aeromonadaceae;g__Aeromonas;s__Aeromonas veronii	96.35	0.878	GCF_000820225.1	95	d__Bacteria;p__Pseudomonadota;c__Gammaproteobacteria;o__Enterobacterales;f__Aeromonadaceae;g__Aeromonas;s__Aeromonas veronii	96.35	0.878	d__Bacteria;p__Pseudomonadota;c__Gammaproteobacteria;o__Enterobacterales;f__Aeromonadaceae;g__Aeromonas;s__	taxonomic classification defined by topology and ANI	topological placement and ANI have congruent species assignments	"GCF_019048265.1, s__Aeromonas veronii_A, 95.0, 94.65, 0.814; GCF_000819685.1, s__Aeromonas allosaccharophila, 95.0, 93.98, 0.793; GCA_945957575.1, s__Aeromonas sp945957575, 95.0, 93.58, 0.815; GCF_000819725.1, s__Aeromonas australiensis, 95.0, 93.43, 0.808; GCA_041319085.1, s__Aeromonas veronii_F, 95.0, 93.21, 0.753; GCF_000764645.1, s__Aeromonas finlandensis, 95.0, 93.2, 0.803; GCF_000819885.1,…	98.73	11	N/A	N/A	Aeromonas veronii
49662_2#211	d__Bacteria;p__Pseudomonadota;c__Gammaproteobacteria;o__Enterobacterales;f__Aeromonadaceae;g__Aeromonas;s__Aeromonas veronii	GCF_000820225.1	95	d__Bacteria;p__Pseudomonadota;c__Gammaproteobacteria;o__Enterobacterales;f__Aeromonadaceae;g__Aeromonas;s__Aeromonas veronii	96.35	0.897	GCF_000820225.1	95	d__Bacteria;p__Pseudomonadota;c__Gammaproteobacteria;o__Enterobacterales;f__Aeromonadaceae;g__Aeromonas;s__Aeromonas veronii	96.35	0.897	d__Bacteria;p__Pseudomonadota;c__Gammaproteobacteria;o__Enterobacterales;f__Aeromonadaceae;g__Aeromonas;s__	taxonomic classification defined by topology and ANI	topological placement and ANI have congruent species assignments	"GCF_019048265.1, s__Aeromonas veronii_A, 95.0, 94.62, 0.818; GCF_000819685.1, s__Aeromonas allosaccharophila, 95.0, 94.12, 0.78; GCA_945957575.1, s__Aeromonas sp945957575, 95.0, 93.84, 0.835; GCF_000819725.1, s__Aeromonas australiensis, 95.0, 93.68, 0.823; GCF_000764645.1, s__Aeromonas finlandensis, 95.0, 93.2, 0.792; GCA_041319085.1, s__Aeromonas veronii_F, 95.0, 93.09, 0.746; GCF_000819885.1, …	98.73	11	N/A	N/A	Aeromonas veronii
49662_2#212	d__Bacteria;p__Pseudomonadota;c__Gammaproteobacteria;o__Enterobacterales;f__Aeromonadaceae;g__Aeromonas;s__Aeromonas veronii	GCF_000820225.1	95	d__Bacteria;p__Pseudomonadota;c__Gammaproteobacteria;o__Enterobacterales;f__Aeromonadaceae;g__Aeromonas;s__Aeromonas veronii	96.35	0.878	GCF_000820225.1	95	d__Bacteria;p__Pseudomonadota;c__Gammaproteobacteria;o__Enterobacterales;f__Aeromonadaceae;g__Aeromonas;s__Aeromonas veronii	96.35	0.878	d__Bacteria;p__Pseudomonadota;c__Gammaproteobacteria;o__Enterobacterales;f__Aeromonadaceae;g__Aeromonas;s__	taxonomic classification defined by topology and ANI	topological placement and ANI have congruent species assignments	"GCF_019048265.1, s__Aeromonas veronii_A, 95.0, 94.66, 0.815; GCF_000819685.1, s__Aeromonas allosaccharophila, 95.0, 93.98, 0.793; GCA_945957575.1, s__Aeromonas sp945957575, 95.0, 93.58, 0.815; GCF_000819725.1, s__Aeromonas australiensis, 95.0, 93.43, 0.808; GCA_041319085.1, s__Aeromonas veronii_F, 95.0, 93.21, 0.753; GCF_000764645.1, s__Aeromonas finlandensis, 95.0, 93.2, 0.804; GCF_000819885.1,…	98.73	11	N/A	N/A	Aeromonas veronii
49662_2#213	d__Bacteria;p__Pseudomonadota;c__Gammaproteobacteria;o__Enterobacterales;f__Aeromonadaceae;g__Aeromonas;s__Aeromonas caviae	GCF_000819785.1	95	d__Bacteria;p__Pseudomonadota;c__Gammaproteobacteria;o__Enterobacterales;f__Aeromonadaceae;g__Aeromonas;s__Aeromonas caviae	97.84	0.861	GCF_000819785.1	95	d__Bacteria;p__Pseudomonadota;c__Gammaproteobacteria;o__Enterobacterales;f__Aeromonadaceae;g__Aeromonas;s__Aeromonas caviae	97.84	0.861	d__Bacteria;p__Pseudomonadota;c__Gammaproteobacteria;o__Enterobacterales;f__Aeromonadaceae;g__Aeromonas;s__	taxonomic classification defined by topology and ANI	topological placement and ANI have congruent species assignments	"GCF_000820085.1, s__Aeromonas sanarellii, 95.0, 91.55, 0.808; GCF_000820165.1, s__Aeromonas taiwanensis, 95.0, 90.83, 0.771; GCF_023093515.1, s__Aeromonas sp023093515, 95.0, 90.61, 0.761; GCF_000819985.1, s__Aeromonas media, 95.0, 90.32, 0.716; GCF_037811135.1, s__Aeromonas rivipollensis, 95.0, 89.89, 0.73; GCF_000820305.1, s__Aeromonas dhakensis, 95.0, 89.43, 0.625; GCF_000014805.1, s__Aeromona…	98.67	11	N/A	N/A	Aeromonas caviae
49662_2#214	d__Bacteria;p__Pseudomonadota;c__Gammaproteobacteria;o__Enterobacterales;f__Aeromonadaceae;g__Aeromonas;s__Aeromonas veronii	GCF_000820225.1	95	d__Bacteria;p__Pseudomonadota;c__Gammaproteobacteria;o__Enterobacterales;f__Aeromonadaceae;g__Aeromonas;s__Aeromonas veronii	96.05	0.887	GCF_000820225.1	95	d__Bacteria;p__Pseudomonadota;c__Gammaproteobacteria;o__Enterobacterales;f__Aeromonadaceae;g__Aeromonas;s__Aeromonas veronii	96.05	0.887	d__Bacteria;p__Pseudomonadota;c__Gammaproteobacteria;o__Enterobacterales;f__Aeromonadaceae;g__Aeromonas;s__	taxonomic classification defined by topology and ANI	topological placement and ANI have congruent species assignments	"GCF_019048265.1, s__Aeromonas veronii_A, 95.0, 94.49, 0.841; GCF_000819685.1, s__Aeromonas allosaccharophila, 95.0, 93.92, 0.817; GCA_945957575.1, s__Aeromonas sp945957575, 95.0, 93.43, 0.804; GCF_000819725.1, s__Aeromonas australiensis, 95.0, 93.37, 0.807; GCA_041319085.1, s__Aeromonas veronii_F, 95.0, 93.18, 0.729; GCF_000764645.1, s__Aeromonas finlandensis, 95.0, 93.07, 0.802; GCF_000819885.1…	98.73	11	N/A	N/A	Aeromonas veronii
49662_2#215	d__Bacteria;p__Pseudomonadota;c__Gammaproteobacteria;o__Enterobacterales;f__Aeromonadaceae;g__Aeromonas;s__Aeromonas caviae	GCF_000819785.1	95	d__Bacteria;p__Pseudomonadota;c__Gammaproteobacteria;o__Enterobacterales;f__Aeromonadaceae;g__Aeromonas;s__Aeromonas caviae	97.67	0.922	GCF_000819785.1	95	d__Bacteria;p__Pseudomonadota;c__Gammaproteobacteria;o__Enterobacterales;f__Aeromonadaceae;g__Aeromonas;s__Aeromonas caviae	97.67	0.922	d__Bacteria;p__Pseudomonadota;c__Gammaproteobacteria;o__Enterobacterales;f__Aeromonadaceae;g__Aeromonas;s__	taxonomic classification defined by topology and ANI	topological placement and ANI have congruent species assignments	"GCF_000820085.1, s__Aeromonas sanarellii, 95.0, 91.77, 0.81; GCF_000820165.1, s__Aeromonas taiwanensis, 95.0, 90.99, 0.779; GCF_023093515.1, s__Aeromonas sp023093515, 95.0, 90.56, 0.795; GCF_000819985.1, s__Aeromonas media, 95.0, 90.2, 0.762; GCF_037811135.1, s__Aeromonas rivipollensis, 95.0, 90.06, 0.79; GCF_000820305.1, s__Aeromonas dhakensis, 95.0, 89.32, 0.657; GCF_000014805.1, s__Aeromonas …	98.69	11	N/A	N/A	Aeromonas caviae
49662_2#216	d__Bacteria;p__Pseudomonadota;c__Gammaproteobacteria;o__Enterobacterales;f__Aeromonadaceae;g__Aeromonas;s__Aeromonas hydrophila	GCF_000014805.1	95	d__Bacteria;p__Pseudomonadota;c__Gammaproteobacteria;o__Enterobacterales;f__Aeromonadaceae;g__Aeromonas;s__Aeromonas hydrophila	96.86	0.92	GCF_000014805.1	95	d__Bacteria;p__Pseudomonadota;c__Gammaproteobacteria;o__Enterobacterales;f__Aeromonadaceae;g__Aeromonas;s__Aeromonas hydrophila	96.86	0.92	d__Bacteria;p__Pseudomonadota;c__Gammaproteobacteria;o__Enterobacterales;f__Aeromonadaceae;g__Aeromonas;s__	taxonomic classification defined by topology and ANI	topological placement and ANI have congruent species assignments	"GCF_000820305.1, s__Aeromonas dhakensis, 95.0, 93.91, 0.859; GCF_000819745.1, s__Aeromonas bestiarum, 95.0, 90.73, 0.821; GCF_000820005.1, s__Aeromonas piscicola, 95.22, 89.82, 0.755; GCF_000820085.1, s__Aeromonas sanarellii, 95.0, 89.64, 0.703; GCF_000819785.1, s__Aeromonas caviae, 95.0, 89.42, 0.655; GCF_000820165.1, s__Aeromonas taiwanensis, 95.0, 89.21, 0.666; GCF_000820025.1, s__Aeromonas p…	98.73	11	N/A	N/A	Aeromonas hydrophila
49662_2#217	d__Bacteria;p__Pseudomonadota;c__Gammaproteobacteria;o__Enterobacterales;f__Aeromonadaceae;g__Aeromonas;s__Aeromonas veronii	GCF_000820225.1	95	d__Bacteria;p__Pseudomonadota;c__Gammaproteobacteria;o__Enterobacterales;f__Aeromonadaceae;g__Aeromonas;s__Aeromonas veronii	96.37	0.883	GCF_000820225.1	95	d__Bacteria;p__Pseudomonadota;c__Gammaproteobacteria;o__Enterobacterales;f__Aeromonadaceae;g__Aeromonas;s__Aeromonas veronii	96.37	0.883	d__Bacteria;p__Pseudomonadota;c__Gammaproteobacteria;o__Enterobacterales;f__Aeromonadaceae;g__Aeromonas;s__	taxonomic classification defined by topology and ANI	topological placement and ANI have congruent species assignments	"GCF_019048265.1, s__Aeromonas veronii_A, 95.0, 94.64, 0.823; GCF_000819685.1, s__Aeromonas allosaccharophila, 95.0, 93.99, 0.799; GCA_945957575.1, s__Aeromonas sp945957575, 95.0, 93.86, 0.821; GCF_000819725.1, s__Aeromonas australiensis, 95.0, 93.43, 0.814; GCF_000764645.1, s__Aeromonas finlandensis, 95.0, 93.22, 0.815; GCA_041319085.1, s__Aeromonas veronii_F, 95.0, 93.21, 0.741; GCF_000819885.1…	98.73	11	N/A	N/A	Aeromonas veronii
49662_2#218	d__Bacteria;p__Pseudomonadota;c__Gammaproteobacteria;o__Enterobacterales;f__Aeromonadaceae;g__Aeromonas;s__Aeromonas hydrophila	GCF_000014805.1	95	d__Bacteria;p__Pseudomonadota;c__Gammaproteobacteria;o__Enterobacterales;f__Aeromonadaceae;g__Aeromonas;s__Aeromonas hydrophila	97.01	0.92	GCF_000014805.1	95	d__Bacteria;p__Pseudomonadota;c__Gammaproteobacteria;o__Enterobacterales;f__Aeromonadaceae;g__Aeromonas;s__Aeromonas hydrophila	97.01	0.92	d__Bacteria;p__Pseudomonadota;c__Gammaproteobacteria;o__Enterobacterales;f__Aeromonadaceae;g__Aeromonas;s__	taxonomic classification defined by topology and ANI	topological placement and ANI have congruent species assignments	"GCF_000820305.1, s__Aeromonas dhakensis, 95.0, 93.9, 0.859; GCF_000819745.1, s__Aeromonas bestiarum, 95.0, 90.73, 0.82; GCF_000820005.1, s__Aeromonas piscicola, 95.22, 89.82, 0.753; GCF_000820085.1, s__Aeromonas sanarellii, 95.0, 89.63, 0.702; GCF_000819785.1, s__Aeromonas caviae, 95.0, 89.43, 0.656; GCF_000820165.1, s__Aeromonas taiwanensis, 95.0, 89.2, 0.666; GCF_000820025.1, s__Aeromonas popo…	98.73	11	N/A	N/A	Aeromonas hydrophila
[truncated: 1,500 more rows]
