# Supplementary material for: Aeromonas in South Asia: genomic insights into an environmental pathogen and reservoir of antimicrobial resistance
Source: Nat Commun. 2026 Jan 31;17:2214. doi: 10.1038/s41467-026-68712-w (PMC12963386; doi:10.1038/s41467-026-68712-w)
Supplement: Supplementary file 5 — Supplementary Data 3 [file 41467_2026_68712_MOESM5_ESM.xlsx]

## Sheet: Subset_Genomes (dDDH.GTDBTK)
Title: Aeromonas in South Asia: Genomic Insights into an Environmental Pathogen and Reservoir of Antimicrobial Resistance
Type (Strain) Genome Server (TYGS)										Genome Taxonomy Database Toolkit (GTDB-TK)
Alias/ Lane_ID/ Query strain (TYGS)	Subject strain (TYGS)	dDDH (d0, in %) (TYGS)	C.I. (d0, in %) (TYGS)	dDDH (d4, in %) (TYGS)	C.I. (d4, in %) (TYGS)	dDDH (d6, in %) (TYGS)	C.I. (d6, in %) (TYGS)	G+C content difference (in %) (TYGS)	Identified Organism (TYGS)	Organism (GTDBTk)	classification (GTDBTk)	closest_genome_reference (GTDBTk)	closest_genome_reference_radius (GTDBTk)	closest_genome_taxonomy (GTDBTk)	closest_genome_ani (GTDBTk)	closest_genome_af (GTDBTk)	closest_placement_reference (GTDBTk)	closest_placement_radius (GTDBTk)	closest_placement_taxonomy (GTDBTk)	closest_placement_ani (GTDBTk)	closest_placement_af (GTDBTk)	pplacer_taxonomy (GTDBTk)	classification_method (GTDBTk)	note (GTDBTk)	"other_related_references(genome_id,species_name,radius,ANI,AF)" (GTDBTk)	msa_percent (GTDBTk)	translation_table (GTDBTk)	red_value (GTDBTk)	warnings (GTDBTk)
23386_4#62	Aeromonas caviae NCTC 12244	75.2	[71.2 - 78.8]	82.2	[79.3 - 84.7]	79.2	[75.7 - 82.2]	1.54	Aeromonas caviae	Aeromonas caviae	d__Bacteria;p__Pseudomonadota;c__Gammaproteobacteria;o__Enterobacterales;f__Aeromonadaceae;g__Aeromonas;s__Aeromonas caviae	GCF_000819785.1	95	d__Bacteria;p__Pseudomonadota;c__Gammaproteobacteria;o__Enterobacterales;f__Aeromonadaceae;g__Aeromonas;s__Aeromonas caviae	98.11	0.9	GCF_000819785.1	95	d__Bacteria;p__Pseudomonadota;c__Gammaproteobacteria;o__Enterobacterales;f__Aeromonadaceae;g__Aeromonas;s__Aeromonas caviae	98.11	0.9	d__Bacteria;p__Pseudomonadota;c__Gammaproteobacteria;o__Enterobacterales;f__Aeromonadaceae;g__Aeromonas;s__	taxonomic classification defined by topology and ANI	topological placement and ANI have congruent species assignments	"GCF_000820085.1, s__Aeromonas sanarellii, 95.0, 91.65, 0.818; GCF_000820165.1, s__Aeromonas taiwanensis, 95.0, 90.92, 0.786; GCF_023093515.1, s__Aeromonas sp023093515, 95.0, 90.56, 0.787; GCF_037811135.1, s__Aeromonas rivipollensis, 95.0, 90.25, 0.783; GCF_000819985.1, s__Aeromonas media, 95.0, 90.04, 0.737; GCF_000820305.1, s__Aeromonas dhakensis, 95.0, 89.43, 0.654; GCF_000014805.1, s__Aeromon…	88.7	11	N/A	Genome has more than 10.8% of markers with multiple hits
39379_1#18	Aeromonas dhakensis CIP 107500	92.5	[89.6 - 94.6]	76.8	[73.8 - 79.6]	92.5	[90.1 - 94.4]	0.36	Aeromonas dhakensis	Aeromonas dhakensis	d__Bacteria;p__Pseudomonadota;c__Gammaproteobacteria;o__Enterobacterales;f__Aeromonadaceae;g__Aeromonas;s__Aeromonas dhakensis	GCF_000820305.1	95	d__Bacteria;p__Pseudomonadota;c__Gammaproteobacteria;o__Enterobacterales;f__Aeromonadaceae;g__Aeromonas;s__Aeromonas dhakensis	97.41	0.941	GCF_000820305.1	95	d__Bacteria;p__Pseudomonadota;c__Gammaproteobacteria;o__Enterobacterales;f__Aeromonadaceae;g__Aeromonas;s__Aeromonas dhakensis	97.41	0.941	d__Bacteria;p__Pseudomonadota;c__Gammaproteobacteria;o__Enterobacterales;f__Aeromonadaceae;g__Aeromonas;s__	taxonomic classification defined by topology and ANI	topological placement and ANI have congruent species assignments	"GCF_000014805.1, s__Aeromonas hydrophila, 95.0, 93.76, 0.862; GCF_000819745.1, s__Aeromonas bestiarum, 95.0, 90.29, 0.773; GCF_000820085.1, s__Aeromonas sanarellii, 95.0, 89.82, 0.692; GCF_000820165.1, s__Aeromonas taiwanensis, 95.0, 89.67, 0.683; GCF_000819785.1, s__Aeromonas caviae, 95.0, 89.35, 0.653; GCF_000820005.1, s__Aeromonas piscicola, 95.22, 89.31, 0.729; GCF_000819985.1, s__Aeromonas …	98.71	11	N/A	N/A
39379_1#19	Aeromonas enteropelogenes CECT 4487	91.4	[88.4 - 93.7]	75.7	[72.7 - 78.4]	91.5	[88.9 - 93.5]	0.08	Aeromonas enteropelogenes	Aeromonas enteropelogenes	d__Bacteria;p__Pseudomonadota;c__Gammaproteobacteria;o__Enterobacterales;f__Aeromonadaceae;g__Aeromonas;s__Aeromonas enteropelogenes	GCF_000819845.1	95	d__Bacteria;p__Pseudomonadota;c__Gammaproteobacteria;o__Enterobacterales;f__Aeromonadaceae;g__Aeromonas;s__Aeromonas enteropelogenes	97.37	0.92	GCF_000819845.1	95	d__Bacteria;p__Pseudomonadota;c__Gammaproteobacteria;o__Enterobacterales;f__Aeromonadaceae;g__Aeromonas;s__Aeromonas enteropelogenes	97.37	0.92	d__Bacteria;p__Pseudomonadota;c__Gammaproteobacteria;o__Enterobacterales;f__Aeromonadaceae;g__Aeromonas;s__	taxonomic classification defined by topology and ANI	topological placement and ANI have congruent species assignments	"GCF_000820305.1, s__Aeromonas dhakensis, 95.0, 88.31, 0.6; GCF_000819885.1, s__Aeromonas fluvialis, 95.0, 88.22, 0.636; GCF_000014805.1, s__Aeromonas hydrophila, 95.0, 88.13, 0.585; GCF_000819685.1, s__Aeromonas allosaccharophila, 95.0, 87.82, 0.613; GCA_945957575.1, s__Aeromonas sp945957575, 95.0, 87.8, 0.606; GCF_037890695.1, s__Aeromonas jandaei, 95.69, 87.76, 0.617; GCF_019048265.1, s__Aerom…	98.69	11	N/A	N/A
39379_2#329	Aeromonas dhakensis CIP 107500	90.6	[87.4 - 93.0]	75.5	[72.5 - 78.3]	90.8	[88.1 - 92.9]	0.11	Aeromonas dhakensis	Aeromonas dhakensis	d__Bacteria;p__Pseudomonadota;c__Gammaproteobacteria;o__Enterobacterales;f__Aeromonadaceae;g__Aeromonas;s__Aeromonas dhakensis	GCF_000820305.1	95	d__Bacteria;p__Pseudomonadota;c__Gammaproteobacteria;o__Enterobacterales;f__Aeromonadaceae;g__Aeromonas;s__Aeromonas dhakensis	97.25	0.92	GCF_000820305.1	95	d__Bacteria;p__Pseudomonadota;c__Gammaproteobacteria;o__Enterobacterales;f__Aeromonadaceae;g__Aeromonas;s__Aeromonas dhakensis	97.25	0.92	d__Bacteria;p__Pseudomonadota;c__Gammaproteobacteria;o__Enterobacterales;f__Aeromonadaceae;g__Aeromonas;s__	taxonomic classification defined by topology and ANI	topological placement and ANI have congruent species assignments	"GCF_000014805.1, s__Aeromonas hydrophila, 95.0, 94.04, 0.888; GCF_000819745.1, s__Aeromonas bestiarum, 95.0, 90.24, 0.788; GCF_000820085.1, s__Aeromonas sanarellii, 95.0, 89.71, 0.696; GCF_000820165.1, s__Aeromonas taiwanensis, 95.0, 89.68, 0.678; GCF_000820005.1, s__Aeromonas piscicola, 95.22, 89.43, 0.752; GCF_000819785.1, s__Aeromonas caviae, 95.0, 89.37, 0.654; GCF_000819845.1, s__Aeromonas …	98.73	11	N/A	N/A
48056_1#283	Aeromonas caviae NCTC 12244	86.9	[83.3 - 89.8]	81.8	[79.0 - 84.4]	88.9	[86.1 - 91.3]	0.2	Aeromonas caviae	Aeromonas caviae	d__Bacteria;p__Pseudomonadota;c__Gammaproteobacteria;o__Enterobacterales;f__Aeromonadaceae;g__Aeromonas;s__Aeromonas caviae	GCF_000819785.1	95	d__Bacteria;p__Pseudomonadota;c__Gammaproteobacteria;o__Enterobacterales;f__Aeromonadaceae;g__Aeromonas;s__Aeromonas caviae	97.89	0.909	GCF_000819785.1	95	d__Bacteria;p__Pseudomonadota;c__Gammaproteobacteria;o__Enterobacterales;f__Aeromonadaceae;g__Aeromonas;s__Aeromonas caviae	97.89	0.909	d__Bacteria;p__Pseudomonadota;c__Gammaproteobacteria;o__Enterobacterales;f__Aeromonadaceae;g__Aeromonas;s__	taxonomic classification defined by topology and ANI	topological placement and ANI have congruent species assignments	"GCF_000820085.1, s__Aeromonas sanarellii, 95.0, 91.81, 0.832; GCF_000820165.1, s__Aeromonas taiwanensis, 95.0, 91.03, 0.789; GCF_023093515.1, s__Aeromonas sp023093515, 95.0, 90.2, 0.797; GCF_037811135.1, s__Aeromonas rivipollensis, 95.0, 90.19, 0.781; GCF_000819985.1, s__Aeromonas media, 95.0, 90.06, 0.742; GCF_000014805.1, s__Aeromonas hydrophila, 95.0, 89.5, 0.673; GCF_000820305.1, s__Aeromona…	98.69	11	N/A	N/A
48638_1#273	Aeromonas schubertii ATCC 43700	94.9	[92.6 - 96.5]	93	[91.0 - 94.5]	96.4	[94.9 - 97.5]	0	Aeromonas schubertii	Aeromonas schubertii	d__Bacteria;p__Pseudomonadota;c__Gammaproteobacteria;o__Enterobacterales;f__Aeromonadaceae;g__Aeromonas;s__Aeromonas schubertii	GCF_000820105.1	95	d__Bacteria;p__Pseudomonadota;c__Gammaproteobacteria;o__Enterobacterales;f__Aeromonadaceae;g__Aeromonas;s__Aeromonas schubertii	99.06	0.948	GCF_000820105.1	95	d__Bacteria;p__Pseudomonadota;c__Gammaproteobacteria;o__Enterobacterales;f__Aeromonadaceae;g__Aeromonas;s__Aeromonas schubertii	99.06	0.948	d__Bacteria;p__Pseudomonadota;c__Gammaproteobacteria;o__Enterobacterales;f__Aeromonadaceae;g__Aeromonas;s__	taxonomic classification defined by topology and ANI	topological placement and ANI have congruent species assignments	"GCF_000819805.1, s__Aeromonas diversa, 95.0, 90.9, 0.774; GCF_000820125.1, s__Aeromonas simiae, 95.0, 84.75, 0.413; GCF_000819845.1, s__Aeromonas enteropelogenes, 95.0, 82.46, 0.222; GCF_000820305.1, s__Aeromonas dhakensis, 95.0, 82.41, 0.232; GCF_000820165.1, s__Aeromonas taiwanensis, 95.0, 82.16, 0.212; GCF_000014805.1, s__Aeromonas hydrophila, 95.0, 82.11, 0.225; GCF_000819785.1, s__Aeromonas…	98.79	11	N/A	N/A
48638_2#40	Aeromonas enteropelogenes CECT 4487	93.9	[91.3 - 95.7]	77.3	[74.3 - 80.0]	93.7	[91.5 - 95.4]	0.32	Aeromonas enteropelogenes	Aeromonas enteropelogenes	d__Bacteria;p__Pseudomonadota;c__Gammaproteobacteria;o__Enterobacterales;f__Aeromonadaceae;g__Aeromonas;s__Aeromonas enteropelogenes	GCF_000819845.1	95	d__Bacteria;p__Pseudomonadota;c__Gammaproteobacteria;o__Enterobacterales;f__Aeromonadaceae;g__Aeromonas;s__Aeromonas enteropelogenes	97.5	0.952	GCF_000819845.1	95	d__Bacteria;p__Pseudomonadota;c__Gammaproteobacteria;o__Enterobacterales;f__Aeromonadaceae;g__Aeromonas;s__Aeromonas enteropelogenes	97.5	0.952	d__Bacteria;p__Pseudomonadota;c__Gammaproteobacteria;o__Enterobacterales;f__Aeromonadaceae;g__Aeromonas;s__	taxonomic classification defined by topology and ANI	topological placement and ANI have congruent species assignments	"GCF_000820305.1, s__Aeromonas dhakensis, 95.0, 88.2, 0.623; GCF_000819885.1, s__Aeromonas fluvialis, 95.0, 88.19, 0.635; GCF_000014805.1, s__Aeromonas hydrophila, 95.0, 88.03, 0.598; GCF_000819685.1, s__Aeromonas allosaccharophila, 95.0, 87.89, 0.639; GCF_037890695.1, s__Aeromonas jandaei, 95.69, 87.89, 0.625; GCF_000820225.1, s__Aeromonas veronii, 95.0, 87.77, 0.635; GCA_945957575.1, s__Aeromon…	98.71	11	N/A	N/A
49619_2#255	Aeromonas sanarellii LMG 24682	89.8	[86.5 - 92.4]	82.7	[79.9 - 85.2]	91.3	[88.8 - 93.4]	0.08	Aeromonas sanarellii	Aeromonas sanarellii	d__Bacteria;p__Pseudomonadota;c__Gammaproteobacteria;o__Enterobacterales;f__Aeromonadaceae;g__Aeromonas;s__Aeromonas sanarellii	GCF_000820085.1	95	d__Bacteria;p__Pseudomonadota;c__Gammaproteobacteria;o__Enterobacterales;f__Aeromonadaceae;g__Aeromonas;s__Aeromonas sanarellii	98.34	0.939	GCF_000820085.1	95	d__Bacteria;p__Pseudomonadota;c__Gammaproteobacteria;o__Enterobacterales;f__Aeromonadaceae;g__Aeromonas;s__Aeromonas sanarellii	98.34	0.939	d__Bacteria;p__Pseudomonadota;c__Gammaproteobacteria;o__Enterobacterales;f__Aeromonadaceae;g__Aeromonas;s__	taxonomic classification defined by topology and ANI	topological placement and ANI have congruent species assignments	"GCF_000820165.1, s__Aeromonas taiwanensis, 95.0, 91.95, 0.817; GCF_000819785.1, s__Aeromonas caviae, 95.0, 91.6, 0.823; GCF_023093515.1, s__Aeromonas sp023093515, 95.0, 91.07, 0.811; GCF_037811135.1, s__Aeromonas rivipollensis, 95.0, 91.02, 0.835; GCF_000819985.1, s__Aeromonas media, 95.0, 90.65, 0.78; GCF_000014805.1, s__Aeromonas hydrophila, 95.0, 89.49, 0.694; GCF_900637545.1, s__Aeromonas en…	98.65	11	N/A	N/A
49662_2#159	Aeromonas enteropelogenes CECT 4487	86.3	[82.6 - 89.2]	76.6	[73.6 - 79.4]	87.5	[84.5 - 90.0]	0.11	Aeromonas enteropelogenes	Aeromonas enteropelogenes	d__Bacteria;p__Pseudomonadota;c__Gammaproteobacteria;o__Enterobacterales;f__Aeromonadaceae;g__Aeromonas;s__Aeromonas enteropelogenes	GCF_000819845.1	95	d__Bacteria;p__Pseudomonadota;c__Gammaproteobacteria;o__Enterobacterales;f__Aeromonadaceae;g__Aeromonas;s__Aeromonas enteropelogenes	97.37	0.908	GCF_000819845.1	95	d__Bacteria;p__Pseudomonadota;c__Gammaproteobacteria;o__Enterobacterales;f__Aeromonadaceae;g__Aeromonas;s__Aeromonas enteropelogenes	97.37	0.908	d__Bacteria;p__Pseudomonadota;c__Gammaproteobacteria;o__Enterobacterales;f__Aeromonadaceae;g__Aeromonas;s__	taxonomic classification defined by topology and ANI	topological placement and ANI have congruent species assignments	"GCF_000819885.1, s__Aeromonas fluvialis, 95.0, 88.38, 0.632; GCF_000820305.1, s__Aeromonas dhakensis, 95.0, 88.2, 0.58; GCF_000820225.1, s__Aeromonas veronii, 95.0, 87.9, 0.617; GCF_000014805.1, s__Aeromonas hydrophila, 95.0, 87.88, 0.564; GCF_000819685.1, s__Aeromonas allosaccharophila, 95.0, 87.87, 0.595; GCA_945957575.1, s__Aeromonas sp945957575, 95.0, 87.82, 0.614; GCF_000764665.1, s__Aeromo…	98.71	11	N/A	N/A
49662_2#183	Aeromonas jandaei CECT 4228	89.4	[86.1 - 92.0]	71.4	[68.4 - 74.2]	89.1	[86.3 - 91.4]	0.34	Aeromonas jandaei	Aeromonas jandaei	d__Bacteria;p__Pseudomonadota;c__Gammaproteobacteria;o__Enterobacterales;f__Aeromonadaceae;g__Aeromonas;s__Aeromonas jandaei	GCF_037890695.1	95.69	d__Bacteria;p__Pseudomonadota;c__Gammaproteobacteria;o__Enterobacterales;f__Aeromonadaceae;g__Aeromonas;s__Aeromonas jandaei	96.6	0.916	GCF_037890695.1	95.69	d__Bacteria;p__Pseudomonadota;c__Gammaproteobacteria;o__Enterobacterales;f__Aeromonadaceae;g__Aeromonas;s__Aeromonas jandaei	96.6	0.916	d__Bacteria;p__Pseudomonadota;c__Gammaproteobacteria;o__Enterobacterales;f__Aeromonadaceae;g__Aeromonas;s__	taxonomic classification defined by topology and ANI	topological placement and ANI have congruent species assignments	"GCF_000764665.1, s__Aeromonas lacus, 95.0, 95.65, 0.91; GCA_945957575.1, s__Aeromonas sp945957575, 95.0, 92.21, 0.757; GCF_019048265.1, s__Aeromonas veronii_A, 95.0, 91.12, 0.748; GCF_000820225.1, s__Aeromonas veronii, 95.0, 91.08, 0.76; GCF_000764645.1, s__Aeromonas finlandensis, 95.0, 90.63, 0.749; GCF_000819685.1, s__Aeromonas allosaccharophila, 95.0, 90.56, 0.72; GCF_000819725.1, s__Aeromona…	98.63	11	N/A	N/A
49662_2#188	Aeromonas veronii CECT 4257	82.8	[79.0 - 86.1]	68.6	[65.6 - 71.4]	83.1	[79.8 - 86.0]	0.01	Potential new species detected, does not belong to any species found in TYGS database.	Aeromonas veronii	d__Bacteria;p__Pseudomonadota;c__Gammaproteobacteria;o__Enterobacterales;f__Aeromonadaceae;g__Aeromonas;s__Aeromonas veronii	GCF_000820225.1	95	d__Bacteria;p__Pseudomonadota;c__Gammaproteobacteria;o__Enterobacterales;f__Aeromonadaceae;g__Aeromonas;s__Aeromonas veronii	96.21	0.882	GCF_000820225.1	95	d__Bacteria;p__Pseudomonadota;c__Gammaproteobacteria;o__Enterobacterales;f__Aeromonadaceae;g__Aeromonas;s__Aeromonas veronii	96.21	0.882	d__Bacteria;p__Pseudomonadota;c__Gammaproteobacteria;o__Enterobacterales;f__Aeromonadaceae;g__Aeromonas;s__	taxonomic classification defined by topology and ANI	topological placement and ANI have congruent species assignments	"GCF_019048265.1, s__Aeromonas veronii_A, 95.0, 94.76, 0.835; GCF_000819685.1, s__Aeromonas allosaccharophila, 95.0, 93.96, 0.812; GCA_945957575.1, s__Aeromonas sp945957575, 95.0, 93.57, 0.816; GCF_000819725.1, s__Aeromonas australiensis, 95.0, 93.39, 0.821; GCA_041319085.1, s__Aeromonas veronii_F, 95.0, 93.09, 0.738; GCF_000764645.1, s__Aeromonas finlandensis, 95.0, 92.96, 0.805; GCF_000819885.1…	98.73	11	N/A	N/A
49662_2#251	Aeromonas caviae NCTC 12244	89.7	[86.4 - 92.3]	80.4	[77.4 - 83.0]	90.9	[88.2 - 93.0]	0.12	Aeromonas caviae	Aeromonas caviae	d__Bacteria;p__Pseudomonadota;c__Gammaproteobacteria;o__Enterobacterales;f__Aeromonadaceae;g__Aeromonas;s__Aeromonas caviae	GCF_000819785.1	95	d__Bacteria;p__Pseudomonadota;c__Gammaproteobacteria;o__Enterobacterales;f__Aeromonadaceae;g__Aeromonas;s__Aeromonas caviae	97.81	0.921	GCF_000819785.1	95	d__Bacteria;p__Pseudomonadota;c__Gammaproteobacteria;o__Enterobacterales;f__Aeromonadaceae;g__Aeromonas;s__Aeromonas caviae	97.81	0.921	d__Bacteria;p__Pseudomonadota;c__Gammaproteobacteria;o__Enterobacterales;f__Aeromonadaceae;g__Aeromonas;s__	taxonomic classification defined by topology and ANI	topological placement and ANI have congruent species assignments	"GCF_000820085.1, s__Aeromonas sanarellii, 95.0, 91.73, 0.814; GCF_000820165.1, s__Aeromonas taiwanensis, 95.0, 91.3, 0.792; GCF_023093515.1, s__Aeromonas sp023093515, 95.0, 90.81, 0.786; GCF_037811135.1, s__Aeromonas rivipollensis, 95.0, 90.33, 0.786; GCF_000819985.1, s__Aeromonas media, 95.0, 90.24, 0.754; GCF_000820305.1, s__Aeromonas dhakensis, 95.0, 89.43, 0.663; GCF_000014805.1, s__Aeromona…	98.69	11	N/A	N/A
49662_2#275	Aeromonas caviae NCTC 12244	92.5	[89.6 - 94.6]	85	[82.2 - 87.3]	93.7	[91.5 - 95.4]	0.44	Aeromonas caviae	Aeromonas caviae	d__Bacteria;p__Pseudomonadota;c__Gammaproteobacteria;o__Enterobacterales;f__Aeromonadaceae;g__Aeromonas;s__Aeromonas caviae	GCF_000819785.1	95	d__Bacteria;p__Pseudomonadota;c__Gammaproteobacteria;o__Enterobacterales;f__Aeromonadaceae;g__Aeromonas;s__Aeromonas caviae	98.27	0.944	GCF_000819785.1	95	d__Bacteria;p__Pseudomonadota;c__Gammaproteobacteria;o__Enterobacterales;f__Aeromonadaceae;g__Aeromonas;s__Aeromonas caviae	98.27	0.944	d__Bacteria;p__Pseudomonadota;c__Gammaproteobacteria;o__Enterobacterales;f__Aeromonadaceae;g__Aeromonas;s__	taxonomic classification defined by topology and ANI	topological placement and ANI have congruent species assignments	"GCF_000820085.1, s__Aeromonas sanarellii, 95.0, 91.75, 0.824; GCF_000820165.1, s__Aeromonas taiwanensis, 95.0, 91.17, 0.802; GCF_037811135.1, s__Aeromonas rivipollensis, 95.0, 90.36, 0.807; GCF_023093515.1, s__Aeromonas sp023093515, 95.0, 90.31, 0.81; GCF_000819985.1, s__Aeromonas media, 95.0, 90.12, 0.739; GCF_000014805.1, s__Aeromonas hydrophila, 95.0, 89.34, 0.676; GCF_000820305.1, s__Aeromon…	97.86	11	N/A	N/A
49662_2#83	Aeromonas veronii CECT 4257	83	[79.2 - 86.3]	69.9	[66.9 - 72.7]	83.5	[80.3 - 86.4]	0.36	Potential new species detected, does not belong to any species found in TYGS database.	Aeromonas veronii	d__Bacteria;p__Pseudomonadota;c__Gammaproteobacteria;o__Enterobacterales;f__Aeromonadaceae;g__Aeromonas;s__Aeromonas veronii	GCF_000820225.1	95	d__Bacteria;p__Pseudomonadota;c__Gammaproteobacteria;o__Enterobacterales;f__Aeromonadaceae;g__Aeromonas;s__Aeromonas veronii	96.44	0.889	GCF_000820225.1	95	d__Bacteria;p__Pseudomonadota;c__Gammaproteobacteria;o__Enterobacterales;f__Aeromonadaceae;g__Aeromonas;s__Aeromonas veronii	96.44	0.889	d__Bacteria;p__Pseudomonadota;c__Gammaproteobacteria;o__Enterobacterales;f__Aeromonadaceae;g__Aeromonas;s__	taxonomic classification defined by topology and ANI	topological placement and ANI have congruent species assignments	"GCF_019048265.1, s__Aeromonas veronii_A, 95.0, 94.37, 0.803; GCF_000819685.1, s__Aeromonas allosaccharophila, 95.0, 93.95, 0.777; GCA_945957575.1, s__Aeromonas sp945957575, 95.0, 93.89, 0.812; GCF_000819725.1, s__Aeromonas australiensis, 95.0, 93.28, 0.826; GCF_000764645.1, s__Aeromonas finlandensis, 95.0, 93.14, 0.763; GCA_041319085.1, s__Aeromonas veronii_F, 95.0, 93.08, 0.749; GCF_000819885.1…	98.73	11	N/A	N/A
49711_1#205	Aeromonas veronii CECT 4257	86.5	[82.9 - 89.4]	69.7	[66.7 - 72.5]	86.3	[83.2 - 88.9]	0.12	Potential new species detected, does not belong to any species found in TYGS database.	Aeromonas veronii	d__Bacteria;p__Pseudomonadota;c__Gammaproteobacteria;o__Enterobacterales;f__Aeromonadaceae;g__Aeromonas;s__Aeromonas veronii	GCF_000820225.1	95	d__Bacteria;p__Pseudomonadota;c__Gammaproteobacteria;o__Enterobacterales;f__Aeromonadaceae;g__Aeromonas;s__Aeromonas veronii	96.3	0.892	GCF_000820225.1	95	d__Bacteria;p__Pseudomonadota;c__Gammaproteobacteria;o__Enterobacterales;f__Aeromonadaceae;g__Aeromonas;s__Aeromonas veronii	96.3	0.892	d__Bacteria;p__Pseudomonadota;c__Gammaproteobacteria;o__Enterobacterales;f__Aeromonadaceae;g__Aeromonas;s__	taxonomic classification defined by topology and ANI	topological placement and ANI have congruent species assignments	"GCF_019048265.1, s__Aeromonas veronii_A, 95.0, 94.63, 0.829; GCF_000819685.1, s__Aeromonas allosaccharophila, 95.0, 94.12, 0.811; GCA_945957575.1, s__Aeromonas sp945957575, 95.0, 93.71, 0.821; GCF_000819725.1, s__Aeromonas australiensis, 95.0, 93.41, 0.819; GCA_041319085.1, s__Aeromonas veronii_F, 95.0, 93.21, 0.744; GCF_000764645.1, s__Aeromonas finlandensis, 95.0, 93.09, 0.809; GCF_000819885.1…	98.73	11	N/A	N/A
49711_1#235	Aeromonas mytilicola subsp. aquatica A-8	92.2	[89.3 - 94.4]	80.8	[77.9 - 83.4]	92.9	[90.6 - 94.7]	0.17	Aeromonas rivipollensis	Aeromonas rivipollensis	d__Bacteria;p__Pseudomonadota;c__Gammaproteobacteria;o__Enterobacterales;f__Aeromonadaceae;g__Aeromonas;s__Aeromonas rivipollensis	GCF_037811135.1	95	d__Bacteria;p__Pseudomonadota;c__Gammaproteobacteria;o__Enterobacterales;f__Aeromonadaceae;g__Aeromonas;s__Aeromonas rivipollensis	96.06	0.904	GCF_037811135.1	95	d__Bacteria;p__Pseudomonadota;c__Gammaproteobacteria;o__Enterobacterales;f__Aeromonadaceae;g__Aeromonas;s__Aeromonas rivipollensis	96.06	0.904	d__Bacteria;p__Pseudomonadota;c__Gammaproteobacteria;o__Enterobacterales;f__Aeromonadaceae;g__Aeromonas;s__	taxonomic classification defined by topology and ANI	topological placement and ANI have congruent species assignments	"GCF_023093515.1, s__Aeromonas sp023093515, 95.0, 94.64, 0.851; GCF_000819985.1, s__Aeromonas media, 95.0, 94.01, 0.813; GCF_000820085.1, s__Aeromonas sanarellii, 95.0, 90.87, 0.799; GCF_000820165.1, s__Aeromonas taiwanensis, 95.0, 90.29, 0.771; GCF_900637545.1, s__Aeromonas encheleia, 95.0, 90.08, 0.732; GCF_000764655.1, s__Aeromonas aquatica, 95.0, 90.05, 0.711; GCF_000819785.1, s__Aeromonas ca…	98.69	11	N/A	N/A
49711_1#263	Aeromonas caviae NCTC 12244	80.9	[77.0 - 84.3]	81.6	[78.8 - 84.2]	84	[80.8 - 86.8]	0.23	Aeromonas caviae	Aeromonas caviae	d__Bacteria;p__Pseudomonadota;c__Gammaproteobacteria;o__Enterobacterales;f__Aeromonadaceae;g__Aeromonas;s__Aeromonas caviae	GCF_000819785.1	95	d__Bacteria;p__Pseudomonadota;c__Gammaproteobacteria;o__Enterobacterales;f__Aeromonadaceae;g__Aeromonas;s__Aeromonas caviae	98.03	0.865	GCF_000819785.1	95	d__Bacteria;p__Pseudomonadota;c__Gammaproteobacteria;o__Enterobacterales;f__Aeromonadaceae;g__Aeromonas;s__Aeromonas caviae	98.03	0.865	d__Bacteria;p__Pseudomonadota;c__Gammaproteobacteria;o__Enterobacterales;f__Aeromonadaceae;g__Aeromonas;s__	taxonomic classification defined by topology and ANI	topological placement and ANI have congruent species assignments	"GCF_000820085.1, s__Aeromonas sanarellii, 95.0, 91.48, 0.798; GCF_000820165.1, s__Aeromonas taiwanensis, 95.0, 90.88, 0.78; GCF_023093515.1, s__Aeromonas sp023093515, 95.0, 90.42, 0.747; GCF_000819985.1, s__Aeromonas media, 95.0, 90.23, 0.718; GCF_037811135.1, s__Aeromonas rivipollensis, 95.0, 90.1, 0.742; GCF_000014805.1, s__Aeromonas hydrophila, 95.0, 89.5, 0.644; GCF_000820305.1, s__Aeromonas…	98.69	11	N/A	N/A
49711_1#357	Aeromonas caviae NCTC 12244	79.9	[76.0 - 83.3]	80.2	[77.3 - 82.9]	82.9	[79.6 - 85.8]	0.06	Aeromonas caviae	Aeromonas caviae	d__Bacteria;p__Pseudomonadota;c__Gammaproteobacteria;o__Enterobacterales;f__Aeromonadaceae;g__Aeromonas;s__Aeromonas caviae	GCF_000819785.1	95	d__Bacteria;p__Pseudomonadota;c__Gammaproteobacteria;o__Enterobacterales;f__Aeromonadaceae;g__Aeromonas;s__Aeromonas caviae	97.68	0.877	GCF_000819785.1	95	d__Bacteria;p__Pseudomonadota;c__Gammaproteobacteria;o__Enterobacterales;f__Aeromonadaceae;g__Aeromonas;s__Aeromonas caviae	97.68	0.877	d__Bacteria;p__Pseudomonadota;c__Gammaproteobacteria;o__Enterobacterales;f__Aeromonadaceae;g__Aeromonas;s__	taxonomic classification defined by topology and ANI	topological placement and ANI have congruent species assignments	"GCF_000820085.1, s__Aeromonas sanarellii, 95.0, 91.7, 0.786; GCF_000820165.1, s__Aeromonas taiwanensis, 95.0, 91.02, 0.754; GCF_023093515.1, s__Aeromonas sp023093515, 95.0, 90.66, 0.765; GCF_000819985.1, s__Aeromonas media, 95.0, 90.38, 0.74; GCF_037811135.1, s__Aeromonas rivipollensis, 95.0, 90.09, 0.754; GCF_000820305.1, s__Aeromonas dhakensis, 95.0, 89.62, 0.641; GCF_000014805.1, s__Aeromonas…	98.69	11	N/A	N/A
49711_1#369	Aeromonas dhakensis CIP 107500	91.8	[88.8 - 94.0]	77.3	[74.3 - 80.0]	92	[89.6 - 94.0]	0.09	Aeromonas dhakensis	Aeromonas dhakensis	d__Bacteria;p__Pseudomonadota;c__Gammaproteobacteria;o__Enterobacterales;f__Aeromonadaceae;g__Aeromonas;s__Aeromonas dhakensis	GCF_000820305.1	95	d__Bacteria;p__Pseudomonadota;c__Gammaproteobacteria;o__Enterobacterales;f__Aeromonadaceae;g__Aeromonas;s__Aeromonas dhakensis	97.56	0.939	GCF_000820305.1	95	d__Bacteria;p__Pseudomonadota;c__Gammaproteobacteria;o__Enterobacterales;f__Aeromonadaceae;g__Aeromonas;s__Aeromonas dhakensis	97.56	0.939	d__Bacteria;p__Pseudomonadota;c__Gammaproteobacteria;o__Enterobacterales;f__Aeromonadaceae;g__Aeromonas;s__	taxonomic classification defined by topology and ANI	topological placement and ANI have congruent species assignments	"GCF_000014805.1, s__Aeromonas hydrophila, 95.0, 93.89, 0.863; GCF_000819745.1, s__Aeromonas bestiarum, 95.0, 90.2, 0.772; GCF_000820085.1, s__Aeromonas sanarellii, 95.0, 89.8, 0.691; GCF_000820165.1, s__Aeromonas taiwanensis, 95.0, 89.77, 0.686; GCF_000820005.1, s__Aeromonas piscicola, 95.22, 89.43, 0.731; GCF_000819785.1, s__Aeromonas caviae, 95.0, 89.35, 0.657; GCF_000819985.1, s__Aeromonas me…	98.73	11	N/A	N/A
49711_1#377	Aeromonas caviae NCTC 12244	84.3	[80.6 - 87.5]	80.8	[77.9 - 83.4]	86.7	[83.6 - 89.2]	0.37	Aeromonas caviae	Aeromonas caviae	d__Bacteria;p__Pseudomonadota;c__Gammaproteobacteria;o__Enterobacterales;f__Aeromonadaceae;g__Aeromonas;s__Aeromonas caviae	GCF_000819785.1	95	d__Bacteria;p__Pseudomonadota;c__Gammaproteobacteria;o__Enterobacterales;f__Aeromonadaceae;g__Aeromonas;s__Aeromonas caviae	97.95	0.888	GCF_000819785.1	95	d__Bacteria;p__Pseudomonadota;c__Gammaproteobacteria;o__Enterobacterales;f__Aeromonadaceae;g__Aeromonas;s__Aeromonas caviae	97.95	0.888	d__Bacteria;p__Pseudomonadota;c__Gammaproteobacteria;o__Enterobacterales;f__Aeromonadaceae;g__Aeromonas;s__	taxonomic classification defined by topology and ANI	topological placement and ANI have congruent species assignments	"GCF_000820085.1, s__Aeromonas sanarellii, 95.0, 91.55, 0.808; GCF_000820165.1, s__Aeromonas taiwanensis, 95.0, 90.92, 0.786; GCF_023093515.1, s__Aeromonas sp023093515, 95.0, 90.52, 0.772; GCF_000819985.1, s__Aeromonas media, 95.0, 90.2, 0.73; GCF_037811135.1, s__Aeromonas rivipollensis, 95.0, 90.1, 0.752; GCF_000820305.1, s__Aeromonas dhakensis, 95.0, 89.39, 0.646; GCF_000014805.1, s__Aeromonas …	98.71	11	N/A	N/A
49711_2#175	Aeromonas hydrophila ATCC 7966	91.6	[88.6 - 93.9]	72.6	[69.6 - 75.4]	91.1	[88.5 - 93.1]	0.18	Aeromonas hydrophila	Aeromonas hydrophila	d__Bacteria;p__Pseudomonadota;c__Gammaproteobacteria;o__Enterobacterales;f__Aeromonadaceae;g__Aeromonas;s__Aeromonas hydrophila	GCF_000014805.1	95	d__Bacteria;p__Pseudomonadota;c__Gammaproteobacteria;o__Enterobacterales;f__Aeromonadaceae;g__Aeromonas;s__Aeromonas hydrophila	96.86	0.92	GCF_000014805.1	95	d__Bacteria;p__Pseudomonadota;c__Gammaproteobacteria;o__Enterobacterales;f__Aeromonadaceae;g__Aeromonas;s__Aeromonas hydrophila	96.86	0.92	d__Bacteria;p__Pseudomonadota;c__Gammaproteobacteria;o__Enterobacterales;f__Aeromonadaceae;g__Aeromonas;s__	taxonomic classification defined by topology and ANI	topological placement and ANI have congruent species assignments	"GCF_000820305.1, s__Aeromonas dhakensis, 95.0, 93.91, 0.867; GCF_000819745.1, s__Aeromonas bestiarum, 95.0, 90.79, 0.817; GCF_000820005.1, s__Aeromonas piscicola, 95.22, 89.96, 0.762; GCF_000820085.1, s__Aeromonas sanarellii, 95.0, 89.7, 0.697; GCF_000819785.1, s__Aeromonas caviae, 95.0, 89.34, 0.646; GCF_000820165.1, s__Aeromonas taiwanensis, 95.0, 89.25, 0.653; GCF_000819985.1, s__Aeromonas me…	98.73	11	N/A	N/A
49711_2#295	Aeromonas media CECT 4232	84.8	[81.0 - 87.9]	79.6	[76.6 - 82.2]	86.8	[83.7 - 89.4]	0.26	Aeromonas media	Aeromonas media	d__Bacteria;p__Pseudomonadota;c__Gammaproteobacteria;o__Enterobacterales;f__Aeromonadaceae;g__Aeromonas;s__Aeromonas media	GCF_000819985.1	95	d__Bacteria;p__Pseudomonadota;c__Gammaproteobacteria;o__Enterobacterales;f__Aeromonadaceae;g__Aeromonas;s__Aeromonas media	97.85	0.887	GCF_000819985.1	95	d__Bacteria;p__Pseudomonadota;c__Gammaproteobacteria;o__Enterobacterales;f__Aeromonadaceae;g__Aeromonas;s__Aeromonas media	97.85	0.887	d__Bacteria;p__Pseudomonadota;c__Gammaproteobacteria;o__Enterobacterales;f__Aeromonadaceae;g__Aeromonas;s__	taxonomic classification defined by topology and ANI	topological placement and ANI have congruent species assignments	"GCF_023093515.1, s__Aeromonas sp023093515, 95.0, 94.39, 0.797; GCF_037811135.1, s__Aeromonas rivipollensis, 95.0, 93.84, 0.815; GCF_000820085.1, s__Aeromonas sanarellii, 95.0, 90.61, 0.8; GCF_000819785.1, s__Aeromonas caviae, 95.0, 90.1, 0.73; GCF_000820165.1, s__Aeromonas taiwanensis, 95.0, 90.02, 0.745; GCF_900637545.1, s__Aeromonas encheleia, 95.0, 89.89, 0.688; GCF_000764655.1, s__Aeromonas …	98.75	11	N/A	N/A
49711_2#311	Aeromonas hydrophila ATCC 7966	89.9	[86.6 - 92.4]	72.8	[69.7 - 75.6]	89.7	[86.9 - 92.0]	0.09	Aeromonas hydrophila	Aeromonas hydrophila	d__Bacteria;p__Pseudomonadota;c__Gammaproteobacteria;o__Enterobacterales;f__Aeromonadaceae;g__Aeromonas;s__Aeromonas hydrophila	GCF_000014805.1	95	d__Bacteria;p__Pseudomonadota;c__Gammaproteobacteria;o__Enterobacterales;f__Aeromonadaceae;g__Aeromonas;s__Aeromonas hydrophila	97.01	0.908	GCF_000014805.1	95	d__Bacteria;p__Pseudomonadota;c__Gammaproteobacteria;o__Enterobacterales;f__Aeromonadaceae;g__Aeromonas;s__Aeromonas hydrophila	97.01	0.908	d__Bacteria;p__Pseudomonadota;c__Gammaproteobacteria;o__Enterobacterales;f__Aeromonadaceae;g__Aeromonas;s__	taxonomic classification defined by topology and ANI	topological placement and ANI have congruent species assignments	"GCF_000820305.1, s__Aeromonas dhakensis, 95.0, 93.91, 0.872; GCF_000819745.1, s__Aeromonas bestiarum, 95.0, 90.5, 0.802; GCF_000820005.1, s__Aeromonas piscicola, 95.22, 89.87, 0.787; GCF_000820085.1, s__Aeromonas sanarellii, 95.0, 89.68, 0.689; GCF_000819785.1, s__Aeromonas caviae, 95.0, 89.24, 0.646; GCF_000820165.1, s__Aeromonas taiwanensis, 95.0, 89.11, 0.647; GCF_000819985.1, s__Aeromonas me…	98.73	11	N/A	N/A
49711_2#368	Aeromonas veronii CECT 4257	84.5	[80.7 - 87.6]	67.7	[64.7 - 70.5]	84.2	[81.0 - 87.0]	0.28	Potential new species detected, does not belong to any species found in TYGS database.	Aeromonas veronii	d__Bacteria;p__Pseudomonadota;c__Gammaproteobacteria;o__Enterobacterales;f__Aeromonadaceae;g__Aeromonas;s__Aeromonas veronii	GCF_000820225.1	95	d__Bacteria;p__Pseudomonadota;c__Gammaproteobacteria;o__Enterobacterales;f__Aeromonadaceae;g__Aeromonas;s__Aeromonas veronii	96.2	0.885	GCF_000820225.1	95	d__Bacteria;p__Pseudomonadota;c__Gammaproteobacteria;o__Enterobacterales;f__Aeromonadaceae;g__Aeromonas;s__Aeromonas veronii	96.2	0.885	d__Bacteria;p__Pseudomonadota;c__Gammaproteobacteria;o__Enterobacterales;f__Aeromonadaceae;g__Aeromonas;s__	taxonomic classification defined by topology and ANI	topological placement and ANI have congruent species assignments	"GCF_019048265.1, s__Aeromonas veronii_A, 95.0, 94.5, 0.808; GCF_000819685.1, s__Aeromonas allosaccharophila, 95.0, 93.95, 0.788; GCA_945957575.1, s__Aeromonas sp945957575, 95.0, 93.82, 0.822; GCF_000819725.1, s__Aeromonas australiensis, 95.0, 93.27, 0.817; GCA_041319085.1, s__Aeromonas veronii_F, 95.0, 93.08, 0.739; GCF_000764645.1, s__Aeromonas finlandensis, 95.0, 92.93, 0.785; GCF_000819885.1,…	98.73	11	N/A	N/A
49711_2#384	Aeromonas veronii CECT 4257	82.8	[78.9 - 86.1]	68.5	[65.5 - 71.4]	83	[79.7 - 85.9]	0.5	Potential new species detected, does not belong to any species found in TYGS database.	Aeromonas veronii	d__Bacteria;p__Pseudomonadota;c__Gammaproteobacteria;o__Enterobacterales;f__Aeromonadaceae;g__Aeromonas;s__Aeromonas veronii	GCF_000820225.1	95	d__Bacteria;p__Pseudomonadota;c__Gammaproteobacteria;o__Enterobacterales;f__Aeromonadaceae;g__Aeromonas;s__Aeromonas veronii	96.08	0.877	GCF_000820225.1	95	d__Bacteria;p__Pseudomonadota;c__Gammaproteobacteria;o__Enterobacterales;f__Aeromonadaceae;g__Aeromonas;s__Aeromonas veronii	96.08	0.877	d__Bacteria;p__Pseudomonadota;c__Gammaproteobacteria;o__Enterobacterales;f__Aeromonadaceae;g__Aeromonas;s__	taxonomic classification defined by topology and ANI	topological placement and ANI have congruent species assignments	"GCF_019048265.1, s__Aeromonas veronii_A, 95.0, 94.59, 0.808; GCF_000819685.1, s__Aeromonas allosaccharophila, 95.0, 93.95, 0.784; GCA_945957575.1, s__Aeromonas sp945957575, 95.0, 93.69, 0.814; GCF_000819725.1, s__Aeromonas australiensis, 95.0, 93.27, 0.821; GCA_041319085.1, s__Aeromonas veronii_F, 95.0, 93.08, 0.738; GCF_000764645.1, s__Aeromonas finlandensis, 95.0, 93.07, 0.789; GCF_000819885.1…	98.73	11	N/A	N/A
49711_2#50	Aeromonas veronii CECT 4257	81.4	[77.5 - 84.7]	71.4	[68.3 - 74.2]	82.4	[79.1 - 85.3]	0.34	Aeromonas veronii	Aeromonas veronii	d__Bacteria;p__Pseudomonadota;c__Gammaproteobacteria;o__Enterobacterales;f__Aeromonadaceae;g__Aeromonas;s__Aeromonas veronii	GCF_000820225.1	95	d__Bacteria;p__Pseudomonadota;c__Gammaproteobacteria;o__Enterobacterales;f__Aeromonadaceae;g__Aeromonas;s__Aeromonas veronii	96.59	0.889	GCF_000820225.1	95	d__Bacteria;p__Pseudomonadota;c__Gammaproteobacteria;o__Enterobacterales;f__Aeromonadaceae;g__Aeromonas;s__Aeromonas veronii	96.59	0.889	d__Bacteria;p__Pseudomonadota;c__Gammaproteobacteria;o__Enterobacterales;f__Aeromonadaceae;g__Aeromonas;s__	taxonomic classification defined by topology and ANI	topological placement and ANI have congruent species assignments	"GCF_019048265.1, s__Aeromonas veronii_A, 95.0, 94.46, 0.813; GCF_000819685.1, s__Aeromonas allosaccharophila, 95.0, 94.07, 0.784; GCA_945957575.1, s__Aeromonas sp945957575, 95.0, 93.89, 0.817; GCF_000819725.1, s__Aeromonas australiensis, 95.0, 93.52, 0.828; GCF_000764645.1, s__Aeromonas finlandensis, 95.0, 93.25, 0.772; GCA_041319085.1, s__Aeromonas veronii_F, 95.0, 93.19, 0.738; GCF_000819885.1…	98.73	11	N/A	N/A
49711_2#69	Aeromonas dhakensis CIP 107500	93.8	[91.2 - 95.7]	76.8	[73.8 - 79.5]	93.6	[91.3 - 95.2]	0.19	Aeromonas dhakensis	Aeromonas dhakensis	d__Bacteria;p__Pseudomonadota;c__Gammaproteobacteria;o__Enterobacterales;f__Aeromonadaceae;g__Aeromonas;s__Aeromonas dhakensis	GCF_000820305.1	95	d__Bacteria;p__Pseudomonadota;c__Gammaproteobacteria;o__Enterobacterales;f__Aeromonadaceae;g__Aeromonas;s__Aeromonas dhakensis	97.37	0.951	GCF_000820305.1	95	d__Bacteria;p__Pseudomonadota;c__Gammaproteobacteria;o__Enterobacterales;f__Aeromonadaceae;g__Aeromonas;s__Aeromonas dhakensis	97.37	0.951	d__Bacteria;p__Pseudomonadota;c__Gammaproteobacteria;o__Enterobacterales;f__Aeromonadaceae;g__Aeromonas;s__	taxonomic classification defined by topology and ANI	topological placement and ANI have congruent species assignments	"GCF_000014805.1, s__Aeromonas hydrophila, 95.0, 93.77, 0.858; GCF_000819745.1, s__Aeromonas bestiarum, 95.0, 89.99, 0.775; GCF_000820085.1, s__Aeromonas sanarellii, 95.0, 89.88, 0.693; GCF_000820165.1, s__Aeromonas taiwanensis, 95.0, 89.64, 0.678; GCF_000820005.1, s__Aeromonas piscicola, 95.22, 89.41, 0.738; GCF_000819785.1, s__Aeromonas caviae, 95.0, 89.4, 0.648; GCF_000819845.1, s__Aeromonas e…	98.73	11	N/A	N/A
ERR311648	Aeromonas veronii CECT 4257	83.9	[80.1 - 87.0]	71.1	[68.1 - 74.0]	84.5	[81.2 - 87.2]	0.14	Aeromonas veronii	Aeromonas veronii	d__Bacteria;p__Pseudomonadota;c__Gammaproteobacteria;o__Enterobacterales;f__Aeromonadaceae;g__Aeromonas;s__Aeromonas veronii	GCF_000820225.1	95	d__Bacteria;p__Pseudomonadota;c__Gammaproteobacteria;o__Enterobacterales;f__Aeromonadaceae;g__Aeromonas;s__Aeromonas veronii	96.2	0.882	GCF_000820225.1	95	d__Bacteria;p__Pseudomonadota;c__Gammaproteobacteria;o__Enterobacterales;f__Aeromonadaceae;g__Aeromonas;s__Aeromonas veronii	96.2	0.882	d__Bacteria;p__Pseudomonadota;c__Gammaproteobacteria;o__Enterobacterales;f__Aeromonadaceae;g__Aeromonas;s__	taxonomic classification defined by topology and ANI	topological placement and ANI have congruent species assignments	"GCF_019048265.1, s__Aeromonas veronii_A, 95.0, 94.74, 0.822; GCF_000819685.1, s__Aeromonas allosaccharophila, 95.0, 94.12, 0.808; GCA_945957575.1, s__Aeromonas sp945957575, 95.0, 93.84, 0.821; GCF_000819725.1, s__Aeromonas australiensis, 95.0, 93.55, 0.823; GCA_041319085.1, s__Aeromonas veronii_F, 95.0, 93.32, 0.745; GCF_000764645.1, s__Aeromonas finlandensis, 95.0, 93.2, 0.815; GCF_000819885.1,…	98.73	11	N/A	N/A
ERR4559389	Aeromonas caviae NCTC 12244	83.4	[79.6 - 86.7]	79.1	[76.1 - 81.8]	85.6	[82.5 - 88.3]	0	Aeromonas caviae	Aeromonas caviae	d__Bacteria;p__Pseudomonadota;c__Gammaproteobacteria;o__Enterobacterales;f__Aeromonadaceae;g__Aeromonas;s__Aeromonas caviae	GCF_000819785.1	95	d__Bacteria;p__Pseudomonadota;c__Gammaproteobacteria;o__Enterobacterales;f__Aeromonadaceae;g__Aeromonas;s__Aeromonas caviae	97.87	0.892	GCF_000819785.1	95	d__Bacteria;p__Pseudomonadota;c__Gammaproteobacteria;o__Enterobacterales;f__Aeromonadaceae;g__Aeromonas;s__Aeromonas caviae	97.87	0.892	d__Bacteria;p__Pseudomonadota;c__Gammaproteobacteria;o__Enterobacterales;f__Aeromonadaceae;g__Aeromonas;s__	taxonomic classification defined by topology and ANI	topological placement and ANI have congruent species assignments	"GCF_000820085.1, s__Aeromonas sanarellii, 95.0, 91.77, 0.811; GCF_000820165.1, s__Aeromonas taiwanensis, 95.0, 91.3, 0.791; GCF_023093515.1, s__Aeromonas sp023093515, 95.0, 90.56, 0.778; GCF_000819985.1, s__Aeromonas media, 95.0, 90.23, 0.745; GCF_037811135.1, s__Aeromonas rivipollensis, 95.0, 90.2, 0.769; GCF_000014805.1, s__Aeromonas hydrophila, 95.0, 89.39, 0.657; GCF_000820305.1, s__Aeromona…	98.69	11	N/A	N/A
ERR4559397	Aeromonas enteropelogenes CECT 4487	82.1	[78.2 - 85.4]	76.1	[73.1 - 78.9]	84	[80.7 - 86.8]	0.45	Aeromonas enteropelogenes	Aeromonas enteropelogenes	d__Bacteria;p__Pseudomonadota;c__Gammaproteobacteria;o__Enterobacterales;f__Aeromonadaceae;g__Aeromonas;s__Aeromonas enteropelogenes	GCF_000819845.1	95	d__Bacteria;p__Pseudomonadota;c__Gammaproteobacteria;o__Enterobacterales;f__Aeromonadaceae;g__Aeromonas;s__Aeromonas enteropelogenes	97.2	0.917	GCF_000819845.1	95	d__Bacteria;p__Pseudomonadota;c__Gammaproteobacteria;o__Enterobacterales;f__Aeromonadaceae;g__Aeromonas;s__Aeromonas enteropelogenes	97.2	0.917	d__Bacteria;p__Pseudomonadota;c__Gammaproteobacteria;o__Enterobacterales;f__Aeromonadaceae;g__Aeromonas;s__	taxonomic classification defined by topology and ANI	topological placement and ANI have congruent species assignments	"GCF_000820305.1, s__Aeromonas dhakensis, 95.0, 88.92, 0.614; GCF_000014805.1, s__Aeromonas hydrophila, 95.0, 88.39, 0.598; GCF_000819685.1, s__Aeromonas allosaccharophila, 95.0, 87.92, 0.622; GCF_000820225.1, s__Aeromonas veronii, 95.0, 87.91, 0.625; GCF_019048265.1, s__Aeromonas veronii_A, 95.0, 87.88, 0.627; GCA_945957575.1, s__Aeromonas sp945957575, 95.0, 87.85, 0.616; GCF_037890695.1, s__Aer…	95.37	11	N/A	N/A
ERR4559478	Aeromonas caviae NCTC 12244	88	[84.5 - 90.8]	82.1	[79.2 - 84.6]	89.8	[87.1 - 92.1]	0.2	Aeromonas caviae	Aeromonas caviae	d__Bacteria;p__Pseudomonadota;c__Gammaproteobacteria;o__Enterobacterales;f__Aeromonadaceae;g__Aeromonas;s__Aeromonas caviae	GCF_000819785.1	95	d__Bacteria;p__Pseudomonadota;c__Gammaproteobacteria;o__Enterobacterales;f__Aeromonadaceae;g__Aeromonas;s__Aeromonas caviae	97.98	0.922	GCF_000819785.1	95	d__Bacteria;p__Pseudomonadota;c__Gammaproteobacteria;o__Enterobacterales;f__Aeromonadaceae;g__Aeromonas;s__Aeromonas caviae	97.98	0.922	d__Bacteria;p__Pseudomonadota;c__Gammaproteobacteria;o__Enterobacterales;f__Aeromonadaceae;g__Aeromonas;s__	taxonomic classification defined by topology and ANI	topological placement and ANI have congruent species assignments	"GCF_000820085.1, s__Aeromonas sanarellii, 95.0, 91.73, 0.811; GCF_000820165.1, s__Aeromonas taiwanensis, 95.0, 91.03, 0.793; GCF_023093515.1, s__Aeromonas sp023093515, 95.0, 90.61, 0.795; GCF_037811135.1, s__Aeromonas rivipollensis, 95.0, 90.24, 0.791; GCF_000819985.1, s__Aeromonas media, 95.0, 90.11, 0.737; GCF_000014805.1, s__Aeromonas hydrophila, 95.0, 89.45, 0.67; GCF_000820305.1, s__Aeromon…	98.69	11	N/A	N/A
ERR4559544	Aeromonas veronii CECT 4257	79.5	[75.6 - 83.0]	70.1	[67.1 - 72.9]	80.6	[77.2 - 83.6]	0.11	Aeromonas veronii	Aeromonas veronii	d__Bacteria;p__Pseudomonadota;c__Gammaproteobacteria;o__Enterobacterales;f__Aeromonadaceae;g__Aeromonas;s__Aeromonas veronii	GCF_000820225.1	95	d__Bacteria;p__Pseudomonadota;c__Gammaproteobacteria;o__Enterobacterales;f__Aeromonadaceae;g__Aeromonas;s__Aeromonas veronii	96.16	0.896	GCF_000820225.1	95	d__Bacteria;p__Pseudomonadota;c__Gammaproteobacteria;o__Enterobacterales;f__Aeromonadaceae;g__Aeromonas;s__Aeromonas veronii	96.16	0.896	d__Bacteria;p__Pseudomonadota;c__Gammaproteobacteria;o__Enterobacterales;f__Aeromonadaceae;g__Aeromonas;s__	taxonomic classification defined by topology and ANI	topological placement and ANI have congruent species assignments	"GCF_019048265.1, s__Aeromonas veronii_A, 95.0, 94.54, 0.828; GCF_000819685.1, s__Aeromonas allosaccharophila, 95.0, 94.06, 0.812; GCA_945957575.1, s__Aeromonas sp945957575, 95.0, 93.9, 0.82; GCF_000819725.1, s__Aeromonas australiensis, 95.0, 93.51, 0.825; GCF_000764645.1, s__Aeromonas finlandensis, 95.0, 93.34, 0.802; GCA_041319085.1, s__Aeromonas veronii_F, 95.0, 93.18, 0.748; GCF_000819885.1, …	96.23	11	N/A	N/A
ERR4579282	Aeromonas taiwanensis LMG 24683	89.8	[86.5 - 92.3]	81.1	[78.2 - 83.7]	91.1	[88.4 - 93.1]	0.21	Aeromonas taiwanensis	Aeromonas taiwanensis	d__Bacteria;p__Pseudomonadota;c__Gammaproteobacteria;o__Enterobacterales;f__Aeromonadaceae;g__Aeromonas;s__Aeromonas taiwanensis	GCF_000820165.1	95	d__Bacteria;p__Pseudomonadota;c__Gammaproteobacteria;o__Enterobacterales;f__Aeromonadaceae;g__Aeromonas;s__Aeromonas taiwanensis	98.01	0.938	GCF_000820165.1	95	d__Bacteria;p__Pseudomonadota;c__Gammaproteobacteria;o__Enterobacterales;f__Aeromonadaceae;g__Aeromonas;s__Aeromonas taiwanensis	98.01	0.938	d__Bacteria;p__Pseudomonadota;c__Gammaproteobacteria;o__Enterobacterales;f__Aeromonadaceae;g__Aeromonas;s__	taxonomic classification defined by topology and ANI	topological placement and ANI have congruent species assignments	"GCF_000820085.1, s__Aeromonas sanarellii, 95.0, 92.02, 0.812; GCF_000819785.1, s__Aeromonas caviae, 95.0, 91.0, 0.792; GCF_023093515.1, s__Aeromonas sp023093515, 95.0, 90.72, 0.788; GCF_037811135.1, s__Aeromonas rivipollensis, 95.0, 90.4, 0.78; GCF_000819985.1, s__Aeromonas media, 95.0, 90.1, 0.75; GCF_000820305.1, s__Aeromonas dhakensis, 95.0, 89.73, 0.674; GCF_000014805.1, s__Aeromonas hydroph…	97.06	11	N/A	N/A
SAMEA2752406	Aeromonas tecta CECT 7082	100	[100.0 - 100.0]	100	[99.9 - 100.0]	100	[100.0 - 100.0]	0	Aeromonas tecta	Aeromonas tecta	d__Bacteria;p__Pseudomonadota;c__Gammaproteobacteria;o__Enterobacterales;f__Aeromonadaceae;g__Aeromonas;s__Aeromonas tecta	GCF_000820185.1	95	d__Bacteria;p__Pseudomonadota;c__Gammaproteobacteria;o__Enterobacterales;f__Aeromonadaceae;g__Aeromonas;s__Aeromonas tecta	100	0.999	GCF_000820185.1	95	d__Bacteria;p__Pseudomonadota;c__Gammaproteobacteria;o__Enterobacterales;f__Aeromonadaceae;g__Aeromonas;s__Aeromonas tecta	100	0.999	d__Bacteria;p__Pseudomonadota;c__Gammaproteobacteria;o__Enterobacterales;f__Aeromonadaceae;g__Aeromonas;s__	taxonomic classification defined by topology and ANI	topological placement and ANI have congruent species assignments	"GCF_002812985.1, s__Aeromonas lusitana, 95.0, 91.46, 0.859; GCF_000819865.1, s__Aeromonas eucrenophila, 95.0, 90.59, 0.812; GCF_000764655.1, s__Aeromonas aquatica, 95.0, 90.25, 0.751; GCF_900637545.1, s__Aeromonas encheleia, 95.0, 89.78, 0.744; GCF_040215105.1, s__Aeromonas veronii_G, 95.0, 88.78, 0.718; GCF_023093515.1, s__Aeromonas sp023093515, 95.0, 88.29, 0.639; GCF_037811135.1, s__Aeromonas…	98.67	11	N/A	N/A
SAMEA2752408	Aeromonas sobria CECT 4245	100	[100.0 - 100.0]	100	[99.9 - 100.0]	100	[100.0 - 100.0]	0.01	Aeromonas sobria	Aeromonas sobria	d__Bacteria;p__Pseudomonadota;c__Gammaproteobacteria;o__Enterobacterales;f__Aeromonadaceae;g__Aeromonas;s__Aeromonas sobria	GCF_000820145.1	95	d__Bacteria;p__Pseudomonadota;c__Gammaproteobacteria;o__Enterobacterales;f__Aeromonadaceae;g__Aeromonas;s__Aeromonas sobria	99.98	1	GCF_000820145.1	95	d__Bacteria;p__Pseudomonadota;c__Gammaproteobacteria;o__Enterobacterales;f__Aeromonadaceae;g__Aeromonas;s__Aeromonas sobria	99.98	1	d__Bacteria;p__Pseudomonadota;c__Gammaproteobacteria;o__Enterobacterales;f__Aeromonadaceae;g__Aeromonas;s__	taxonomic classification defined by topology and ANI	topological placement and ANI have congruent species assignments	"GCF_006243315.1, s__Aeromonas sobria_A, 95.0, 94.96, 0.82; GCF_000819685.1, s__Aeromonas allosaccharophila, 95.0, 92.05, 0.763; GCF_000764645.1, s__Aeromonas finlandensis, 95.0, 91.92, 0.753; GCF_000820225.1, s__Aeromonas veronii, 95.0, 91.72, 0.795; GCF_019048265.1, s__Aeromonas veronii_A, 95.0, 90.93, 0.752; GCF_000819885.1, s__Aeromonas fluvialis, 95.0, 90.87, 0.733; GCF_000819725.1, s__Aerom…	98.75	11	N/A	N/A
SAMEA2752409	Aeromonas simiae CIP 107798	99.9	[99.9 - 100.0]	100	[99.9 - 100.0]	100	[100.0 - 100.0]	0.05	Aeromonas simiae	Aeromonas simiae	d__Bacteria;p__Pseudomonadota;c__Gammaproteobacteria;o__Enterobacterales;f__Aeromonadaceae;g__Aeromonas;s__Aeromonas simiae	GCF_000820125.1	95	d__Bacteria;p__Pseudomonadota;c__Gammaproteobacteria;o__Enterobacterales;f__Aeromonadaceae;g__Aeromonas;s__Aeromonas simiae	99.98	0.997	GCF_000820125.1	95	d__Bacteria;p__Pseudomonadota;c__Gammaproteobacteria;o__Enterobacterales;f__Aeromonadaceae;g__Aeromonas;s__Aeromonas simiae	99.98	0.997	d__Bacteria;p__Pseudomonadota;c__Gammaproteobacteria;o__Enterobacterales;f__Aeromonadaceae;g__Aeromonas;s__	taxonomic classification defined by topology and ANI	topological placement and ANI have congruent species assignments	"GCF_000819805.1, s__Aeromonas diversa, 95.0, 85.03, 0.413; GCF_000820105.1, s__Aeromonas schubertii, 95.0, 84.44, 0.415; GCF_000820305.1, s__Aeromonas dhakensis, 95.0, 82.38, 0.231; GCF_000014805.1, s__Aeromonas hydrophila, 95.0, 82.2, 0.224; GCF_900637545.1, s__Aeromonas encheleia, 95.0, 81.73, 0.208; GCF_023093515.1, s__Aeromonas sp023093515, 95.0, 81.71, 0.205; GCF_000819985.1, s__Aeromonas m…	98.53	11	N/A	N/A
SAMEA2752413	Aeromonas rivuli DSM 22539	100	[100.0 - 100.0]	99.9	[99.8 - 99.9]	100	[100.0 - 100.0]	0.02	Aeromonas rivuli	Aeromonas rivuli	d__Bacteria;p__Pseudomonadota;c__Gammaproteobacteria;o__Enterobacterales;f__Aeromonadaceae;g__Aeromonas;s__Aeromonas rivuli	GCF_000820045.1	95	d__Bacteria;p__Pseudomonadota;c__Gammaproteobacteria;o__Enterobacterales;f__Aeromonadaceae;g__Aeromonas;s__Aeromonas rivuli	99.99	0.998	GCF_000820045.1	95	d__Bacteria;p__Pseudomonadota;c__Gammaproteobacteria;o__Enterobacterales;f__Aeromonadaceae;g__Aeromonas;s__Aeromonas rivuli	99.99	0.998	d__Bacteria;p__Pseudomonadota;c__Gammaproteobacteria;o__Enterobacterales;f__Aeromonadaceae;g__Aeromonas;s__	taxonomic classification defined by topology and ANI	topological placement and ANI have congruent species assignments	"GCF_000388115.1, s__Aeromonas molluscorum, 95.0, 91.24, 0.764; GCF_000819765.1, s__Aeromonas bivalvium, 95.0, 87.68, 0.616; GCF_037811135.1, s__Aeromonas rivipollensis, 95.0, 85.5, 0.394; GCF_023093515.1, s__Aeromonas sp023093515, 95.0, 85.38, 0.389; GCF_900637545.1, s__Aeromonas encheleia, 95.0, 85.21, 0.395; GCF_000819985.1, s__Aeromonas media, 95.0, 85.03, 0.357; GCF_000764655.1, s__Aeromonas…	97.74	11	N/A	N/A
SAMEA2752414	Aeromonas popoffii CIP 105493	99.9	[99.8 - 100.0]	100	[99.9 - 100.0]	100	[99.9 - 100.0]	0.01	Aeromonas popoffii	Aeromonas popoffii	d__Bacteria;p__Pseudomonadota;c__Gammaproteobacteria;o__Enterobacterales;f__Aeromonadaceae;g__Aeromonas;s__Aeromonas popoffii	GCF_000820025.1	95	d__Bacteria;p__Pseudomonadota;c__Gammaproteobacteria;o__Enterobacterales;f__Aeromonadaceae;g__Aeromonas;s__Aeromonas popoffii	99.99	0.998	GCF_000820025.1	95	d__Bacteria;p__Pseudomonadota;c__Gammaproteobacteria;o__Enterobacterales;f__Aeromonadaceae;g__Aeromonas;s__Aeromonas popoffii	99.99	0.998	d__Bacteria;p__Pseudomonadota;c__Gammaproteobacteria;o__Enterobacterales;f__Aeromonadaceae;g__Aeromonas;s__	taxonomic classification defined by topology and ANI	topological placement and ANI have congruent species assignments	"GCF_000819745.1, s__Aeromonas bestiarum, 95.0, 92.64, 0.76; GCF_000820005.1, s__Aeromonas piscicola, 95.22, 91.9, 0.754; GCF_001643305.1, s__Aeromonas salmonicida, 95.0, 89.98, 0.668; GCF_000014805.1, s__Aeromonas hydrophila, 95.0, 88.9, 0.672; GCF_000820305.1, s__Aeromonas dhakensis, 95.0, 88.18, 0.648; GCF_000764645.1, s__Aeromonas finlandensis, 95.0, 87.57, 0.483; GCF_000819685.1, s__Aeromona…	98.65	11	N/A	N/A
SAMEA2752415	Aeromonas piscicola LMG 24783	99.9	[99.8 - 100.0]	100	[100.0 - 100.0]	100	[99.9 - 100.0]	0.01	Aeromonas piscicola	Aeromonas piscicola	d__Bacteria;p__Pseudomonadota;c__Gammaproteobacteria;o__Enterobacterales;f__Aeromonadaceae;g__Aeromonas;s__Aeromonas piscicola	GCF_000820005.1	95.22	d__Bacteria;p__Pseudomonadota;c__Gammaproteobacteria;o__Enterobacterales;f__Aeromonadaceae;g__Aeromonas;s__Aeromonas piscicola	99.99	0.996	GCF_000820005.1	95.22	d__Bacteria;p__Pseudomonadota;c__Gammaproteobacteria;o__Enterobacterales;f__Aeromonadaceae;g__Aeromonas;s__Aeromonas piscicola	99.99	0.996	d__Bacteria;p__Pseudomonadota;c__Gammaproteobacteria;o__Enterobacterales;f__Aeromonadaceae;g__Aeromonas;s__	taxonomic classification defined by topology and ANI	topological placement and ANI have congruent species assignments	"GCF_000819745.1, s__Aeromonas bestiarum, 95.0, 95.36, 0.876; GCF_000820025.1, s__Aeromonas popoffii, 95.0, 92.2, 0.757; GCF_001643305.1, s__Aeromonas salmonicida, 95.0, 92.03, 0.791; GCF_000014805.1, s__Aeromonas hydrophila, 95.0, 89.86, 0.782; GCF_000820305.1, s__Aeromonas dhakensis, 95.0, 89.63, 0.764; GCF_000819985.1, s__Aeromonas media, 95.0, 88.42, 0.603; GCF_023093515.1, s__Aeromonas sp023…	98.65	11	N/A	N/A
SAMEA2752418	Aeromonas fluvialis LMG 24681	100	[99.9 - 100.0]	100	[99.9 - 100.0]	100	[100.0 - 100.0]	0.03	Aeromonas fluvialis	Aeromonas fluvialis	d__Bacteria;p__Pseudomonadota;c__Gammaproteobacteria;o__Enterobacterales;f__Aeromonadaceae;g__Aeromonas;s__Aeromonas fluvialis	GCF_000819885.1	95	d__Bacteria;p__Pseudomonadota;c__Gammaproteobacteria;o__Enterobacterales;f__Aeromonadaceae;g__Aeromonas;s__Aeromonas fluvialis	99.96	0.998	GCF_000819885.1	95	d__Bacteria;p__Pseudomonadota;c__Gammaproteobacteria;o__Enterobacterales;f__Aeromonadaceae;g__Aeromonas;s__Aeromonas fluvialis	99.96	0.998	d__Bacteria;p__Pseudomonadota;c__Gammaproteobacteria;o__Enterobacterales;f__Aeromonadaceae;g__Aeromonas;s__	taxonomic classification defined by topology and ANI	topological placement and ANI have congruent species assignments	"GCF_000820225.1, s__Aeromonas veronii, 95.0, 93.01, 0.777; GCF_019048265.1, s__Aeromonas veronii_A, 95.0, 92.31, 0.782; GCA_041319085.1, s__Aeromonas veronii_F, 95.0, 91.75, 0.718; GCF_000819685.1, s__Aeromonas allosaccharophila, 95.0, 91.57, 0.767; GCA_945957575.1, s__Aeromonas sp945957575, 95.0, 91.34, 0.712; GCF_000764645.1, s__Aeromonas finlandensis, 95.0, 90.85, 0.736; GCF_000820145.1, s__A…	98.57	11	N/A	N/A
SAMEA2752419	Aeromonas eucrenophila CECT 4224	100	[100.0 - 100.0]	100	[100.0 - 100.0]	100	[100.0 - 100.0]	0.01	Aeromonas eucrenophila	Aeromonas eucrenophila	d__Bacteria;p__Pseudomonadota;c__Gammaproteobacteria;o__Enterobacterales;f__Aeromonadaceae;g__Aeromonas;s__Aeromonas eucrenophila	GCF_000819865.1	95	d__Bacteria;p__Pseudomonadota;c__Gammaproteobacteria;o__Enterobacterales;f__Aeromonadaceae;g__Aeromonas;s__Aeromonas eucrenophila	99.98	0.999	GCF_000819865.1	95	d__Bacteria;p__Pseudomonadota;c__Gammaproteobacteria;o__Enterobacterales;f__Aeromonadaceae;g__Aeromonas;s__Aeromonas eucrenophila	99.98	0.999	d__Bacteria;p__Pseudomonadota;c__Gammaproteobacteria;o__Enterobacterales;f__Aeromonadaceae;g__Aeromonas;s__	taxonomic classification defined by topology and ANI	topological placement and ANI have congruent species assignments	"GCF_000764655.1, s__Aeromonas aquatica, 95.0, 93.86, 0.848; GCF_002812985.1, s__Aeromonas lusitana, 95.0, 90.83, 0.796; GCF_000820185.1, s__Aeromonas tecta, 95.0, 90.52, 0.802; GCF_900637545.1, s__Aeromonas encheleia, 95.0, 90.03, 0.75; GCF_037811135.1, s__Aeromonas rivipollensis, 95.0, 89.52, 0.722; GCF_000819985.1, s__Aeromonas media, 95.0, 89.38, 0.667; GCF_023093515.1, s__Aeromonas sp0230935…	98.67	11	N/A	N/A
SAMEA2752421	Aeromonas encheleia CECT 4342	100	[100.0 - 100.0]	100	[99.9 - 100.0]	100	[100.0 - 100.0]	0.01	Aeromonas encheleia	Aeromonas encheleia	d__Bacteria;p__Pseudomonadota;c__Gammaproteobacteria;o__Enterobacterales;f__Aeromonadaceae;g__Aeromonas;s__Aeromonas encheleia	GCF_900637545.1	95	d__Bacteria;p__Pseudomonadota;c__Gammaproteobacteria;o__Enterobacterales;f__Aeromonadaceae;g__Aeromonas;s__Aeromonas encheleia	100	1	GCF_900637545.1	95	d__Bacteria;p__Pseudomonadota;c__Gammaproteobacteria;o__Enterobacterales;f__Aeromonadaceae;g__Aeromonas;s__Aeromonas encheleia	100	1	d__Bacteria;p__Pseudomonadota;c__Gammaproteobacteria;o__Enterobacterales;f__Aeromonadaceae;g__Aeromonas;s__	taxonomic classification defined by topology and ANI	topological placement and ANI have congruent species assignments	"GCF_000764655.1, s__Aeromonas aquatica, 95.0, 91.49, 0.776; GCF_000819865.1, s__Aeromonas eucrenophila, 95.0, 90.39, 0.751; GCF_037811135.1, s__Aeromonas rivipollensis, 95.0, 90.08, 0.741; GCF_023093515.1, s__Aeromonas sp023093515, 95.0, 89.93, 0.734; GCF_000820185.1, s__Aeromonas tecta, 95.0, 89.78, 0.747; GCF_000819985.1, s__Aeromonas media, 95.0, 89.75, 0.685; GCF_000820085.1, s__Aeromonas sa…	97.82	11	N/A	N/A
SAMEA2752422	Aeromonas diversa CECT 4254	99.9	[99.7 - 100.0]	99.8	[99.7 - 99.9]	100	[99.9 - 100.0]	0.05	Aeromonas diversa	Aeromonas diversa	d__Bacteria;p__Pseudomonadota;c__Gammaproteobacteria;o__Enterobacterales;f__Aeromonadaceae;g__Aeromonas;s__Aeromonas diversa	GCF_000819805.1	95	d__Bacteria;p__Pseudomonadota;c__Gammaproteobacteria;o__Enterobacterales;f__Aeromonadaceae;g__Aeromonas;s__Aeromonas diversa	100	1	GCF_000819805.1	95	d__Bacteria;p__Pseudomonadota;c__Gammaproteobacteria;o__Enterobacterales;f__Aeromonadaceae;g__Aeromonas;s__Aeromonas diversa	100	1	d__Bacteria;p__Pseudomonadota;c__Gammaproteobacteria;o__Enterobacterales;f__Aeromonadaceae;g__Aeromonas;s__	taxonomic classification defined by topology and ANI	topological placement and ANI have congruent species assignments	"GCF_000820105.1, s__Aeromonas schubertii, 95.0, 90.89, 0.766; GCF_000820125.1, s__Aeromonas simiae, 95.0, 85.04, 0.414; GCF_000014805.1, s__Aeromonas hydrophila, 95.0, 82.57, 0.223; GCF_000820305.1, s__Aeromonas dhakensis, 95.0, 82.22, 0.244; GCF_000820165.1, s__Aeromonas taiwanensis, 95.0, 82.21, 0.23; GCF_000820085.1, s__Aeromonas sanarellii, 95.0, 82.11, 0.222; GCF_023093515.1, s__Aeromonas s…	98.77	11	N/A	N/A
SAMEA2752424	Aeromonas bivalvium CECT 7113	99.9	[99.7 - 100.0]	100	[99.9 - 100.0]	100	[99.9 - 100.0]	0	Aeromonas bivalvium	Aeromonas bivalvium	d__Bacteria;p__Pseudomonadota;c__Gammaproteobacteria;o__Enterobacterales;f__Aeromonadaceae;g__Aeromonas;s__Aeromonas bivalvium	GCF_000819765.1	95	d__Bacteria;p__Pseudomonadota;c__Gammaproteobacteria;o__Enterobacterales;f__Aeromonadaceae;g__Aeromonas;s__Aeromonas bivalvium	99.99	0.996	GCF_000819765.1	95	d__Bacteria;p__Pseudomonadota;c__Gammaproteobacteria;o__Enterobacterales;f__Aeromonadaceae;g__Aeromonas;s__Aeromonas bivalvium	99.99	0.996	d__Bacteria;p__Pseudomonadota;c__Gammaproteobacteria;o__Enterobacterales;f__Aeromonadaceae;g__Aeromonas;s__	taxonomic classification defined by topology and ANI	topological placement and ANI have congruent species assignments	"GCF_023093515.1, s__Aeromonas sp023093515, 95.0, 88.52, 0.571; GCF_037811135.1, s__Aeromonas rivipollensis, 95.0, 87.8, 0.559; GCF_000820085.1, s__Aeromonas sanarellii, 95.0, 87.69, 0.536; GCF_000820045.1, s__Aeromonas rivuli, 95.0, 87.63, 0.616; GCF_000819985.1, s__Aeromonas media, 95.0, 87.45, 0.523; GCF_000388115.1, s__Aeromonas molluscorum, 95.0, 87.21, 0.551; GCF_000819785.1, s__Aeromonas c…	97.76	11	N/A	N/A
SAMEA2752425	Aeromonas bestiarum CECT 4227	100	[100.0 - 100.0]	100	[100.0 - 100.0]	100	[100.0 - 100.0]	0.01	Aeromonas bestiarum	Aeromonas bestiarum	d__Bacteria;p__Pseudomonadota;c__Gammaproteobacteria;o__Enterobacterales;f__Aeromonadaceae;g__Aeromonas;s__Aeromonas bestiarum	GCF_000819745.1	95	d__Bacteria;p__Pseudomonadota;c__Gammaproteobacteria;o__Enterobacterales;f__Aeromonadaceae;g__Aeromonas;s__Aeromonas bestiarum	99.99	0.999	GCF_000819745.1	95	d__Bacteria;p__Pseudomonadota;c__Gammaproteobacteria;o__Enterobacterales;f__Aeromonadaceae;g__Aeromonas;s__Aeromonas bestiarum	99.99	0.999	d__Bacteria;p__Pseudomonadota;c__Gammaproteobacteria;o__Enterobacterales;f__Aeromonadaceae;g__Aeromonas;s__	taxonomic classification defined by topology and ANI	topological placement and ANI have congruent species assignments	"GCF_000820005.1, s__Aeromonas piscicola, 95.22, 95.26, 0.87; GCF_000820025.1, s__Aeromonas popoffii, 95.0, 92.59, 0.752; GCF_001643305.1, s__Aeromonas salmonicida, 95.0, 91.54, 0.762; GCF_000014805.1, s__Aeromonas hydrophila, 95.0, 90.74, 0.813; GCF_000820305.1, s__Aeromonas dhakensis, 95.0, 90.11, 0.767; GCF_000819985.1, s__Aeromonas media, 95.0, 88.86, 0.618; GCF_023093515.1, s__Aeromonas sp02…	98.67	11	N/A	N/A
SAMEA2752426	Aeromonas australiensis CECT 8023	100	[99.9 - 100.0]	100	[99.9 - 100.0]	100	[100.0 - 100.0]	0.03	Aeromonas australiensis	Aeromonas australiensis	d__Bacteria;p__Pseudomonadota;c__Gammaproteobacteria;o__Enterobacterales;f__Aeromonadaceae;g__Aeromonas;s__Aeromonas australiensis	GCF_000819725.1	95	d__Bacteria;p__Pseudomonadota;c__Gammaproteobacteria;o__Enterobacterales;f__Aeromonadaceae;g__Aeromonas;s__Aeromonas australiensis	100	0.999	GCF_000819725.1	95	d__Bacteria;p__Pseudomonadota;c__Gammaproteobacteria;o__Enterobacterales;f__Aeromonadaceae;g__Aeromonas;s__Aeromonas australiensis	100	0.999	d__Bacteria;p__Pseudomonadota;c__Gammaproteobacteria;o__Enterobacterales;f__Aeromonadaceae;g__Aeromonas;s__	taxonomic classification defined by topology and ANI	topological placement and ANI have congruent species assignments	"GCF_000820225.1, s__Aeromonas veronii, 95.0, 93.43, 0.824; GCF_019048265.1, s__Aeromonas veronii_A, 95.0, 92.85, 0.804; GCF_000819685.1, s__Aeromonas allosaccharophila, 95.0, 91.63, 0.772; GCA_041319085.1, s__Aeromonas veronii_F, 95.0, 91.52, 0.685; GCA_945957575.1, s__Aeromonas sp945957575, 95.0, 91.41, 0.729; GCF_000764645.1, s__Aeromonas finlandensis, 95.0, 91.35, 0.732; GCF_000819885.1, s__A…	98.73	11	N/A	N/A
SAMEA2752429	Aeromonas bestiarum CECT 4227	79.4	[75.5 - 82.9]	51.8	[49.1 - 54.4]	75.7	[72.2 - 78.9]	1.03	Potential new species detected, does not belong to any species found in TYGS database.	Aeromonas sp.	d__Bacteria;p__Pseudomonadota;c__Gammaproteobacteria;o__Enterobacterales;f__Aeromonadaceae;g__Aeromonas;s__	N/A	N/A	N/A	N/A	N/A	GCF_000819745.1	95	d__Bacteria;p__Pseudomonadota;c__Gammaproteobacteria;o__Enterobacterales;f__Aeromonadaceae;g__Aeromonas;s__Aeromonas bestiarum	93.96	0.846	d__Bacteria;p__Pseudomonadota;c__Gammaproteobacteria;o__Enterobacterales;f__Aeromonadaceae;g__Aeromonas;s__	taxonomic classification defined by topology and ANI	classification based on placement in class-level tree	"GCF_000820005.1, s__Aeromonas piscicola, 95.22, 93.22, 0.81; GCF_000820025.1, s__Aeromonas popoffii, 95.0, 91.49, 0.722; GCF_001643305.1, s__Aeromonas salmonicida, 95.0, 90.54, 0.726; GCF_000014805.1, s__Aeromonas hydrophila, 95.0, 90.36, 0.783; GCF_000820305.1, s__Aeromonas dhakensis, 95.0, 89.89, 0.748; GCF_000819985.1, s__Aeromonas media, 95.0, 88.33, 0.61; GCF_023093515.1, s__Aeromonas sp023…	98.71	11	0.99871	Genome not assigned to closest species as it falls outside its pre-defined ANI radius
SAMEA4351133	Aeromonas allosaccharophila CECT 4199	80.1	[76.1 - 83.5]	65.2	[62.2 - 68.0]	80	[76.6 - 83.0]	0.04	Potential new species detected, does not belong to any species found in TYGS database.	Aeromonas allosaccharophila	d__Bacteria;p__Pseudomonadota;c__Gammaproteobacteria;o__Enterobacterales;f__Aeromonadaceae;g__Aeromonas;s__Aeromonas allosaccharophila	GCF_000819685.1	95	d__Bacteria;p__Pseudomonadota;c__Gammaproteobacteria;o__Enterobacterales;f__Aeromonadaceae;g__Aeromonas;s__Aeromonas allosaccharophila	95.74	0.849	GCF_000819685.1	95	d__Bacteria;p__Pseudomonadota;c__Gammaproteobacteria;o__Enterobacterales;f__Aeromonadaceae;g__Aeromonas;s__Aeromonas allosaccharophila	95.74	0.849	d__Bacteria;p__Pseudomonadota;c__Gammaproteobacteria;o__Enterobacterales;f__Aeromonadaceae;g__Aeromonas;s__	taxonomic classification defined by topology and ANI	topological placement and ANI have congruent species assignments	"GCF_000820225.1, s__Aeromonas veronii, 95.0, 93.97, 0.799; GCF_019048265.1, s__Aeromonas veronii_A, 95.0, 93.22, 0.78; GCA_041319085.1, s__Aeromonas veronii_F, 95.0, 93.21, 0.73; GCF_000764645.1, s__Aeromonas finlandensis, 95.0, 93.07, 0.769; GCA_945957575.1, s__Aeromonas sp945957575, 95.0, 92.72, 0.787; GCF_000819885.1, s__Aeromonas fluvialis, 95.0, 92.22, 0.773; GCF_000819725.1, s__Aeromonas a…	98.73	11	N/A	N/A
SAMN07305330	Aeromonas salmonicida subsp. masoucida NBRC 13784	97.3	[95.7 - 98.3]	99.8	[99.7 - 99.9]	98.7	[97.8 - 99.2]	0.33	Aeromonas salmonicida	Aeromonas salmonicida	d__Bacteria;p__Pseudomonadota;c__Gammaproteobacteria;o__Enterobacterales;f__Aeromonadaceae;g__Aeromonas;s__Aeromonas salmonicida	GCF_001643305.1	95	d__Bacteria;p__Pseudomonadota;c__Gammaproteobacteria;o__Enterobacterales;f__Aeromonadaceae;g__Aeromonas;s__Aeromonas salmonicida	99.76	0.922	GCF_001643305.1	95	d__Bacteria;p__Pseudomonadota;c__Gammaproteobacteria;o__Enterobacterales;f__Aeromonadaceae;g__Aeromonas;s__Aeromonas salmonicida	99.76	0.922	d__Bacteria;p__Pseudomonadota;c__Gammaproteobacteria;o__Enterobacterales;f__Aeromonadaceae;g__Aeromonas;s__	taxonomic classification defined by topology and ANI	topological placement and ANI have congruent species assignments	"GCF_000820005.1, s__Aeromonas piscicola, 95.22, 92.0, 0.753; GCF_000819745.1, s__Aeromonas bestiarum, 95.0, 91.46, 0.765; GCF_000820025.1, s__Aeromonas popoffii, 95.0, 90.05, 0.648; GCF_000014805.1, s__Aeromonas hydrophila, 95.0, 89.08, 0.679; GCF_000820305.1, s__Aeromonas dhakensis, 95.0, 88.57, 0.665; GCF_037811135.1, s__Aeromonas rivipollensis, 95.0, 87.61, 0.566; GCF_023093515.1, s__Aeromona…	98.73	11	N/A	N/A

## Sheet: Subset_49 Genomes (TYGS-GGDC)
Output_TYGS (50 representative genomes with reference)
Query strain	Subject strain	dDDH (d0, in %)	C.I. (d0, in %)	dDDH (d4, in %)	C.I. (d4, in %)	dDDH (d6, in %)	C.I. (d6, in %)	G+C content difference (in %)
SAMEA2752414	Aeromonas popoffii CIP 105493	99.9	[99.8 - 100.0]	100	[99.9 - 100.0]	100	[99.9 - 100.0]	0.01
SAMEA2752418	Aeromonas fluvialis LMG 24681	100	[99.9 - 100.0]	100	[99.9 - 100.0]	100	[100.0 - 100.0]	0.03
SAMEA2752415	Aeromonas piscicola LMG 24783	99.9	[99.8 - 100.0]	100	[100.0 - 100.0]	100	[99.9 - 100.0]	0.01
SAMEA2752426	Aeromonas australiensis CECT 8023	100	[99.9 - 100.0]	100	[99.9 - 100.0]	100	[100.0 - 100.0]	0.03
SAMEA2752409	Aeromonas simiae CIP 107798	99.9	[99.9 - 100.0]	100	[99.9 - 100.0]	100	[100.0 - 100.0]	0.05
SAMEA2752424	Aeromonas bivalvium CECT 7113	99.9	[99.7 - 100.0]	100	[99.9 - 100.0]	100	[99.9 - 100.0]	0
SAMEA2752419	Aeromonas eucrenophila CECT 4224	100	[100.0 - 100.0]	100	[100.0 - 100.0]	100	[100.0 - 100.0]	0.01
SAMEA2752406	Aeromonas tecta CECT 7082	100	[100.0 - 100.0]	100	[99.9 - 100.0]	100	[100.0 - 100.0]	0
SAMEA2752421	Aeromonas encheleia CECT 4342	100	[100.0 - 100.0]	100	[99.9 - 100.0]	100	[100.0 - 100.0]	0.01
SAMEA2752425	Aeromonas bestiarum CECT 4227	100	[100.0 - 100.0]	100	[100.0 - 100.0]	100	[100.0 - 100.0]	0.01
SAMEA2752408	Aeromonas sobria CECT 4245	100	[100.0 - 100.0]	100	[99.9 - 100.0]	100	[100.0 - 100.0]	0.01
SAMEA2752413	Aeromonas rivuli DSM 22539	100	[100.0 - 100.0]	99.9	[99.8 - 99.9]	100	[100.0 - 100.0]	0.02
SAMN07305330	Aeromonas salmonicida subsp. masoucida NBRC 13784	97.3	[95.7 - 98.3]	99.8	[99.7 - 99.9]	98.7	[97.8 - 99.2]	0.33
SAMEA2752422	Aeromonas diversa CECT 4254	99.9	[99.7 - 100.0]	99.8	[99.7 - 99.9]	100	[99.9 - 100.0]	0.05
SAMN07305330	Aeromonas salmonicida subsp. achromogenes JCM 7875	86.6	[83.0 - 89.6]	98.6	[98.0 - 99.1]	91.3	[88.7 - 93.3]	0.5
SAMN07305330	Aeromonas salmonicida CIP 103209	89.7	[86.4 - 92.3]	97.9	[97.0 - 98.6]	93.5	[91.2 - 95.2]	0.03
48638 1#273	Aeromonas schubertii ATCC 43700	94.9	[92.6 - 96.5]	93	[91.0 - 94.5]	96.4	[94.9 - 97.5]	0
49662 2#159	Aeromonas trota CECT 4255	94.6	[92.2 - 96.3]	89.4	[87.0 - 91.4]	95.9	[94.1 - 97.1]	0.48
49662 2#275	Aeromonas caviae NCTC 12244	92.5	[89.6 - 94.6]	85	[82.2 - 87.3]	93.7	[91.5 - 95.4]	0.44
48056 1#283	ERR4559478	88.6	[85.2 - 91.3]	84.8	[82.0 - 87.1]	90.7	[88.1 - 92.8]	0
49711 1#263	Aeromonas hydrophila subsp. anaerogenes CECT 4221	84.5	[80.7 - 87.6]	83.2	[80.3 - 85.6]	87.2	[84.1 - 89.7]	0.29
49619 2#255	Aeromonas sanarellii LMG 24682	89.8	[86.5 - 92.4]	82.7	[79.9 - 85.2]	91.3	[88.8 - 93.4]	0.08
49662 2#275	ERR4559478	91.6	[88.6 - 93.9]	82.2	[79.4 - 84.8]	92.7	[90.3 - 94.5]	0.24
23386 4#62	Aeromonas caviae NCTC 12244	75.2	[71.2 - 78.8]	82.2	[79.3 - 84.7]	79.2	[75.7 - 82.2]	1.54
23386 4#62	48056 1#283	79.1	[75.1 - 82.6]	82.1	[79.2 - 84.6]	82.5	[79.2 - 85.4]	1.75
48056 1#283	Aeromonas hydrophila subsp. anaerogenes CECT 4221	81.4	[77.5 - 84.8]	82.1	[79.2 - 84.6]	84.5	[81.3 - 87.3]	0.73
48056 1#283	49711 1#263	84.6	[80.9 - 87.8]	82.1	[79.2 - 84.6]	87.1	[84.1 - 89.7]	0.44
ERR4559478	Aeromonas caviae NCTC 12244	88	[84.5 - 90.8]	82.1	[79.2 - 84.6]	89.8	[87.1 - 92.1]	0.2
49711 1#263	ERR4559478	82.5	[78.6 - 85.8]	82	[79.1 - 84.5]	85.4	[82.2 - 88.0]	0.43
48056 1#283	Aeromonas caviae NCTC 12244	86.9	[83.3 - 89.8]	81.8	[79.0 - 84.4]	88.9	[86.1 - 91.3]	0.2
23386 4#62	ERR4559478	74.8	[70.8 - 78.4]	81.8	[79.0 - 84.4]	78.8	[75.3 - 81.8]	1.74
48056 1#283	49662 2#275	91.6	[88.6 - 93.9]	81.8	[78.9 - 84.3]	92.6	[90.2 - 94.4]	0.23
23386 4#62	49662 2#275	77.6	[73.6 - 81.1]	81.7	[78.8 - 84.2]	81.2	[77.8 - 84.2]	1.98
49711 1#263	Aeromonas caviae NCTC 12244	80.9	[77.0 - 84.3]	81.6	[78.8 - 84.2]	84	[80.8 - 86.8]	0.23
ERR4559478	Aeromonas hydrophila subsp. anaerogenes CECT 4221	79.5	[75.5 - 82.9]	81.6	[78.7 - 84.2]	82.8	[79.5 - 85.6]	0.72
49662 2#275	49711 1#263	83.8	[80.0 - 87.0]	81.5	[78.6 - 84.1]	86.3	[83.2 - 88.9]	0.67
49662 2#275	Aeromonas hydrophila subsp. anaerogenes CECT 4221	80.8	[76.9 - 84.2]	81.5	[78.6 - 84.0]	83.9	[80.6 - 86.7]	0.96
49711 1#357	ERR4559478	83.3	[79.5 - 86.5]	81.4	[78.5 - 84.0]	85.9	[82.8 - 88.6]	0.26
49711 1#357	Aeromonas hydrophila subsp. anaerogenes CECT 4221	83.5	[79.6 - 86.7]	81.4	[78.5 - 84.0]	86.1	[82.9 - 88.7]	0.47
48056 1#283	49711 1#357	84.1	[80.3 - 87.3]	81.3	[78.4 - 83.8]	86.6	[83.5 - 89.1]	0.26
23386 4#62	Aeromonas hydrophila subsp. anaerogenes CECT 4221	72.4	[68.5 - 76.1]	81.3	[78.5 - 83.9]	76.6	[73.1 - 79.7]	1.02
ERR4579282	Aeromonas taiwanensis LMG 24683	89.8	[86.5 - 92.3]	81.1	[78.2 - 83.7]	91.1	[88.4 - 93.1]	0.21
49711 1#263	49711 1#357	87.5	[84.0 - 90.4]	81.1	[78.2 - 83.6]	89.3	[86.4 - 91.6]	0.18
49662 2#251	49662 2#275	92	[89.0 - 94.2]	81	[78.1 - 83.6]	92.8	[90.4 - 94.6]	0.32
48056 1#283	49662 2#251	88.2	[84.7 - 90.9]	80.9	[78.0 - 83.5]	89.8	[87.0 - 92.0]	0.08
23386 4#62	49711 1#263	75.9	[71.9 - 79.5]	80.9	[78.0 - 83.5]	79.6	[76.2 - 82.6]	1.31
23386 4#62	49662 2#251	77.4	[73.4 - 81.0]	80.8	[77.8 - 83.4]	80.9	[77.5 - 83.8]	1.66
49662 2#275	49711 1#377	86	[82.4 - 89.0]	80.8	[77.9 - 83.4]	88	[85.1 - 90.5]	0.81
49711 1#235	Aeromonas mytilicola subsp. aquatica A-8	92.2	[89.3 - 94.4]	80.8	[77.9 - 83.4]	92.9	[90.6 - 94.7]	0.17
49711 1#377	Aeromonas caviae NCTC 12244	84.3	[80.6 - 87.5]	80.8	[77.9 - 83.4]	86.7	[83.6 - 89.2]	0.37
49662 2#251	ERR4559478	87.9	[84.5 - 90.7]	80.7	[77.8 - 83.3]	89.6	[86.8 - 91.8]	0.08
49662 2#251	Aeromonas hydrophila subsp. anaerogenes CECT 4221	82.9	[79.0 - 86.1]	80.7	[77.8 - 83.3]	85.4	[82.3 - 88.1]	0.64
48056 1#283	49711 1#377	87.3	[83.7 - 90.1]	80.7	[77.8 - 83.3]	89	[86.1 - 91.3]	0.58
49711 1#377	ERR4559478	83.3	[79.5 - 86.5]	80.6	[77.7 - 83.3]	85.8	[82.6 - 88.4]	0.57
23386 4#62	49711 1#377	76.9	[72.9 - 80.4]	80.6	[77.6 - 83.2]	80.4	[77.0 - 83.4]	1.17
49711 1#263	49711 1#377	87.6	[84.1 - 90.5]	80.5	[77.6 - 83.2]	89.3	[86.4 - 91.6]	0.14
49662 2#251	Aeromonas caviae NCTC 12244	89.7	[86.4 - 92.3]	80.4	[77.4 - 83.0]	90.9	[88.2 - 93.0]	0.12
23386 4#62	49711 1#357	74.6	[70.6 - 78.2]	80.3	[77.4 - 83.0]	78.4	[74.9 - 81.5]	1.49
49662 2#251	49711 1#263	84.8	[81.1 - 87.9]	80.3	[77.4 - 82.9]	87	[83.9 - 89.5]	0.35
49662 2#275	49711 1#357	83.9	[80.1 - 87.1]	80.2	[77.3 - 82.9]	86.2	[83.1 - 88.8]	0.5
49711 1#357	Aeromonas caviae NCTC 12244	79.9	[76.0 - 83.3]	80.2	[77.3 - 82.9]	82.9	[79.6 - 85.8]	0.06
48056 1#283	ERR4559389	84.1	[80.4 - 87.3]	80.1	[77.2 - 82.7]	86.4	[83.3 - 89.0]	0.2
49711 1#377	Aeromonas hydrophila subsp. anaerogenes CECT 4221	82.2	[78.3 - 85.5]	79.9	[77.0 - 82.6]	84.7	[81.5 - 87.5]	0.15
ERR4559389	Aeromonas hydrophila subsp. anaerogenes CECT 4221	79.8	[75.9 - 83.3]	79.7	[76.7 - 82.3]	82.7	[79.4 - 85.6]	0.53
23386 4#62	ERR4559389	74.7	[70.7 - 78.3]	79.7	[76.8 - 82.4]	78.3	[74.8 - 81.4]	1.55
ERR4559389	ERR4559478	84.5	[80.7 - 87.6]	79.6	[76.6 - 82.2]	86.6	[83.5 - 89.2]	0.2
49662 2#251	49711 1#357	85.4	[81.7 - 88.5]	79.6	[76.7 - 82.3]	87.3	[84.3 - 89.9]	0.18
49711 2#295	Aeromonas media CECT 4232	84.8	[81.0 - 87.9]	79.6	[76.6 - 82.2]	86.8	[83.7 - 89.4]	0.26
49662 2#275	ERR4559389	86.7	[83.1 - 89.6]	79.4	[76.4 - 82.0]	88.4	[85.4 - 90.8]	0.43
ERR4559389	Aeromonas caviae NCTC 12244	83.4	[79.6 - 86.7]	79.1	[76.1 - 81.8]	85.6	[82.5 - 88.3]	0
49711 1#377	ERR4559389	83.9	[80.1 - 87.1]	79	[76.0 - 81.6]	86	[82.9 - 88.7]	0.38
49662 2#251	49711 1#377	86.8	[83.2 - 89.7]	79	[76.0 - 81.6]	88.4	[85.4 - 90.8]	0.49
49711 1#263	ERR4559389	84.3	[80.5 - 87.4]	78.9	[75.9 - 81.5]	86.3	[83.2 - 88.9]	0.24
49711 1#357	ERR4559389	84.5	[80.7 - 87.6]	78.7	[75.8 - 81.4]	86.4	[83.3 - 89.0]	0.06
49711 1#357	49711 1#377	86	[82.4 - 89.0]	78.6	[75.6 - 81.3]	87.7	[84.7 - 90.1]	0.31
SAMN07305330	Aeromonas salmonicida subsp. oncorhynchi A-9T	72.8	[68.8 - 76.4]	78.3	[75.3 - 81.0]	76.4	[72.9 - 79.5]	0.31
49662 2#251	ERR4559389	85.4	[81.7 - 88.4]	78.2	[75.2 - 80.9]	87.1	[84.0 - 89.6]	0.12
49711 1#369	Aeromonas dhakensis CIP 107500	91.8	[88.8 - 94.0]	77.3	[74.3 - 80.0]	92	[89.6 - 94.0]	0.09
39379 1#18	49711 1#369	91.9	[88.9 - 94.1]	77.3	[74.4 - 80.1]	92.1	[89.7 - 94.1]	0.27
48638 2#40	Aeromonas enteropelogenes CECT 4487	93.9	[91.3 - 95.7]	77.3	[74.3 - 80.0]	93.7	[91.5 - 95.4]	0.32
49711 1#369	Aeromonas aquariorum CECT 7289	89.3	[86.0 - 91.9]	77.3	[74.3 - 80.0]	90.1	[87.3 - 92.3]	0.26
49711 2#69	Aeromonas aquariorum CECT 7289	89.1	[85.7 - 91.7]	77.2	[74.2 - 79.9]	89.9	[87.1 - 92.1]	0.36
ERR4559397	Aeromonas trota CECT 4255	85.3	[81.6 - 88.4]	77.1	[74.2 - 79.9]	86.8	[83.8 - 89.4]	0.07
39379 1#18	Aeromonas aquariorum CECT 7289	88.8	[85.4 - 91.4]	77	[74.0 - 79.7]	89.6	[86.8 - 91.8]	0.53
48638 2#40	ERR4559397	84.9	[81.2 - 88.0]	76.8	[73.8 - 79.5]	86.4	[83.3 - 89.0]	0.13
48638 2#40	Aeromonas trota CECT 4255	95.1	[92.8 - 96.7]	76.8	[73.8 - 79.5]	94.6	[92.6 - 96.1]	0.06
39379 1#18	Aeromonas dhakensis CIP 107500	92.5	[89.6 - 94.6]	76.8	[73.8 - 79.6]	92.5	[90.1 - 94.4]	0.36
39379 1#18	49711 2#69	91.8	[88.8 - 94.0]	76.8	[73.8 - 79.5]	92	[89.5 - 93.9]	0.17
49711 1#369	49711 2#69	91.4	[88.4 - 93.7]	76.8	[73.8 - 79.6]	91.7	[89.2 - 93.7]	0.1
49711 2#69	Aeromonas dhakensis CIP 107500	93.8	[91.2 - 95.7]	76.8	[73.8 - 79.5]	93.6	[91.3 - 95.2]	0.19
48638 2#40	49662 2#159	90.6	[87.4 - 93.0]	76.8	[73.8 - 79.5]	91	[88.4 - 93.1]	0.43
49662 2#159	Aeromonas enteropelogenes CECT 4487	86.3	[82.6 - 89.2]	76.6	[73.6 - 79.4]	87.5	[84.5 - 90.0]	0.11
49662 2#159	ERR4559397	80.3	[76.4 - 83.7]	76.4	[73.4 - 79.1]	82.5	[79.2 - 85.4]	0.56
ERR4559397	Aeromonas enteropelogenes CECT 4487	82.1	[78.2 - 85.4]	76.1	[73.1 - 78.9]	84	[80.7 - 86.8]	0.45
39379 2#329	Aeromonas aquariorum CECT 7289	93.5	[90.8 - 95.4]	76	[73.0 - 78.8]	93.2	[90.9 - 94.9]	0.06
39379 2#329	49711 1#369	89.4	[86.0 - 92.0]	75.9	[72.9 - 78.6]	89.9	[87.1 - 92.1]	0.2
39379 1#18	39379 2#329	89.4	[86.1 - 92.0]	75.8	[72.8 - 78.6]	89.9	[87.1 - 92.1]	0.47
39379 1#19	Aeromonas enteropelogenes CECT 4487	91.4	[88.4 - 93.7]	75.7	[72.7 - 78.4]	91.5	[88.9 - 93.5]	0.08
39379 2#329	Aeromonas dhakensis CIP 107500	90.6	[87.4 - 93.0]	75.5	[72.5 - 78.3]	90.8	[88.1 - 92.9]	0.11
39379 1#19	48638 2#40	93.8	[91.2 - 95.6]	75.5	[72.5 - 78.3]	93.3	[91.1 - 95.0]	0.23
39379 2#329	49711 2#69	89.9	[86.7 - 92.4]	75.4	[72.3 - 78.1]	90.2	[87.5 - 92.4]	0.3
39379 1#19	Aeromonas trota CECT 4255	92	[89.1 - 94.2]	75	[72.0 - 77.8]	91.8	[89.3 - 93.8]	0.29
39379 1#19	ERR4559397	81.9	[78.0 - 85.3]	74.7	[71.7 - 77.5]	83.6	[80.3 - 86.4]	0.36
39379 1#19	49662 2#159	87.7	[84.2 - 90.6]	74.5	[71.5 - 77.3]	88.3	[85.4 - 90.7]	0.2
SAMN07305330	Aeromonas salmonicida subsp. pectinolytica DSM 12609	74	[70.0 - 77.6]	74.2	[71.2 - 77.0]	76.6	[73.2 - 79.8]	0.18
SAMN07305330	Aeromonas salmonicida subsp. pectinolytica DSM 12609	75.5	[71.5 - 79.1]	74.1	[71.0 - 76.9]	78	[74.5 - 81.1]	0
49711 2#175	49711 2#311	87.3	[83.7 - 90.1]	73.3	[70.3 - 76.2]	87.7	[84.7 - 90.2]	0.09
49711 2#175	Aeromonas hydrophila subsp. ranae CIP 107985	87.3	[83.8 - 90.2]	73.2	[70.2 - 76.1]	87.7	[84.7 - 90.2]	0.18
49711 2#311	Aeromonas hydrophila ATCC 7966	89.9	[86.6 - 92.4]	72.8	[69.7 - 75.6]	89.7	[86.9 - 92.0]	0.09
49711 2#175	Aeromonas hydrophila ATCC 7966	91.6	[88.6 - 93.9]	72.6	[69.6 - 75.4]	91.1	[88.5 - 93.1]	0.18
49711 2#311	Aeromonas hydrophila subsp. ranae CIP 107985	89.6	[86.3 - 92.2]	72	[69.0 - 74.8]	89.4	[86.5 - 91.7]	0.1
49711 2#50	ERR311648	84.1	[80.4 - 87.3]	71.5	[68.5 - 74.3]	84.8	[81.6 - 87.5]	0.2
49711 2#50	Aeromonas veronii CECT 4257	81.4	[77.5 - 84.7]	71.4	[68.3 - 74.2]	82.4	[79.1 - 85.3]	0.34
49662 2#183	Aeromonas jandaei CECT 4228	89.4	[86.1 - 92.0]	71.4	[68.4 - 74.2]	89.1	[86.3 - 91.4]	0.34
ERR311648	Aeromonas veronii CECT 4257	83.9	[80.1 - 87.0]	71.1	[68.1 - 74.0]	84.5	[81.2 - 87.2]	0.14
ERR311648	ERR4559544	80.4	[76.5 - 83.8]	70.6	[67.6 - 73.5]	81.5	[78.1 - 84.4]	0.03
49711 2#50	ERR4559544	78.2	[74.3 - 81.7]	70.3	[67.3 - 73.1]	79.6	[76.1 - 82.6]	0.23
ERR4559544	Aeromonas veronii CECT 4257	79.5	[75.6 - 83.0]	70.1	[67.1 - 72.9]	80.6	[77.2 - 83.6]	0.11
49662 2#83	Aeromonas veronii CECT 4257	83	[79.2 - 86.3]	69.9	[66.9 - 72.7]	83.5	[80.3 - 86.4]	0.36
49662 2#83	ERR311648	81.5	[77.6 - 84.9]	69.8	[66.8 - 72.6]	82.3	[78.9 - 85.2]	0.23
49711 1#205	Aeromonas veronii CECT 4257	86.5	[82.9 - 89.4]	69.7	[66.7 - 72.5]	86.3	[83.2 - 88.9]	0.12
49662 2#83	49711 1#205	81.1	[77.2 - 84.5]	69.6	[66.6 - 72.4]	81.9	[78.5 - 84.8]	0.24
49711 1#205	49711 2#50	83.3	[79.5 - 86.5]	69.5	[66.5 - 72.3]	83.7	[80.4 - 86.5]	0.22
ERR4559544	Aeromonas ichthiosmia CCM 7244	80.8	[76.9 - 84.2]	69.3	[66.3 - 72.1]	81.5	[78.2 - 84.5]	0.15
49662 2#83	49711 2#50	82.5	[78.6 - 85.8]	69.2	[66.2 - 72.1]	82.9	[79.6 - 85.8]	0.02
49711 2#50	Aeromonas ichthiosmia CCM 7244	82.2	[78.3 - 85.5]	69.2	[66.2 - 72.0]	82.7	[79.4 - 85.6]	0.38
ERR311648	Aeromonas ichthiosmia CCM 7244	88.1	[84.7 - 90.9]	69.2	[66.2 - 72.0]	87.6	[84.6 - 90.1]	0.17
49711 2#384	ERR311648	86.2	[82.5 - 89.1]	69	[66.0 - 71.8]	85.9	[82.8 - 88.6]	0.36
49711 1#205	ERR311648	89.3	[86.0 - 92.0]	69	[66.0 - 71.9]	88.5	[85.6 - 90.9]	0.02
49711 1#205	ERR4559544	80.6	[76.7 - 84.0]	68.8	[65.8 - 71.6]	81.3	[77.9 - 84.2]	0.01
49662 2#83	ERR4559544	77.1	[73.1 - 80.6]	68.8	[65.8 - 71.6]	78.2	[74.8 - 81.3]	0.25
49711 1#205	Aeromonas ichthiosmia CCM 7244	92	[89.0 - 94.2]	68.8	[65.8 - 71.6]	90.6	[88.0 - 92.8]	0.16
49711 2#50	49711 2#384	79.3	[75.3 - 82.7]	68.8	[65.8 - 71.6]	80.1	[76.7 - 83.1]	0.16
49662 2#188	Aeromonas ichthiosmia CCM 7244	89.2	[85.9 - 91.8]	68.7	[65.7 - 71.6]	88.4	[85.4 - 90.8]	0.04
49662 2#188	49711 2#50	80.2	[76.3 - 83.6]	68.7	[65.7 - 71.6]	80.9	[77.5 - 83.9]	0.33
49662 2#188	Aeromonas veronii CECT 4257	82.8	[79.0 - 86.1]	68.6	[65.6 - 71.4]	83.1	[79.8 - 86.0]	0.01
49662 2#188	ERR311648	85.2	[81.5 - 88.3]	68.6	[65.6 - 71.5]	85.1	[81.9 - 87.8]	0.13
49711 2#384	ERR4559544	77	[73.0 - 80.5]	68.5	[65.5 - 71.4]	78.1	[74.7 - 81.2]	0.39
49711 2#384	Aeromonas veronii CECT 4257	82.8	[78.9 - 86.1]	68.5	[65.5 - 71.4]	83	[79.7 - 85.9]	0.5
49662 2#83	Aeromonas ichthiosmia CCM 7244	82.3	[78.5 - 85.6]	68.4	[65.5 - 71.3]	82.6	[79.3 - 85.5]	0.4
49711 2#384	Aeromonas ichthiosmia CCM 7244	88.6	[85.2 - 91.3]	68.2	[65.3 - 71.1]	87.8	[84.8 - 90.2]	0.53
49662 2#188	Aeromonas culicicola CIP 107763	91.2	[88.1 - 93.5]	68.2	[65.2 - 71.1]	89.9	[87.1 - 92.1]	0.01
49662 2#188	ERR4559544	77.2	[73.3 - 80.8]	68.2	[65.2 - 71.0]	78.3	[74.8 - 81.4]	0.1
49711 2#50	49711 2#368	78.7	[74.7 - 82.2]	68.1	[65.1 - 70.9]	79.5	[76.1 - 82.6]	0.06
49662 2#188	49711 2#368	89.9	[86.7 - 92.5]	68	[65.0 - 70.9]	88.8	[86.0 - 91.2]	0.27
49711 2#368	Aeromonas culicicola CIP 107763	90.1	[86.9 - 92.6]	68	[65.1 - 70.9]	89	[86.1 - 91.3]	0.26
ERR311648	Aeromonas culicicola CIP 107763	85.3	[81.6 - 88.4]	68	[65.1 - 70.9]	85	[81.8 - 87.7]	0.11
49711 2#50	Aeromonas culicicola CIP 107763	79.1	[75.1 - 82.5]	67.9	[64.9 - 70.7]	79.7	[76.3 - 82.8]	0.32
49711 2#368	Aeromonas ichthiosmia CCM 7244	87.4	[83.9 - 90.3]	67.7	[64.8 - 70.6]	86.7	[83.7 - 89.3]	0.32
49711 1#205	49711 2#384	90.6	[87.4 - 93.0]	67.7	[64.7 - 70.5]	89.3	[86.5 - 91.6]	0.38
49711 2#368	Aeromonas veronii CECT 4257	84.5	[80.7 - 87.6]	67.7	[64.7 - 70.5]	84.2	[81.0 - 87.0]	0.28
49662 2#83	49711 2#384	80.3	[76.4 - 83.7]	67.6	[64.6 - 70.4]	80.7	[77.4 - 83.7]	0.13
49662 2#188	49711 1#205	88.5	[85.1 - 91.2]	67.6	[64.6 - 70.4]	87.6	[84.5 - 90.0]	0.11
ERR4559544	Aeromonas culicicola CIP 107763	76.5	[72.6 - 80.1]	67.6	[64.6 - 70.5]	77.6	[74.1 - 80.7]	0.09
49662 2#83	49662 2#188	81	[77.0 - 84.3]	67.5	[64.5 - 70.3]	81.3	[77.9 - 84.2]	0.36
49662 2#83	Aeromonas culicicola CIP 107763	80.6	[76.6 - 84.0]	67.4	[64.4 - 70.2]	80.9	[77.5 - 83.9]	0.34
49711 2#368	ERR311648	85.1	[81.3 - 88.2]	67.3	[64.4 - 70.2]	84.7	[81.5 - 87.4]	0.15
49711 2#368	ERR4559544	76.8	[72.9 - 80.4]	67.3	[64.3 - 70.1]	77.7	[74.3 - 80.8]	0.17
49711 1#205	Aeromonas culicicola CIP 107763	87.9	[84.5 - 90.7]	67.2	[64.2 - 70.0]	87	[84.0 - 89.5]	0.1
49662 2#188	49711 2#384	85.3	[81.5 - 88.3]	67.2	[64.2 - 70.0]	84.8	[81.6 - 87.5]	0.49
49711 1#205	49711 2#368	88.7	[85.3 - 91.4]	67.1	[64.1 - 69.9]	87.6	[84.6 - 90.1]	0.16
49662 2#83	49711 2#368	78.6	[74.6 - 82.1]	67.1	[64.1 - 69.9]	79.2	[75.8 - 82.3]	0.08
49711 2#384	Aeromonas culicicola CIP 107763	85.4	[81.7 - 88.5]	66.9	[63.9 - 69.7]	84.9	[81.7 - 87.6]	0.48
49711 2#368	49711 2#384	86	[82.3 - 89.0]	66.8	[63.9 - 69.7]	85.3	[82.1 - 88.0]	0.22
SAMEA4351133	Aeromonas allosaccharophila CECT 4199	80.1	[76.1 - 83.5]	65.2	[62.2 - 68.0]	80	[76.6 - 83.0]	0.04
49711 1#235	Aeromonas ichthyocola A-5	84.4	[80.6 - 87.5]	65.1	[62.2 - 67.9]	83.6	[80.3 - 86.4]	0.27
49662 2#183	Aeromonas lacus AE122	89.9	[86.6 - 92.4]	63	[60.1 - 65.8]	87.7	[84.7 - 90.2]	0.21
SAMEA2752425	Aeromonas piscicola LMG 24783	76.4	[72.5 - 80.0]	61.1	[58.3 - 63.9]	75.9	[72.5 - 79.1]	1.41
SAMEA2752415	SAMEA2752425	77.2	[73.2 - 80.8]	61	[58.1 - 63.8]	76.6	[73.1 - 79.7]	1.42
SAMEA2752415	Aeromonas bestiarum CECT 4227	77.1	[73.1 - 80.7]	61	[58.1 - 63.8]	76.5	[73.0 - 79.6]	1.43
ERR311648	Aeromonas allosaccharophila CECT 4199	71.9	[67.9 - 75.5]	53.4	[50.7 - 56.1]	70	[66.5 - 73.2]	0.34
SAMEA4351133	Aeromonas veronii CECT 4257	71.4	[67.4 - 75.0]	53.1	[50.4 - 55.8]	69.5	[66.0 - 72.7]	0.44
49711 2#50	Aeromonas allosaccharophila CECT 4199	68.8	[64.9 - 72.5]	53.1	[50.4 - 55.8]	67.3	[63.9 - 70.5]	0.14
49711 2#50	SAMEA4351133	69.9	[66.0 - 73.6]	53	[50.3 - 55.6]	68.2	[64.8 - 71.4]	0.1
ERR311648	SAMEA4351133	76	[72.0 - 79.6]	53	[50.3 - 55.7]	73.3	[69.8 - 76.5]	0.31
49711 1#205	Aeromonas allosaccharophila CECT 4199	72.2	[68.2 - 75.8]	52.8	[50.1 - 55.4]	70	[66.6 - 73.3]	0.36
ERR4559544	Aeromonas allosaccharophila CECT 4199	66.9	[63.0 - 70.5]	52.7	[50.0 - 55.4]	65.5	[62.2 - 68.8]	0.37
ERR4559544	SAMEA4351133	68.5	[64.6 - 72.1]	52.7	[50.0 - 55.3]	66.9	[63.5 - 70.1]	0.33
49662 2#83	SAMEA4351133	71.1	[67.2 - 74.8]	52.6	[49.9 - 55.2]	69.1	[65.7 - 72.3]	0.08
49662 2#188	Aeromonas allosaccharophila CECT 4199	71.1	[67.1 - 74.7]	52.6	[49.9 - 55.2]	69.1	[65.6 - 72.3]	0.47
49662 2#83	Aeromonas allosaccharophila CECT 4199	69.6	[65.6 - 73.2]	52.5	[49.8 - 55.1]	67.7	[64.3 - 71.0]	0.12
49711 2#384	Aeromonas allosaccharophila CECT 4199	69.2	[65.3 - 72.9]	52.4	[49.8 - 55.1]	67.5	[64.0 - 70.7]	0.02
49711 1#205	SAMEA4351133	76.8	[72.8 - 80.4]	52.3	[49.6 - 55.0]	73.8	[70.3 - 77.0]	0.32
49711 2#368	Aeromonas allosaccharophila CECT 4199	69.3	[65.4 - 73.0]	52.3	[49.6 - 55.0]	67.5	[64.1 - 70.7]	0.2
SAMEA4351133	Aeromonas ichthiosmia CCM 7244	75.6	[71.6 - 79.2]	51.9	[49.3 - 54.6]	72.6	[69.1 - 75.8]	0.48
SAMEA2752425	SAMEA2752429	79.5	[75.6 - 83.0]	51.8	[49.1 - 54.5]	75.8	[72.4 - 79.0]	1.02
SAMEA2752429	Aeromonas bestiarum CECT 4227	79.4	[75.5 - 82.9]	51.8	[49.1 - 54.4]	75.7	[72.2 - 78.9]	1.03
49711 2#295	Aeromonas mytilicola subsp. aquatica A-8	72.4	[68.4 - 76.0]	51.7	[49.0 - 54.4]	69.8	[66.4 - 73.1]	0.51
49711 1#235	Aeromonas media CECT 4232	74.7	[70.8 - 78.4]	51.6	[49.0 - 54.3]	71.8	[68.3 - 75.0]	0.42
49711 2#384	SAMEA4351133	73.4	[69.5 - 77.1]	51.6	[48.9 - 54.2]	70.7	[67.3 - 73.9]	0.06
49711 2#368	SAMEA4351133	74.2	[70.2 - 77.8]	51.6	[48.9 - 54.2]	71.3	[67.9 - 74.6]	0.16
49662 2#188	SAMEA4351133	75.8	[71.8 - 79.4]	51.6	[48.9 - 54.3]	72.7	[69.2 - 75.9]	0.43
SAMEA4351133	Aeromonas culicicola CIP 107763	74.7	[70.7 - 78.3]	51.4	[48.7 - 54.0]	71.7	[68.3 - 74.9]	0.42
49711 1#235	49711 2#295	73.6	[69.6 - 77.2]	51.4	[48.8 - 54.1]	70.8	[67.3 - 74.0]	0.68
39379 2#329	49711 2#175	85.9	[82.3 - 88.9]	51.2	[48.6 - 53.9]	80.9	[77.5 - 83.9]	0.52
39379 2#329	Aeromonas hydrophila ATCC 7966	88.5	[85.1 - 91.2]	51	[48.3 - 53.6]	83	[79.7 - 85.9]	0.34
39379 2#329	49711 2#311	83.9	[80.1 - 87.1]	50.9	[48.2 - 53.5]	79.1	[75.7 - 82.1]	0.43
49711 1#369	49711 2#175	80.9	[76.9 - 84.3]	50.8	[48.2 - 53.5]	76.6	[73.1 - 79.7]	0.32
49711 2#175	Aeromonas aquariorum CECT 7289	84.5	[80.8 - 87.7]	50.8	[48.1 - 53.4]	79.6	[76.2 - 82.6]	0.58
39379 2#329	Aeromonas hydrophila subsp. ranae CIP 107985	82.4	[78.5 - 85.6]	50.8	[48.1 - 53.4]	77.8	[74.3 - 80.9]	0.34
39379 1#18	49711 2#175	80.8	[76.9 - 84.2]	50.8	[48.1 - 53.4]	76.5	[73.1 - 79.7]	0.05
49711 2#69	49711 2#175	80.5	[76.6 - 83.9]	50.6	[47.9 - 53.2]	76.2	[72.8 - 79.4]	0.22
SAMEA2752419	Aeromonas aquatica AE235	83.1	[79.3 - 86.4]	50.5	[47.8 - 53.1]	78.3	[74.9 - 81.4]	0.01
49711 2#175	Aeromonas dhakensis CIP 107500	83.2	[79.4 - 86.4]	50.5	[47.8 - 53.1]	78.4	[74.9 - 81.5]	0.41
39379 1#18	Aeromonas hydrophila ATCC 7966	81.9	[78.0 - 85.2]	50.5	[47.8 - 53.1]	77.3	[73.9 - 80.4]	0.13
49711 1#369	Aeromonas hydrophila ATCC 7966	82.7	[78.8 - 85.9]	50.5	[47.8 - 53.1]	77.9	[74.5 - 81.0]	0.15
49711 2#311	Aeromonas aquariorum CECT 7289	81.7	[77.8 - 85.0]	50.4	[47.7 - 53.0]	77.1	[73.7 - 80.3]	0.49
49711 2#69	Aeromonas hydrophila ATCC 7966	82.5	[78.6 - 85.8]	50.3	[47.7 - 53.0]	77.7	[74.3 - 80.8]	0.05
39379 1#18	49711 2#311	83.4	[79.6 - 86.6]	50.1	[47.5 - 52.8]	78.4	[75.0 - 81.5]	0.04
49711 2#311	Aeromonas dhakensis CIP 107500	85.1	[81.3 - 88.2]	50	[47.3 - 52.6]	79.7	[76.3 - 82.8]	0.33
49711 1#369	49711 2#311	84.3	[80.5 - 87.4]	49.9	[47.3 - 52.6]	79.1	[75.7 - 82.1]	0.23
39379 1#18	Aeromonas hydrophila subsp. ranae CIP 107985	81.8	[78.0 - 85.2]	49.9	[47.3 - 52.5]	77.1	[73.6 - 80.2]	0.14
49711 2#69	49711 2#311	85.4	[81.7 - 88.5]	49.9	[47.3 - 52.5]	80	[76.6 - 83.0]	0.13
49711 1#369	Aeromonas hydrophila subsp. ranae CIP 107985	81.9	[78.0 - 85.2]	49.8	[47.2 - 52.4]	77.1	[73.6 - 80.2]	0.14
49711 2#69	Aeromonas hydrophila subsp. ranae CIP 107985	82.2	[78.4 - 85.5]	49.7	[47.1 - 52.4]	77.3	[73.9 - 80.4]	0.04
ERR311648	Aeromonas australiensis CECT 8023	71.3	[67.3 - 74.9]	48.8	[46.2 - 51.4]	68	[64.6 - 71.3]	0.61
49711 2#50	SAMEA2752426	67.3	[63.5 - 71.0]	48.8	[46.2 - 51.4]	64.7	[61.4 - 68.0]	0.44
49711 2#50	Aeromonas australiensis CECT 8023	67.5	[63.6 - 71.2]	48.8	[46.1 - 51.4]	64.9	[61.5 - 68.1]	0.41
ERR311648	SAMEA2752426	71.1	[67.1 - 74.7]	48.8	[46.2 - 51.5]	67.9	[64.5 - 71.1]	0.65
ERR4559544	Aeromonas australiensis CECT 8023	65.3	[61.4 - 68.9]	48.7	[46.1 - 51.3]	63	[59.7 - 66.2]	0.64
ERR4559544	SAMEA2752426	65.2	[61.4 - 68.8]	48.7	[46.1 - 51.3]	62.9	[59.6 - 66.1]	0.67
SAMEA2752426	Aeromonas veronii CECT 4257	72.1	[68.2 - 75.8]	48.6	[46.0 - 51.2]	68.6	[65.2 - 71.9]	0.78
SAMEA2752426	Aeromonas ichthiosmia CCM 7244	74.5	[70.5 - 78.1]	48.5	[45.9 - 51.1]	70.6	[67.1 - 73.8]	0.82
49711 1#205	SAMEA2752426	70.8	[66.9 - 74.5]	48.5	[45.9 - 51.1]	67.5	[64.1 - 70.8]	0.66
SAMEA2752429	Aeromonas piscicola LMG 24783	72.6	[68.6 - 76.2]	48.4	[45.8 - 51.0]	68.9	[65.5 - 72.2]	0.39
49711 1#205	Aeromonas australiensis CECT 8023	71	[67.1 - 74.7]	48.4	[45.8 - 51.1]	67.7	[64.3 - 70.9]	0.63
SAMEA2752415	SAMEA2752429	73.3	[69.4 - 77.0]	48.4	[45.8 - 51.0]	69.6	[66.1 - 72.8]	0.4
49662 2#188	SAMEA2752426	72.4	[68.5 - 76.1]	48.3	[45.7 - 50.9]	68.8	[65.4 - 72.1]	0.78
49662 2#83	SAMEA2752426	69.1	[65.2 - 72.7]	48.3	[45.7 - 50.9]	66	[62.6 - 69.2]	0.42
49662 2#188	Aeromonas australiensis CECT 8023	72.6	[68.6 - 76.2]	48.3	[45.7 - 50.9]	68.9	[65.5 - 72.2]	0.74
49711 2#368	SAMEA2752426	69.3	[65.4 - 73.0]	48.2	[45.6 - 50.8]	66.2	[62.8 - 69.4]	0.5
49662 2#83	Aeromonas australiensis CECT 8023	69.3	[65.4 - 72.9]	48.2	[45.6 - 50.8]	66.2	[62.8 - 69.4]	0.39
49711 2#368	Aeromonas australiensis CECT 8023	69.5	[65.6 - 73.2]	48.2	[45.6 - 50.8]	66.4	[63.0 - 69.6]	0.47
49711 2#384	SAMEA2752426	69.8	[65.9 - 73.4]	48.1	[45.5 - 50.7]	66.6	[63.2 - 69.8]	0.28
49711 2#384	Aeromonas australiensis CECT 8023	69.9	[66.0 - 73.6]	48.1	[45.5 - 50.7]	66.7	[63.3 - 69.9]	0.25
SAMEA2752426	Aeromonas culicicola CIP 107763	72.2	[68.2 - 75.8]	48.1	[45.5 - 50.7]	68.5	[65.1 - 71.8]	0.76
ERR4559544	Aeromonas finlandensis 4287D	65.8	[61.9 - 69.4]	47.9	[45.3 - 50.5]	63.1	[59.8 - 66.3]	0.08
49662 2#83	Aeromonas finlandensis 4287D	68.4	[64.5 - 72.1]	47.8	[45.2 - 50.4]	65.3	[62.0 - 68.6]	0.18
49711 2#50	Aeromonas finlandensis 4287D	69.7	[65.8 - 73.4]	47.8	[45.3 - 50.4]	66.4	[63.0 - 69.7]	0.15
ERR311648	Aeromonas finlandensis 4287D	74.6	[70.6 - 78.2]	47.8	[45.2 - 50.4]	70.4	[66.9 - 73.6]	0.05
SAMEA4351133	Aeromonas finlandensis 4287D	69.4	[65.5 - 73.0]	47.5	[44.9 - 50.1]	66	[62.6 - 69.2]	0.26
49662 2#188	Aeromonas finlandensis 4287D	72.8	[68.8 - 76.5]	47.2	[44.6 - 49.8]	68.7	[65.3 - 71.9]	0.18
49711 1#205	Aeromonas finlandensis 4287D	75.5	[71.5 - 79.1]	47.2	[44.6 - 49.8]	70.9	[67.4 - 74.1]	0.07
SAMEA2752425	Aeromonas popoffii CIP 105493	67.5	[63.6 - 71.1]	47.1	[44.5 - 49.7]	64.3	[61.0 - 67.5]	2.01
SAMEA2752414	SAMEA2752425	68	[64.1 - 71.6]	47.1	[44.5 - 49.7]	64.7	[61.4 - 67.9]	2.02
SAMEA2752414	Aeromonas bestiarum CECT 4227	67.8	[63.9 - 71.4]	47	[44.5 - 49.6]	64.6	[61.2 - 67.8]	2.03
49711 2#368	Aeromonas finlandensis 4287D	71.8	[67.8 - 75.4]	46.9	[44.3 - 49.4]	67.7	[64.3 - 71.0]	0.1
49711 2#384	Aeromonas finlandensis 4287D	72.7	[68.7 - 76.3]	46.8	[44.3 - 49.4]	68.5	[65.0 - 71.7]	0.31
SAMEA2752414	Aeromonas piscicola LMG 24783	63	[59.3 - 66.6]	46.7	[44.1 - 49.3]	60.5	[57.3 - 63.7]	0.61
49711 2#295	Aeromonas ichthyocola A-5	70.1	[66.1 - 73.7]	46.7	[44.1 - 49.3]	66.3	[62.9 - 69.5]	0.41
SAMEA2752415	Aeromonas popoffii CIP 105493	63.2	[59.4 - 66.8]	46.7	[44.2 - 49.3]	60.7	[57.4 - 63.8]	0.59
SAMEA2752414	SAMEA2752415	63.7	[60.0 - 67.3]	46.7	[44.1 - 49.3]	61.1	[57.8 - 64.3]	0.6
ERR311648	SAMEA2752418	64	[60.3 - 67.6]	46.6	[44.0 - 49.1]	61.3	[58.0 - 64.5]	0.43
ERR311648	Aeromonas fluvialis LMG 24681	64.1	[60.4 - 67.8]	46.5	[44.0 - 49.1]	61.4	[58.1 - 64.6]	0.4
SAMEA2752418	Aeromonas veronii CECT 4257	63.3	[59.5 - 66.9]	46.5	[43.9 - 49.1]	60.7	[57.4 - 63.8]	0.57
49711 2#50	SAMEA2752418	60.6	[56.9 - 64.1]	46.2	[43.7 - 48.8]	58.3	[55.1 - 61.5]	0.23
ERR4559544	SAMEA2752418	58.9	[55.3 - 62.4]	46.2	[43.6 - 48.7]	56.9	[53.7 - 60.0]	0.46
49711 2#50	Aeromonas fluvialis LMG 24681	60.7	[57.0 - 64.2]	46.2	[43.7 - 48.8]	58.4	[55.2 - 61.5]	0.2
49662 2#83	SAMEA2752418	62.6	[58.8 - 66.2]	46.1	[43.5 - 48.7]	59.9	[56.7 - 63.1]	0.2
SAMEA2752418	Aeromonas ichthiosmia CCM 7244	64.4	[60.6 - 68.0]	46.1	[43.6 - 48.7]	61.4	[58.1 - 64.6]	0.6
ERR4559544	Aeromonas fluvialis LMG 24681	58.9	[55.3 - 62.5]	46.1	[43.6 - 48.7]	56.9	[53.7 - 60.1]	0.42
49711 2#384	Aeromonas fluvialis LMG 24681	62	[58.3 - 65.6]	46	[43.4 - 48.6]	59.4	[56.2 - 62.6]	0.04
49711 1#205	SAMEA2752418	64.5	[60.7 - 68.1]	46	[43.5 - 48.6]	61.5	[58.2 - 64.7]	0.45
49711 2#384	SAMEA2752418	61.9	[58.2 - 65.5]	46	[43.5 - 48.6]	59.4	[56.1 - 62.5]	0.07
49711 1#205	Aeromonas fluvialis LMG 24681	64.6	[60.8 - 68.2]	46	[43.4 - 48.6]	61.6	[58.3 - 64.8]	0.42
49662 2#83	Aeromonas fluvialis LMG 24681	62.7	[58.9 - 66.3]	46	[43.5 - 48.6]	60	[56.8 - 63.2]	0.17
49662 2#188	SAMEA2752418	64.6	[60.8 - 68.2]	45.9	[43.4 - 48.5]	61.5	[58.2 - 64.7]	0.56
49662 2#188	Aeromonas fluvialis LMG 24681	64.6	[60.8 - 68.3]	45.9	[43.4 - 48.5]	61.6	[58.3 - 64.8]	0.53
49711 2#368	SAMEA2752418	62.4	[58.6 - 66.0]	45.8	[43.2 - 48.3]	59.7	[56.4 - 62.8]	0.29
49711 2#368	Aeromonas fluvialis LMG 24681	62.5	[58.7 - 66.0]	45.7	[43.2 - 48.3]	59.7	[56.5 - 62.9]	0.25
SAMEA2752418	Aeromonas culicicola CIP 107763	64	[60.3 - 67.7]	45.6	[43.1 - 48.2]	61	[57.7 - 64.2]	0.55
SAMEA2752418	Aeromonas allosaccharophila CECT 4199	60.6	[56.9 - 64.1]	44.7	[42.1 - 47.2]	57.8	[54.6 - 61.0]	0.09
SAMEA2752418	SAMEA4351133	61.8	[58.1 - 65.4]	44.6	[42.0 - 47.1]	58.9	[55.6 - 62.0]	0.13
SAMEA4351133	Aeromonas fluvialis LMG 24681	61.9	[58.2 - 65.5]	44.5	[42.0 - 47.1]	58.9	[55.7 - 62.0]	0.09
SAMEA2752426	Aeromonas allosaccharophila CECT 4199	64.4	[60.6 - 68.0]	44.3	[41.8 - 46.9]	60.8	[57.6 - 64.0]	0.3
SAMEA4351133	Aeromonas australiensis CECT 8023	65	[61.2 - 68.6]	44.2	[41.6 - 46.7]	61.3	[58.0 - 64.5]	0.31
SAMEA2752426	SAMEA4351133	64.8	[61.0 - 68.5]	44.2	[41.7 - 46.8]	61.2	[57.9 - 64.4]	0.34
SAMEA2752429	Aeromonas popoffii CIP 105493	63.7	[59.9 - 67.3]	42.8	[40.3 - 45.4]	59.7	[56.5 - 62.9]	0.99
SAMEA2752414	SAMEA2752429	64.4	[60.6 - 68.0]	42.8	[40.3 - 45.4]	60.3	[57.0 - 63.4]	1
SAMEA2752408	Aeromonas allosaccharophila CECT 4199	69.7	[65.8 - 73.3]	42.7	[40.2 - 45.3]	64.5	[61.1 - 67.7]	0.78
SAMEA4351133	Aeromonas sobria CECT 4245	69.4	[65.5 - 73.1]	42.6	[40.1 - 45.1]	64.3	[60.9 - 67.5]	0.8
SAMEA2752408	Aeromonas finlandensis 4287D	69.6	[65.7 - 73.3]	42.6	[40.1 - 45.1]	64.4	[61.0 - 67.6]	1.07
SAMEA2752408	SAMEA4351133	69.5	[65.6 - 73.2]	42.6	[40.1 - 45.2]	64.3	[61.0 - 67.5]	0.81
SAMEA2752418	Aeromonas finlandensis 4287D	57.4	[53.8 - 60.9]	42.4	[39.9 - 45.0]	54.5	[51.4 - 57.6]	0.38
SAMEA2752415	Aeromonas salmonicida subsp. oncorhynchi A-9T	67.4	[63.6 - 71.1]	42.1	[39.6 - 44.7]	62.5	[59.2 - 65.7]	1.04
SAMEA2752426	Aeromonas finlandensis 4287D	60.5	[56.9 - 64.1]	42	[39.5 - 44.5]	56.9	[53.7 - 60.0]	0.6
SAMN07305330	Aeromonas piscicola LMG 24783	66	[62.2 - 69.7]	42	[39.5 - 44.5]	61.3	[58.0 - 64.5]	0.73
SAMEA2752415	SAMN07305330	66.8	[63.0 - 70.5]	41.9	[39.4 - 44.5]	61.9	[58.6 - 65.1]	0.72
SAMEA2752415	Aeromonas salmonicida subsp. masoucida NBRC 13784	70.4	[66.5 - 74.1]	41.8	[39.3 - 44.3]	64.7	[61.3 - 67.9]	0.39
SAMEA2752415	Aeromonas salmonicida CIP 103209	70.8	[66.9 - 74.4]	41.6	[39.1 - 44.1]	64.9	[61.5 - 68.1]	0.69
SAMEA2752408	Aeromonas veronii CECT 4257	73.9	[69.9 - 77.6]	41.5	[39.0 - 44.1]	67.3	[63.9 - 70.6]	1.26
ERR311648	SAMEA2752408	73.4	[69.4 - 77.0]	41.5	[39.0 - 44.1]	66.9	[63.5 - 70.1]	1.12
49619 2#255	ERR4579282	71.9	[68.0 - 75.6]	41.5	[39.0 - 44.0]	65.8	[62.4 - 69.0]	0.43
ERR311648	Aeromonas sobria CECT 4245	73.5	[69.5 - 77.1]	41.5	[39.0 - 44.0]	67	[63.6 - 70.2]	1.11
ERR4579282	Aeromonas sanarellii LMG 24682	75.1	[71.2 - 78.7]	41.5	[39.0 - 44.1]	68.3	[64.9 - 71.5]	0.51
SAMEA2752415	Aeromonas salmonicida subsp. pectinolytica DSM 12609	63.9	[60.1 - 67.5]	41.5	[39.0 - 44.1]	59.4	[56.2 - 62.6]	0.9
49711 2#50	Aeromonas sobria CECT 4245	74.4	[70.4 - 78.0]	41.4	[38.9 - 43.9]	67.6	[64.2 - 70.9]	0.91
ERR4559544	SAMEA2752408	68.6	[64.7 - 72.2]	41.4	[38.9 - 43.9]	63.1	[59.8 - 66.3]	1.14
49711 2#50	SAMEA2752408	74.3	[70.3 - 77.9]	41.4	[38.9 - 43.9]	67.6	[64.2 - 70.8]	0.92
ERR4559544	Aeromonas sobria CECT 4245	68.7	[64.8 - 72.3]	41.4	[38.9 - 43.9]	63.1	[59.8 - 66.3]	1.13
SAMEA2752415	Aeromonas salmonicida subsp. pectinolytica DSM 12609	65.8	[62.0 - 69.4]	41.4	[38.9 - 43.9]	60.9	[57.6 - 64.0]	0.72
49662 2#83	SAMEA2752408	73	[69.0 - 76.6]	41.3	[38.8 - 43.8]	66.5	[63.1 - 69.7]	0.89
49619 2#255	Aeromonas taiwanensis LMG 24683	76.2	[72.2 - 79.8]	41.3	[38.8 - 43.8]	69	[65.6 - 72.3]	0.22
SAMEA2752415	Aeromonas salmonicida subsp. achromogenes JCM 7875	68.7	[64.8 - 72.3]	41.3	[38.8 - 43.9]	63.1	[59.8 - 66.3]	0.23
49662 2#188	SAMEA2752408	70.4	[66.5 - 74.0]	41.3	[38.8 - 43.9]	64.5	[61.1 - 67.7]	1.25
49662 2#188	Aeromonas sobria CECT 4245	70.4	[66.5 - 74.0]	41.3	[38.8 - 43.9]	64.5	[61.1 - 67.7]	1.24
49711 1#205	Aeromonas sobria CECT 4245	74	[70.0 - 77.7]	41.2	[38.7 - 43.8]	67.3	[63.9 - 70.5]	1.12
49711 1#205	SAMEA2752408	74	[70.0 - 77.6]	41.2	[38.7 - 43.8]	67.3	[63.9 - 70.5]	1.14
49662 2#83	Aeromonas sobria CECT 4245	73.1	[69.1 - 76.7]	41.2	[38.7 - 43.8]	66.5	[63.1 - 69.8]	0.88
SAMEA2752408	Aeromonas ichthiosmia CCM 7244	74.2	[70.2 - 77.8]	41.1	[38.6 - 43.6]	67.3	[63.9 - 70.6]	1.29
49711 2#368	SAMEA2752408	70.2	[66.2 - 73.8]	41.1	[38.6 - 43.6]	64.2	[60.9 - 67.4]	0.97
SAMEA2752408	Aeromonas culicicola CIP 107763	70.4	[66.5 - 74.1]	41	[38.5 - 43.5]	64.3	[61.0 - 67.6]	1.23
49619 2#255	49711 1#377	72.3	[68.3 - 75.9]	41	[38.5 - 43.5]	65.8	[62.4 - 69.0]	1.81
49711 2#368	Aeromonas sobria CECT 4245	70.2	[66.3 - 73.8]	41	[38.6 - 43.6]	64.2	[60.8 - 67.4]	0.96
49619 2#255	49711 1#357	70.5	[66.6 - 74.1]	40.9	[38.4 - 43.5]	64.4	[61.0 - 67.6]	1.5
49711 2#384	Aeromonas sobria CECT 4245	73	[69.0 - 76.6]	40.9	[38.4 - 43.5]	66.3	[62.9 - 69.5]	0.75
49711 1#377	Aeromonas sanarellii LMG 24682	75.8	[71.8 - 79.4]	40.9	[38.4 - 43.4]	68.5	[65.1 - 71.8]	1.89
49711 2#384	SAMEA2752408	72.9	[68.9 - 76.5]	40.9	[38.4 - 43.5]	66.3	[62.9 - 69.5]	0.76
49711 1#357	Aeromonas sanarellii LMG 24682	74.7	[70.7 - 78.3]	40.7	[38.2 - 43.2]	67.6	[64.1 - 70.8]	1.58
49619 2#255	ERR4559389	73.1	[69.1 - 76.7]	40.7	[38.2 - 43.2]	66.3	[62.9 - 69.5]	1.43
23386 4#62	49619 2#255	64.5	[60.7 - 68.1]	40.6	[38.1 - 43.2]	59.5	[56.3 - 62.7]	2.98
49619 2#255	Aeromonas hydrophila subsp. anaerogenes CECT 4221	67.5	[63.7 - 71.2]	40.6	[38.1 - 43.1]	61.9	[58.6 - 65.1]	1.96
23386 4#62	Aeromonas sanarellii LMG 24682	68.6	[64.7 - 72.3]	40.6	[38.1 - 43.1]	62.8	[59.5 - 66.0]	3.06
49619 2#255	Aeromonas caviae NCTC 12244	76	[72.1 - 79.6]	40.6	[38.1 - 43.1]	68.5	[65.1 - 71.8]	1.44
ERR4559389	Aeromonas sanarellii LMG 24682	74.5	[70.5 - 78.1]	40.6	[38.1 - 43.1]	67.4	[64.0 - 70.6]	1.52
49619 2#255	49662 2#251	75.6	[71.7 - 79.2]	40.6	[38.1 - 43.1]	68.3	[64.8 - 71.5]	1.32
49619 2#255	49711 1#263	70.5	[66.6 - 74.1]	40.5	[38.0 - 43.0]	64.2	[60.9 - 67.4]	1.67
49662 2#251	Aeromonas sanarellii LMG 24682	77.6	[73.6 - 81.1]	40.4	[37.9 - 42.9]	69.6	[66.2 - 72.9]	1.4
49711 1#263	Aeromonas sanarellii LMG 24682	74	[70.0 - 77.6]	40.4	[37.9 - 42.9]	66.8	[63.5 - 70.1]	1.75
48056 1#283	Aeromonas sanarellii LMG 24682	82.5	[78.7 - 85.8]	40.4	[37.9 - 42.9]	73.5	[70.1 - 76.7]	1.32
49619 2#255	ERR4559478	75.6	[71.6 - 79.2]	40.4	[37.9 - 42.9]	68.1	[64.7 - 71.3]	1.24
49619 2#255	49662 2#275	78.7	[74.8 - 82.2]	40.4	[37.9 - 42.9]	70.6	[67.1 - 73.8]	1
48056 1#283	49619 2#255	74.5	[70.6 - 78.2]	40.3	[37.9 - 42.9]	67.3	[63.9 - 70.5]	1.23
SAMEA2752418	Aeromonas australiensis CECT 8023	65.4	[61.6 - 69.1]	40.2	[37.7 - 42.7]	60.1	[56.9 - 63.3]	0.18
SAMEA2752418	SAMEA2752426	65.3	[61.5 - 69.0]	40.2	[37.7 - 42.8]	60	[56.8 - 63.2]	0.21
SAMEA2752426	Aeromonas fluvialis LMG 24681	65.4	[61.6 - 69.0]	40.2	[37.7 - 42.7]	60.1	[56.8 - 63.2]	0.25
SAMEA2752425	Aeromonas salmonicida subsp. oncorhynchi A-9T	69.3	[65.4 - 72.9]	40.2	[37.7 - 42.8]	63.1	[59.8 - 66.3]	2.46
ERR4559478	Aeromonas sanarellii LMG 24682	75	[71.0 - 78.6]	40.2	[37.8 - 42.8]	67.6	[64.2 - 70.8]	1.32
49662 2#275	Aeromonas sanarellii LMG 24682	80.4	[76.4 - 83.8]	40.1	[37.6 - 42.6]	71.7	[68.2 - 74.9]	1.08
SAMEA2752413	Aeromonas molluscorum CECT 5864	69.8	[65.9 - 73.5]	39.9	[37.4 - 42.4]	63.4	[60.1 - 66.6]	0.82
SAMEA2752425	Aeromonas salmonicida subsp. pectinolytica DSM 12609	70.1	[66.1 - 73.7]	39.7	[37.3 - 42.3]	63.5	[60.2 - 66.7]	2.32
ERR4559389	ERR4579282	74.7	[70.7 - 78.3]	39.7	[37.2 - 42.2]	67.1	[63.7 - 70.3]	1.01
SAMEA2752425	SAMN07305330	70.6	[66.7 - 74.3]	39.7	[37.3 - 42.3]	64	[60.6 - 67.2]	2.14
SAMN07305330	Aeromonas bestiarum CECT 4227	70.5	[66.6 - 74.2]	39.7	[37.3 - 42.3]	63.9	[60.5 - 67.1]	2.15
SAMEA2752425	Aeromonas salmonicida CIP 103209	72.9	[68.9 - 76.5]	39.6	[37.1 - 42.1]	65.6	[62.2 - 68.8]	2.11
SAMEA2752425	Aeromonas salmonicida subsp. pectinolytica DSM 12609	72.9	[68.9 - 76.5]	39.6	[37.1 - 42.1]	65.6	[62.3 - 68.9]	2.14
SAMEA2752425	Aeromonas salmonicida subsp. masoucida NBRC 13784	74.8	[70.8 - 78.4]	39.6	[37.1 - 42.2]	67.1	[63.7 - 70.3]	1.81
49662 2#251	ERR4579282	77.3	[73.3 - 80.8]	39.5	[37.1 - 42.1]	69	[65.6 - 72.3]	0.89
SAMEA2752425	Aeromonas salmonicida subsp. achromogenes JCM 7875	70.6	[66.6 - 74.2]	39.5	[37.0 - 42.0]	63.8	[60.5 - 67.0]	1.64
ERR4579282	Aeromonas hydrophila subsp. anaerogenes CECT 4221	70.4	[66.5 - 74.0]	39.5	[37.0 - 42.0]	63.7	[60.3 - 66.9]	1.53
49711 1#377	ERR4579282	74.9	[70.9 - 78.5]	39.4	[36.9 - 41.9]	67.1	[63.7 - 70.3]	1.38
49711 1#357	ERR4579282	74.8	[70.8 - 78.4]	39.4	[37.0 - 42.0]	67	[63.6 - 70.3]	1.07
ERR4579282	Aeromonas caviae NCTC 12244	76.4	[72.4 - 80.0]	39.3	[36.8 - 41.8]	68.2	[64.8 - 71.5]	1.01
49711 1#263	ERR4579282	73.5	[69.5 - 77.1]	39.3	[36.9 - 41.9]	66	[62.6 - 69.2]	1.24
23386 4#62	ERR4579282	67	[63.1 - 70.6]	39.2	[36.7 - 41.7]	60.9	[57.6 - 64.1]	2.55
ERR4559478	ERR4579282	75.4	[71.4 - 79.0]	39.2	[36.7 - 41.7]	67.4	[64.0 - 70.6]	0.81
48056 1#283	ERR4579282	76.8	[72.8 - 80.3]	39.1	[36.6 - 41.6]	68.4	[65.0 - 71.6]	0.81
49662 2#275	ERR4579282	79	[75.0 - 82.4]	39	[36.5 - 41.5]	70	[66.6 - 73.3]	0.57
ERR4559389	Aeromonas taiwanensis LMG 24683	73.8	[69.9 - 77.5]	38.3	[35.9 - 40.8]	65.8	[62.4 - 69.0]	1.22
49711 1#357	Aeromonas taiwanensis LMG 24683	73.7	[69.7 - 77.3]	38.2	[35.8 - 40.8]	65.6	[62.2 - 68.8]	1.28
49711 1#377	Aeromonas taiwanensis LMG 24683	74.5	[70.5 - 78.1]	38.2	[35.8 - 40.8]	66.2	[62.8 - 69.4]	1.59
SAMEA2752408	SAMEA2752418	58.3	[54.7 - 61.8]	38.2	[35.7 - 40.7]	53.7	[50.6 - 56.8]	0.69
SAMEA2752408	Aeromonas fluvialis LMG 24681	58.4	[54.8 - 61.9]	38.1	[35.7 - 40.7]	53.8	[50.7 - 56.9]	0.72
49711 1#263	Aeromonas taiwanensis LMG 24683	73.1	[69.2 - 76.8]	38.1	[35.7 - 40.6]	65.1	[61.7 - 68.3]	1.45
49662 2#251	Aeromonas taiwanensis LMG 24683	76.1	[72.1 - 79.7]	38.1	[35.6 - 40.6]	67.4	[64.0 - 70.6]	1.1
SAMEA2752418	Aeromonas sobria CECT 4245	58.3	[54.7 - 61.9]	38.1	[35.7 - 40.7]	53.8	[50.6 - 56.9]	0.68
23386 4#62	Aeromonas taiwanensis LMG 24683	66.5	[62.7 - 70.2]	38	[35.6 - 40.6]	60	[56.8 - 63.2]	2.76
ERR4559478	Aeromonas taiwanensis LMG 24683	75	[71.0 - 78.6]	37.9	[35.4 - 40.4]	66.4	[63.0 - 69.6]	1.02
48056 1#283	Aeromonas taiwanensis LMG 24683	75.9	[71.9 - 79.5]	37.9	[35.5 - 40.5]	67.2	[63.8 - 70.4]	1.02
49662 2#275	Aeromonas taiwanensis LMG 24683	79	[75.1 - 82.5]	37.9	[35.4 - 40.4]	69.5	[66.1 - 72.7]	0.78
48638 1#273	SAMEA2752422	74.8	[70.9 - 78.4]	37.7	[35.2 - 40.2]	66.2	[62.8 - 69.4]	0.05
SAMEA2752421	Aeromonas aquatica AE235	75	[71.0 - 78.6]	37.7	[35.3 - 40.3]	66.4	[63.0 - 69.6]	0.8
48638 1#273	Aeromonas diversa CECT 4254	74.3	[70.4 - 78.0]	37.7	[35.2 - 40.2]	65.8	[62.4 - 69.0]	0.01
49662 2#183	49711 2#368	75.7	[71.8 - 79.3]	37.7	[35.3 - 40.3]	66.9	[63.5 - 70.1]	0.16
49662 2#183	49711 2#384	75.8	[71.8 - 79.4]	37.7	[35.2 - 40.2]	66.9	[63.5 - 70.2]	0.38
49662 2#183	Aeromonas culicicola CIP 107763	74.5	[70.5 - 78.1]	37.7	[35.2 - 40.2]	65.9	[62.5 - 69.2]	0.1
SAMEA2752406	Aeromonas lusitana MDC2473	87.2	[83.7 - 90.1]	37.6	[35.1 - 40.1]	75.8	[72.3 - 78.9]	0.94
SAMEA2752422	Aeromonas schubertii ATCC 43700	75.5	[71.5 - 79.1]	37.6	[35.1 - 40.1]	66.6	[63.2 - 69.9]	0.05
SAMEA2752429	Aeromonas salmonicida subsp. oncorhynchi A-9T	64.7	[60.9 - 68.3]	37.4	[34.9 - 39.9]	58.3	[55.1 - 61.5]	1.44
49711 2#368	Aeromonas jandaei CECT 4228	72.9	[68.9 - 76.5]	37.4	[35.0 - 40.0]	64.6	[61.2 - 67.8]	0.5
49662 2#183	ERR4559544	68.2	[64.3 - 71.9]	37.4	[34.9 - 39.9]	61	[57.7 - 64.2]	0.01
49662 2#183	49711 2#50	70.5	[66.6 - 74.2]	37.3	[34.9 - 39.9]	62.8	[59.4 - 66.0]	0.22
49662 2#188	Aeromonas jandaei CECT 4228	72.7	[68.7 - 76.3]	37.3	[34.8 - 39.8]	64.3	[61.0 - 67.6]	0.23
SAMEA2752414	Aeromonas salmonicida subsp. oncorhynchi A-9T	57.1	[53.5 - 60.6]	37.3	[34.9 - 39.8]	52.5	[49.4 - 55.5]	0.43
49662 2#83	49662 2#183	68.7	[64.8 - 72.4]	37.3	[34.8 - 39.8]	61.4	[58.1 - 64.5]	0.24
49711 2#384	Aeromonas jandaei CECT 4228	75.5	[71.5 - 79.1]	37.3	[34.8 - 39.8]	66.5	[63.1 - 69.7]	0.72
49662 2#83	Aeromonas jandaei CECT 4228	67.8	[63.9 - 71.4]	37.3	[34.9 - 39.8]	60.7	[57.4 - 63.8]	0.58
49711 2#368	Aeromonas lacus AE122	73.5	[69.5 - 77.1]	37.3	[34.9 - 39.8]	65	[61.6 - 68.2]	0.37
49662 2#83	Aeromonas lacus AE122	69	[65.1 - 72.7]	37.3	[34.8 - 39.8]	61.6	[58.3 - 64.7]	0.46
49662 2#183	Aeromonas veronii CECT 4257	71.7	[67.8 - 75.4]	37.2	[34.7 - 39.7]	63.6	[60.2 - 66.8]	0.12
49711 2#384	Aeromonas lacus AE122	74.4	[70.4 - 78.0]	37.2	[34.7 - 39.7]	65.6	[62.2 - 68.8]	0.59
ERR4559544	Aeromonas lacus AE122	66.1	[62.2 - 69.7]	37.2	[34.8 - 39.8]	59.3	[56.1 - 62.5]	0.2
49662 2#183	49662 2#188	75.1	[71.1 - 78.7]	37.2	[34.8 - 39.8]	66.2	[62.8 - 69.4]	0.11
ERR4559544	Aeromonas jandaei CECT 4228	66.4	[62.6 - 70.1]	37.2	[34.8 - 39.8]	59.6	[56.4 - 62.8]	0.33
SAMEA2752408	Aeromonas australiensis CECT 8023	64.5	[60.7 - 68.1]	37.2	[34.7 - 39.7]	58.1	[54.9 - 61.2]	0.5
SAMEA2752426	Aeromonas sobria CECT 4245	64.4	[60.6 - 68.1]	37.2	[34.7 - 39.7]	58.1	[54.8 - 61.2]	0.46
SAMN07305330	Aeromonas popoffii CIP 105493	56.9	[53.3 - 60.4]	37.2	[34.7 - 39.7]	52.3	[49.2 - 55.3]	0.13
SAMEA2752408	SAMEA2752426	64.4	[60.6 - 68.0]	37.2	[34.7 - 39.7]	58	[54.8 - 61.2]	0.47
SAMEA2752414	SAMN07305330	57.4	[53.8 - 60.9]	37.2	[34.7 - 39.7]	52.7	[49.6 - 55.7]	0.12
49662 2#183	49711 1#205	78.1	[74.1 - 81.6]	37.1	[34.7 - 39.6]	68.4	[64.9 - 71.6]	0
49662 2#183	ERR311648	77.6	[73.7 - 81.2]	37.1	[34.7 - 39.7]	68	[64.6 - 71.3]	0.01
SAMEA2752429	SAMN07305330	64.3	[60.5 - 67.9]	37.1	[34.7 - 39.7]	57.9	[54.7 - 61.1]	1.12
49662 2#188	Aeromonas lacus AE122	74.7	[70.7 - 78.3]	37.1	[34.6 - 39.6]	65.7	[62.4 - 69.0]	0.1
SAMEA2752414	Aeromonas salmonicida subsp. pectinolytica DSM 12609	58.9	[55.3 - 62.4]	37.1	[34.7 - 39.7]	53.8	[50.7 - 56.9]	0.3
SAMEA2752429	Aeromonas salmonicida subsp. masoucida NBRC 13784	67.8	[63.9 - 71.5]	37.1	[34.6 - 39.6]	60.6	[57.3 - 63.7]	0.79
SAMEA2752429	Aeromonas salmonicida subsp. pectinolytica DSM 12609	63.4	[59.7 - 67.0]	37.1	[34.6 - 39.6]	57.2	[54.0 - 60.4]	1.3
SAMEA2752414	Aeromonas salmonicida subsp. masoucida NBRC 13784	60.2	[56.5 - 63.7]	37	[34.6 - 39.6]	54.7	[51.6 - 57.8]	0.21
49711 2#50	Aeromonas lacus AE122	69.9	[65.9 - 73.5]	37	[34.6 - 39.6]	62.1	[58.8 - 65.3]	0.43
49711 2#50	Aeromonas jandaei CECT 4228	69.6	[65.7 - 73.3]	37	[34.6 - 39.5]	61.9	[58.6 - 65.1]	0.56
SAMEA2752414	Aeromonas salmonicida subsp. achromogenes JCM 7875	58.8	[55.2 - 62.4]	37	[34.6 - 39.6]	53.7	[50.6 - 56.8]	0.38
49711 1#205	Aeromonas jandaei CECT 4228	77.6	[73.7 - 81.2]	37	[34.5 - 39.5]	67.9	[64.5 - 71.2]	0.34
SAMEA2752414	Aeromonas salmonicida subsp. pectinolytica DSM 12609	60.2	[56.5 - 63.8]	36.9	[34.4 - 39.4]	54.7	[51.6 - 57.8]	0.12
SAMEA2752429	Aeromonas salmonicida subsp. pectinolytica DSM 12609	65.8	[62.0 - 69.4]	36.9	[34.4 - 39.4]	58.9	[55.7 - 62.1]	1.12
ERR311648	Aeromonas jandaei CECT 4228	75.5	[71.6 - 79.1]	36.9	[34.5 - 39.4]	66.3	[62.9 - 69.5]	0.36
49662 2#183	Aeromonas ichthiosmia CCM 7244	75.8	[71.8 - 79.4]	36.9	[34.5 - 39.5]	66.5	[63.1 - 69.8]	0.16
ERR311648	Aeromonas lacus AE122	76.7	[72.7 - 80.3]	36.9	[34.4 - 39.4]	67.2	[63.8 - 70.4]	0.23
49711 1#205	Aeromonas lacus AE122	77.7	[73.7 - 81.2]	36.9	[34.4 - 39.4]	68	[64.5 - 71.2]	0.21
SAMEA2752429	Aeromonas salmonicida subsp. achromogenes JCM 7875	66.5	[62.6 - 70.1]	36.8	[34.4 - 39.3]	59.4	[56.2 - 62.6]	0.62
SAMEA2752429	Aeromonas salmonicida CIP 103209	66.8	[63.0 - 70.5]	36.8	[34.4 - 39.3]	59.7	[56.4 - 62.9]	1.09
SAMEA2752414	Aeromonas salmonicida CIP 103209	59.1	[55.5 - 62.6]	36.8	[34.4 - 39.3]	53.8	[50.7 - 56.9]	0.09
49619 2#255	Aeromonas media CECT 4232	71.9	[67.9 - 75.6]	36.5	[34.1 - 39.0]	63.4	[60.0 - 66.6]	1.9
49619 2#255	49711 2#295	71.3	[67.3 - 74.9]	36.4	[34.0 - 38.9]	62.8	[59.5 - 66.0]	2.16
49711 2#295	Aeromonas sanarellii LMG 24682	73.7	[69.7 - 77.3]	36.4	[34.0 - 39.0]	64.7	[61.3 - 67.9]	2.24
SAMEA2752419	Aeromonas lusitana MDC2473	79.9	[75.9 - 83.3]	36.4	[34.0 - 38.9]	69.3	[65.9 - 72.6]	0.11
49619 2#255	Aeromonas mytilicola subsp. aquatica A-8	74.1	[70.1 - 77.7]	36.2	[33.8 - 38.7]	64.9	[61.5 - 68.1]	1.64
49619 2#255	49711 1#235	73.6	[69.6 - 77.2]	36.1	[33.6 - 38.6]	64.4	[61.0 - 67.6]	1.48
49711 1#235	Aeromonas sanarellii LMG 24682	73.9	[69.9 - 77.5]	36.1	[33.7 - 38.6]	64.6	[61.3 - 67.8]	1.56
49662 2#183	Aeromonas allosaccharophila CECT 4199	65.1	[61.3 - 68.7]	35.8	[33.4 - 38.3]	57.9	[54.7 - 61.1]	0.36
SAMEA2752419	Aeromonas tecta CECT 7082	80.2	[76.3 - 83.6]	35.7	[33.3 - 38.2]	69.2	[65.7 - 72.4]	1.05
49662 2#183	Aeromonas finlandensis 4287D	71.8	[67.8 - 75.4]	35.7	[33.3 - 38.2]	62.9	[59.5 - 66.1]	0.06
SAMEA4351133	Aeromonas lacus AE122	68.7	[64.8 - 72.3]	35.7	[33.3 - 38.2]	60.5	[57.3 - 63.7]	0.53
SAMEA2752406	Aeromonas eucrenophila CECT 4224	80.1	[76.2 - 83.6]	35.7	[33.3 - 38.2]	69.1	[65.7 - 72.4]	1.06
SAMEA2752406	SAMEA2752419	80.5	[76.6 - 83.9]	35.7	[33.3 - 38.2]	69.4	[65.9 - 72.6]	1.05
49711 1#357	Aeromonas media CECT 4232	73.7	[69.7 - 77.3]	35.6	[33.1 - 38.1]	64.2	[60.8 - 67.4]	0.4
SAMEA2752425	Aeromonas hydrophila ATCC 7966	83.3	[79.5 - 86.5]	35.6	[33.1 - 38.1]	71.4	[68.0 - 74.7]	0.93
49711 2#175	Aeromonas bestiarum CECT 4227	81.4	[77.5 - 84.8]	35.5	[33.1 - 38.0]	70	[66.5 - 73.2]	0.74
49711 2#175	SAMEA2752425	81.7	[77.8 - 85.0]	35.5	[33.1 - 38.0]	70.2	[66.7 - 73.4]	0.76
SAMEA4351133	Aeromonas jandaei CECT 4228	67.9	[64.1 - 71.6]	35.5	[33.1 - 38.0]	59.9	[56.6 - 63.1]	0.66
49711 2#311	Aeromonas bestiarum CECT 4227	79.7	[75.8 - 83.2]	35.4	[33.0 - 38.0]	68.6	[65.2 - 71.9]	0.83
49662 2#183	SAMEA4351133	69.3	[65.4 - 72.9]	35.4	[33.0 - 38.0]	60.8	[57.6 - 64.0]	0.32
49711 2#311	SAMEA2752425	80	[76.0 - 83.4]	35.4	[33.0 - 38.0]	68.8	[65.4 - 72.1]	0.84
SAMEA2752425	Aeromonas hydrophila subsp. ranae CIP 107985	79.2	[75.2 - 82.6]	35.4	[32.9 - 37.9]	68.2	[64.7 - 71.4]	0.94
49711 1#357	49711 2#295	71.5	[67.5 - 75.1]	35.3	[32.8 - 37.8]	62.4	[59.1 - 65.6]	0.66
49711 1#263	Aeromonas media CECT 4232	71.5	[67.6 - 75.2]	35.2	[32.8 - 37.7]	62.4	[59.1 - 65.6]	0.23
SAMEA2752429	Aeromonas hydrophila ATCC 7966	77.1	[73.1 - 80.6]	35.1	[32.6 - 37.6]	66.4	[63.0 - 69.6]	1.95
ERR4579282	Aeromonas media CECT 4232	68.7	[64.8 - 72.4]	35.1	[32.7 - 37.6]	60.3	[57.0 - 63.4]	1.47
49711 2#295	ERR4579282	65.7	[61.9 - 69.3]	35	[32.6 - 37.5]	58	[54.8 - 61.1]	1.73
ERR4579282	Aeromonas mytilicola subsp. aquatica A-8	68.2	[64.3 - 71.9]	35	[32.5 - 37.5]	59.8	[56.6 - 63.0]	1.22
ERR4559389	Aeromonas media CECT 4232	71.1	[67.2 - 74.8]	35	[32.6 - 37.5]	62	[58.7 - 65.2]	0.46
49711 1#377	Aeromonas media CECT 4232	71.8	[67.9 - 75.5]	35	[32.6 - 37.5]	62.5	[59.2 - 65.7]	0.09
49711 2#295	Aeromonas hydrophila subsp. anaerogenes CECT 4221	65.8	[61.9 - 69.4]	35	[32.6 - 37.5]	58	[54.8 - 61.2]	0.2
49711 2#175	SAMEA2752429	74.9	[70.9 - 78.5]	35	[32.6 - 37.5]	64.8	[61.4 - 68.0]	1.77
ERR4559478	Aeromonas media CECT 4232	69.9	[66.0 - 73.5]	34.9	[32.5 - 37.4]	61	[57.7 - 64.2]	0.66
49619 2#255	Aeromonas ichthyocola A-5	71.5	[67.5 - 75.1]	34.9	[32.4 - 37.4]	62.2	[58.8 - 65.3]	1.75
49711 1#263	49711 2#295	68	[64.2 - 71.7]	34.9	[32.5 - 37.5]	59.7	[56.4 - 62.8]	0.49
49662 2#251	Aeromonas media CECT 4232	74.2	[70.2 - 77.8]	34.9	[32.4 - 37.4]	64.1	[60.8 - 67.4]	0.58
49711 1#235	ERR4579282	68.8	[64.9 - 72.4]	34.9	[32.4 - 37.4]	60.2	[56.9 - 63.3]	1.05
49711 1#377	49711 2#295	69	[65.1 - 72.6]	34.9	[32.5 - 37.4]	60.3	[57.1 - 63.5]	0.35
SAMEA2752421	Aeromonas mytilicola subsp. aquatica A-8	72.8	[68.9 - 76.5]	34.9	[32.4 - 37.4]	63.2	[59.8 - 66.4]	0.56
SAMEA2752429	Aeromonas hydrophila subsp. ranae CIP 107985	74.9	[70.9 - 78.5]	34.8	[32.4 - 37.3]	64.6	[61.3 - 67.9]	1.96
49711 1#235	Aeromonas taiwanensis LMG 24683	71.9	[67.9 - 75.5]	34.8	[32.3 - 37.3]	62.4	[59.1 - 65.6]	1.26
49711 2#311	SAMEA2752429	75.6	[71.6 - 79.2]	34.8	[32.4 - 37.3]	65.2	[61.8 - 68.4]	1.86
49711 2#295	ERR4559389	70.2	[66.2 - 73.8]	34.8	[32.4 - 37.4]	61.2	[57.9 - 64.4]	0.72
49662 2#183	Aeromonas australiensis CECT 8023	65.5	[61.7 - 69.2]	34.7	[32.3 - 37.2]	57.7	[54.5 - 60.9]	0.63
49711 2#295	Aeromonas taiwanensis LMG 24683	67.7	[63.8 - 71.4]	34.7	[32.3 - 37.2]	59.3	[56.1 - 62.5]	1.94
49711 2#295	Aeromonas caviae NCTC 12244	68.3	[64.4 - 72.0]	34.7	[32.3 - 37.2]	59.7	[56.5 - 62.9]	0.72
SAMEA2752406	Aeromonas aquatica AE235	73.2	[69.2 - 76.8]	34.7	[32.3 - 37.2]	63.3	[60.0 - 66.5]	1.04
49711 1#235	Aeromonas encheleia CECT 4342	73.3	[69.4 - 77.0]	34.7	[32.3 - 37.2]	63.4	[60.1 - 66.6]	0.4
49711 1#235	SAMEA2752421	73.3	[69.4 - 77.0]	34.7	[32.3 - 37.2]	63.4	[60.1 - 66.6]	0.39
23386 4#62	Aeromonas media CECT 4232	62.9	[59.2 - 66.5]	34.7	[32.2 - 37.2]	55.8	[52.6 - 58.9]	1.08
48056 1#283	Aeromonas media CECT 4232	72.5	[68.5 - 76.1]	34.7	[32.3 - 37.2]	62.8	[59.5 - 66.0]	0.66
49662 2#251	49711 2#295	70.4	[66.5 - 74.0]	34.7	[32.2 - 37.2]	61.2	[58.0 - 64.4]	0.84
49662 2#275	Aeromonas media CECT 4232	71.9	[67.9 - 75.5]	34.7	[32.3 - 37.2]	62.3	[59.0 - 65.5]	0.9
49662 2#183	SAMEA2752426	65.4	[61.6 - 69.0]	34.7	[32.3 - 37.2]	57.6	[54.4 - 60.8]	0.66
SAMEA2752426	Aeromonas jandaei CECT 4228	62.2	[58.5 - 65.8]	34.6	[32.2 - 37.1]	55.2	[52.0 - 58.3]	1
SAMEA2752421	Aeromonas eucrenophila CECT 4224	75.6	[71.6 - 79.2]	34.6	[32.2 - 37.1]	65	[61.7 - 68.3]	0.78
SAMEA2752419	Aeromonas encheleia CECT 4342	75.7	[71.7 - 79.3]	34.6	[32.1 - 37.1]	65.1	[61.8 - 68.3]	0.8
SAMEA2752418	Aeromonas lacus AE122	57.7	[54.1 - 61.2]	34.6	[32.2 - 37.1]	51.8	[48.8 - 54.9]	0.66
SAMEA2752419	SAMEA2752421	75.7	[71.7 - 79.3]	34.6	[32.2 - 37.1]	65.1	[61.8 - 68.4]	0.79
49711 2#295	ERR4559478	68.9	[65.0 - 72.5]	34.6	[32.2 - 37.2]	60.1	[56.9 - 63.3]	0.92
49662 2#275	49711 2#295	70.4	[66.5 - 74.0]	34.5	[32.1 - 37.0]	61.1	[57.9 - 64.3]	1.16
23386 4#62	49711 2#295	61	[57.3 - 64.5]	34.5	[32.1 - 37.0]	54.2	[51.1 - 57.3]	0.82
SAMEA2752418	Aeromonas jandaei CECT 4228	56.8	[53.2 - 60.3]	34.5	[32.0 - 37.0]	51.1	[48.0 - 54.1]	0.79
49662 2#183	SAMEA2752418	58.4	[54.8 - 61.9]	34.4	[32.0 - 36.9]	52.3	[49.2 - 55.3]	0.45
48056 1#283	49711 2#295	69.7	[65.8 - 73.4]	34.4	[32.0 - 36.9]	60.6	[57.3 - 63.8]	0.92
SAMEA2752426	Aeromonas lacus AE122	62.7	[59.0 - 66.3]	34.4	[32.0 - 36.9]	55.5	[52.3 - 58.6]	0.87
49662 2#183	Aeromonas fluvialis LMG 24681	58.4	[54.7 - 61.9]	34.4	[32.0 - 36.9]	52.2	[49.2 - 55.3]	0.41
SAMEA2752406	SAMEA2752421	75.8	[71.8 - 79.4]	34.3	[31.9 - 36.9]	65	[61.7 - 68.3]	1.85
49711 1#357	Aeromonas mytilicola subsp. aquatica A-8	67.9	[64.1 - 71.6]	34.3	[31.9 - 36.8]	59.3	[56.0 - 62.4]	0.15
49711 2#175	Aeromonas piscicola LMG 24783	69.7	[65.7 - 73.3]	34.3	[31.9 - 36.8]	60.5	[57.3 - 63.7]	2.16
49711 1#377	Aeromonas mytilicola subsp. aquatica A-8	69.5	[65.6 - 73.1]	34.3	[31.8 - 36.8]	60.4	[57.1 - 63.5]	0.17
SAMEA2752421	Aeromonas tecta CECT 7082	75.5	[71.5 - 79.1]	34.3	[31.9 - 36.9]	64.8	[61.5 - 68.1]	1.84
SAMEA2752406	Aeromonas encheleia CECT 4342	75.7	[71.7 - 79.3]	34.3	[31.9 - 36.9]	65	[61.6 - 68.2]	1.85
49711 2#175	SAMEA2752415	70.8	[66.8 - 74.4]	34.3	[31.9 - 36.8]	61.3	[58.0 - 64.5]	2.17
SAMEA2752415	Aeromonas hydrophila ATCC 7966	73	[69.0 - 76.6]	34.3	[31.9 - 36.8]	63	[59.6 - 66.2]	2.35
39379 1#18	Aeromonas bestiarum CECT 4227	76	[72.0 - 79.6]	34.2	[31.8 - 36.7]	65.1	[61.7 - 68.3]	0.79
39379 1#18	SAMEA2752425	76.2	[72.2 - 79.7]	34.2	[31.8 - 36.7]	65.2	[61.8 - 68.4]	0.8
39379 2#329	SAMEA2752425	81.5	[77.6 - 84.8]	34.2	[31.7 - 36.7]	69.2	[65.7 - 72.4]	1.28
49711 2#69	SAMEA2752425	75.7	[71.8 - 79.3]	34.2	[31.8 - 36.7]	64.9	[61.5 - 68.1]	0.98
39379 2#329	Aeromonas bestiarum CECT 4227	81.3	[77.4 - 84.6]	34.2	[31.7 - 36.7]	69	[65.6 - 72.2]	1.26
49711 2#69	Aeromonas bestiarum CECT 4227	75.5	[71.6 - 79.1]	34.2	[31.8 - 36.7]	64.8	[61.4 - 68.0]	0.97
SAMEA2752415	Aeromonas hydrophila subsp. ranae CIP 107985	73.5	[69.5 - 77.1]	34.2	[31.8 - 36.7]	63.3	[59.9 - 66.5]	2.36
SAMEA2752425	Aeromonas dhakensis CIP 107500	77.3	[73.3 - 80.8]	34.2	[31.8 - 36.7]	66	[62.7 - 69.3]	1.17
ERR4559389	Aeromonas mytilicola subsp. aquatica A-8	70.4	[66.5 - 74.1]	34.2	[31.7 - 36.7]	61	[57.7 - 64.2]	0.21
49711 1#369	Aeromonas bestiarum CECT 4227	75.7	[71.8 - 79.3]	34.2	[31.8 - 36.7]	64.9	[61.6 - 68.1]	1.07
49711 1#369	SAMEA2752425	76	[72.0 - 79.5]	34.2	[31.8 - 36.7]	65.1	[61.7 - 68.3]	1.08
48056 1#283	Aeromonas mytilicola subsp. aquatica A-8	74	[70.0 - 77.6]	34.1	[31.6 - 36.6]	63.5	[60.2 - 66.7]	0.41
49711 1#235	Aeromonas caviae NCTC 12244	75.7	[71.8 - 79.3]	34.1	[31.6 - 36.6]	64.8	[61.5 - 68.0]	0.04
49711 2#311	Aeromonas piscicola LMG 24783	74.8	[70.9 - 78.4]	34.1	[31.7 - 36.6]	64.2	[60.8 - 67.4]	2.25
49711 1#235	49711 1#377	69.7	[65.8 - 73.3]	34.1	[31.7 - 36.6]	60.4	[57.2 - 63.6]	0.33
49711 1#235	49711 1#357	68.7	[64.8 - 72.3]	34.1	[31.7 - 36.6]	59.7	[56.4 - 62.9]	0.02
23386 4#62	Aeromonas mytilicola subsp. aquatica A-8	65	[61.2 - 68.6]	34.1	[31.7 - 36.6]	57	[53.8 - 60.1]	1.34
SAMEA2752425	Aeromonas aquariorum CECT 7289	80.2	[76.3 - 83.7]	34.1	[31.7 - 36.6]	68.2	[64.8 - 71.4]	1.33
49711 2#311	SAMEA2752415	76	[72.1 - 79.6]	34.1	[31.6 - 36.6]	65	[61.7 - 68.3]	2.26
49711 1#263	Aeromonas mytilicola subsp. aquatica A-8	69.3	[65.4 - 73.0]	34.1	[31.7 - 36.6]	60.1	[56.9 - 63.3]	0.03
49711 1#235	Aeromonas aquatica AE235	68.3	[64.5 - 72.0]	34	[31.6 - 36.5]	59.4	[56.2 - 62.6]	0.42
ERR4559478	Aeromonas mytilicola subsp. aquatica A-8	74.5	[70.5 - 78.1]	34	[31.6 - 36.5]	63.8	[60.5 - 67.0]	0.41
49711 1#235	Aeromonas hydrophila subsp. anaerogenes CECT 4221	65.8	[62.0 - 69.4]	34	[31.5 - 36.5]	57.5	[54.3 - 60.7]	0.49
49662 2#275	Aeromonas mytilicola subsp. aquatica A-8	78.1	[74.1 - 81.6]	34	[31.6 - 36.5]	66.5	[63.1 - 69.7]	0.64
49662 2#251	Aeromonas mytilicola subsp. aquatica A-8	74.4	[70.4 - 78.0]	34	[31.6 - 36.5]	63.8	[60.4 - 67.0]	0.33
49711 1#235	ERR4559389	71.9	[68.0 - 75.6]	34	[31.6 - 36.6]	62	[58.7 - 65.2]	0.04
49711 1#235	49711 1#263	69.9	[66.0 - 73.5]	34	[31.6 - 36.5]	60.5	[57.2 - 63.7]	0.2
23386 4#62	49711 1#235	64.8	[61.0 - 68.5]	33.9	[31.5 - 36.4]	56.8	[53.6 - 59.9]	1.51
49711 1#235	ERR4559478	75.3	[71.4 - 78.9]	33.9	[31.4 - 36.4]	64.4	[61.0 - 67.6]	0.24
48056 1#283	49711 1#235	74.2	[70.2 - 77.8]	33.9	[31.5 - 36.4]	63.6	[60.2 - 66.8]	0.24
39379 2#329	SAMEA2752429	74.6	[70.6 - 78.2]	33.8	[31.4 - 36.4]	63.8	[60.5 - 67.1]	2.3
SAMEA2752421	Aeromonas media CECT 4232	65.9	[62.1 - 69.5]	33.8	[31.4 - 36.3]	57.5	[54.3 - 60.7]	0.81
49662 2#251	49711 1#235	74.4	[70.4 - 78.0]	33.8	[31.4 - 36.3]	63.7	[60.4 - 66.9]	0.16
SAMEA2752421	Aeromonas ichthyocola A-5	70.1	[66.2 - 73.8]	33.8	[31.3 - 36.3]	60.5	[57.3 - 63.7]	0.66
49662 2#275	49711 1#235	78.6	[74.7 - 82.1]	33.8	[31.4 - 36.3]	66.8	[63.4 - 70.0]	0.48
SAMEA2752429	Aeromonas dhakensis CIP 107500	73.1	[69.1 - 76.7]	33.7	[31.3 - 36.2]	62.7	[59.4 - 65.9]	2.19
SAMEA2752429	Aeromonas aquariorum CECT 7289	73.9	[69.9 - 77.5]	33.7	[31.3 - 36.2]	63.3	[59.9 - 66.5]	2.35
39379 1#18	SAMEA2752429	72.4	[68.4 - 76.0]	33.6	[31.2 - 36.1]	62.1	[58.8 - 65.3]	1.82
49711 2#69	SAMEA2752429	72.2	[68.2 - 75.8]	33.6	[31.2 - 36.2]	62	[58.7 - 65.1]	2
49711 2#295	SAMEA2752421	65.5	[61.7 - 69.2]	33.5	[31.1 - 36.1]	57.1	[53.9 - 60.2]	1.07
49711 2#295	Aeromonas encheleia CECT 4342	65.4	[61.6 - 69.1]	33.5	[31.1 - 36.1]	57	[53.8 - 60.2]	1.08
ERR4579282	Aeromonas ichthyocola A-5	66.8	[63.0 - 70.5]	33.5	[31.1 - 36.0]	58	[54.8 - 61.2]	1.32
49711 1#369	SAMEA2752429	74.1	[70.1 - 77.7]	33.5	[31.1 - 36.0]	63.3	[60.0 - 66.5]	2.1
39379 2#329	Aeromonas piscicola LMG 24783	68.3	[64.4 - 71.9]	33.4	[31.0 - 35.9]	59	[55.8 - 62.2]	2.68
49711 1#357	Aeromonas ichthyocola A-5	65.9	[62.1 - 69.5]	33.3	[30.8 - 35.8]	57.2	[54.0 - 60.3]	0.25
SAMEA2752415	Aeromonas aquariorum CECT 7289	68.8	[64.9 - 72.4]	33.3	[30.9 - 35.8]	59.3	[56.1 - 62.5]	2.75
39379 2#329	SAMEA2752415	69.8	[65.9 - 73.4]	33.3	[30.8 - 35.8]	60	[56.8 - 63.2]	2.69
49711 2#69	Aeromonas piscicola LMG 24783	70.7	[66.8 - 74.4]	33.2	[30.7 - 35.7]	60.6	[57.4 - 63.8]	2.38
39379 2#329	ERR4579282	61.3	[57.6 - 64.9]	33.2	[30.8 - 35.8]	53.9	[50.7 - 57.0]	0.72
39379 1#18	SAMEA2752415	71.4	[67.5 - 75.1]	33.2	[30.7 - 35.7]	61.1	[57.9 - 64.3]	2.22
ERR4579282	Aeromonas aquariorum CECT 7289	58.8	[55.2 - 62.3]	33.2	[30.8 - 35.7]	52	[48.9 - 55.1]	0.67
39379 1#18	Aeromonas piscicola LMG 24783	70.2	[66.3 - 73.9]	33.2	[30.8 - 35.7]	60.3	[57.1 - 63.5]	2.21
49711 2#69	SAMEA2752415	72.1	[68.1 - 75.7]	33.1	[30.7 - 35.6]	61.5	[58.3 - 64.7]	2.39
49711 1#369	Aeromonas piscicola LMG 24783	70.6	[66.7 - 74.2]	33.1	[30.7 - 35.6]	60.5	[57.2 - 63.7]	2.48
SAMEA2752415	Aeromonas dhakensis CIP 107500	71.5	[67.6 - 75.2]	33	[30.6 - 35.5]	61.1	[57.8 - 64.3]	2.58
ERR4579282	Aeromonas dhakensis CIP 107500	60	[56.4 - 63.6]	33	[30.5 - 35.5]	52.8	[49.7 - 55.9]	0.83
48056 1#283	Aeromonas ichthyocola A-5	70.9	[67.0 - 74.6]	33	[30.6 - 35.5]	60.7	[57.4 - 63.8]	0.52
49711 1#263	Aeromonas ichthyocola A-5	66.9	[63.1 - 70.6]	33	[30.5 - 35.5]	57.8	[54.6 - 60.9]	0.08
49711 1#377	Aeromonas ichthyocola A-5	67.7	[63.8 - 71.4]	33	[30.6 - 35.5]	58.4	[55.2 - 61.5]	0.06
39379 1#18	ERR4579282	57.8	[54.2 - 61.3]	33	[30.6 - 35.5]	51.2	[48.1 - 54.2]	1.2
49711 1#369	ERR4579282	58.2	[54.6 - 61.7]	33	[30.6 - 35.5]	51.5	[48.4 - 54.6]	0.92
ERR4559478	Aeromonas ichthyocola A-5	72.6	[68.7 - 76.3]	33	[30.6 - 35.5]	61.9	[58.6 - 65.1]	0.51
49711 1#369	SAMEA2752415	71.9	[67.9 - 75.5]	33	[30.6 - 35.6]	61.4	[58.1 - 64.6]	2.49
SAMEA2752408	Aeromonas lacus AE122	67.6	[63.8 - 71.3]	33	[30.6 - 35.5]	58.3	[55.1 - 61.5]	1.35
ERR4559389	Aeromonas ichthyocola A-5	68.6	[64.8 - 72.3]	32.9	[30.4 - 35.4]	59	[55.7 - 62.1]	0.32
23386 4#62	Aeromonas ichthyocola A-5	61.4	[57.7 - 65.0]	32.9	[30.5 - 35.4]	53.8	[50.7 - 56.9]	1.23
49711 2#69	ERR4579282	58.8	[55.2 - 62.3]	32.9	[30.5 - 35.4]	51.9	[48.8 - 54.9]	1.02
49662 2#251	Aeromonas ichthyocola A-5	72.3	[68.3 - 75.9]	32.8	[30.4 - 35.3]	61.6	[58.3 - 64.7]	0.43
49662 2#275	Aeromonas ichthyocola A-5	74.7	[70.7 - 78.3]	32.8	[30.4 - 35.4]	63.3	[60.0 - 66.5]	0.75
49711 2#295	Aeromonas aquatica AE235	63.8	[60.0 - 67.4]	32.8	[30.4 - 35.4]	55.5	[52.3 - 58.6]	0.26
49711 2#311	Aeromonas popoffii CIP 105493	60.7	[57.0 - 64.2]	32.7	[30.2 - 35.2]	53.1	[50.0 - 56.2]	2.85
SAMEA2752419	Aeromonas mytilicola subsp. aquatica A-8	70.8	[66.8 - 74.4]	32.7	[30.3 - 35.3]	60.4	[57.2 - 63.6]	0.23
49711 1#369	Aeromonas taiwanensis LMG 24683	60.1	[56.5 - 63.7]	32.7	[30.3 - 35.2]	52.7	[49.6 - 55.8]	1.13
39379 2#329	49619 2#255	60	[56.4 - 63.6]	32.7	[30.3 - 35.2]	52.7	[49.6 - 55.8]	1.15
49619 2#255	49711 1#369	58.6	[55.0 - 62.1]	32.7	[30.3 - 35.2]	51.6	[48.6 - 54.7]	1.35
49711 1#235	SAMEA2752419	70.4	[66.5 - 74.1]	32.7	[30.3 - 35.2]	60.1	[56.9 - 63.3]	0.4
SAMEA2752408	Aeromonas jandaei CECT 4228	65.4	[61.6 - 69.0]	32.7	[30.3 - 35.2]	56.5	[53.3 - 59.6]	1.47
SAMEA2752421	Aeromonas lusitana MDC2473	75.5	[71.5 - 79.1]	32.7	[30.2 - 35.2]	63.7	[60.4 - 67.0]	0.91
SAMEA2752414	Aeromonas hydrophila ATCC 7966	64.4	[60.6 - 68.0]	32.7	[30.3 - 35.2]	55.8	[52.6 - 58.9]	2.95
49711 1#235	Aeromonas eucrenophila CECT 4224	70.2	[66.3 - 73.9]	32.7	[30.3 - 35.2]	60	[56.8 - 63.2]	0.39
39379 2#329	Aeromonas taiwanensis LMG 24683	61.1	[57.4 - 64.6]	32.6	[30.2 - 35.1]	53.4	[50.3 - 56.5]	0.93
49711 1#357	49711 2#69	55.8	[52.3 - 59.3]	32.6	[30.2 - 35.1]	49.6	[46.5 - 52.6]	0.05
49711 2#175	Aeromonas popoffii CIP 105493	62.2	[58.5 - 65.8]	32.6	[30.1 - 35.1]	54.2	[51.0 - 57.3]	2.77
39379 2#329	49711 1#357	58.9	[55.2 - 62.4]	32.6	[30.2 - 35.1]	51.8	[48.7 - 54.8]	0.35
49662 2#183	SAMEA2752408	67.3	[63.4 - 70.9]	32.6	[30.2 - 35.1]	57.8	[54.6 - 61.0]	1.13
49711 2#175	SAMEA2752414	62.8	[59.0 - 66.4]	32.6	[30.1 - 35.1]	54.6	[51.4 - 57.7]	2.78
49711 1#369	Aeromonas sanarellii LMG 24682	59.1	[55.5 - 62.6]	32.6	[30.2 - 35.1]	52	[48.9 - 55.0]	1.43
49619 2#255	Aeromonas hydrophila ATCC 7966	62.3	[58.5 - 65.9]	32.6	[30.1 - 35.1]	54.2	[51.1 - 57.3]	1.5
49662 2#183	Aeromonas sobria CECT 4245	67.3	[63.4 - 70.9]	32.6	[30.1 - 35.1]	57.8	[54.6 - 60.9]	1.12
49619 2#255	Aeromonas aquariorum CECT 7289	59.1	[55.5 - 62.6]	32.6	[30.2 - 35.1]	52	[48.9 - 55.0]	1.09
49711 2#69	Aeromonas taiwanensis LMG 24683	60.3	[56.6 - 63.8]	32.6	[30.1 - 35.1]	52.8	[49.7 - 55.9]	1.23
SAMEA2752414	Aeromonas hydrophila subsp. ranae CIP 107985	60.1	[56.5 - 63.7]	32.6	[30.2 - 35.1]	52.7	[49.6 - 55.8]	2.96
49711 1#357	Aeromonas aquariorum CECT 7289	57.4	[53.9 - 61.0]	32.6	[30.2 - 35.1]	50.7	[47.7 - 53.8]	0.4
39379 1#18	49619 2#255	59.1	[55.5 - 62.7]	32.6	[30.2 - 35.1]	52	[48.9 - 55.1]	1.62
49711 1#357	49711 1#369	56	[52.4 - 59.5]	32.6	[30.2 - 35.1]	49.7	[46.6 - 52.7]	0.15
49711 2#311	SAMEA2752414	61.5	[57.8 - 65.0]	32.6	[30.2 - 35.1]	53.7	[50.5 - 56.8]	2.86
39379 1#18	Aeromonas taiwanensis LMG 24683	59.9	[56.3 - 63.5]	32.6	[30.2 - 35.1]	52.5	[49.5 - 55.6]	1.41
39379 1#18	Aeromonas sanarellii LMG 24682	59	[55.4 - 62.6]	32.6	[30.2 - 35.1]	51.9	[48.8 - 55.0]	1.71
39379 1#18	49711 1#357	55.7	[52.2 - 59.2]	32.5	[30.1 - 35.0]	49.4	[46.4 - 52.5]	0.13
49711 2#69	Aeromonas hydrophila subsp. anaerogenes CECT 4221	53.1	[49.6 - 56.5]	32.5	[30.1 - 35.0]	47.5	[44.5 - 50.5]	0.51
39379 2#329	Aeromonas sanarellii LMG 24682	63.1	[59.4 - 66.7]	32.5	[30.1 - 35.0]	54.8	[51.7 - 57.9]	1.23
49619 2#255	49711 2#69	59.2	[55.6 - 62.8]	32.5	[30.1 - 35.0]	52	[48.9 - 55.1]	1.45
49711 1#369	Aeromonas hydrophila subsp. anaerogenes CECT 4221	53.8	[50.3 - 57.2]	32.5	[30.1 - 35.0]	48	[45.0 - 51.1]	0.61
49619 2#255	49711 2#175	60	[56.4 - 63.6]	32.5	[30.0 - 35.0]	52.6	[49.5 - 55.6]	1.67
49711 1#357	Aeromonas dhakensis CIP 107500	57.1	[53.5 - 60.6]	32.5	[30.1 - 35.0]	50.5	[47.4 - 53.5]	0.24
39379 2#329	Aeromonas caviae NCTC 12244	61.3	[57.6 - 64.9]	32.5	[30.1 - 35.0]	53.5	[50.4 - 56.6]	0.29
49711 2#69	Aeromonas sanarellii LMG 24682	59.3	[55.7 - 62.9]	32.5	[30.1 - 35.0]	52.1	[49.0 - 55.1]	1.53
SAMEA2752419	Aeromonas media CECT 4232	64.2	[60.4 - 67.8]	32.5	[30.1 - 35.0]	55.6	[52.4 - 58.7]	0.02
49662 2#251	49711 1#369	59.2	[55.6 - 62.8]	32.4	[30.0 - 34.9]	52	[48.9 - 55.0]	0.03
39379 2#329	ERR4559478	60.4	[56.7 - 64.0]	32.4	[30.0 - 34.9]	52.8	[49.7 - 55.9]	0.09
39379 2#329	49662 2#251	62.8	[59.1 - 66.4]	32.4	[30.0 - 34.9]	54.5	[51.4 - 57.6]	0.17
49662 2#251	Aeromonas aquariorum CECT 7289	60.3	[56.6 - 63.8]	32.4	[30.0 - 34.9]	52.7	[49.6 - 55.8]	0.22
49619 2#255	Aeromonas dhakensis CIP 107500	60.9	[57.2 - 64.5]	32.4	[30.0 - 34.9]	53.2	[50.1 - 56.3]	1.26
49711 1#369	ERR4559389	57.8	[54.2 - 61.4]	32.3	[29.9 - 34.8]	50.9	[47.8 - 53.9]	0.08
39379 1#18	Aeromonas caviae NCTC 12244	58.1	[54.5 - 61.7]	32.3	[29.9 - 34.8]	51.1	[48.0 - 54.2]	0.19
39379 1#18	49662 2#251	58.4	[54.7 - 61.9]	32.3	[29.9 - 34.8]	51.3	[48.2 - 54.4]	0.31
23386 4#62	49711 1#369	52.8	[49.3 - 56.3]	32.3	[29.9 - 34.8]	47.2	[44.2 - 50.3]	1.63
ERR4559389	Aeromonas aquariorum CECT 7289	57.5	[53.9 - 61.0]	32.3	[29.9 - 34.8]	50.6	[47.6 - 53.7]	0.34
39379 1#18	Aeromonas hydrophila subsp. anaerogenes CECT 4221	53.1	[49.6 - 56.5]	32.3	[29.9 - 34.9]	47.4	[44.4 - 50.5]	0.34
49711 2#295	SAMEA2752419	63.6	[59.8 - 67.2]	32.3	[29.9 - 34.8]	55	[51.9 - 58.1]	0.28
49711 2#295	Aeromonas eucrenophila CECT 4224	63.4	[59.6 - 67.0]	32.3	[29.9 - 34.9]	54.9	[51.7 - 58.0]	0.29
39379 1#18	49711 1#263	55.4	[51.9 - 58.9]	32.3	[29.9 - 34.8]	49.1	[46.1 - 52.2]	0.05
49711 2#175	Aeromonas caviae NCTC 12244	59	[55.4 - 62.5]	32.3	[29.9 - 34.8]	51.7	[48.6 - 54.8]	0.23
49711 1#357	Aeromonas hydrophila ATCC 7966	59.8	[56.2 - 63.4]	32.3	[29.9 - 34.8]	52.3	[49.2 - 55.4]	0
49711 2#311	Aeromonas sanarellii LMG 24682	61.5	[57.8 - 65.1]	32.3	[29.9 - 34.8]	53.5	[50.4 - 56.6]	1.67
39379 2#329	Aeromonas hydrophila subsp. anaerogenes CECT 4221	55.8	[52.3 - 59.3]	32.3	[29.9 - 34.8]	49.4	[46.4 - 52.5]	0.81
49711 1#357	49711 2#175	57.2	[53.6 - 60.7]	32.3	[29.8 - 34.8]	50.4	[47.4 - 53.5]	0.18
49711 2#175	Aeromonas sanarellii LMG 24682	62	[58.3 - 65.6]	32.3	[29.9 - 34.8]	53.9	[50.8 - 57.0]	1.75
49711 1#369	Aeromonas caviae NCTC 12244	59.3	[55.6 - 62.8]	32.3	[29.9 - 34.8]	52	[48.9 - 55.0]	0.09
49662 2#251	49711 2#69	60.3	[56.6 - 63.8]	32.3	[29.9 - 34.8]	52.6	[49.5 - 55.7]	0.13
49711 1#263	49711 2#69	56.4	[52.8 - 59.9]	32.3	[29.9 - 34.8]	49.8	[46.8 - 52.9]	0.22
49619 2#255	49711 2#311	61	[57.3 - 64.5]	32.3	[29.8 - 34.8]	53.1	[50.0 - 56.2]	1.59
49711 1#263	49711 1#369	57	[53.4 - 60.5]	32.3	[29.9 - 34.8]	50.3	[47.2 - 53.4]	0.32
49662 2#251	Aeromonas dhakensis CIP 107500	60.5	[56.9 - 64.1]	32.3	[29.9 - 34.8]	52.8	[49.7 - 55.9]	0.06
49711 1#263	Aeromonas aquariorum CECT 7289	57	[53.4 - 60.5]	32.3	[29.9 - 34.8]	50.3	[47.2 - 53.4]	0.58
ERR4559389	Aeromonas dhakensis CIP 107500	57.9	[54.3 - 61.4]	32.2	[29.8 - 34.7]	50.9	[47.8 - 54.0]	0.17
49711 1#377	49711 2#69	57.5	[53.9 - 61.0]	32.2	[29.8 - 34.7]	50.6	[47.5 - 53.6]	0.36
49711 2#69	ERR4559389	57.3	[53.7 - 60.8]	32.2	[29.8 - 34.7]	50.5	[47.4 - 53.5]	0.02
49711 1#263	Aeromonas dhakensis CIP 107500	57.2	[53.6 - 60.7]	32.2	[29.8 - 34.8]	50.4	[47.3 - 53.5]	0.41
49711 2#175	ERR4559478	59.7	[56.1 - 63.3]	32.2	[29.8 - 34.7]	52.2	[49.1 - 55.3]	0.43
39379 2#329	49711 1#263	58.7	[55.1 - 62.3]	32.2	[29.8 - 34.7]	51.5	[48.4 - 54.6]	0.52
49711 1#357	Aeromonas hydrophila subsp. ranae CIP 107985	58.1	[54.5 - 61.6]	32.2	[29.8 - 34.7]	51	[48.0 - 54.1]	0.01
49711 1#377	Aeromonas dhakensis CIP 107500	58.2	[54.6 - 61.7]	32.2	[29.8 - 34.7]	51.1	[48.0 - 54.2]	0.55
23386 4#62	Aeromonas aquariorum CECT 7289	53.1	[49.6 - 56.6]	32.2	[29.8 - 34.7]	47.4	[44.4 - 50.4]	1.89
49711 2#69	Aeromonas caviae NCTC 12244	59.9	[56.2 - 63.4]	32.2	[29.8 - 34.7]	52.3	[49.2 - 55.4]	0.01
49711 2#175	Aeromonas hydrophila subsp. anaerogenes CECT 4221	54.4	[50.9 - 57.9]	32.2	[29.8 - 34.7]	48.3	[45.3 - 51.4]	0.29
ERR4559478	Aeromonas aquariorum CECT 7289	60.3	[56.6 - 63.8]	32.2	[29.8 - 34.7]	52.6	[49.5 - 55.7]	0.14
39379 1#18	49711 1#377	56.5	[53.0 - 60.0]	32.2	[29.8 - 34.7]	49.9	[46.9 - 53.0]	0.19
39379 1#18	ERR4559478	59.5	[55.8 - 63.0]	32.2	[29.8 - 34.8]	52.1	[49.0 - 55.1]	0.39
39379 2#329	ERR4559389	58.9	[55.2 - 62.4]	32.2	[29.8 - 34.7]	51.6	[48.5 - 54.7]	0.28
23386 4#62	39379 1#18	51.5	[48.1 - 55.0]	32.2	[29.8 - 34.7]	46.2	[43.2 - 49.2]	1.36
ERR4559478	Aeromonas hydrophila ATCC 7966	62	[58.3 - 65.6]	32.2	[29.8 - 34.7]	53.9	[50.8 - 57.0]	0.26
ERR4559478	Aeromonas dhakensis CIP 107500	60.9	[57.2 - 64.5]	32.2	[29.8 - 34.7]	53.1	[50.0 - 56.2]	0.02
39379 1#18	48056 1#283	58.7	[55.1 - 62.2]	32.2	[29.8 - 34.7]	51.4	[48.4 - 54.5]	0.39
48056 1#283	49711 1#369	59.5	[55.9 - 63.1]	32.2	[29.8 - 34.7]	52.1	[49.0 - 55.1]	0.12
49711 1#369	ERR4559478	60.4	[56.7 - 64.0]	32.2	[29.8 - 34.7]	52.7	[49.6 - 55.8]	0.11
49711 2#69	ERR4559478	60.3	[56.7 - 63.9]	32.2	[29.8 - 34.7]	52.6	[49.5 - 55.7]	0.21
49662 2#251	49711 2#175	60.2	[56.5 - 63.7]	32.2	[29.8 - 34.7]	52.5	[49.4 - 55.6]	0.35
ERR4579282	Aeromonas hydrophila ATCC 7966	59.7	[56.0 - 63.2]	32.2	[29.8 - 34.7]	52.2	[49.1 - 55.3]	1.07
49711 1#369	49711 1#377	56.9	[53.4 - 60.5]	32.2	[29.8 - 34.7]	50.2	[47.2 - 53.3]	0.46
49662 2#275	49711 2#175	61.4	[57.7 - 65.0]	32.2	[29.7 - 34.7]	53.4	[50.3 - 56.5]	0.67
39379 1#18	ERR4559389	57.1	[53.5 - 60.6]	32.2	[29.8 - 34.7]	50.3	[47.2 - 53.3]	0.19
49711 2#311	Aeromonas hydrophila subsp. anaerogenes CECT 4221	54.9	[51.3 - 58.3]	32.2	[29.7 - 34.7]	48.7	[45.6 - 51.7]	0.38
23386 4#62	49711 2#69	52.4	[49.0 - 55.9]	32.1	[29.7 - 34.6]	46.9	[43.8 - 49.9]	1.53
49711 1#377	Aeromonas aquariorum CECT 7289	58.7	[55.0 - 62.2]	32.1	[29.7 - 34.7]	51.4	[48.3 - 54.5]	0.72
49662 2#251	Aeromonas hydrophila ATCC 7966	62.4	[58.6 - 66.0]	32.1	[29.7 - 34.7]	54.1	[51.0 - 57.2]	0.18
ERR4559389	Aeromonas hydrophila ATCC 7966	59.5	[55.9 - 63.1]	32.1	[29.6 - 34.6]	52	[48.9 - 55.1]	0.06
49711 1#357	49711 2#311	57.2	[53.6 - 60.7]	32.1	[29.7 - 34.7]	50.3	[47.3 - 53.4]	0.09
49662 2#275	Aeromonas hydrophila ATCC 7966	64	[60.2 - 67.6]	32.1	[29.7 - 34.6]	55.2	[52.1 - 58.3]	0.49
49711 1#263	Aeromonas hydrophila ATCC 7966	59.6	[56.0 - 63.2]	32.1	[29.7 - 34.6]	52.1	[49.0 - 55.2]	0.18
49662 2#275	49711 2#69	61.3	[57.6 - 64.8]	32.1	[29.7 - 34.6]	53.3	[50.2 - 56.3]	0.45
49619 2#255	Aeromonas hydrophila subsp. ranae CIP 107985	60.9	[57.2 - 64.5]	32.1	[29.7 - 34.6]	53	[49.9 - 56.1]	1.49
23386 4#62	Aeromonas dhakensis CIP 107500	52.9	[49.4 - 56.3]	32.1	[29.7 - 34.6]	47.2	[44.2 - 50.2]	1.72
SAMEA2752421	SAMEA2752425	63.3	[59.5 - 66.9]	32.1	[29.7 - 34.6]	54.7	[51.6 - 57.8]	1.34
49662 2#275	49711 1#369	61.9	[58.1 - 65.4]	32.1	[29.7 - 34.6]	53.7	[50.6 - 56.8]	0.35
39379 2#329	49662 2#275	62.9	[59.1 - 66.5]	32.1	[29.7 - 34.6]	54.4	[51.3 - 57.5]	0.15
49711 1#263	49711 2#175	56.8	[53.2 - 60.3]	32.1	[29.7 - 34.6]	50.1	[47.0 - 53.1]	0
23386 4#62	39379 2#329	54.4	[50.9 - 57.8]	32.1	[29.7 - 34.6]	48.3	[45.2 - 51.3]	1.83
48056 1#283	49711 2#175	61	[57.3 - 64.6]	32.1	[29.7 - 34.6]	53.1	[50.0 - 56.2]	0.44
SAMEA2752425	Aeromonas encheleia CECT 4342	63.2	[59.5 - 66.8]	32.1	[29.7 - 34.6]	54.7	[51.5 - 57.8]	1.35
49711 2#311	Aeromonas caviae NCTC 12244	60	[56.3 - 63.5]	32.1	[29.7 - 34.6]	52.3	[49.2 - 55.4]	0.15
SAMEA2752421	Aeromonas bestiarum CECT 4227	63.1	[59.4 - 66.7]	32.1	[29.7 - 34.6]	54.6	[51.5 - 57.7]	1.33
39379 2#329	Aeromonas popoffii CIP 105493	62	[58.3 - 65.6]	32.1	[29.7 - 34.6]	53.8	[50.7 - 56.9]	3.29
49662 2#251	49711 2#311	60.4	[56.7 - 64.0]	32.1	[29.7 - 34.6]	52.7	[49.6 - 55.7]	0.27
48056 1#283	Aeromonas dhakensis CIP 107500	60.7	[57.0 - 64.2]	32.1	[29.7 - 34.6]	52.8	[49.7 - 55.9]	0.03
48056 1#283	Aeromonas hydrophila ATCC 7966	63.6	[59.9 - 67.2]	32.1	[29.6 - 34.6]	54.9	[51.8 - 58.0]	0.26
23386 4#62	Aeromonas hydrophila ATCC 7966	54.9	[51.4 - 58.4]	32	[29.6 - 34.5]	48.6	[45.6 - 51.6]	1.49
48056 1#283	49711 2#69	59.8	[56.1 - 63.3]	32	[29.6 - 34.5]	52.2	[49.1 - 55.2]	0.22
ERR4579282	Aeromonas hydrophila subsp. ranae CIP 107985	58.3	[54.7 - 61.9]	32	[29.6 - 34.5]	51.1	[48.0 - 54.2]	1.06
49711 1#369	Aeromonas popoffii CIP 105493	59.4	[55.7 - 62.9]	32	[29.6 - 34.5]	51.8	[48.8 - 54.9]	3.09
39379 1#18	49662 2#275	60.8	[57.1 - 64.4]	32	[29.6 - 34.5]	52.9	[49.8 - 56.0]	0.62
49711 1#263	Aeromonas hydrophila subsp. ranae CIP 107985	57.4	[53.9 - 61.0]	32	[29.6 - 34.5]	50.5	[47.4 - 53.5]	0.18
49662 2#251	Aeromonas hydrophila subsp. ranae CIP 107985	60.1	[56.4 - 63.6]	32	[29.6 - 34.5]	52.3	[49.2 - 55.4]	0.17
49662 2#275	49711 2#311	61.6	[57.9 - 65.2]	32	[29.6 - 34.5]	53.4	[50.3 - 56.5]	0.58
49662 2#275	Aeromonas dhakensis CIP 107500	63.1	[59.4 - 66.7]	32	[29.6 - 34.5]	54.5	[51.4 - 57.6]	0.26
49711 2#311	ERR4559478	61.1	[57.4 - 64.7]	32	[29.6 - 34.5]	53.1	[50.0 - 56.2]	0.35
39379 2#329	SAMEA2752414	62.9	[59.2 - 66.5]	32	[29.6 - 34.5]	54.4	[51.2 - 57.5]	3.3
49711 2#175	ERR4559389	57.7	[54.1 - 61.2]	32	[29.6 - 34.5]	50.7	[47.6 - 53.7]	0.24
48056 1#283	Aeromonas aquariorum CECT 7289	62.4	[58.6 - 66.0]	32	[29.6 - 34.5]	54	[50.9 - 57.1]	0.14
49711 1#263	49711 2#311	57.7	[54.1 - 61.2]	32	[29.6 - 34.5]	50.6	[47.6 - 53.7]	0.09
49711 2#175	ERR4579282	58.1	[54.5 - 61.6]	32	[29.6 - 34.5]	50.9	[47.9 - 54.0]	1.24
48056 1#283	49711 2#311	60.4	[56.7 - 64.0]	32	[29.6 - 34.5]	52.6	[49.5 - 55.7]	0.35
49662 2#275	Aeromonas aquariorum CECT 7289	63	[59.2 - 66.6]	32	[29.6 - 34.6]	54.4	[51.3 - 57.5]	0.09
39379 2#329	48056 1#283	62.8	[59.1 - 66.4]	32	[29.6 - 34.5]	54.3	[51.2 - 57.4]	0.08
39379 2#329	49711 1#377	60.3	[56.7 - 63.9]	32	[29.6 - 34.5]	52.6	[49.5 - 55.6]	0.66
23386 4#62	Aeromonas hydrophila subsp. ranae CIP 107985	53.8	[50.3 - 57.2]	31.9	[29.5 - 34.4]	47.7	[44.7 - 50.8]	1.49
23386 4#62	49711 2#175	52.9	[49.4 - 56.3]	31.9	[29.5 - 34.5]	47.1	[44.1 - 50.2]	1.31
48056 1#283	Aeromonas hydrophila subsp. ranae CIP 107985	62	[58.3 - 65.6]	31.9	[29.5 - 34.4]	53.7	[50.6 - 56.8]	0.25
SAMEA2752425	Aeromonas mytilicola subsp. aquatica A-8	60.5	[56.8 - 64.0]	31.9	[29.5 - 34.4]	52.6	[49.5 - 55.7]	0.78
49711 2#69	Aeromonas popoffii CIP 105493	59.2	[55.6 - 62.7]	31.9	[29.5 - 34.4]	51.7	[48.6 - 54.7]	2.99
39379 1#18	Aeromonas popoffii CIP 105493	59.6	[55.9 - 63.1]	31.9	[29.5 - 34.4]	51.9	[48.8 - 55.0]	2.81
49711 1#377	Aeromonas hydrophila ATCC 7966	60.4	[56.8 - 64.0]	31.9	[29.5 - 34.4]	52.6	[49.5 - 55.7]	0.32
ERR4559389	Aeromonas hydrophila subsp. ranae CIP 107985	57.9	[54.3 - 61.4]	31.9	[29.5 - 34.4]	50.7	[47.7 - 53.8]	0.05
SAMEA2752414	Aeromonas aquariorum CECT 7289	62.9	[59.1 - 66.5]	31.9	[29.5 - 34.4]	54.3	[51.2 - 57.4]	3.35
SAMEA2752421	Aeromonas sanarellii LMG 24682	69.6	[65.7 - 73.2]	31.9	[29.5 - 34.4]	59.1	[55.8 - 62.2]	1.17
ERR4559478	Aeromonas hydrophila subsp. ranae CIP 107985	61.5	[57.8 - 65.1]	31.9	[29.5 - 34.4]	53.3	[50.2 - 56.4]	0.25
49619 2#255	SAMEA2752421	69.8	[65.9 - 73.5]	31.9	[29.5 - 34.4]	59.2	[56.0 - 62.4]	1.09
49711 2#311	ERR4559389	58.6	[55.0 - 62.1]	31.9	[29.5 - 34.4]	51.2	[48.2 - 54.3]	0.15
39379 1#18	SAMEA2752414	60.4	[56.7 - 63.9]	31.9	[29.4 - 34.4]	52.5	[49.4 - 55.6]	2.82
49662 2#275	Aeromonas hydrophila subsp. ranae CIP 107985	61.3	[57.6 - 64.9]	31.9	[29.5 - 34.4]	53.2	[50.1 - 56.3]	0.49
49711 1#369	SAMEA2752414	60.1	[56.4 - 63.7]	31.9	[29.5 - 34.4]	52.3	[49.2 - 55.4]	3.1
49711 1#377	49711 2#175	58.6	[54.9 - 62.1]	31.9	[29.5 - 34.4]	51.2	[48.2 - 54.3]	0.14
49711 1#377	Aeromonas hydrophila subsp. ranae CIP 107985	59	[55.4 - 62.5]	31.9	[29.5 - 34.4]	51.5	[48.4 - 54.6]	0.32
49619 2#255	Aeromonas encheleia CECT 4342	69.9	[66.0 - 73.5]	31.9	[29.4 - 34.4]	59.2	[56.0 - 62.4]	1.08
23386 4#62	49711 2#311	53.4	[49.9 - 56.8]	31.9	[29.4 - 34.4]	47.4	[44.4 - 50.5]	1.4
SAMEA2752414	Aeromonas dhakensis CIP 107500	62.1	[58.4 - 65.7]	31.8	[29.4 - 34.3]	53.7	[50.6 - 56.8]	3.19
49711 1#377	49711 2#311	57.8	[54.2 - 61.3]	31.8	[29.4 - 34.3]	50.6	[47.5 - 53.7]	0.23
49711 2#69	SAMEA2752414	60.1	[56.4 - 63.6]	31.8	[29.4 - 34.3]	52.3	[49.2 - 55.4]	3
SAMEA2752425	Aeromonas ichthyocola A-5	59.8	[56.2 - 63.4]	31.8	[29.4 - 34.3]	52.1	[49.0 - 55.2]	0.68
ERR4559397	Aeromonas aquariorum CECT 7289	57.3	[53.7 - 60.8]	31.8	[29.4 - 34.3]	50.2	[47.2 - 53.3]	1.8
49711 2#311	ERR4579282	58.6	[55.0 - 62.1]	31.8	[29.4 - 34.3]	51.2	[48.1 - 54.3]	1.16
49619 2#255	Aeromonas aquatica AE235	64	[60.2 - 67.6]	31.8	[29.3 - 34.3]	55	[51.9 - 58.1]	1.89
SAMEA2752419	Aeromonas sanarellii LMG 24682	66.4	[62.5 - 70.0]	31.8	[29.4 - 34.3]	56.7	[53.5 - 59.8]	1.96
SAMEA2752419	Aeromonas ichthyocola A-5	69.2	[65.3 - 72.9]	31.7	[29.3 - 34.2]	58.7	[55.5 - 61.8]	0.13
49711 1#235	SAMEA2752425	60.5	[56.8 - 64.0]	31.7	[29.3 - 34.2]	52.5	[49.4 - 55.6]	0.95
49711 1#235	Aeromonas bestiarum CECT 4227	60.3	[56.6 - 63.9]	31.7	[29.3 - 34.2]	52.4	[49.3 - 55.5]	0.94
49711 2#175	Aeromonas salmonicida subsp. oncorhynchi A-9T	64.4	[60.6 - 68.0]	31.7	[29.3 - 34.2]	55.3	[52.1 - 58.4]	3.21
SAMN07305330	Aeromonas hydrophila ATCC 7966	66.7	[62.9 - 70.4]	31.7	[29.3 - 34.2]	56.9	[53.7 - 60.0]	3.07
49711 2#175	Aeromonas salmonicida subsp. pectinolytica DSM 12609	64.2	[60.5 - 67.9]	31.7	[29.3 - 34.2]	55.2	[52.0 - 58.3]	3.07
SAMN07305330	Aeromonas hydrophila subsp. ranae CIP 107985	64.4	[60.6 - 68.0]	31.7	[29.3 - 34.2]	55.3	[52.1 - 58.4]	3.08
49619 2#255	SAMEA2752419	68.1	[64.2 - 71.7]	31.6	[29.2 - 34.1]	57.8	[54.6 - 60.9]	1.88
39379 1#18	ERR4559397	57.6	[54.0 - 61.1]	31.6	[29.2 - 34.1]	50.3	[47.3 - 53.4]	1.27
49711 2#175	Aeromonas salmonicida subsp. pectinolytica DSM 12609	66.6	[62.8 - 70.2]	31.6	[29.1 - 34.1]	56.7	[53.6 - 59.9]	2.9
49711 1#235	Aeromonas lusitana MDC2473	70.2	[66.3 - 73.9]	31.6	[29.2 - 34.1]	59.3	[56.1 - 62.5]	0.52
49711 2#175	Aeromonas salmonicida subsp. masoucida NBRC 13784	68.3	[64.4 - 72.0]	31.6	[29.2 - 34.1]	58	[54.8 - 61.1]	2.57
49711 2#311	Aeromonas salmonicida subsp. oncorhynchi A-9T	64.5	[60.7 - 68.1]	31.6	[29.2 - 34.1]	55.3	[52.1 - 58.4]	3.3
49711 2#311	Aeromonas salmonicida subsp. pectinolytica DSM 12609	63.4	[59.7 - 67.0]	31.6	[29.2 - 34.1]	54.6	[51.4 - 57.7]	3.16
49711 2#175	Aeromonas salmonicida subsp. achromogenes JCM 7875	63.9	[60.2 - 67.6]	31.6	[29.2 - 34.1]	54.9	[51.7 - 58.0]	2.4
49619 2#255	Aeromonas eucrenophila CECT 4224	67.9	[64.1 - 71.6]	31.6	[29.1 - 34.1]	57.7	[54.5 - 60.8]	1.87
49711 2#175	Aeromonas taiwanensis LMG 24683	59.5	[55.8 - 63.0]	31.6	[29.2 - 34.1]	51.7	[48.6 - 54.8]	1.45
49711 2#175	SAMN07305330	64.5	[60.7 - 68.1]	31.6	[29.2 - 34.1]	55.3	[52.1 - 58.4]	2.9
49711 2#311	Aeromonas taiwanensis LMG 24683	59.6	[56.0 - 63.2]	31.5	[29.1 - 34.0]	51.8	[48.7 - 54.8]	1.37
ERR4559397	Aeromonas dhakensis CIP 107500	58.5	[54.9 - 62.1]	31.5	[29.1 - 34.0]	51	[47.9 - 54.1]	1.64
49711 2#311	Aeromonas salmonicida subsp. pectinolytica DSM 12609	65.9	[62.0 - 69.5]	31.5	[29.1 - 34.0]	56.2	[53.0 - 59.3]	2.98
49711 1#369	ERR4559397	58.5	[54.9 - 62.0]	31.5	[29.1 - 34.0]	51	[47.9 - 54.1]	1.55
49711 2#295	Aeromonas hydrophila ATCC 7966	58.8	[55.2 - 62.4]	31.5	[29.1 - 34.0]	51.2	[48.2 - 54.3]	0.66
ERR4559397	ERR4559544	56.5	[52.9 - 60.0]	31.5	[29.1 - 34.0]	49.5	[46.5 - 52.6]	1.39
39379 2#329	ERR4559397	58.7	[55.0 - 62.2]	31.5	[29.1 - 34.0]	51.1	[48.0 - 54.2]	1.75
SAMEA2752425	Aeromonas media CECT 4232	58.8	[55.2 - 62.3]	31.4	[29.0 - 34.0]	51.2	[48.1 - 54.2]	0.53
49711 2#295	49711 2#311	55.9	[52.4 - 59.4]	31.4	[29.0 - 33.9]	49.1	[46.1 - 52.1]	0.57
49711 2#311	Aeromonas media CECT 4232	56.5	[52.9 - 60.0]	31.4	[29.0 - 33.9]	49.5	[46.4 - 52.5]	0.31
49711 2#295	Aeromonas bestiarum CECT 4227	57.6	[54.0 - 61.1]	31.4	[29.0 - 33.9]	50.2	[47.2 - 53.3]	0.26
49711 2#175	Aeromonas salmonicida CIP 103209	66.4	[62.6 - 70.0]	31.4	[29.0 - 33.9]	56.5	[53.4 - 59.7]	2.87
49711 2#69	ERR4559397	57.6	[54.0 - 61.1]	31.4	[29.0 - 33.9]	50.3	[47.3 - 53.4]	1.45
49711 2#295	Aeromonas lusitana MDC2473	62.9	[59.1 - 66.5]	31.4	[29.0 - 33.9]	54	[50.9 - 57.1]	0.16
49711 2#295	SAMEA2752425	57.8	[54.2 - 61.3]	31.4	[29.0 - 33.9]	50.4	[47.3 - 53.5]	0.27
49711 2#175	49711 2#295	57.4	[53.8 - 60.9]	31.3	[28.9 - 33.8]	50.1	[47.1 - 53.2]	0.49
49711 1#369	Aeromonas media CECT 4232	55.8	[52.2 - 59.3]	31.3	[28.9 - 33.8]	48.9	[45.9 - 52.0]	0.55
39379 2#329	Aeromonas media CECT 4232	59.1	[55.5 - 62.6]	31.3	[28.9 - 33.8]	51.3	[48.2 - 54.4]	0.75
49711 2#175	Aeromonas ichthyocola A-5	58.4	[54.8 - 62.0]	31.3	[28.9 - 33.8]	50.8	[47.7 - 53.9]	0.08
49711 2#295	Aeromonas hydrophila subsp. ranae CIP 107985	56.3	[52.8 - 59.8]	31.3	[28.9 - 33.8]	49.3	[46.3 - 52.4]	0.67
49711 2#311	Aeromonas salmonicida subsp. masoucida NBRC 13784	70.3	[66.4 - 74.0]	31.3	[28.9 - 33.9]	59.2	[56.0 - 62.4]	2.65
49711 2#311	SAMN07305330	66.6	[62.8 - 70.2]	31.3	[28.9 - 33.8]	56.6	[53.4 - 59.7]	2.98
49711 1#369	49711 2#295	54.9	[51.3 - 58.3]	31.3	[28.9 - 33.8]	48.3	[45.2 - 51.3]	0.81
49711 2#311	Aeromonas salmonicida subsp. achromogenes JCM 7875	67.3	[63.4 - 71.0]	31.3	[28.9 - 33.8]	57.1	[53.9 - 60.2]	2.49
49711 2#175	Aeromonas media CECT 4232	58.2	[54.6 - 61.7]	31.3	[28.9 - 33.8]	50.7	[47.6 - 53.7]	0.23
49619 2#255	Aeromonas lusitana MDC2473	67.6	[63.7 - 71.2]	31.2	[28.8 - 33.7]	57.2	[54.0 - 60.3]	1.99
SAMEA2752415	Aeromonas mytilicola subsp. aquatica A-8	54.9	[51.4 - 58.4]	31.2	[28.8 - 33.7]	48.2	[45.2 - 51.3]	2.2
ERR4579282	SAMEA2752421	63.2	[59.4 - 66.8]	31.2	[28.8 - 33.7]	54.1	[51.0 - 57.2]	0.66
49711 2#311	Aeromonas salmonicida CIP 103209	68.6	[64.7 - 72.3]	31.2	[28.8 - 33.7]	57.9	[54.7 - 61.1]	2.95
39379 2#329	49711 2#295	57	[53.4 - 60.5]	31.2	[28.8 - 33.7]	49.8	[46.7 - 52.8]	1.01
ERR4579282	Aeromonas encheleia CECT 4342	63.1	[59.4 - 66.7]	31.2	[28.8 - 33.7]	54.1	[51.0 - 57.2]	0.65
39379 1#18	49711 2#295	54.2	[50.7 - 57.7]	31.2	[28.8 - 33.7]	47.8	[44.7 - 50.8]	0.53
SAMEA2752415	SAMEA2752421	58.3	[54.7 - 61.9]	31.2	[28.8 - 33.7]	50.7	[47.6 - 53.8]	2.76
49711 2#295	Aeromonas aquariorum CECT 7289	55.8	[52.2 - 59.2]	31.2	[28.8 - 33.7]	48.9	[45.8 - 51.9]	1.06
SAMEA2752415	Aeromonas encheleia CECT 4342	58.2	[54.6 - 61.7]	31.2	[28.8 - 33.7]	50.6	[47.6 - 53.7]	2.76
SAMEA2752421	Aeromonas piscicola LMG 24783	57.4	[53.8 - 61.0]	31.2	[28.8 - 33.7]	50.1	[47.0 - 53.1]	2.75
SAMEA2752406	Aeromonas mytilicola subsp. aquatica A-8	66.3	[62.5 - 69.9]	31.1	[28.7 - 33.6]	56.3	[53.1 - 59.4]	1.29
39379 1#18	Aeromonas salmonicida subsp. pectinolytica DSM 12609	61.9	[58.2 - 65.5]	31.1	[28.7 - 33.6]	53.2	[50.1 - 56.3]	3.12
39379 1#18	Aeromonas media CECT 4232	55.2	[51.7 - 58.7]	31.1	[28.7 - 33.6]	48.5	[45.4 - 51.5]	0.27
49711 2#69	49711 2#295	55.2	[51.6 - 58.6]	31.1	[28.7 - 33.6]	48.4	[45.3 - 51.4]	0.71
49711 1#235	Aeromonas piscicola LMG 24783	54.1	[50.6 - 57.6]	31.1	[28.7 - 33.6]	47.6	[44.6 - 50.7]	2.36
39379 2#329	Aeromonas ichthyocola A-5	58.6	[54.9 - 62.1]	31.1	[28.7 - 33.7]	50.9	[47.8 - 53.9]	0.6
49711 2#295	Aeromonas dhakensis CIP 107500	55.2	[51.6 - 58.7]	31.1	[28.7 - 33.6]	48.4	[45.4 - 51.5]	0.9
49711 2#295	Aeromonas salmonicida subsp. pectinolytica DSM 12609	55.5	[52.0 - 59.0]	31.1	[28.7 - 33.6]	48.6	[45.6 - 51.7]	2.59
SAMEA2752415	Aeromonas ichthyocola A-5	55.1	[51.5 - 58.6]	31.1	[28.7 - 33.6]	48.3	[45.3 - 51.4]	2.09
ERR4579282	Aeromonas aquatica AE235	59.3	[55.6 - 62.8]	31.1	[28.7 - 33.6]	51.3	[48.3 - 54.4]	1.47
49711 2#69	Aeromonas media CECT 4232	56.2	[52.7 - 59.7]	31.1	[28.7 - 33.6]	49.1	[46.1 - 52.2]	0.45
49711 2#311	Aeromonas ichthyocola A-5	59.9	[56.2 - 63.4]	31.1	[28.7 - 33.6]	51.7	[48.7 - 54.8]	0.17
SAMEA2752421	Aeromonas taiwanensis LMG 24683	66.9	[63.0 - 70.5]	31	[28.6 - 33.6]	56.6	[53.5 - 59.8]	0.87
39379 1#19	Aeromonas aquariorum CECT 7289	57.6	[54.0 - 61.1]	31	[28.6 - 33.5]	50.1	[47.0 - 53.2]	2.16
39379 2#329	Aeromonas salmonicida subsp. pectinolytica DSM 12609	65	[61.2 - 68.6]	31	[28.6 - 33.5]	55.3	[52.1 - 58.4]	3.59
SAMEA2752429	Aeromonas mytilicola subsp. aquatica A-8	56.6	[53.0 - 60.1]	31	[28.6 - 33.5]	49.4	[46.3 - 52.4]	1.8
39379 2#329	Aeromonas salmonicida subsp. oncorhynchi A-9T	64.3	[60.6 - 68.0]	31	[28.6 - 33.5]	54.8	[51.7 - 57.9]	3.73
49711 2#69	Aeromonas salmonicida subsp. oncorhynchi A-9T	61.8	[58.1 - 65.4]	31	[28.6 - 33.5]	53	[49.9 - 56.1]	3.43
SAMN07305330	Aeromonas aquariorum CECT 7289	63.2	[59.5 - 66.8]	31	[28.6 - 33.5]	54	[50.9 - 57.1]	3.47
39379 1#18	Aeromonas salmonicida subsp. oncorhynchi A-9T	61.5	[57.8 - 65.1]	31	[28.6 - 33.5]	52.9	[49.8 - 55.9]	3.26
ERR4579282	Aeromonas eucrenophila CECT 4224	61	[57.3 - 64.6]	31	[28.6 - 33.5]	52.5	[49.4 - 55.6]	1.44
SAMEA2752406	Aeromonas media CECT 4232	58.2	[54.6 - 61.7]	31	[28.6 - 33.5]	50.5	[47.4 - 53.6]	1.04
49711 2#69	Aeromonas salmonicida subsp. pectinolytica DSM 12609	61	[57.3 - 64.6]	31	[28.6 - 33.5]	52.5	[49.4 - 55.6]	3.29
49711 1#357	ERR4559397	49.7	[46.3 - 53.2]	31	[28.6 - 33.5]	44.4	[41.4 - 47.4]	1.4
ERR4559397	Aeromonas hydrophila subsp. anaerogenes CECT 4221	46.5	[43.1 - 49.9]	31	[28.6 - 33.5]	42	[39.0 - 45.0]	0.94
ERR4579282	SAMEA2752419	61.1	[57.4 - 64.7]	31	[28.6 - 33.5]	52.6	[49.5 - 55.7]	1.45
39379 1#18	Aeromonas salmonicida subsp. pectinolytica DSM 12609	63.8	[60.1 - 67.4]	31	[28.6 - 33.5]	54.5	[51.3 - 57.6]	2.94
49711 1#235	SAMEA2752415	55.1	[51.6 - 58.6]	31	[28.6 - 33.5]	48.3	[45.3 - 51.4]	2.37
49711 1#235	SAMEA2752406	67.4	[63.5 - 71.0]	31	[28.6 - 33.5]	56.9	[53.8 - 60.1]	1.46
39379 1#18	Aeromonas ichthyocola A-5	57.2	[53.6 - 60.7]	31	[28.6 - 33.5]	49.8	[46.7 - 52.8]	0.13
48638 2#40	Aeromonas aquariorum CECT 7289	59	[55.4 - 62.5]	31	[28.6 - 33.5]	51.1	[48.0 - 54.1]	1.93
49711 1#235	Aeromonas tecta CECT 7082	67	[63.1 - 70.6]	31	[28.6 - 33.5]	56.7	[53.5 - 59.8]	1.45
39379 1#18	49662 2#159	56.9	[53.3 - 60.4]	30.9	[28.5 - 33.4]	49.5	[46.5 - 52.6]	1.83
49711 1#235	Aeromonas hydrophila ATCC 7966	60.6	[57.0 - 64.2]	30.9	[28.5 - 33.4]	52.2	[49.1 - 55.3]	0.02
39379 2#329	Aeromonas salmonicida subsp. masoucida NBRC 13784	68.8	[64.9 - 72.5]	30.9	[28.5 - 33.5]	57.9	[54.7 - 61.1]	3.09
39379 2#329	SAMN07305330	65.1	[61.3 - 68.7]	30.9	[28.5 - 33.4]	55.3	[52.2 - 58.4]	3.42
SAMEA2752429	Aeromonas ichthyocola A-5	56.2	[52.6 - 59.7]	30.9	[28.5 - 33.4]	49	[46.0 - 52.0]	1.7
49662 2#159	Aeromonas aquariorum CECT 7289	55.6	[52.1 - 59.1]	30.9	[28.5 - 33.4]	48.6	[45.6 - 51.7]	2.36
49711 1#235	SAMEA2752429	57	[53.4 - 60.5]	30.9	[28.5 - 33.4]	49.6	[46.5 - 52.6]	1.97
49711 1#235	Aeromonas aquariorum CECT 7289	57.2	[53.6 - 60.7]	30.9	[28.5 - 33.4]	49.7	[46.7 - 52.8]	0.38
49711 2#69	Aeromonas salmonicida subsp. pectinolytica DSM 12609	63.2	[59.4 - 66.8]	30.9	[28.5 - 33.4]	53.9	[50.8 - 57.0]	3.12
49711 1#369	Aeromonas salmonicida subsp. pectinolytica DSM 12609	61.9	[58.2 - 65.4]	30.9	[28.5 - 33.4]	53.1	[50.0 - 56.1]	3.39
49711 2#175	Aeromonas mytilicola subsp. aquatica A-8	58.3	[54.7 - 61.8]	30.9	[28.5 - 33.4]	50.5	[47.5 - 53.6]	0.03
49711 1#369	Aeromonas salmonicida subsp. oncorhynchi A-9T	62.8	[59.1 - 66.4]	30.9	[28.5 - 33.4]	53.7	[50.6 - 56.8]	3.53
49711 1#263	ERR4559397	48.9	[45.4 - 52.3]	30.9	[28.5 - 33.4]	43.7	[40.7 - 46.8]	1.23
39379 2#329	Aeromonas mytilicola subsp. aquatica A-8	59.1	[55.4 - 62.6]	30.9	[28.5 - 33.4]	51	[48.0 - 54.1]	0.49
ERR4559397	Aeromonas veronii CECT 4257	58.3	[54.6 - 61.8]	30.9	[28.5 - 33.4]	50.5	[47.5 - 53.6]	1.28
49711 2#50	ERR4559397	56.4	[52.9 - 59.9]	30.9	[28.5 - 33.4]	49.2	[46.2 - 52.3]	1.61
49711 2#295	Aeromonas piscicola LMG 24783	49.6	[46.2 - 53.1]	30.9	[28.5 - 33.4]	44.3	[41.3 - 47.3]	1.68
49711 2#69	Aeromonas ichthyocola A-5	57.8	[54.2 - 61.3]	30.9	[28.5 - 33.4]	50.2	[47.1 - 53.2]	0.3
39379 2#329	Aeromonas salmonicida subsp. achromogenes JCM 7875	64.3	[60.5 - 67.9]	30.9	[28.5 - 33.4]	54.8	[51.6 - 57.9]	2.92
49662 2#83	ERR4559397	56.8	[53.2 - 60.3]	30.9	[28.5 - 33.4]	49.5	[46.4 - 52.5]	1.64
49711 2#295	SAMEA2752415	50.5	[47.0 - 53.9]	30.9	[28.5 - 33.4]	44.9	[41.9 - 47.9]	1.69
SAMN07305330	Aeromonas dhakensis CIP 107500	65.5	[61.7 - 69.2]	30.9	[28.5 - 33.4]	55.6	[52.4 - 58.7]	3.31
SAMEA2752415	Aeromonas media CECT 4232	51.8	[48.3 - 55.2]	30.9	[28.5 - 33.4]	45.8	[42.8 - 48.9]	1.95
49711 1#369	Aeromonas ichthyocola A-5	58.1	[54.5 - 61.7]	30.9	[28.5 - 33.4]	50.4	[47.3 - 53.5]	0.4
23386 4#62	ERR4559397	45.3	[41.9 - 48.7]	30.8	[28.4 - 33.3]	41.1	[38.1 - 44.1]	0.08
39379 2#329	Aeromonas salmonicida CIP 103209	66.4	[62.5 - 70.0]	30.8	[28.4 - 33.3]	56.1	[53.0 - 59.2]	3.39
49711 2#295	SAMEA2752429	54.3	[50.8 - 57.7]	30.8	[28.4 - 33.3]	47.6	[44.6 - 50.6]	1.29
49711 2#69	Aeromonas mytilicola subsp. aquatica A-8	57.1	[53.5 - 60.6]	30.8	[28.4 - 33.3]	49.6	[46.6 - 52.7]	0.19
ERR4559397	Aeromonas ichthiosmia CCM 7244	60.9	[57.3 - 64.5]	30.8	[28.4 - 33.3]	52.4	[49.3 - 55.4]	1.24
39379 1#19	Aeromonas dhakensis CIP 107500	59	[55.4 - 62.5]	30.8	[28.4 - 33.4]	51	[47.9 - 54.1]	2
ERR4559397	SAMEA2752418	52.9	[49.4 - 56.4]	30.8	[28.4 - 33.3]	46.7	[43.6 - 49.7]	1.84
49711 2#69	Aeromonas salmonicida subsp. masoucida NBRC 13784	67.7	[63.8 - 71.4]	30.8	[28.4 - 33.3]	57	[53.9 - 60.2]	2.79
49711 1#235	49711 1#369	58.9	[55.3 - 62.5]	30.8	[28.4 - 33.3]	50.9	[47.8 - 54.0]	0.13
ERR4559397	Aeromonas fluvialis LMG 24681	52.7	[49.2 - 56.2]	30.8	[28.4 - 33.3]	46.5	[43.5 - 49.6]	1.81
49711 1#235	49711 2#175	58.5	[54.9 - 62.0]	30.8	[28.4 - 33.3]	50.6	[47.6 - 53.7]	0.19
SAMEA2752419	Aeromonas taiwanensis LMG 24683	65.4	[61.6 - 69.1]	30.8	[28.4 - 33.3]	55.5	[52.3 - 58.6]	1.66
49711 2#175	ERR4559544	53.6	[50.1 - 57.1]	30.8	[28.4 - 33.3]	47.2	[44.1 - 50.2]	2.61
39379 2#329	Aeromonas salmonicida subsp. pectinolytica DSM 12609	67.4	[63.5 - 71.0]	30.8	[28.4 - 33.3]	56.8	[53.7 - 60.0]	3.42
49711 2#175	Aeromonas jandaei CECT 4228	56.5	[52.9 - 60.0]	30.8	[28.4 - 33.3]	49.2	[46.1 - 52.2]	2.28
49711 1#235	Aeromonas hydrophila subsp. ranae CIP 107985	58.4	[54.8 - 61.9]	30.8	[28.4 - 33.3]	50.5	[47.5 - 53.6]	0.01
39379 1#18	Aeromonas salmonicida subsp. masoucida NBRC 13784	67.8	[64.0 - 71.5]	30.8	[28.4 - 33.3]	57.1	[53.9 - 60.3]	2.61
39379 1#18	SAMN07305330	64.3	[60.5 - 67.9]	30.8	[28.4 - 33.3]	54.7	[51.6 - 57.8]	2.94
49711 1#369	Aeromonas mytilicola subsp. aquatica A-8	58.6	[55.0 - 62.1]	30.8	[28.4 - 33.3]	50.7	[47.6 - 53.8]	0.29
48638 2#40	Aeromonas dhakensis CIP 107500	60.7	[57.0 - 64.2]	30.8	[28.4 - 33.3]	52.1	[49.0 - 55.2]	1.77
39379 1#18	Aeromonas trota CECT 4255	58.1	[54.5 - 61.7]	30.8	[28.4 - 33.3]	50.3	[47.3 - 53.4]	1.35
39379 1#18	49711 1#235	57.5	[53.9 - 61.0]	30.8	[28.4 - 33.3]	49.9	[46.8 - 52.9]	0.15
39379 2#329	Aeromonas jandaei CECT 4228	57.2	[53.6 - 60.7]	30.8	[28.4 - 33.3]	49.7	[46.6 - 52.8]	2.8
49662 2#251	ERR4559397	50.9	[47.5 - 54.3]	30.8	[28.4 - 33.3]	45.2	[42.2 - 48.2]	1.58
39379 2#329	49711 1#235	58.9	[55.3 - 62.4]	30.8	[28.4 - 33.3]	50.9	[47.8 - 54.0]	0.33
49662 2#159	Aeromonas dhakensis CIP 107500	57	[53.4 - 60.5]	30.8	[28.4 - 33.3]	49.5	[46.5 - 52.6]	2.2
49711 1#377	ERR4559397	49.6	[46.2 - 53.0]	30.8	[28.4 - 33.3]	44.2	[41.2 - 47.2]	1.09
49711 2#384	ERR4559397	59.3	[55.6 - 62.8]	30.8	[28.4 - 33.3]	51.2	[48.1 - 54.2]	1.77
49711 2#311	Aeromonas mytilicola subsp. aquatica A-8	59.6	[56.0 - 63.2]	30.8	[28.4 - 33.3]	51.4	[48.3 - 54.5]	0.06
49711 1#205	ERR4559397	61	[57.3 - 64.6]	30.8	[28.4 - 33.3]	52.4	[49.3 - 55.5]	1.4
SAMEA2752429	Aeromonas media CECT 4232	55.1	[51.6 - 58.6]	30.8	[28.4 - 33.3]	48.2	[45.2 - 51.3]	1.55
ERR4559397	Aeromonas caviae NCTC 12244	49.9	[46.5 - 53.4]	30.8	[28.4 - 33.3]	44.5	[41.5 - 47.5]	1.46
39379 1#19	49711 1#369	58.1	[54.5 - 61.6]	30.8	[28.4 - 33.3]	50.3	[47.3 - 53.4]	1.91
49711 2#69	SAMN07305330	64.1	[60.3 - 67.7]	30.8	[28.4 - 33.3]	54.5	[51.4 - 57.6]	3.12
ERR4559397	Aeromonas culicicola CIP 107763	58.8	[55.2 - 62.3]	30.8	[28.4 - 33.3]	50.9	[47.8 - 53.9]	1.3
49711 1#369	Aeromonas salmonicida subsp. pectinolytica DSM 12609	64.1	[60.3 - 67.7]	30.8	[28.4 - 33.3]	54.5	[51.4 - 57.6]	3.22
49711 2#368	ERR4559397	58.1	[54.5 - 61.7]	30.8	[28.4 - 33.3]	50.4	[47.3 - 53.4]	1.56
SAMEA2752421	SAMEA2752429	60.5	[56.9 - 64.1]	30.7	[28.3 - 33.2]	52	[48.9 - 55.1]	2.36
49711 2#295	SAMEA2752406	59.3	[55.7 - 62.9]	30.7	[28.3 - 33.2]	51.1	[48.1 - 54.2]	0.78
SAMEA2752425	Aeromonas aquatica AE235	57.9	[54.3 - 61.5]	30.7	[28.3 - 33.2]	50.2	[47.1 - 53.2]	0.53
49711 1#357	ERR4559544	47.6	[44.2 - 51.0]	30.7	[28.3 - 33.2]	42.7	[39.7 - 45.7]	2.79
39379 1#18	39379 1#19	58.2	[54.6 - 61.7]	30.7	[28.3 - 33.2]	50.4	[47.3 - 53.4]	1.63
49711 1#369	Aeromonas salmonicida subsp. masoucida NBRC 13784	68.4	[64.5 - 72.1]	30.7	[28.3 - 33.2]	57.5	[54.3 - 60.7]	2.89
49662 2#159	49711 2#69	57.7	[54.1 - 61.2]	30.7	[28.3 - 33.3]	50	[47.0 - 53.1]	2
39379 1#19	39379 2#329	59.7	[56.0 - 63.2]	30.7	[28.3 - 33.2]	51.4	[48.3 - 54.4]	2.11
ERR4559397	Aeromonas allosaccharophila CECT 4199	54.3	[50.8 - 57.8]	30.7	[28.3 - 33.2]	47.6	[44.5 - 50.6]	1.75
ERR4559544	Aeromonas hydrophila ATCC 7966	56.8	[53.2 - 60.3]	30.7	[28.3 - 33.2]	49.4	[46.3 - 52.4]	2.79
39379 1#19	49711 2#69	58.3	[54.6 - 61.8]	30.7	[28.3 - 33.2]	50.4	[47.3 - 53.5]	1.81
48056 1#283	ERR4559397	50.3	[46.9 - 53.7]	30.7	[28.3 - 33.2]	44.7	[41.7 - 47.7]	1.66
ERR4559397	ERR4559478	51.6	[48.2 - 55.1]	30.7	[28.3 - 33.2]	45.6	[42.6 - 48.7]	1.66
49711 2#295	Aeromonas tecta CECT 7082	59	[55.3 - 62.5]	30.7	[28.3 - 33.2]	50.9	[47.8 - 54.0]	0.77
39379 2#329	Aeromonas enteropelogenes CECT 4487	59.2	[55.6 - 62.7]	30.7	[28.3 - 33.2]	51.1	[48.0 - 54.1]	2.19
49711 1#235	Aeromonas dhakensis CIP 107500	58.8	[55.2 - 62.4]	30.7	[28.3 - 33.2]	50.8	[47.7 - 53.8]	0.22
49711 1#369	Aeromonas enteropelogenes CECT 4487	59	[55.3 - 62.5]	30.7	[28.3 - 33.2]	50.9	[47.8 - 54.0]	1.99
ERR4559397	SAMEA4351133	56.3	[52.7 - 59.8]	30.7	[28.3 - 33.2]	49	[45.9 - 52.0]	1.72
49662 2#159	49711 1#369	56	[52.4 - 59.4]	30.7	[28.3 - 33.2]	48.8	[45.7 - 51.8]	2.1
39379 2#329	Aeromonas trota CECT 4255	60.1	[56.5 - 63.7]	30.7	[28.3 - 33.2]	51.7	[48.6 - 54.8]	1.82
39379 1#18	48638 2#40	59.3	[55.6 - 62.8]	30.7	[28.3 - 33.2]	51.1	[48.0 - 54.2]	1.4
39379 1#18	Aeromonas enteropelogenes CECT 4487	57.4	[53.8 - 60.9]	30.7	[28.3 - 33.2]	49.8	[46.7 - 52.8]	1.72
SAMEA2752429	Aeromonas encheleia CECT 4342	60.5	[56.8 - 64.0]	30.7	[28.3 - 33.2]	51.9	[48.9 - 55.0]	2.37
49662 2#188	ERR4559397	60.4	[56.7 - 64.0]	30.7	[28.3 - 33.2]	51.9	[48.8 - 55.0]	1.28
49711 1#235	49711 2#69	57.6	[54.0 - 61.1]	30.7	[28.3 - 33.2]	49.9	[46.9 - 53.0]	0.03
49662 2#183	Aeromonas hydrophila ATCC 7966	59	[55.4 - 62.6]	30.7	[28.3 - 33.2]	51	[47.9 - 54.0]	2.8
49711 2#69	Aeromonas salmonicida subsp. achromogenes JCM 7875	64	[60.2 - 67.6]	30.7	[28.3 - 33.2]	54.4	[51.3 - 57.5]	2.62
ERR4559389	ERR4559397	50.4	[47.0 - 53.8]	30.7	[28.4 - 33.3]	44.8	[41.8 - 47.8]	1.46
49711 1#235	49711 2#311	60.5	[56.8 - 64.1]	30.7	[28.3 - 33.2]	52	[48.9 - 55.1]	0.11
ERR311648	ERR4559397	61.8	[58.1 - 65.4]	30.7	[28.3 - 33.2]	52.9	[49.8 - 56.0]	1.41
39379 2#329	49662 2#159	56.4	[52.8 - 59.9]	30.7	[28.3 - 33.2]	49.1	[46.1 - 52.2]	2.3
39379 1#18	Aeromonas mytilicola subsp. aquatica A-8	57.1	[53.5 - 60.6]	30.7	[28.3 - 33.2]	49.6	[46.5 - 52.6]	0.02
49711 1#369	Aeromonas trota CECT 4255	59.3	[55.7 - 62.8]	30.7	[28.3 - 33.2]	51.1	[48.1 - 54.2]	1.62
ERR4559544	Aeromonas hydrophila subsp. ranae CIP 107985	53.9	[50.4 - 57.4]	30.7	[28.3 - 33.2]	47.3	[44.3 - 50.4]	2.8
39379 1#18	Aeromonas salmonicida CIP 103209	65.5	[61.7 - 69.1]	30.7	[28.3 - 33.2]	55.5	[52.3 - 58.6]	2.91
48638 2#40	49711 1#369	60	[56.3 - 63.6]	30.7	[28.3 - 33.2]	51.7	[48.6 - 54.7]	1.68
49711 1#369	SAMN07305330	64.8	[61.0 - 68.5]	30.7	[28.3 - 33.2]	55	[51.9 - 58.1]	3.22
39379 1#18	Aeromonas salmonicida subsp. achromogenes JCM 7875	64.1	[60.4 - 67.8]	30.7	[28.3 - 33.2]	54.5	[51.4 - 57.6]	2.45
ERR4559478	ERR4559544	47.4	[44.0 - 50.8]	30.6	[28.2 - 33.1]	42.5	[39.5 - 45.5]	3.05
48638 2#40	49711 2#69	59.7	[56.1 - 63.3]	30.6	[28.2 - 33.1]	51.4	[48.3 - 54.5]	1.58
49711 2#69	Aeromonas enteropelogenes CECT 4487	58.3	[54.7 - 61.9]	30.6	[28.2 - 33.1]	50.4	[47.3 - 53.5]	1.89
49662 2#183	Aeromonas aquariorum CECT 7289	56.2	[52.6 - 59.7]	30.6	[28.2 - 33.1]	48.9	[45.8 - 51.9]	3.2
39379 2#329	48638 2#40	61	[57.3 - 64.5]	30.6	[28.2 - 33.1]	52.3	[49.2 - 55.4]	1.88
ERR4559397	Aeromonas hydrophila ATCC 7966	55.5	[52.0 - 59.0]	30.6	[28.2 - 33.1]	48.4	[45.4 - 51.5]	1.4
49711 2#69	Aeromonas trota CECT 4255	59.5	[55.9 - 63.1]	30.6	[28.2 - 33.1]	51.2	[48.2 - 54.3]	1.52
49711 2#69	Aeromonas salmonicida CIP 103209	65.5	[61.7 - 69.1]	30.6	[28.2 - 33.1]	55.4	[52.3 - 58.5]	3.09
39379 2#329	49662 2#183	57.1	[53.6 - 60.7]	30.6	[28.2 - 33.1]	49.6	[46.5 - 52.6]	3.14
49711 2#311	ERR4559544	54.3	[50.8 - 57.8]	30.6	[28.2 - 33.1]	47.6	[44.5 - 50.6]	2.7
39379 1#19	ERR4559544	57.8	[54.2 - 61.3]	30.6	[28.2 - 33.1]	50	[46.9 - 53.0]	1.03
49662 2#275	ERR4559397	52	[48.6 - 55.5]	30.6	[28.2 - 33.1]	45.9	[42.9 - 48.9]	1.9
49711 1#369	Aeromonas salmonicida subsp. achromogenes JCM 7875	65.4	[61.6 - 69.1]	30.6	[28.3 - 33.2]	55.4	[52.2 - 58.5]	2.72
SAMEA2752421	Aeromonas hydrophila subsp. anaerogenes CECT 4221	57.7	[54.1 - 61.2]	30.6	[28.2 - 33.1]	49.9	[46.9 - 53.0]	0.87
49662 2#183	49711 2#175	57.6	[54.0 - 61.1]	30.6	[28.2 - 33.1]	49.9	[46.8 - 52.9]	2.62
SAMEA2752421	Aeromonas hydrophila ATCC 7966	61.3	[57.6 - 64.9]	30.6	[28.2 - 33.1]	52.5	[49.4 - 55.6]	0.41
49711 2#175	Aeromonas veronii CECT 4257	55.4	[51.9 - 58.9]	30.5	[28.1 - 33.0]	48.3	[45.2 - 51.3]	2.5
48638 2#40	SAMEA2752418	59.3	[55.7 - 62.9]	30.5	[28.1 - 33.0]	51.1	[48.0 - 54.1]	1.72
SAMEA2752425	Aeromonas sanarellii LMG 24682	61	[57.3 - 64.6]	30.5	[28.1 - 33.0]	52.2	[49.1 - 55.3]	2.51
48638 2#40	Aeromonas fluvialis LMG 24681	59	[55.4 - 62.6]	30.5	[28.1 - 33.0]	50.9	[47.8 - 53.9]	1.68
49662 2#183	Aeromonas hydrophila subsp. ranae CIP 107985	58.1	[54.5 - 61.6]	30.5	[28.1 - 33.0]	50.2	[47.1 - 53.2]	2.81
SAMEA2752414	Aeromonas allosaccharophila CECT 4199	46.9	[43.5 - 50.3]	30.5	[28.1 - 33.0]	42.1	[39.1 - 45.1]	0.2
SAMEA4351133	Aeromonas hydrophila ATCC 7966	57.7	[54.1 - 61.2]	30.5	[28.1 - 33.0]	49.9	[46.9 - 53.0]	3.12
ERR311648	Aeromonas hydrophila ATCC 7966	57.3	[53.7 - 60.8]	30.5	[28.1 - 33.0]	49.6	[46.6 - 52.7]	2.81
49711 2#175	ERR311648	55.2	[51.7 - 58.7]	30.5	[28.1 - 33.0]	48.2	[45.1 - 51.2]	2.64
49662 2#83	49711 2#311	53.9	[50.4 - 57.4]	30.5	[28.1 - 33.0]	47.2	[44.2 - 50.3]	2.95
49711 1#357	SAMEA2752421	60.7	[57.0 - 64.2]	30.5	[28.2 - 33.0]	52	[48.9 - 55.1]	0.41
SAMEA2752419	SAMEA2752425	58.8	[55.1 - 62.3]	30.5	[28.1 - 33.0]	50.6	[47.6 - 53.7]	0.55
49619 2#255	Aeromonas bestiarum CECT 4227	59.7	[56.1 - 63.3]	30.5	[28.1 - 33.0]	51.4	[48.3 - 54.4]	2.42
39379 1#19	Aeromonas fluvialis LMG 24681	57.2	[53.6 - 60.7]	30.5	[28.1 - 33.0]	49.6	[46.5 - 52.6]	1.45
49662 2#159	ERR4559544	56.5	[53.0 - 60.0]	30.5	[28.1 - 33.0]	49.1	[46.1 - 52.2]	0.83
49662 2#159	SAMEA2752418	55.6	[52.1 - 59.1]	30.5	[28.1 - 33.0]	48.4	[45.4 - 51.5]	1.29
49711 2#175	ERR4559397	54.3	[50.8 - 57.8]	30.5	[28.1 - 33.0]	47.5	[44.4 - 50.5]	1.23
49711 2#384	Aeromonas hydrophila ATCC 7966	57	[53.4 - 60.5]	30.5	[28.1 - 33.0]	49.4	[46.4 - 52.5]	3.18
39379 1#19	SAMEA2752418	57.4	[53.8 - 60.9]	30.5	[28.1 - 33.0]	49.7	[46.7 - 52.8]	1.48
49711 2#311	Aeromonas jandaei CECT 4228	59.1	[55.4 - 62.6]	30.5	[28.1 - 33.0]	50.8	[47.8 - 53.9]	2.37
ERR4559544	Aeromonas enteropelogenes CECT 4487	57.8	[54.2 - 61.3]	30.5	[28.1 - 33.0]	50	[46.9 - 53.0]	0.94
SAMEA2752425	Aeromonas eucrenophila CECT 4224	58.6	[55.0 - 62.1]	30.5	[28.1 - 33.0]	50.5	[47.4 - 53.6]	0.56
49662 2#188	Aeromonas hydrophila subsp. ranae CIP 107985	56.6	[53.0 - 60.1]	30.5	[28.1 - 33.0]	49.1	[46.1 - 52.2]	2.69
49619 2#255	SAMEA2752425	59.9	[56.2 - 63.4]	30.5	[28.1 - 33.0]	51.5	[48.4 - 54.5]	2.43
49711 1#357	Aeromonas encheleia CECT 4342	60.5	[56.8 - 64.1]	30.5	[28.2 - 33.1]	51.9	[48.8 - 55.0]	0.42
49711 1#369	Aeromonas salmonicida CIP 103209	66.7	[62.9 - 70.4]	30.5	[28.1 - 33.0]	56.2	[53.0 - 59.3]	3.19
49711 2#175	Aeromonas lacus AE122	57	[53.4 - 60.5]	30.5	[28.2 - 33.1]	49.4	[46.4 - 52.5]	2.41
SAMEA2752419	Aeromonas bestiarum CECT 4227	58.6	[55.0 - 62.1]	30.5	[28.1 - 33.0]	50.5	[47.5 - 53.6]	0.54
49711 2#175	SAMEA4351133	54.9	[51.3 - 58.3]	30.5	[28.1 - 33.0]	47.9	[44.9 - 50.9]	2.94
49662 2#83	Aeromonas hydrophila ATCC 7966	55.9	[52.4 - 59.4]	30.5	[28.1 - 33.0]	48.6	[45.6 - 51.7]	3.04
ERR4559544	Aeromonas trota CECT 4255	59.3	[55.7 - 62.8]	30.5	[28.1 - 33.0]	51	[48.0 - 54.1]	1.31
SAMEA2752418	Aeromonas enteropelogenes CECT 4487	56.8	[53.2 - 60.3]	30.5	[28.1 - 33.0]	49.2	[46.2 - 52.3]	1.4
49662 2#159	Aeromonas fluvialis LMG 24681	55.4	[51.8 - 58.9]	30.5	[28.1 - 33.0]	48.3	[45.3 - 51.3]	1.25
49711 1#369	Aeromonas jandaei CECT 4228	57.6	[54.0 - 61.1]	30.4	[28.0 - 32.9]	49.8	[46.7 - 52.8]	2.6
49662 2#183	49711 2#311	59.1	[55.5 - 62.6]	30.4	[28.0 - 32.9]	50.8	[47.8 - 53.9]	2.71
39379 1#18	Aeromonas jandaei CECT 4228	57.1	[53.5 - 60.6]	30.4	[28.0 - 32.9]	49.4	[46.4 - 52.5]	2.33
49711 2#50	49711 2#175	54.5	[51.0 - 58.0]	30.4	[28.0 - 32.9]	47.6	[44.6 - 50.6]	2.84
49662 2#183	49711 1#369	57.1	[53.6 - 60.7]	30.4	[28.0 - 32.9]	49.4	[46.4 - 52.5]	2.95
49711 2#175	Aeromonas encheleia CECT 4342	60	[56.3 - 63.5]	30.4	[28.0 - 32.9]	51.5	[48.4 - 54.5]	0.59
49662 2#83	49711 2#175	54.1	[50.6 - 57.6]	30.4	[28.0 - 32.9]	47.3	[44.3 - 50.4]	2.87
49711 2#175	Aeromonas culicicola CIP 107763	55	[51.5 - 58.5]	30.4	[28.0 - 32.9]	48	[44.9 - 51.0]	2.52
ERR311648	Aeromonas hydrophila subsp. ranae CIP 107985	55.9	[52.3 - 59.4]	30.4	[28.0 - 32.9]	48.6	[45.6 - 51.7]	2.82
49711 2#175	49711 2#368	54.9	[51.4 - 58.4]	30.4	[28.0 - 32.9]	47.9	[44.9 - 50.9]	2.78
ERR4559544	Aeromonas ichthyocola A-5	47.5	[44.1 - 50.9]	30.4	[28.0 - 32.9]	42.5	[39.6 - 45.6]	2.53
49711 2#175	SAMEA2752421	60	[56.4 - 63.6]	30.4	[28.0 - 32.9]	51.5	[48.4 - 54.6]	0.58
49711 2#295	Aeromonas salmonicida subsp. pectinolytica DSM 12609	54.5	[51.0 - 58.0]	30.4	[28.0 - 32.9]	47.6	[44.5 - 50.6]	2.41
SAMEA4351133	Aeromonas hydrophila subsp. ranae CIP 107985	56.6	[53.0 - 60.1]	30.4	[28.0 - 32.9]	49.1	[46.0 - 52.1]	3.13
ERR4559397	Aeromonas hydrophila subsp. ranae CIP 107985	53.2	[49.7 - 56.7]	30.4	[28.0 - 32.9]	46.7	[43.7 - 49.7]	1.41
49711 1#263	SAMEA2752421	61.5	[57.8 - 65.1]	30.4	[28.0 - 32.9]	52.5	[49.4 - 55.6]	0.58
49711 2#50	Aeromonas hydrophila ATCC 7966	56.7	[53.1 - 60.2]	30.4	[28.0 - 32.9]	49.1	[46.1 - 52.2]	3.02
49711 1#357	Aeromonas aquatica AE235	57.9	[54.2 - 61.4]	30.4	[28.0 - 32.9]	50	[46.9 - 53.0]	0.4
ERR4559544	Aeromonas hydrophila subsp. anaerogenes CECT 4221	44.6	[41.2 - 48.0]	30.4	[28.0 - 32.9]	40.4	[37.4 - 43.4]	2.32
49711 2#50	Aeromonas hydrophila subsp. ranae CIP 107985	52.2	[48.8 - 55.7]	30.4	[28.0 - 32.9]	46	[43.0 - 49.0]	3.02
49711 2#69	Aeromonas jandaei CECT 4228	57	[53.4 - 60.5]	30.4	[28.0 - 32.9]	49.4	[46.3 - 52.4]	2.5
49662 2#83	Aeromonas hydrophila subsp. ranae CIP 107985	53.4	[49.9 - 56.8]	30.4	[28.0 - 32.9]	46.8	[43.8 - 49.8]	3.05
49711 2#175	49711 2#384	55.5	[51.9 - 59.0]	30.4	[28.0 - 32.9]	48.3	[45.3 - 51.3]	3
39379 2#329	ERR4559544	56.4	[52.8 - 59.9]	30.4	[28.0 - 32.9]	48.9	[45.9 - 52.0]	3.13
SAMEA4351133	Aeromonas popoffii CIP 105493	46.6	[43.2 - 50.1]	30.4	[28.0 - 32.9]	41.9	[38.9 - 44.9]	0.18
49711 2#175	Aeromonas ichthiosmia CCM 7244	57.8	[54.2 - 61.3]	30.4	[28.0 - 32.9]	49.9	[46.8 - 52.9]	2.47
ERR4559544	Aeromonas aquariorum CECT 7289	54.2	[50.7 - 57.6]	30.4	[28.0 - 32.9]	47.4	[44.3 - 50.4]	3.19
ERR4559389	ERR4559544	47	[43.6 - 50.5]	30.4	[28.0 - 32.9]	42.2	[39.2 - 45.2]	2.85
49662 2#188	Aeromonas hydrophila ATCC 7966	58.3	[54.7 - 61.9]	30.4	[28.0 - 32.9]	50.3	[47.3 - 53.4]	2.69
ERR4559397	Aeromonas finlandensis 4287D	54.2	[50.6 - 57.6]	30.4	[28.1 - 33.0]	47.4	[44.3 - 50.4]	1.46
ERR4579282	Aeromonas lusitana MDC2473	63.5	[59.7 - 67.1]	30.4	[28.0 - 32.9]	53.9	[50.8 - 57.0]	1.57
SAMEA4351133	Aeromonas enteropelogenes CECT 4487	60.6	[56.9 - 64.2]	30.4	[28.0 - 32.9]	51.9	[48.8 - 54.9]	1.27
39379 1#18	49662 2#183	56.5	[52.9 - 60.0]	30.4	[28.0 - 32.9]	49	[45.9 - 52.0]	2.67
49711 2#384	Aeromonas hydrophila subsp. ranae CIP 107985	55.8	[52.3 - 59.3]	30.4	[28.0 - 32.9]	48.6	[45.5 - 51.6]	3.18
49662 2#188	49711 2#175	56	[52.4 - 59.5]	30.4	[28.0 - 32.9]	48.6	[45.6 - 51.7]	2.51
SAMEA2752414	SAMEA4351133	47.1	[43.7 - 50.5]	30.4	[28.0 - 32.9]	42.2	[39.3 - 45.3]	0.17
SAMEA2752418	Aeromonas trota CECT 4255	58.8	[55.2 - 62.4]	30.4	[28.0 - 32.9]	50.6	[47.6 - 53.7]	1.77
39379 2#329	Aeromonas lacus AE122	57.9	[54.3 - 61.4]	30.4	[28.1 - 32.9]	50	[47.0 - 53.1]	2.93
49711 2#368	Aeromonas hydrophila ATCC 7966	56.7	[53.2 - 60.2]	30.4	[28.0 - 32.9]	49.2	[46.1 - 52.2]	2.96
49711 2#311	Aeromonas veronii CECT 4257	55	[51.5 - 58.5]	30.4	[28.0 - 32.9]	48	[44.9 - 51.0]	2.59
49711 1#263	Aeromonas encheleia CECT 4342	61.3	[57.6 - 64.9]	30.4	[28.0 - 32.9]	52.4	[49.3 - 55.5]	0.59
49711 1#205	Aeromonas hydrophila ATCC 7966	59.2	[55.5 - 62.7]	30.4	[28.0 - 32.9]	50.9	[47.8 - 53.9]	2.8
48638 2#40	ERR4559544	60.2	[56.5 - 63.8]	30.4	[28.0 - 32.9]	51.6	[48.5 - 54.7]	1.26
49662 2#251	Aeromonas encheleia CECT 4342	65.7	[61.8 - 69.3]	30.3	[27.9 - 32.8]	55.3	[52.2 - 58.4]	0.24
49711 2#311	Aeromonas lacus AE122	58.6	[55.0 - 62.1]	30.3	[28.0 - 32.9]	50.4	[47.4 - 53.5]	2.5
SAMEA2752414	Aeromonas finlandensis 4287D	47.7	[44.3 - 51.1]	30.3	[27.9 - 32.8]	42.6	[39.6 - 45.6]	0.09
48638 2#40	Aeromonas allosaccharophila CECT 4199	59.4	[55.7 - 62.9]	30.3	[27.9 - 32.8]	51	[47.9 - 54.0]	1.63
SAMEA2752406	Aeromonas ichthyocola A-5	65.4	[61.5 - 69.0]	30.3	[27.9 - 32.8]	55.1	[52.0 - 58.2]	1.18
49662 2#159	Aeromonas allosaccharophila CECT 4199	55.7	[52.2 - 59.2]	30.3	[27.9 - 32.8]	48.4	[45.4 - 51.4]	1.2
SAMEA2752421	Aeromonas caviae NCTC 12244	65.8	[61.9 - 69.4]	30.3	[27.9 - 32.8]	55.4	[52.3 - 58.5]	0.35
49711 1#263	ERR4559544	46.8	[43.5 - 50.3]	30.3	[27.9 - 32.8]	42	[39.0 - 45.1]	2.61
49662 2#183	Aeromonas dhakensis CIP 107500	59.7	[56.0 - 63.2]	30.3	[28.0 - 32.8]	51.2	[48.1 - 54.3]	3.04
ERR4559478	Aeromonas encheleia CECT 4342	65.3	[61.5 - 68.9]	30.3	[27.9 - 32.8]	55.1	[51.9 - 58.2]	0.16
49711 1#369	Aeromonas lacus AE122	56.8	[53.2 - 60.3]	30.3	[27.9 - 32.8]	49.1	[46.1 - 52.2]	2.73
49662 2#275	Aeromonas encheleia CECT 4342	67.6	[63.7 - 71.3]	30.3	[27.9 - 32.8]	56.7	[53.5 - 59.8]	0.08
49662 2#159	49711 2#50	59.7	[56.0 - 63.3]	30.3	[27.9 - 32.8]	51.2	[48.1 - 54.3]	1.06
49662 2#183	49711 2#69	56.7	[53.1 - 60.2]	30.3	[27.9 - 32.8]	49.1	[46.1 - 52.2]	2.85
48056 1#283	Aeromonas encheleia CECT 4342	64.7	[60.9 - 68.3]	30.3	[27.9 - 32.8]	54.6	[51.5 - 57.7]	0.15
SAMEA2752421	Aeromonas aquariorum CECT 7289	59	[55.4 - 62.6]	30.3	[27.9 - 32.8]	50.7	[47.7 - 53.8]	0.01
49711 1#263	Aeromonas aquatica AE235	58.3	[54.7 - 61.9]	30.3	[27.9 - 32.8]	50.2	[47.2 - 53.3]	0.22
49711 1#377	SAMEA2752421	62.5	[58.8 - 66.1]	30.3	[27.9 - 32.8]	53.2	[50.1 - 56.3]	0.72
ERR4559478	SAMEA2752421	65.4	[61.6 - 69.1]	30.3	[27.9 - 32.8]	55.2	[52.0 - 58.3]	0.15
49662 2#83	49662 2#159	59.7	[56.1 - 63.3]	30.3	[27.9 - 32.8]	51.2	[48.1 - 54.3]	1.08
49662 2#251	SAMEA2752421	65.5	[61.7 - 69.2]	30.3	[27.9 - 32.8]	55.2	[52.1 - 58.3]	0.23
49711 2#175	Aeromonas allosaccharophila CECT 4199	53.6	[50.1 - 57.0]	30.3	[27.9 - 32.8]	46.9	[43.9 - 49.9]	2.98
ERR4559389	SAMEA2752421	63.3	[59.5 - 66.9]	30.3	[27.9 - 32.8]	53.7	[50.6 - 56.8]	0.35
ERR4559389	Aeromonas encheleia CECT 4342	63.1	[59.4 - 66.7]	30.3	[28.0 - 32.8]	53.6	[50.5 - 56.7]	0.35
49711 2#175	Aeromonas finlandensis 4287D	51.9	[48.4 - 55.3]	30.3	[27.9 - 32.8]	45.7	[42.7 - 48.7]	2.69
49711 2#50	49711 2#311	54	[50.5 - 57.5]	30.3	[27.9 - 32.8]	47.2	[44.2 - 50.3]	2.93
49711 2#311	Aeromonas allosaccharophila CECT 4199	54	[50.5 - 57.5]	30.3	[28.0 - 32.9]	47.2	[44.2 - 50.3]	3.07
49711 1#377	Aeromonas aquatica AE235	60.2	[56.6 - 63.8]	30.3	[27.9 - 32.8]	51.6	[48.5 - 54.6]	0.08
23386 4#62	Aeromonas encheleia CECT 4342	56.2	[52.6 - 59.7]	30.3	[27.9 - 32.8]	48.7	[45.7 - 51.8]	1.9
48056 1#283	SAMEA2752421	64.8	[61.0 - 68.4]	30.3	[27.9 - 32.8]	54.7	[51.6 - 57.8]	0.15
39379 1#19	49711 2#50	59.7	[56.1 - 63.3]	30.3	[28.0 - 32.9]	51.3	[48.2 - 54.3]	1.25
49711 1#205	Aeromonas hydrophila subsp. ranae CIP 107985	57.6	[54.0 - 61.1]	30.3	[28.0 - 32.8]	49.8	[46.7 - 52.8]	2.8
ERR4559544	Aeromonas caviae NCTC 12244	46.2	[42.9 - 49.7]	30.3	[27.9 - 32.8]	41.6	[38.6 - 44.6]	2.85
49711 1#377	Aeromonas encheleia CECT 4342	62.4	[58.7 - 66.0]	30.3	[27.9 - 32.8]	53.1	[50.0 - 56.2]	0.73
49662 2#275	SAMEA2752421	67.7	[63.8 - 71.4]	30.3	[27.9 - 32.8]	56.7	[53.5 - 59.8]	0.09
49711 1#205	49711 2#175	57.3	[53.7 - 60.8]	30.3	[27.9 - 32.8]	49.5	[46.5 - 52.6]	2.62
49711 2#368	Aeromonas hydrophila subsp. ranae CIP 107985	55.7	[52.1 - 59.2]	30.3	[27.9 - 32.8]	48.4	[45.3 - 51.4]	2.97
23386 4#62	SAMEA2752421	56.3	[52.7 - 59.8]	30.3	[27.9 - 32.8]	48.8	[45.8 - 51.9]	1.89
39379 1#19	Aeromonas veronii CECT 4257	60.1	[56.5 - 63.7]	30.2	[27.8 - 32.7]	51.5	[48.4 - 54.5]	0.91
49711 1#377	ERR4559544	47.2	[43.8 - 50.6]	30.2	[27.8 - 32.7]	42.2	[39.2 - 45.2]	2.47
SAMEA2752421	Aeromonas hydrophila subsp. ranae CIP 107985	61.4	[57.7 - 65.0]	30.2	[27.8 - 32.7]	52.4	[49.3 - 55.4]	0.4
39379 1#18	ERR4559544	53.3	[49.8 - 56.8]	30.2	[27.8 - 32.7]	46.6	[43.6 - 49.7]	2.66
49711 2#311	ERR4559397	55.1	[51.6 - 58.6]	30.2	[27.8 - 32.7]	47.9	[44.9 - 51.0]	1.31
49711 2#311	ERR311648	57.7	[54.1 - 61.2]	30.2	[27.8 - 32.7]	49.7	[46.7 - 52.8]	2.72
49662 2#159	Aeromonas culicicola CIP 107763	60.3	[56.6 - 63.9]	30.2	[27.8 - 32.7]	51.6	[48.5 - 54.6]	0.74
39379 1#19	49662 2#83	59.5	[55.8 - 63.0]	30.2	[27.8 - 32.7]	51	[47.9 - 54.0]	1.28
49711 2#50	Aeromonas enteropelogenes CECT 4487	58.2	[54.6 - 61.8]	30.2	[27.9 - 32.8]	50.2	[47.1 - 53.2]	1.17
39379 1#19	Aeromonas culicicola CIP 107763	61.5	[57.8 - 65.0]	30.2	[27.8 - 32.7]	52.4	[49.3 - 55.4]	0.94
ERR4559397	ERR4579282	49.6	[46.2 - 53.0]	30.2	[27.8 - 32.7]	44	[41.0 - 47.0]	2.47
39379 1#19	Aeromonas allosaccharophila CECT 4199	57.7	[54.1 - 61.2]	30.2	[27.8 - 32.7]	49.8	[46.7 - 52.8]	1.39
49711 1#357	Aeromonas eucrenophila CECT 4224	59.2	[55.6 - 62.8]	30.2	[27.8 - 32.7]	50.8	[47.8 - 53.9]	0.37
49662 2#159	Aeromonas veronii CECT 4257	60.1	[56.4 - 63.6]	30.2	[27.8 - 32.7]	51.4	[48.3 - 54.5]	0.72
49711 2#69	Aeromonas lacus AE122	56.9	[53.3 - 60.4]	30.2	[27.8 - 32.7]	49.2	[46.1 - 52.2]	2.63
49711 2#69	ERR4559544	53.3	[49.8 - 56.7]	30.2	[27.8 - 32.7]	46.6	[43.6 - 49.6]	2.83
39379 2#329	49711 2#384	57	[53.4 - 60.5]	30.2	[27.8 - 32.7]	49.2	[46.2 - 52.3]	3.52
49711 2#311	49711 2#384	58.3	[54.7 - 61.8]	30.2	[27.8 - 32.7]	50.2	[47.1 - 53.2]	3.09
ERR311648	Aeromonas ichthyocola A-5	51.5	[48.0 - 54.9]	30.2	[27.8 - 32.7]	45.3	[42.3 - 48.4]	2.56
39379 2#329	SAMEA2752421	60.5	[56.9 - 64.1]	30.2	[27.8 - 32.7]	51.7	[48.7 - 54.8]	0.06
ERR311648	Aeromonas aquariorum CECT 7289	56.2	[52.6 - 59.7]	30.2	[27.8 - 32.7]	48.7	[45.7 - 51.7]	3.22
48056 1#283	ERR4559544	47.6	[44.2 - 51.0]	30.2	[27.8 - 32.7]	42.5	[39.6 - 45.6]	3.05
49711 2#50	Aeromonas ichthyocola A-5	48.3	[44.9 - 51.7]	30.2	[27.8 - 32.7]	43	[40.1 - 46.1]	2.76
49711 2#311	Aeromonas ichthiosmia CCM 7244	59.6	[56.0 - 63.2]	30.2	[27.8 - 32.7]	51.1	[48.0 - 54.2]	2.55
39379 2#329	Aeromonas ichthiosmia CCM 7244	60	[56.3 - 63.6]	30.2	[27.8 - 32.7]	51.3	[48.3 - 54.4]	2.99
49711 2#384	Aeromonas aquariorum CECT 7289	55.4	[51.8 - 58.9]	30.2	[27.8 - 32.7]	48.1	[45.1 - 51.1]	3.58
39379 1#18	Aeromonas lacus AE122	57.1	[53.5 - 60.6]	30.2	[27.8 - 32.7]	49.4	[46.3 - 52.4]	2.46
39379 2#329	Aeromonas encheleia CECT 4342	60.3	[56.6 - 63.8]	30.2	[27.8 - 32.7]	51.6	[48.5 - 54.6]	0.07
49711 1#357	SAMEA2752419	59.4	[55.8 - 63.0]	30.2	[27.8 - 32.7]	51	[47.9 - 54.0]	0.38
ERR4559544	Aeromonas dhakensis CIP 107500	54.4	[50.9 - 57.9]	30.2	[27.8 - 32.7]	47.4	[44.4 - 50.5]	3.02
ERR4559389	Aeromonas aquatica AE235	58.7	[55.1 - 62.3]	30.1	[27.8 - 32.6]	50.4	[47.4 - 53.5]	0.46
49662 2#159	Aeromonas finlandensis 4287D	55.3	[51.7 - 58.8]	30.1	[27.7 - 32.6]	48	[45.0 - 51.0]	0.91
SAMEA2752419	Aeromonas hydrophila subsp. anaerogenes CECT 4221	57.6	[54.0 - 61.1]	30.1	[27.8 - 32.6]	49.6	[46.6 - 52.7]	0.08
SAMEA2752414	Aeromonas mytilicola subsp. aquatica A-8	49.3	[45.9 - 52.7]	30.1	[27.7 - 32.6]	43.7	[40.7 - 46.8]	2.8
49662 2#188	Aeromonas aquariorum CECT 7289	56.4	[52.8 - 59.9]	30.1	[27.7 - 32.6]	48.8	[45.7 - 51.8]	3.09
49711 2#311	Aeromonas finlandensis 4287D	53.4	[49.9 - 56.8]	30.1	[27.7 - 32.6]	46.7	[43.6 - 49.7]	2.78
49662 2#159	49711 2#368	60.2	[56.5 - 63.7]	30.1	[27.7 - 32.6]	51.4	[48.3 - 54.5]	1
48638 2#40	49711 2#50	60.9	[57.2 - 64.5]	30.1	[27.7 - 32.6]	52	[48.9 - 55.0]	1.49
49711 2#311	Aeromonas culicicola CIP 107763	57.1	[53.5 - 60.6]	30.1	[27.7 - 32.6]	49.3	[46.3 - 52.4]	2.61
49662 2#188	Aeromonas ichthyocola A-5	50.1	[46.7 - 53.5]	30.1	[27.7 - 32.6]	44.3	[41.3 - 47.3]	2.43
49662 2#159	Aeromonas hydrophila ATCC 7966	55.5	[52.0 - 59.0]	30.1	[27.7 - 32.6]	48.1	[45.1 - 51.2]	1.96
39379 2#329	49662 2#188	58.2	[54.6 - 61.7]	30.1	[27.7 - 32.6]	50	[47.0 - 53.1]	3.03
49711 2#311	49711 2#368	56.4	[52.9 - 59.9]	30.1	[27.7 - 32.6]	48.8	[45.8 - 51.8]	2.87
39379 1#18	49711 2#50	54.2	[50.7 - 57.7]	30.1	[27.7 - 32.6]	47.2	[44.2 - 50.3]	2.89
48638 2#40	Aeromonas veronii CECT 4257	62.9	[59.1 - 66.4]	30.1	[27.7 - 32.6]	53.3	[50.2 - 56.4]	1.15
49711 1#235	Aeromonas salmonicida subsp. pectinolytica DSM 12609	52.4	[48.9 - 55.8]	30.1	[27.7 - 32.6]	45.9	[42.9 - 49.0]	3.27
49662 2#83	Aeromonas ichthyocola A-5	48	[44.6 - 51.4]	30.1	[27.7 - 32.6]	42.8	[39.8 - 45.8]	2.79
39379 2#329	Aeromonas veronii CECT 4257	57.4	[53.8 - 61.0]	30.1	[27.7 - 32.6]	49.5	[46.5 - 52.6]	3.02
39379 1#19	SAMEA4351133	60.6	[56.9 - 64.2]	30.1	[27.7 - 32.6]	51.7	[48.7 - 54.8]	1.36
39379 2#329	49711 2#50	56.6	[53.0 - 60.1]	30.1	[27.7 - 32.6]	48.9	[45.9 - 52.0]	3.36
49662 2#275	Aeromonas aquatica AE235	63.9	[60.1 - 67.5]	30.1	[27.7 - 32.6]	54	[50.9 - 57.1]	0.89
23386 4#62	Aeromonas aquatica AE235	54.1	[50.6 - 57.6]	30.1	[27.7 - 32.6]	47.2	[44.2 - 50.2]	1.09
49711 2#384	Aeromonas ichthyocola A-5	50.2	[46.7 - 53.6]	30.1	[27.7 - 32.6]	44.3	[41.3 - 47.4]	2.92
49711 1#263	Aeromonas eucrenophila CECT 4224	61	[57.3 - 64.5]	30.1	[27.7 - 32.6]	51.9	[48.9 - 55.0]	0.2
49711 2#50	Aeromonas trota CECT 4255	60.6	[57.0 - 64.2]	30.1	[27.7 - 32.6]	51.8	[48.7 - 54.8]	1.54
48638 2#40	Aeromonas culicicola CIP 107763	63.8	[60.0 - 67.4]	30.1	[27.7 - 32.6]	53.9	[50.8 - 57.0]	1.17
49662 2#188	49711 2#311	58.1	[54.5 - 61.6]	30.1	[27.7 - 32.6]	50	[46.9 - 53.0]	2.6
49711 1#263	SAMEA2752419	61.2	[57.5 - 64.7]	30.1	[27.7 - 32.6]	52.1	[49.0 - 55.2]	0.21
SAMEA2752419	Aeromonas caviae NCTC 12244	65.9	[62.1 - 69.5]	30.1	[27.7 - 32.6]	55.4	[52.2 - 58.5]	0.44
49662 2#83	Aeromonas enteropelogenes CECT 4487	58.8	[55.2 - 62.4]	30.1	[27.7 - 32.6]	50.5	[47.4 - 53.5]	1.19
49711 1#369	ERR4559544	53.8	[50.3 - 57.3]	30.1	[27.8 - 32.6]	47	[44.0 - 50.0]	2.93
23386 4#62	ERR4559544	42.8	[39.4 - 46.2]	30.1	[27.7 - 32.6]	38.9	[35.9 - 42.0]	1.3
SAMEA2752418	Aeromonas hydrophila subsp. ranae CIP 107985	47.4	[44.0 - 50.8]	30.1	[27.7 - 32.6]	42.3	[39.4 - 45.4]	3.25
49711 1#205	49711 2#311	58.9	[55.3 - 62.4]	30.1	[27.7 - 32.6]	50.5	[47.5 - 53.6]	2.71
49711 2#311	SAMEA4351133	57.5	[53.9 - 61.0]	30.1	[27.7 - 32.6]	49.5	[46.5 - 52.6]	3.03
49711 2#50	Aeromonas aquariorum CECT 7289	54.1	[50.6 - 57.6]	30.1	[27.7 - 32.6]	47.2	[44.1 - 50.2]	3.42
49711 2#295	Aeromonas salmonicida subsp. oncorhynchi A-9T	51.5	[48.1 - 55.0]	30.1	[27.7 - 32.6]	45.3	[42.3 - 48.4]	2.73
49711 1#205	Aeromonas aquariorum CECT 7289	57.9	[54.3 - 61.4]	30.1	[27.7 - 32.6]	49.8	[46.8 - 52.9]	3.2
49711 1#377	Aeromonas eucrenophila CECT 4224	61	[57.3 - 64.5]	30.1	[27.7 - 32.6]	52	[48.9 - 55.1]	0.06
39379 1#19	Aeromonas ichthiosmia CCM 7244	63.1	[59.3 - 66.6]	30.1	[27.7 - 32.6]	53.4	[50.3 - 56.5]	0.88
49711 2#311	Aeromonas encheleia CECT 4342	63.9	[60.1 - 67.5]	30.1	[27.7 - 32.6]	54	[50.8 - 57.1]	0.5
49711 2#311	SAMEA2752421	64.1	[60.3 - 67.7]	30.1	[27.7 - 32.6]	54.1	[51.0 - 57.2]	0.5
49662 2#251	ERR4559544	48.3	[44.9 - 51.7]	30.1	[27.8 - 32.6]	43	[40.0 - 46.0]	2.97
48056 1#283	Aeromonas aquatica AE235	63.6	[59.8 - 67.2]	30.1	[27.7 - 32.6]	53.8	[50.7 - 56.9]	0.66
49662 2#159	SAMEA4351133	58.6	[54.9 - 62.1]	30.1	[27.7 - 32.6]	50.3	[47.2 - 53.4]	1.16
49662 2#275	ERR4559544	48.1	[44.7 - 51.5]	30.1	[27.7 - 32.6]	42.8	[39.9 - 45.9]	3.28
SAMEA2752418	Aeromonas hydrophila ATCC 7966	49.2	[45.8 - 52.6]	30.1	[27.7 - 32.6]	43.6	[40.7 - 46.7]	3.25
49662 2#251	Aeromonas aquatica AE235	64.4	[60.6 - 68.0]	30.1	[27.7 - 32.6]	54.3	[51.2 - 57.4]	0.57
39379 2#329	ERR311648	58.2	[54.6 - 61.7]	30.1	[27.7 - 32.6]	50	[47.0 - 53.1]	3.16
49711 2#368	Aeromonas aquariorum CECT 7289	55.1	[51.6 - 58.6]	30.1	[27.7 - 32.6]	47.9	[44.8 - 50.9]	3.36
39379 2#329	49711 2#368	56.3	[52.7 - 59.8]	30.1	[27.7 - 32.6]	48.7	[45.7 - 51.8]	3.3
48638 2#40	49662 2#83	61.4	[57.7 - 65.0]	30.1	[27.7 - 32.6]	52.3	[49.2 - 55.3]	1.51
49711 1#377	SAMEA2752419	61.2	[57.5 - 64.7]	30.1	[27.7 - 32.6]	52.1	[49.0 - 55.2]	0.07
49662 2#83	Aeromonas aquariorum CECT 7289	53.8	[50.2 - 57.2]	30.1	[27.7 - 32.6]	46.9	[43.9 - 50.0]	3.44
39379 1#19	Aeromonas finlandensis 4287D	57.8	[54.2 - 61.3]	30.1	[27.7 - 32.6]	49.7	[46.7 - 52.8]	1.1
ERR4559478	Aeromonas aquatica AE235	61.4	[57.7 - 64.9]	30.1	[27.7 - 32.6]	52.2	[49.2 - 55.3]	0.66
49662 2#159	49711 2#175	54.1	[50.6 - 57.6]	30	[27.6 - 32.5]	47.1	[44.1 - 50.2]	1.78
49711 1#369	SAMEA2752421	62.1	[58.4 - 65.7]	30	[27.6 - 32.5]	52.7	[49.6 - 55.8]	0.26
49662 2#159	Aeromonas ichthiosmia CCM 7244	62.1	[58.3 - 65.6]	30	[27.7 - 32.5]	52.7	[49.6 - 55.8]	0.68
49711 2#175	SAMEA2752418	47.6	[44.2 - 51.0]	30	[27.6 - 32.5]	42.5	[39.5 - 45.5]	3.07
48638 2#40	Aeromonas hydrophila ATCC 7966	58.6	[55.0 - 62.1]	30	[27.6 - 32.5]	50.2	[47.2 - 53.3]	1.53
39379 2#329	Aeromonas allosaccharophila CECT 4199	54.3	[50.8 - 57.8]	30	[27.6 - 32.5]	47.2	[44.2 - 50.3]	3.5
SAMEA2752421	Aeromonas dhakensis CIP 107500	61.1	[57.4 - 64.7]	30	[27.6 - 32.5]	52	[49.0 - 55.1]	0.17
SAMEA2752414	Aeromonas encheleia CECT 4342	50.4	[46.9 - 53.8]	30	[27.6 - 32.5]	44.4	[41.5 - 47.5]	3.37
49711 2#384	Aeromonas popoffii CIP 105493	48.6	[45.2 - 52.0]	30	[27.6 - 32.5]	43.2	[40.2 - 46.2]	0.23
SAMEA2752415	Aeromonas allosaccharophila CECT 4199	48.3	[44.9 - 51.7]	30	[27.6 - 32.5]	42.9	[39.9 - 46.0]	0.81
49711 1#205	Aeromonas enteropelogenes CECT 4487	64.2	[60.4 - 67.8]	30	[27.7 - 32.5]	54.1	[51.0 - 57.2]	0.95
39379 1#18	49662 2#83	54	[50.5 - 57.5]	30	[27.6 - 32.5]	47	[44.0 - 50.1]	2.91
39379 1#18	Aeromonas veronii CECT 4257	54.8	[51.3 - 58.3]	30	[27.6 - 32.5]	47.6	[44.6 - 50.7]	2.55
ERR4559544	Aeromonas popoffii CIP 105493	46	[42.6 - 49.4]	30	[27.6 - 32.5]	41.3	[38.3 - 44.3]	0.15
39379 1#18	SAMEA2752421	60.5	[56.8 - 64.1]	30	[27.6 - 32.5]	51.6	[48.5 - 54.6]	0.54
39379 1#19	Aeromonas hydrophila ATCC 7966	57.3	[53.7 - 60.8]	30	[27.6 - 32.5]	49.4	[46.3 - 52.4]	1.76
49711 2#368	Aeromonas enteropelogenes CECT 4487	61.2	[57.5 - 64.7]	30	[27.6 - 32.5]	52	[48.9 - 55.1]	1.11
39379 2#329	49662 2#83	56.8	[53.2 - 60.3]	30	[27.6 - 32.5]	49	[45.9 - 52.0]	3.39
39379 1#19	49662 2#188	62.9	[59.2 - 66.5]	30	[27.6 - 32.5]	53.2	[50.1 - 56.3]	0.92
49711 1#369	Aeromonas allosaccharophila CECT 4199	51.8	[48.3 - 55.3]	30	[27.6 - 32.5]	45.5	[42.5 - 48.5]	3.3
49711 2#368	Aeromonas popoffii CIP 105493	47.5	[44.1 - 50.9]	30	[27.6 - 32.5]	42.4	[39.4 - 45.4]	0.02
48638 2#40	49711 2#368	62.8	[59.1 - 66.4]	30	[27.6 - 32.5]	53.2	[50.1 - 56.3]	1.43
SAMEA4351133	Aeromonas trota CECT 4255	62.6	[58.9 - 66.2]	30	[27.6 - 32.5]	53	[49.9 - 56.1]	1.64
49711 2#69	Aeromonas encheleia CECT 4342	60.5	[56.8 - 64.0]	30	[27.6 - 32.5]	51.6	[48.5 - 54.6]	0.37
49662 2#83	Aeromonas popoffii CIP 105493	47.7	[44.3 - 51.1]	30	[27.6 - 32.5]	42.5	[39.6 - 45.6]	0.1
SAMEA2752414	Aeromonas media CECT 4232	47.8	[44.4 - 51.2]	30	[27.6 - 32.5]	42.5	[39.6 - 45.6]	2.55
48638 2#40	Aeromonas finlandensis 4287D	59.5	[55.9 - 63.1]	30	[27.6 - 32.5]	50.9	[47.9 - 54.0]	1.33
39379 1#18	Aeromonas encheleia CECT 4342	60.4	[56.8 - 64.0]	30	[27.6 - 32.5]	51.5	[48.5 - 54.6]	0.54
39379 2#329	49711 1#205	60.3	[56.6 - 63.8]	30	[27.6 - 32.5]	51.4	[48.3 - 54.5]	3.14
39379 1#19	49711 2#368	61.1	[57.4 - 64.7]	30	[27.6 - 32.5]	52	[48.9 - 55.1]	1.2
48638 2#40	SAMEA4351133	62.6	[58.9 - 66.2]	30	[27.6 - 32.5]	53.1	[50.0 - 56.2]	1.59
49711 1#235	Aeromonas popoffii CIP 105493	49	[45.6 - 52.4]	30	[27.6 - 32.5]	43.4	[40.5 - 46.5]	2.96
48056 1#283	SAMEA2752419	64.3	[60.5 - 67.9]	30	[27.6 - 32.5]	54.2	[51.0 - 57.3]	0.65
49711 2#368	Aeromonas ichthyocola A-5	48.9	[45.5 - 52.4]	30	[27.6 - 32.5]	43.4	[40.4 - 46.5]	2.71
39379 2#329	Aeromonas finlandensis 4287D	54.2	[50.7 - 57.7]	30	[27.6 - 32.5]	47.2	[44.2 - 50.2]	3.21
49711 2#368	Aeromonas trota CECT 4255	62.6	[58.8 - 66.2]	30	[27.6 - 32.5]	53	[49.9 - 56.1]	1.48
ERR311648	Aeromonas popoffii CIP 105493	49.4	[45.9 - 52.8]	30	[27.6 - 32.5]	43.7	[40.7 - 46.7]	0.13
ERR311648	SAMEA2752414	50	[46.6 - 53.5]	30	[27.6 - 32.5]	44.2	[41.2 - 47.2]	0.14
48056 1#283	Aeromonas eucrenophila CECT 4224	64.1	[60.3 - 67.7]	30	[27.6 - 32.5]	54	[50.9 - 57.1]	0.64
49662 2#83	SAMEA2752414	48.4	[45.0 - 51.8]	30	[27.6 - 32.5]	43	[40.0 - 46.0]	0.09
39379 2#329	Aeromonas culicicola CIP 107763	58	[54.4 - 61.5]	30	[27.6 - 32.5]	49.9	[46.8 - 52.9]	3.04
49711 1#205	Aeromonas ichthyocola A-5	51.4	[47.9 - 54.8]	30	[27.6 - 32.5]	45.2	[42.2 - 48.2]	2.54
39379 1#19	49711 1#205	64.1	[60.4 - 67.7]	30	[27.6 - 32.5]	54.1	[51.0 - 57.2]	1.03
49711 2#384	Aeromonas enteropelogenes CECT 4487	61.8	[58.1 - 65.4]	30	[27.6 - 32.5]	52.5	[49.4 - 55.6]	1.33
SAMEA2752421	Aeromonas popoffii CIP 105493	50	[46.5 - 53.4]	30	[27.6 - 32.5]	44.2	[41.2 - 47.2]	3.35
49711 2#175	Aeromonas fluvialis LMG 24681	47.6	[44.2 - 51.0]	30	[27.6 - 32.5]	42.4	[39.5 - 45.5]	3.04
49711 1#235	SAMEA2752414	49.7	[46.2 - 53.1]	30	[27.6 - 32.5]	43.9	[40.9 - 47.0]	2.97
39379 1#18	Aeromonas allosaccharophila CECT 4199	51.5	[48.1 - 55.0]	30	[27.6 - 32.5]	45.3	[42.3 - 48.3]	3.03
49711 2#50	Aeromonas popoffii CIP 105493	48	[44.6 - 51.4]	30	[27.6 - 32.5]	42.7	[39.7 - 45.7]	0.08
49711 1#369	Aeromonas encheleia CECT 4342	62	[58.3 - 65.6]	30	[27.6 - 32.5]	52.6	[49.5 - 55.7]	0.27
49711 2#69	Aeromonas allosaccharophila CECT 4199	51.4	[48.0 - 54.9]	30	[27.6 - 32.5]	45.2	[42.2 - 48.2]	3.2
SAMEA2752414	SAMEA2752421	50.4	[47.0 - 53.8]	30	[27.6 - 32.5]	44.5	[41.5 - 47.5]	3.36
48638 2#40	Aeromonas ichthiosmia CCM 7244	65.8	[62.0 - 69.5]	30	[27.6 - 32.5]	55.3	[52.1 - 58.4]	1.11
SAMEA2752414	Aeromonas ichthyocola A-5	49.6	[46.1 - 53.0]	30	[27.6 - 32.5]	43.9	[40.9 - 46.9]	2.7
SAMEA2752418	Aeromonas aquariorum CECT 7289	48.3	[44.8 - 51.7]	30	[27.6 - 32.5]	42.9	[39.9 - 45.9]	3.65
49662 2#83	Aeromonas trota CECT 4255	61.6	[57.8 - 65.1]	30	[27.6 - 32.5]	52.3	[49.2 - 55.4]	1.57
ERR4579282	SAMEA2752425	55.9	[52.3 - 59.3]	30	[27.6 - 32.5]	48.4	[45.3 - 51.4]	2
SAMEA4351133	Aeromonas aquariorum CECT 7289	54.8	[51.3 - 58.3]	30	[27.6 - 32.5]	47.6	[44.6 - 50.7]	3.52
49711 2#69	SAMEA2752421	60.6	[56.9 - 64.2]	30	[27.6 - 32.5]	51.6	[48.6 - 54.7]	0.36
ERR4579282	Aeromonas bestiarum CECT 4227	55.6	[52.0 - 59.1]	30	[27.6 - 32.5]	48.2	[45.1 - 51.2]	1.99
SAMEA2752406	Aeromonas sanarellii LMG 24682	61.5	[57.8 - 65.0]	30	[27.6 - 32.5]	52.3	[49.2 - 55.3]	3.02
49711 1#205	Aeromonas popoffii CIP 105493	50	[46.5 - 53.4]	29.9	[27.5 - 32.4]	44.1	[41.1 - 47.2]	0.14
49711 2#368	SAMEA2752414	48.2	[44.8 - 51.6]	29.9	[27.5 - 32.4]	42.8	[39.9 - 45.9]	0.01
49619 2#255	Aeromonas tecta CECT 7082	62.4	[58.6 - 66.0]	29.9	[27.5 - 32.4]	52.8	[49.7 - 55.9]	2.93
ERR4559478	Aeromonas eucrenophila CECT 4224	65.2	[61.4 - 68.9]	29.9	[27.5 - 32.4]	54.8	[51.6 - 57.9]	0.63
49711 2#69	Aeromonas veronii CECT 4257	55.1	[51.6 - 58.6]	29.9	[27.5 - 32.4]	47.8	[44.7 - 50.8]	2.72
49711 2#50	49711 2#69	54.6	[51.1 - 58.1]	29.9	[27.5 - 32.4]	47.4	[44.4 - 50.5]	3.06
SAMEA2752425	Aeromonas taiwanensis LMG 24683	58.2	[54.6 - 61.8]	29.9	[27.5 - 32.4]	50	[46.9 - 53.0]	2.21
49711 2#311	Aeromonas fluvialis LMG 24681	47.9	[44.5 - 51.3]	29.9	[27.5 - 32.4]	42.6	[39.6 - 45.6]	3.12
SAMEA2752415	Aeromonas aquatica AE235	51.6	[48.2 - 55.1]	29.9	[27.5 - 32.4]	45.3	[42.3 - 48.4]	1.95
23386 4#62	Aeromonas eucrenophila CECT 4224	56	[52.4 - 59.5]	29.9	[27.6 - 32.5]	48.4	[45.4 - 51.5]	1.11
ERR4559389	Aeromonas eucrenophila CECT 4224	62.4	[58.7 - 66.0]	29.9	[27.5 - 32.4]	52.8	[49.7 - 55.9]	0.44
49711 1#205	Aeromonas trota CECT 4255	65.9	[62.1 - 69.5]	29.9	[27.6 - 32.4]	55.3	[52.1 - 58.4]	1.32
49711 2#384	Aeromonas trota CECT 4255	64	[60.3 - 67.7]	29.9	[27.5 - 32.4]	54	[50.9 - 57.1]	1.7
SAMN07305330	Aeromonas ichthyocola A-5	56.8	[53.2 - 60.3]	29.9	[27.5 - 32.4]	49	[45.9 - 52.0]	2.82
ERR4559389	SAMEA2752419	62.6	[58.8 - 66.2]	29.9	[27.5 - 32.4]	52.9	[49.8 - 56.0]	0.45
ERR4559544	SAMEA2752414	46.6	[43.2 - 50.0]	29.9	[27.5 - 32.4]	41.7	[38.7 - 44.7]	0.16
49711 1#235	Aeromonas salmonicida subsp. pectinolytica DSM 12609	54.1	[50.6 - 57.6]	29.9	[27.5 - 32.4]	47.1	[44.1 - 50.1]	3.09
49711 1#369	49711 2#50	54	[50.5 - 57.5]	29.9	[27.6 - 32.4]	47	[44.0 - 50.0]	3.16
SAMEA2752421	Aeromonas salmonicida subsp. oncorhynchi A-9T	51.9	[48.5 - 55.4]	29.9	[27.5 - 32.4]	45.5	[42.5 - 48.6]	3.79
49711 2#295	SAMEA2752414	48.2	[44.8 - 51.6]	29.9	[27.5 - 32.4]	42.8	[39.8 - 45.8]	2.29
ERR311648	Aeromonas enteropelogenes CECT 4487	65.1	[61.3 - 68.7]	29.9	[27.5 - 32.4]	54.7	[51.6 - 57.8]	0.97
39379 2#329	SAMEA4351133	57.2	[53.6 - 60.7]	29.9	[27.5 - 32.4]	49.3	[46.2 - 52.3]	3.46
49662 2#183	ERR4559397	57.3	[53.8 - 60.9]	29.9	[27.5 - 32.4]	49.3	[46.3 - 52.4]	1.4
39379 1#19	ERR311648	65.2	[61.4 - 68.8]	29.9	[27.5 - 32.4]	54.8	[51.6 - 57.9]	1.05
49662 2#159	49711 2#384	60.1	[56.4 - 63.7]	29.9	[27.5 - 32.4]	51.3	[48.2 - 54.3]	1.22
49711 1#369	Aeromonas veronii CECT 4257	56.6	[53.0 - 60.1]	29.9	[27.5 - 32.4]	48.8	[45.8 - 51.8]	2.82
ERR4559478	SAMEA2752419	65.5	[61.6 - 69.1]	29.9	[27.5 - 32.4]	54.9	[51.8 - 58.0]	0.64
49662 2#159	49711 1#205	62.5	[58.8 - 66.1]	29.9	[27.5 - 32.4]	53	[49.9 - 56.0]	0.84
49662 2#188	SAMEA2752414	48.6	[45.2 - 52.1]	29.9	[27.5 - 32.4]	43.1	[40.2 - 46.2]	0.27
49662 2#188	Aeromonas popoffii CIP 105493	48.1	[44.7 - 51.5]	29.9	[27.5 - 32.4]	42.8	[39.8 - 45.8]	0.26
49662 2#159	Aeromonas hydrophila subsp. ranae CIP 107985	54.1	[50.6 - 57.6]	29.9	[27.5 - 32.4]	47.1	[44.1 - 50.1]	1.97
49711 2#50	Aeromonas dhakensis CIP 107500	56.2	[52.7 - 59.7]	29.9	[27.6 - 32.4]	48.6	[45.6 - 51.6]	3.25
ERR4559397	Aeromonas jandaei CECT 4228	57.5	[53.9 - 61.0]	29.9	[27.5 - 32.4]	49.5	[46.4 - 52.5]	1.06
49662 2#83	49711 1#369	54.7	[51.2 - 58.2]	29.9	[27.6 - 32.4]	47.5	[44.5 - 50.6]	3.19
49711 2#311	SAMEA2752418	47.9	[44.5 - 51.3]	29.9	[27.5 - 32.4]	42.6	[39.7 - 45.7]	3.16
49711 2#295	SAMN07305330	53.2	[49.7 - 56.6]	29.9	[27.5 - 32.4]	46.4	[43.4 - 49.5]	2.41
23386 4#62	SAMEA2752419	56.1	[52.6 - 59.6]	29.9	[27.6 - 32.5]	48.5	[45.5 - 51.6]	1.1
ERR311648	Aeromonas trota CECT 4255	66.5	[62.6 - 70.1]	29.9	[27.5 - 32.4]	55.6	[52.5 - 58.8]	1.34
48638 2#40	49711 2#384	64.1	[60.3 - 67.7]	29.9	[27.6 - 32.4]	54	[50.9 - 57.1]	1.65
49711 2#384	SAMEA2752414	49.3	[45.9 - 52.8]	29.9	[27.5 - 32.4]	43.7	[40.7 - 46.7]	0.22
49662 2#83	49711 2#69	54.7	[51.1 - 58.1]	29.9	[27.5 - 32.4]	47.5	[44.5 - 50.5]	3.09
49711 2#50	SAMEA2752414	48.7	[45.3 - 52.1]	29.9	[27.5 - 32.4]	43.2	[40.2 - 46.2]	0.06
48638 2#40	49711 1#205	66.9	[63.0 - 70.5]	29.9	[27.5 - 32.4]	55.9	[52.7 - 59.0]	1.27
49711 1#357	Aeromonas lusitana MDC2473	59.1	[55.5 - 62.7]	29.9	[27.5 - 32.4]	50.6	[47.5 - 53.6]	0.5
49619 2#255	SAMEA2752406	62.7	[58.9 - 66.3]	29.9	[27.5 - 32.4]	53	[49.9 - 56.1]	2.93
49711 2#295	Aeromonas popoffii CIP 105493	47.7	[44.3 - 51.1]	29.9	[27.5 - 32.4]	42.5	[39.5 - 45.5]	2.28
ERR4559397	Aeromonas taiwanensis LMG 24683	50.3	[46.9 - 53.8]	29.9	[27.5 - 32.4]	44.4	[41.4 - 47.4]	2.68
SAMEA4351133	Aeromonas ichthyocola A-5	49.6	[46.2 - 53.0]	29.9	[27.5 - 32.4]	43.9	[40.9 - 46.9]	2.87
49662 2#159	49662 2#188	61.2	[57.5 - 64.8]	29.9	[27.5 - 32.4]	52	[49.0 - 55.1]	0.73
49711 1#205	SAMEA2752414	50.7	[47.2 - 54.1]	29.9	[27.5 - 32.4]	44.6	[41.6 - 47.6]	0.16
49662 2#159	ERR311648	62.9	[59.1 - 66.5]	29.9	[27.5 - 32.4]	53.2	[50.1 - 56.3]	0.85
39379 1#19	49711 2#175	56.6	[53.0 - 60.1]	29.9	[27.5 - 32.4]	48.8	[45.8 - 51.9]	1.59
39379 1#19	49711 2#384	62	[58.3 - 65.6]	29.9	[27.5 - 32.4]	52.6	[49.5 - 55.7]	1.41
49662 2#188	Aeromonas enteropelogenes CECT 4487	63.4	[59.6 - 67.0]	29.8	[27.4 - 32.3]	53.4	[50.3 - 56.5]	0.84
49711 2#175	Aeromonas trota CECT 4255	57.1	[53.6 - 60.6]	29.8	[27.4 - 32.3]	49.1	[46.1 - 52.2]	1.3
49711 1#369	Aeromonas finlandensis 4287D	52.7	[49.2 - 56.1]	29.8	[27.4 - 32.3]	46	[43.0 - 49.0]	3.01
49711 1#369	Aeromonas fluvialis LMG 24681	48	[44.6 - 51.5]	29.8	[27.4 - 32.3]	42.7	[39.7 - 45.7]	3.36
39379 1#18	49662 2#188	58	[54.4 - 61.5]	29.8	[27.4 - 32.3]	49.7	[46.7 - 52.8]	2.56
48638 2#40	Aeromonas hydrophila subsp. ranae CIP 107985	57.7	[54.1 - 61.2]	29.8	[27.4 - 32.3]	49.6	[46.5 - 52.6]	1.54
49711 1#369	SAMEA2752418	48.1	[44.7 - 51.5]	29.8	[27.4 - 32.3]	42.7	[39.7 - 45.8]	3.39
SAMEA2752419	Aeromonas hydrophila ATCC 7966	57.8	[54.2 - 61.3]	29.8	[27.4 - 32.3]	49.6	[46.6 - 52.7]	0.38
49662 2#188	Aeromonas trota CECT 4255	65	[61.2 - 68.6]	29.8	[27.5 - 32.4]	54.6	[51.5 - 57.7]	1.21
ERR4559397	SAMEA2752426	52.5	[49.0 - 55.9]	29.8	[27.4 - 32.3]	45.9	[42.9 - 48.9]	2.06
SAMEA2752418	Aeromonas dhakensis CIP 107500	48.9	[45.5 - 52.3]	29.8	[27.4 - 32.3]	43.3	[40.3 - 46.3]	3.48
49662 2#83	Aeromonas dhakensis CIP 107500	56.1	[52.6 - 59.6]	29.8	[27.5 - 32.3]	48.5	[45.4 - 51.5]	3.28
48638 2#40	49662 2#188	65.2	[61.4 - 68.8]	29.8	[27.4 - 32.3]	54.7	[51.6 - 57.8]	1.15
39379 1#19	Aeromonas hydrophila subsp. ranae CIP 107985	55.6	[52.0 - 59.1]	29.8	[27.4 - 32.3]	48.1	[45.0 - 51.1]	1.77
49662 2#251	Aeromonas eucrenophila CECT 4224	66.3	[62.5 - 69.9]	29.8	[27.5 - 32.3]	55.5	[52.3 - 58.6]	0.55
49662 2#275	Aeromonas eucrenophila CECT 4224	68.2	[64.4 - 71.9]	29.8	[27.5 - 32.3]	56.8	[53.6 - 59.9]	0.87
49711 2#69	Aeromonas fluvialis LMG 24681	48.1	[44.6 - 51.5]	29.8	[27.4 - 32.3]	42.7	[39.7 - 45.7]	3.26
39379 1#18	ERR311648	58	[54.4 - 61.5]	29.8	[27.4 - 32.3]	49.8	[46.7 - 52.8]	2.69
39379 2#329	Aeromonas fluvialis LMG 24681	49.8	[46.4 - 53.2]	29.8	[27.4 - 32.3]	44	[41.0 - 47.0]	3.56
48638 2#40	49711 2#175	57.2	[53.6 - 60.7]	29.8	[27.4 - 32.3]	49.2	[46.1 - 52.2]	1.36
49619 2#255	SAMEA2752429	55	[51.5 - 58.5]	29.8	[27.4 - 32.3]	47.6	[44.6 - 50.7]	3.45
SAMEA2752425	Aeromonas hydrophila subsp. anaerogenes CECT 4221	52.1	[48.7 - 55.6]	29.8	[27.4 - 32.3]	45.6	[42.6 - 48.6]	0.47
48638 2#40	ERR311648	67.8	[63.9 - 71.5]	29.8	[27.5 - 32.3]	56.5	[53.4 - 59.7]	1.28
ERR311648	Aeromonas dhakensis CIP 107500	59.8	[56.1 - 63.4]	29.8	[27.4 - 32.3]	51	[47.9 - 54.1]	3.05
SAMEA2752414	Aeromonas veronii CECT 4257	49.9	[46.5 - 53.3]	29.8	[27.4 - 32.3]	44	[41.0 - 47.1]	0.27
49711 1#377	Aeromonas lusitana MDC2473	60.9	[57.2 - 64.5]	29.8	[27.4 - 32.3]	51.8	[48.7 - 54.9]	0.18
49662 2#251	SAMEA2752419	66.5	[62.7 - 70.1]	29.8	[27.5 - 32.3]	55.6	[52.5 - 58.7]	0.56
ERR4559397	Aeromonas lacus AE122	58	[54.4 - 61.5]	29.8	[27.4 - 32.3]	49.7	[46.7 - 52.8]	1.18
49662 2#275	SAMEA2752419	68.5	[64.6 - 72.1]	29.8	[27.4 - 32.3]	57	[53.8 - 60.1]	0.88
49711 1#235	Aeromonas salmonicida subsp. oncorhynchi A-9T	52.8	[49.3 - 56.2]	29.8	[27.4 - 32.3]	46.1	[43.1 - 49.1]	3.41
39379 2#329	SAMEA2752418	49.9	[46.5 - 53.3]	29.8	[27.4 - 32.3]	44	[41.1 - 47.1]	3.59
SAMEA2752421	Aeromonas salmonicida subsp. pectinolytica DSM 12609	52.1	[48.6 - 55.5]	29.8	[27.5 - 32.3]	45.6	[42.6 - 48.6]	3.66
ERR4559397	Aeromonas australiensis CECT 8023	52.1	[48.7 - 55.6]	29.8	[27.4 - 32.3]	45.6	[42.6 - 48.7]	2.03
39379 1#18	49711 2#368	55.9	[52.3 - 59.3]	29.8	[27.4 - 32.3]	48.2	[45.2 - 51.3]	2.83
49711 1#369	49711 2#368	56.6	[53.0 - 60.1]	29.7	[27.3 - 32.2]	48.7	[45.7 - 51.8]	3.11
49662 2#183	Aeromonas enteropelogenes CECT 4487	60.6	[56.9 - 64.2]	29.7	[27.3 - 32.2]	51.5	[48.4 - 54.6]	0.95
49662 2#251	Aeromonas bestiarum CECT 4227	57.9	[54.3 - 61.4]	29.7	[27.3 - 32.2]	49.6	[46.5 - 52.7]	1.1
49711 2#384	Aeromonas dhakensis CIP 107500	60	[56.4 - 63.6]	29.7	[27.3 - 32.2]	51.1	[48.0 - 54.2]	3.41
SAMN07305330	Aeromonas mytilicola subsp. aquatica A-8	53.6	[50.1 - 57.1]	29.7	[27.3 - 32.2]	46.6	[43.6 - 49.6]	2.92
39379 1#18	49711 2#384	57.7	[54.1 - 61.2]	29.7	[27.4 - 32.2]	49.5	[46.5 - 52.6]	3.05
39379 1#18	Aeromonas finlandensis 4287D	52.6	[49.1 - 56.0]	29.7	[27.3 - 32.2]	45.9	[42.9 - 48.9]	2.74
SAMEA2752414	Aeromonas culicicola CIP 107763	50.1	[46.6 - 53.5]	29.7	[27.4 - 32.2]	44.1	[41.1 - 47.2]	0.25
SAMEA2752408	Aeromonas popoffii CIP 105493	47.6	[44.2 - 51.0]	29.7	[27.3 - 32.2]	42.3	[39.3 - 45.3]	0.99
49711 2#69	SAMEA4351133	55.7	[52.1 - 59.2]	29.7	[27.3 - 32.2]	48.1	[45.0 - 51.1]	3.17
SAMEA2752414	Aeromonas ichthiosmia CCM 7244	51.6	[48.1 - 55.0]	29.7	[27.3 - 32.2]	45.2	[42.2 - 48.2]	0.31
49711 1#357	SAMEA2752425	56.6	[53.0 - 60.1]	29.7	[27.3 - 32.2]	48.7	[45.7 - 51.7]	0.93
48056 1#283	Aeromonas lusitana MDC2473	64.2	[60.4 - 67.8]	29.7	[27.3 - 32.2]	53.9	[50.8 - 57.0]	0.76
49662 2#183	Aeromonas trota CECT 4255	61.1	[57.4 - 64.7]	29.7	[27.3 - 32.2]	51.8	[48.7 - 54.9]	1.32
39379 1#18	49711 1#205	59.1	[55.4 - 62.6]	29.7	[27.3 - 32.2]	50.4	[47.4 - 53.5]	2.67
49662 2#251	SAMEA2752425	58.1	[54.4 - 61.6]	29.7	[27.3 - 32.2]	49.7	[46.7 - 52.8]	1.11
49711 2#311	Aeromonas trota CECT 4255	57.5	[53.9 - 61.0]	29.7	[27.3 - 32.2]	49.3	[46.3 - 52.4]	1.39
39379 1#18	SAMEA2752418	48.5	[45.1 - 51.9]	29.7	[27.3 - 32.2]	43	[40.0 - 46.0]	3.12
49711 2#69	49711 2#384	58.2	[54.6 - 61.7]	29.7	[27.3 - 32.2]	49.8	[46.7 - 52.9]	3.22
49711 1#357	Aeromonas bestiarum CECT 4227	56.4	[52.8 - 59.9]	29.7	[27.3 - 32.2]	48.6	[45.5 - 51.6]	0.92
SAMEA2752421	Aeromonas salmonicida subsp. pectinolytica DSM 12609	53.8	[50.3 - 57.3]	29.7	[27.3 - 32.2]	46.8	[43.8 - 49.8]	3.48
23386 4#62	Aeromonas lusitana MDC2473	55.6	[52.0 - 59.0]	29.7	[27.3 - 32.2]	48	[45.0 - 51.0]	0.99
SAMEA2752425	Aeromonas allosaccharophila CECT 4199	53.8	[50.3 - 57.2]	29.7	[27.3 - 32.2]	46.7	[43.7 - 49.8]	2.22
SAMEA4351133	Aeromonas piscicola LMG 24783	51.1	[47.7 - 54.6]	29.7	[27.3 - 32.2]	44.8	[41.9 - 47.9]	0.78
49711 1#369	ERR311648	58.7	[55.1 - 62.2]	29.7	[27.3 - 32.2]	50.2	[47.1 - 53.2]	2.96
49662 2#159	49711 2#311	55.6	[52.1 - 59.1]	29.7	[27.3 - 32.2]	48.1	[45.0 - 51.1]	1.87
49711 1#205	Aeromonas dhakensis CIP 107500	60.8	[57.1 - 64.4]	29.7	[27.3 - 32.2]	51.6	[48.5 - 54.7]	3.03
SAMEA2752426	Aeromonas hydrophila subsp. ranae CIP 107985	50.1	[46.7 - 53.5]	29.7	[27.3 - 32.2]	44.1	[41.1 - 47.1]	3.47
49711 2#69	Aeromonas finlandensis 4287D	53.7	[50.2 - 57.2]	29.7	[27.4 - 32.3]	46.7	[43.7 - 49.8]	2.91
49711 1#369	Aeromonas ichthiosmia CCM 7244	59.9	[56.2 - 63.4]	29.7	[27.3 - 32.2]	51	[47.9 - 54.0]	2.79
39379 1#18	Aeromonas fluvialis LMG 24681	48.5	[45.1 - 51.9]	29.7	[27.3 - 32.2]	43	[40.0 - 46.0]	3.08
SAMEA4351133	Aeromonas dhakensis CIP 107500	57.7	[54.1 - 61.2]	29.7	[27.3 - 32.2]	49.5	[46.5 - 52.6]	3.36
49711 1#369	49711 2#384	58.5	[54.9 - 62.1]	29.7	[27.3 - 32.2]	50	[47.0 - 53.1]	3.32
49711 2#69	ERR311648	58.5	[54.9 - 62.1]	29.7	[27.3 - 32.2]	50	[47.0 - 53.1]	2.86
49711 2#69	SAMEA2752418	48.2	[44.8 - 51.6]	29.7	[27.3 - 32.2]	42.8	[39.8 - 45.8]	3.29
49662 2#159	Aeromonas jandaei CECT 4228	58.5	[54.9 - 62.0]	29.7	[27.3 - 32.2]	50	[47.0 - 53.1]	0.5
39379 1#18	Aeromonas ichthiosmia CCM 7244	59.1	[55.5 - 62.7]	29.7	[27.3 - 32.2]	50.5	[47.4 - 53.5]	2.51
SAMEA2752425	Aeromonas caviae NCTC 12244	57.2	[53.6 - 60.7]	29.7	[27.3 - 32.2]	49.2	[46.1 - 52.2]	0.99
SAMEA2752426	Aeromonas hydrophila ATCC 7966	51.8	[48.3 - 55.2]	29.7	[27.3 - 32.2]	45.4	[42.4 - 48.4]	3.46
39379 1#19	49711 2#311	57.5	[53.9 - 61.0]	29.7	[27.3 - 32.2]	49.3	[46.3 - 52.4]	1.67
49711 2#175	Aeromonas enteropelogenes CECT 4487	56.2	[52.6 - 59.7]	29.7	[27.3 - 32.2]	48.4	[45.4 - 51.5]	1.67
49711 1#263	Aeromonas lusitana MDC2473	60.2	[56.5 - 63.7]	29.7	[27.4 - 32.3]	51.2	[48.2 - 54.3]	0.32
SAMEA2752429	Aeromonas sanarellii LMG 24682	56.6	[53.0 - 60.1]	29.7	[27.3 - 32.2]	48.7	[45.7 - 51.7]	3.53
39379 1#18	SAMEA4351133	56.3	[52.8 - 59.8]	29.7	[27.3 - 32.2]	48.5	[45.5 - 51.6]	2.99
49711 2#175	Aeromonas eucrenophila CECT 4224	57.7	[54.1 - 61.2]	29.6	[27.2 - 32.1]	49.5	[46.4 - 52.5]	0.2
39379 1#19	Aeromonas jandaei CECT 4228	62.4	[58.7 - 66.0]	29.6	[27.2 - 32.1]	52.7	[49.6 - 55.8]	0.7
48638 2#40	49711 2#311	58.3	[54.7 - 61.8]	29.6	[27.2 - 32.1]	49.9	[46.8 - 52.9]	1.44
49662 2#251	Aeromonas lusitana MDC2473	65.4	[61.6 - 69.1]	29.6	[27.3 - 32.2]	54.8	[51.6 - 57.9]	0.68
49711 1#263	SAMEA2752425	55.8	[52.2 - 59.3]	29.6	[27.3 - 32.1]	48.1	[45.1 - 51.2]	0.76
SAMN07305330	Aeromonas encheleia CECT 4342	53.8	[50.3 - 57.3]	29.6	[27.2 - 32.1]	46.7	[43.7 - 49.7]	3.49
49711 2#175	SAMEA2752419	58	[54.4 - 61.5]	29.6	[27.2 - 32.1]	49.6	[46.6 - 52.7]	0.21
SAMEA2752414	Aeromonas sobria CECT 4245	48	[44.6 - 51.4]	29.6	[27.2 - 32.1]	42.6	[39.6 - 45.6]	0.97
SAMEA4351133	Aeromonas bestiarum CECT 4227	55	[51.5 - 58.5]	29.6	[27.2 - 32.1]	47.6	[44.6 - 50.6]	2.2
ERR4559389	SAMEA2752425	55.1	[51.6 - 58.6]	29.6	[27.3 - 32.1]	47.7	[44.6 - 50.7]	0.99
SAMEA2752406	SAMEA2752425	56.4	[52.8 - 59.9]	29.6	[27.2 - 32.1]	48.5	[45.5 - 51.6]	0.51
ERR4559389	Aeromonas bestiarum CECT 4227	55	[51.4 - 58.4]	29.6	[27.3 - 32.2]	47.5	[44.5 - 50.6]	0.98
49711 2#311	SAMEA2752426	50	[46.5 - 53.4]	29.6	[27.2 - 32.1]	44	[41.0 - 47.0]	3.37
49711 2#368	Aeromonas dhakensis CIP 107500	58.8	[55.2 - 62.3]	29.6	[27.2 - 32.1]	50.2	[47.1 - 53.2]	3.2
SAMEA2752419	Aeromonas piscicola LMG 24783	52.8	[49.3 - 56.3]	29.6	[27.2 - 32.1]	46	[43.0 - 49.1]	1.96
SAMEA2752421	Aeromonas salmonicida CIP 103209	55	[51.5 - 58.5]	29.6	[27.3 - 32.2]	47.6	[44.6 - 50.6]	3.45
ERR4559478	Aeromonas lusitana MDC2473	64.8	[61.0 - 68.4]	29.6	[27.2 - 32.1]	54.3	[51.2 - 57.4]	0.76
ERR4559478	SAMEA2752425	57	[53.5 - 60.6]	29.6	[27.2 - 32.1]	49	[45.9 - 52.0]	1.19
48638 2#40	49662 2#183	63.2	[59.5 - 66.8]	29.6	[27.2 - 32.1]	53.3	[50.1 - 56.3]	1.27
SAMEA2752415	SAMEA4351133	52	[48.6 - 55.5]	29.6	[27.2 - 32.1]	45.5	[42.5 - 48.5]	0.77
SAMEA2752408	SAMEA2752414	48.1	[44.7 - 51.5]	29.6	[27.3 - 32.1]	42.7	[39.7 - 45.7]	0.98
49662 2#159	49662 2#183	58.1	[54.5 - 61.6]	29.6	[27.2 - 32.1]	49.7	[46.6 - 52.7]	0.84
ERR4559389	Aeromonas lusitana MDC2473	61.2	[57.5 - 64.8]	29.6	[27.2 - 32.1]	51.9	[48.8 - 54.9]	0.56
SAMEA2752406	Aeromonas bestiarum CECT 4227	56.2	[52.6 - 59.7]	29.6	[27.2 - 32.1]	48.4	[45.4 - 51.5]	0.52
49711 1#369	Aeromonas aquatica AE235	53.8	[50.3 - 57.3]	29.6	[27.2 - 32.1]	46.7	[43.7 - 49.7]	0.54
39379 1#18	Aeromonas aquatica AE235	53.1	[49.6 - 56.5]	29.6	[27.2 - 32.1]	46.2	[43.2 - 49.2]	0.27
48638 2#40	Aeromonas jandaei CECT 4228	63.2	[59.5 - 66.8]	29.6	[27.3 - 32.1]	53.3	[50.2 - 56.3]	0.93
49711 2#295	Aeromonas salmonicida CIP 103209	52.5	[49.0 - 55.9]	29.6	[27.2 - 32.1]	45.8	[42.8 - 48.8]	2.38
SAMEA2752425	SAMEA4351133	55.3	[51.8 - 58.8]	29.6	[27.2 - 32.1]	47.8	[44.8 - 50.8]	2.19
SAMEA2752421	SAMN07305330	53.9	[50.4 - 57.3]	29.6	[27.2 - 32.1]	46.8	[43.8 - 49.8]	3.48
SAMN07305330	Aeromonas media CECT 4232	51.6	[48.1 - 55.0]	29.6	[27.2 - 32.1]	45.1	[42.1 - 48.1]	2.67
ERR4559544	Aeromonas piscicola LMG 24783	49	[45.6 - 52.4]	29.6	[27.2 - 32.1]	43.3	[40.3 - 46.3]	0.45
SAMEA2752429	Aeromonas aquatica AE235	55.1	[51.6 - 58.6]	29.6	[27.2 - 32.1]	47.6	[44.6 - 50.7]	1.55
ERR4559478	Aeromonas bestiarum CECT 4227	56.8	[53.2 - 60.3]	29.6	[27.2 - 32.1]	48.8	[45.8 - 51.8]	1.18
49711 2#69	49711 2#368	57.2	[53.6 - 60.7]	29.6	[27.2 - 32.1]	49.1	[46.1 - 52.1]	3.01
39379 1#18	Aeromonas culicicola CIP 107763	57.7	[54.1 - 61.2]	29.6	[27.2 - 32.1]	49.4	[46.4 - 52.5]	2.57
ERR4579282	Aeromonas tecta CECT 7082	56.3	[52.7 - 59.8]	29.6	[27.2 - 32.1]	48.4	[45.4 - 51.5]	2.5
49662 2#275	Aeromonas lusitana MDC2473	68.1	[64.2 - 71.7]	29.6	[27.2 - 32.1]	56.6	[53.4 - 59.7]	0.99
49711 2#175	Aeromonas aquatica AE235	56.3	[52.7 - 59.8]	29.6	[27.2 - 32.1]	48.5	[45.4 - 51.5]	0.22
49711 2#69	Aeromonas ichthiosmia CCM 7244	60.3	[56.7 - 63.9]	29.6	[27.2 - 32.1]	51.3	[48.2 - 54.3]	2.69
49711 1#369	SAMEA4351133	57.8	[54.2 - 61.3]	29.6	[27.2 - 32.1]	49.5	[46.5 - 52.6]	3.27
SAMEA2752415	Aeromonas finlandensis 4287D	51.9	[48.4 - 55.3]	29.6	[27.2 - 32.1]	45.3	[42.4 - 48.4]	0.52
SAMEA2752419	Aeromonas aquariorum CECT 7289	55.4	[51.8 - 58.9]	29.6	[27.2 - 32.1]	47.8	[44.8 - 50.8]	0.78
49662 2#275	SAMEA2752425	59.3	[55.7 - 62.8]	29.6	[27.2 - 32.1]	50.5	[47.5 - 53.6]	1.43
49711 2#311	Aeromonas aquatica AE235	55.6	[52.1 - 59.1]	29.6	[27.2 - 32.1]	48	[45.0 - 51.0]	0.31
SAMEA2752425	Aeromonas finlandensis 4287D	52.1	[48.7 - 55.6]	29.6	[27.2 - 32.1]	45.5	[42.5 - 48.5]	1.93
49662 2#275	Aeromonas bestiarum CECT 4227	59.1	[55.5 - 62.7]	29.6	[27.2 - 32.1]	50.4	[47.3 - 53.5]	1.42
49711 1#369	Aeromonas culicicola CIP 107763	58.2	[54.6 - 61.8]	29.6	[27.2 - 32.1]	49.8	[46.7 - 52.9]	2.85
SAMEA2752413	Aeromonas bivalvium CECT 7113	61.4	[57.7 - 65.0]	29.6	[27.2 - 32.1]	52	[48.9 - 55.1]	2.3
ERR311648	Aeromonas piscicola LMG 24783	52.5	[49.0 - 56.0]	29.6	[27.2 - 32.1]	45.8	[42.8 - 48.8]	0.47
49711 2#311	Aeromonas enteropelogenes CECT 4487	56.7	[53.1 - 60.2]	29.6	[27.3 - 32.1]	48.7	[45.7 - 51.8]	1.76
SAMEA2752421	Aeromonas salmonicida subsp. masoucida NBRC 13784	56.8	[53.2 - 60.3]	29.6	[27.2 - 32.1]	48.8	[45.8 - 51.9]	3.15
49711 1#263	Aeromonas bestiarum CECT 4227	55.6	[52.0 - 59.0]	29.6	[27.3 - 32.1]	48	[44.9 - 51.0]	0.74
49619 2#255	Aeromonas piscicola LMG 24783	52.4	[48.9 - 55.8]	29.6	[27.2 - 32.1]	45.7	[42.7 - 48.7]	3.83
SAMEA2752425	Aeromonas tecta CECT 7082	56.1	[52.6 - 59.6]	29.6	[27.2 - 32.1]	48.4	[45.3 - 51.4]	0.5
SAMEA2752415	Aeromonas sanarellii LMG 24682	53	[49.6 - 56.5]	29.6	[27.2 - 32.1]	46.2	[43.2 - 49.2]	3.93
49711 1#377	SAMEA2752425	56.7	[53.1 - 60.2]	29.6	[27.3 - 32.1]	48.8	[45.7 - 51.8]	0.62
49662 2#188	Aeromonas dhakensis CIP 107500	60.8	[57.1 - 64.3]	29.6	[27.2 - 32.1]	51.5	[48.5 - 54.6]	2.92
SAMEA2752429	Aeromonas allosaccharophila CECT 4199	50.3	[46.9 - 53.7]	29.6	[27.3 - 32.1]	44.2	[41.3 - 47.3]	1.21
49662 2#188	49711 2#69	58.5	[54.9 - 62.1]	29.6	[27.2 - 32.1]	50	[47.0 - 53.1]	2.73
49711 2#295	Aeromonas salmonicida subsp. masoucida NBRC 13784	54.3	[50.8 - 57.7]	29.6	[27.2 - 32.1]	47	[44.0 - 50.1]	2.08
49711 2#69	Aeromonas culicicola CIP 107763	57.8	[54.2 - 61.4]	29.6	[27.2 - 32.1]	49.5	[46.5 - 52.6]	2.74
SAMEA2752421	Aeromonas salmonicida subsp. achromogenes JCM 7875	55.2	[51.6 - 58.7]	29.6	[27.2 - 32.1]	47.7	[44.6 - 50.7]	2.98
49662 2#188	49711 1#369	58.7	[55.1 - 62.3]	29.6	[27.3 - 32.1]	50.2	[47.1 - 53.2]	2.83
49711 1#377	Aeromonas bestiarum CECT 4227	56.6	[53.0 - 60.1]	29.6	[27.2 - 32.1]	48.7	[45.6 - 51.7]	0.6
SAMEA2752419	Aeromonas hydrophila subsp. ranae CIP 107985	57.5	[53.9 - 61.0]	29.5	[27.2 - 32.0]	49.3	[46.2 - 52.3]	0.39
49711 1#205	49711 2#69	59.8	[56.2 - 63.4]	29.5	[27.2 - 32.0]	50.9	[47.8 - 53.9]	2.84
SAMEA4351133	Aeromonas salmonicida subsp. pectinolytica DSM 12609	49.2	[45.8 - 52.6]	29.5	[27.1 - 32.0]	43.4	[40.4 - 46.4]	0.13
49619 2#255	SAMEA2752415	53.3	[49.8 - 56.7]	29.5	[27.2 - 32.0]	46.3	[43.3 - 49.3]	3.84
48056 1#283	SAMEA2752425	58.6	[55.0 - 62.1]	29.5	[27.1 - 32.0]	50	[46.9 - 53.0]	1.19
49711 1#205	49711 1#369	60.3	[56.6 - 63.9]	29.5	[27.1 - 32.0]	51.2	[48.1 - 54.3]	2.94
SAMEA2752429	SAMEA4351133	52.2	[48.7 - 55.6]	29.5	[27.2 - 32.0]	45.5	[42.5 - 48.6]	1.17
SAMEA2752414	Aeromonas fluvialis LMG 24681	43.3	[40.0 - 46.8]	29.5	[27.1 - 32.0]	39.1	[36.2 - 42.2]	0.26
SAMEA2752425	Aeromonas lusitana MDC2473	60.1	[56.4 - 63.7]	29.5	[27.2 - 32.0]	51.1	[48.0 - 54.1]	0.43
23386 4#62	SAMEA2752425	51.5	[48.0 - 54.9]	29.5	[27.1 - 32.0]	45	[42.0 - 48.0]	0.55
48638 2#40	ERR4579282	51	[47.6 - 54.5]	29.5	[27.1 - 32.0]	44.7	[41.7 - 47.7]	2.6
SAMEA2752415	SAMEA2752419	54	[50.5 - 57.4]	29.5	[27.1 - 32.0]	46.8	[43.8 - 49.8]	1.96
49662 2#83	SAMEA2752415	50.3	[46.8 - 53.7]	29.5	[27.1 - 32.0]	44.2	[41.2 - 47.2]	0.69
49711 1#235	Aeromonas salmonicida subsp. achromogenes JCM 7875	55	[51.4 - 58.5]	29.5	[27.2 - 32.0]	47.5	[44.5 - 50.5]	2.59
39379 1#19	49662 2#183	62	[58.3 - 65.6]	29.5	[27.2 - 32.0]	52.4	[49.3 - 55.5]	1.04
23386 4#62	Aeromonas bestiarum CECT 4227	51.2	[47.8 - 54.7]	29.5	[27.1 - 32.0]	44.8	[41.8 - 47.9]	0.57
49711 1#235	Aeromonas salmonicida CIP 103209	55	[51.5 - 58.5]	29.5	[27.1 - 32.0]	47.5	[44.5 - 50.5]	3.06
49711 2#311	SAMEA2752419	58.8	[55.2 - 62.4]	29.5	[27.1 - 32.0]	50.2	[47.1 - 53.2]	0.29
48056 1#283	Aeromonas bestiarum CECT 4227	58.4	[54.8 - 61.9]	29.5	[27.1 - 32.0]	49.8	[46.8 - 52.9]	1.18
49711 2#175	SAMEA2752426	50.9	[47.4 - 54.3]	29.5	[27.2 - 32.0]	44.6	[41.6 - 47.7]	3.28
ERR4579282	SAMEA2752406	56.7	[53.1 - 60.2]	29.5	[27.2 - 32.0]	48.7	[45.7 - 51.7]	2.51
49711 1#235	SAMN07305330	54	[50.5 - 57.5]	29.5	[27.1 - 32.0]	46.8	[43.8 - 49.9]	3.09
49711 2#50	Aeromonas piscicola LMG 24783	50.5	[47.1 - 54.0]	29.5	[27.1 - 32.0]	44.3	[41.4 - 47.4]	0.68
49711 2#69	Aeromonas aquatica AE235	54.3	[50.8 - 57.8]	29.5	[27.1 - 32.0]	47	[44.0 - 50.1]	0.44
49662 2#159	Aeromonas lacus AE122	60.3	[56.6 - 63.8]	29.5	[27.1 - 32.0]	51.2	[48.1 - 54.2]	0.63
ERR4559544	SAMEA2752415	49.8	[46.4 - 53.3]	29.5	[27.1 - 32.0]	43.9	[40.9 - 46.9]	0.44
SAMEA2752424	Aeromonas rivuli DSM 22539	62.6	[58.8 - 66.2]	29.5	[27.1 - 32.0]	52.7	[49.6 - 55.8]	2.27
49711 2#311	Aeromonas eucrenophila CECT 4224	58.6	[55.0 - 62.2]	29.5	[27.1 - 32.0]	50	[47.0 - 53.1]	0.29
49711 1#235	Aeromonas salmonicida subsp. masoucida NBRC 13784	56.5	[52.9 - 60.0]	29.5	[27.1 - 32.0]	48.5	[45.5 - 51.6]	2.76
49662 2#83	Aeromonas piscicola LMG 24783	49.5	[46.1 - 52.9]	29.5	[27.2 - 32.0]	43.6	[40.6 - 46.7]	0.7
48638 2#40	Aeromonas taiwanensis LMG 24683	52.6	[49.1 - 56.1]	29.5	[27.1 - 32.0]	45.8	[42.8 - 48.8]	2.81
SAMEA2752415	Aeromonas eucrenophila CECT 4224	53.8	[50.3 - 57.2]	29.5	[27.1 - 32.0]	46.6	[43.6 - 49.7]	1.97
SAMEA2752418	Aeromonas popoffii CIP 105493	43.1	[39.8 - 46.6]	29.5	[27.1 - 32.0]	38.9	[36.0 - 42.0]	0.3
39379 1#19	Aeromonas lacus AE122	63.9	[60.1 - 67.5]	29.5	[27.1 - 32.0]	53.6	[50.5 - 56.7]	0.82
ERR311648	SAMEA2752415	53.5	[50.0 - 57.0]	29.5	[27.1 - 32.0]	46.5	[43.4 - 49.5]	0.47
39379 1#19	ERR4579282	49.7	[46.3 - 53.2]	29.5	[27.1 - 32.0]	43.8	[40.8 - 46.8]	2.83
SAMEA2752413	SAMEA2752424	62.8	[59.1 - 66.4]	29.5	[27.1 - 32.0]	52.9	[49.8 - 56.0]	2.3
49711 2#311	Aeromonas australiensis CECT 8023	50	[46.6 - 53.4]	29.5	[27.1 - 32.0]	44	[41.0 - 47.0]	3.34
ERR4579282	SAMEA2752429	52.7	[49.2 - 56.1]	29.5	[27.1 - 32.0]	45.9	[42.9 - 48.9]	3.02
SAMEA2752414	SAMEA2752418	43.5	[40.2 - 47.0]	29.5	[27.1 - 32.0]	39.2	[36.3 - 42.3]	0.29
48638 2#40	Aeromonas lacus AE122	65.5	[61.7 - 69.2]	29.5	[27.1 - 32.0]	54.8	[51.6 - 57.9]	1.05
39379 2#329	Aeromonas aquatica AE235	57.5	[53.9 - 61.0]	29.5	[27.1 - 32.0]	49.3	[46.2 - 52.3]	0.74
SAMEA2752418	Aeromonas ichthyocola A-5	44.8	[41.4 - 48.2]	29.5	[27.1 - 32.0]	40.2	[37.3 - 43.3]	2.99
49711 2#175	Aeromonas australiensis CECT 8023	50.8	[47.4 - 54.3]	29.5	[27.1 - 32.0]	44.6	[41.6 - 47.6]	3.25
SAMEA2752415	Aeromonas ichthiosmia CCM 7244	54.3	[50.8 - 57.8]	29.4	[27.0 - 31.9]	47	[43.9 - 50.0]	0.29
49711 2#50	SAMEA2752429	50.7	[47.2 - 54.1]	29.4	[27.0 - 31.9]	44.4	[41.4 - 47.4]	1.07
SAMEA2752429	Aeromonas hydrophila subsp. anaerogenes CECT 4221	49.3	[45.9 - 52.7]	29.4	[27.0 - 31.9]	43.4	[40.4 - 46.4]	1.48
ERR311648	SAMEA2752429	52	[48.6 - 55.5]	29.4	[27.0 - 31.9]	45.3	[42.3 - 48.4]	0.86
49711 1#205	Aeromonas piscicola LMG 24783	53.6	[50.1 - 57.1]	29.4	[27.0 - 31.9]	46.5	[43.5 - 49.5]	0.46
SAMEA2752415	Aeromonas veronii CECT 4257	51.7	[48.2 - 55.1]	29.4	[27.0 - 31.9]	45.1	[42.1 - 48.1]	0.33
49711 2#50	SAMEA2752415	51.6	[48.2 - 55.1]	29.4	[27.0 - 31.9]	45.1	[42.1 - 48.1]	0.67
39379 2#329	SAMEA2752426	51.5	[48.1 - 55.0]	29.4	[27.0 - 31.9]	45	[42.0 - 48.0]	3.81
39379 2#329	SAMEA2752419	57.3	[53.7 - 60.8]	29.4	[27.0 - 31.9]	49.1	[46.0 - 52.1]	0.73
49711 2#295	Aeromonas salmonicida subsp. achromogenes JCM 7875	50.8	[47.3 - 54.2]	29.4	[27.0 - 31.9]	44.5	[41.5 - 47.5]	1.91
39379 1#19	Aeromonas taiwanensis LMG 24683	51.6	[48.2 - 55.1]	29.4	[27.0 - 31.9]	45.1	[42.1 - 48.1]	3.04
SAMEA2752429	Aeromonas finlandensis 4287D	50.5	[47.0 - 53.9]	29.4	[27.0 - 31.9]	44.3	[41.3 - 47.3]	0.91
ERR4579282	Aeromonas enteropelogenes CECT 4487	49.5	[46.0 - 52.9]	29.4	[27.0 - 31.9]	43.6	[40.6 - 46.6]	2.92
39379 1#19	Aeromonas australiensis CECT 8023	56.4	[52.8 - 59.9]	29.4	[27.0 - 31.9]	48.4	[45.4 - 51.4]	1.66
ERR4559397	Aeromonas sanarellii LMG 24682	48.3	[44.9 - 51.7]	29.4	[27.0 - 31.9]	42.7	[39.7 - 45.7]	2.98
39379 2#329	Aeromonas eucrenophila CECT 4224	57.1	[53.5 - 60.6]	29.4	[27.0 - 31.9]	48.9	[45.9 - 52.0]	0.72
ERR4579282	Aeromonas piscicola LMG 24783	49.1	[45.7 - 52.5]	29.4	[27.0 - 31.9]	43.3	[40.3 - 46.3]	3.41
49711 1#357	SAMEA2752415	49.6	[46.2 - 53.0]	29.3	[26.9 - 31.8]	43.6	[40.6 - 46.6]	2.35
ERR4579282	SAMEA2752415	50.1	[46.6 - 53.5]	29.3	[27.0 - 31.8]	43.9	[41.0 - 47.0]	3.42
SAMEA2752429	Aeromonas ichthiosmia CCM 7244	52.8	[49.4 - 56.3]	29.3	[27.0 - 31.8]	45.9	[42.9 - 48.9]	0.69
SAMEA2752426	Aeromonas enteropelogenes CECT 4487	56.5	[52.9 - 60.0]	29.3	[27.0 - 31.8]	48.5	[45.4 - 51.5]	1.61
49662 2#159	Aeromonas taiwanensis LMG 24683	49.8	[46.4 - 53.3]	29.3	[26.9 - 31.8]	43.7	[40.8 - 46.8]	3.24
SAMEA2752425	Aeromonas veronii CECT 4257	54.3	[50.8 - 57.8]	29.3	[26.9 - 31.8]	46.9	[43.9 - 49.9]	1.75
49711 2#384	Aeromonas piscicola LMG 24783	52.3	[48.8 - 55.8]	29.3	[27.0 - 31.9]	45.5	[42.5 - 48.6]	0.84
ERR4559544	SAMEA2752425	52.8	[49.3 - 56.3]	29.3	[27.0 - 31.8]	45.9	[42.9 - 48.9]	1.86
49662 2#159	Aeromonas australiensis CECT 8023	54.1	[50.6 - 57.5]	29.3	[26.9 - 31.8]	46.8	[43.8 - 49.8]	1.47
SAMEA2752426	Aeromonas trota CECT 4255	58	[54.4 - 61.5]	29.3	[26.9 - 31.8]	49.5	[46.4 - 52.5]	1.98
ERR4559544	Aeromonas bestiarum CECT 4227	52.5	[49.1 - 56.0]	29.3	[27.0 - 31.8]	45.7	[42.7 - 48.7]	1.87
49711 2#69	Aeromonas eucrenophila CECT 4224	56.2	[52.7 - 59.7]	29.3	[26.9 - 31.8]	48.2	[45.2 - 51.3]	0.42
ERR4579282	Aeromonas trota CECT 4255	50.7	[47.3 - 54.2]	29.3	[26.9 - 31.8]	44.4	[41.4 - 47.4]	2.54
ERR4559544	SAMEA2752429	50.2	[46.8 - 53.6]	29.3	[26.9 - 31.8]	44	[41.0 - 47.1]	0.84
49711 1#357	Aeromonas salmonicida subsp. pectinolytica DSM 12609	54	[50.5 - 57.5]	29.3	[26.9 - 31.8]	46.7	[43.7 - 49.7]	3.25
SAMEA2752418	Aeromonas piscicola LMG 24783	42.8	[39.4 - 46.2]	29.3	[26.9 - 31.8]	38.6	[35.7 - 41.7]	0.91
48638 2#40	Aeromonas australiensis CECT 8023	57.9	[54.3 - 61.4]	29.3	[26.9 - 31.8]	49.4	[46.4 - 52.5]	1.9
49711 1#357	Aeromonas piscicola LMG 24783	48.7	[45.3 - 52.2]	29.3	[26.9 - 31.8]	43	[40.0 - 46.0]	2.34
49662 2#159	SAMEA2752426	54.2	[50.7 - 57.7]	29.3	[26.9 - 31.8]	46.9	[43.9 - 49.9]	1.5
SAMEA2752415	Aeromonas fluvialis LMG 24681	43.4	[40.1 - 46.9]	29.3	[26.9 - 31.8]	39.1	[36.1 - 42.1]	0.86
39379 1#19	SAMEA2752426	56.7	[53.1 - 60.2]	29.3	[27.0 - 31.8]	48.6	[45.5 - 51.6]	1.7
SAMEA2752429	Aeromonas caviae NCTC 12244	53.7	[50.2 - 57.2]	29.3	[26.9 - 31.8]	46.5	[43.5 - 49.5]	2.01
ERR311648	SAMEA2752425	56	[52.5 - 59.5]	29.3	[26.9 - 31.8]	48.1	[45.1 - 51.1]	1.88
39379 1#18	SAMEA2752419	56	[52.5 - 59.5]	29.3	[26.9 - 31.8]	48.1	[45.1 - 51.2]	0.26
39379 1#18	Aeromonas eucrenophila CECT 4224	55.8	[52.3 - 59.3]	29.3	[26.9 - 31.8]	48	[45.0 - 51.0]	0.25
49662 2#188	Aeromonas piscicola LMG 24783	52.7	[49.2 - 56.1]	29.3	[26.9 - 31.8]	45.8	[42.8 - 48.8]	0.35
SAMEA2752429	Aeromonas eucrenophila CECT 4224	56	[52.5 - 59.5]	29.3	[26.9 - 31.8]	48.1	[45.0 - 51.1]	1.58
49711 1#369	SAMEA2752419	57.3	[53.7 - 60.8]	29.3	[26.9 - 31.8]	49	[45.9 - 52.0]	0.53
39379 2#329	Aeromonas australiensis CECT 8023	51.6	[48.1 - 55.0]	29.3	[26.9 - 31.8]	45	[42.0 - 48.0]	3.77
49711 2#384	SAMEA2752415	53.1	[49.7 - 56.6]	29.3	[26.9 - 31.8]	46.1	[43.1 - 49.1]	0.83
SAMEA2752426	Aeromonas aquariorum CECT 7289	51	[47.6 - 54.5]	29.3	[26.9 - 31.8]	44.6	[41.6 - 47.6]	3.86
49619 2#255	ERR4559397	48.2	[44.8 - 51.7]	29.3	[26.9 - 31.8]	42.6	[39.6 - 45.7]	2.9
49711 1#357	SAMEA2752429	52.5	[49.0 - 55.9]	29.3	[26.9 - 31.8]	45.6	[42.6 - 48.6]	1.95
49662 2#83	SAMEA2752425	52.3	[48.8 - 55.7]	29.3	[27.0 - 31.8]	45.5	[42.5 - 48.5]	2.11
SAMEA2752425	Aeromonas ichthiosmia CCM 7244	56.1	[52.5 - 59.6]	29.3	[26.9 - 31.8]	48.2	[45.1 - 51.2]	1.71
49711 1#205	SAMEA2752415	54.7	[51.2 - 58.2]	29.3	[26.9 - 31.8]	47.2	[44.2 - 50.2]	0.45
49662 2#83	SAMEA2752429	50.7	[47.3 - 54.1]	29.3	[26.9 - 31.8]	44.4	[41.4 - 47.4]	1.09
SAMEA2752415	Aeromonas hydrophila subsp. anaerogenes CECT 4221	47.4	[44.0 - 50.9]	29.3	[26.9 - 31.8]	42	[39.1 - 45.1]	1.88
SAMEA2752406	Aeromonas taiwanensis LMG 24683	61.2	[57.5 - 64.8]	29.3	[27.0 - 31.8]	51.7	[48.6 - 54.8]	2.72
48638 2#40	SAMEA2752426	58.1	[54.4 - 61.6]	29.3	[26.9 - 31.8]	49.5	[46.5 - 52.6]	1.93
49711 1#369	Aeromonas eucrenophila CECT 4224	57.2	[53.6 - 60.7]	29.3	[26.9 - 31.8]	48.9	[45.9 - 51.9]	0.52
SAMEA2752419	Aeromonas dhakensis CIP 107500	57.8	[54.2 - 61.3]	29.3	[26.9 - 31.8]	49.3	[46.3 - 52.4]	0.62
SAMEA2752419	SAMEA2752429	56.2	[52.6 - 59.7]	29.3	[26.9 - 31.8]	48.2	[45.2 - 51.2]	1.57
49662 2#159	ERR4579282	48.1	[44.7 - 51.5]	29.3	[26.9 - 31.8]	42.5	[39.5 - 45.5]	3.03
SAMEA2752429	Aeromonas taiwanensis LMG 24683	55.3	[51.8 - 58.8]	29.3	[27.0 - 31.8]	47.7	[44.6 - 50.7]	3.23
49711 2#69	SAMEA2752419	56.3	[52.8 - 59.8]	29.3	[26.9 - 31.8]	48.3	[45.3 - 51.4]	0.43
49662 2#83	Aeromonas bestiarum CECT 4227	52.1	[48.6 - 55.5]	29.3	[27.0 - 31.8]	45.4	[42.4 - 48.4]	2.12
SAMEA2752429	Aeromonas culicicola CIP 107763	51.4	[47.9 - 54.8]	29.3	[26.9 - 31.8]	44.9	[41.9 - 47.9]	0.75
49711 2#368	Aeromonas bestiarum CECT 4227	53.7	[50.2 - 57.1]	29.2	[26.8 - 31.7]	46.4	[43.4 - 49.5]	2.04
49711 2#50	SAMEA2752425	53	[49.5 - 56.5]	29.2	[26.9 - 31.7]	46	[43.0 - 49.0]	2.09
49711 2#384	SAMEA2752425	54.5	[51.0 - 58.0]	29.2	[26.8 - 31.7]	47	[44.0 - 50.1]	2.24
39379 1#18	SAMEA2752426	50.5	[47.1 - 54.0]	29.2	[26.8 - 31.7]	44.2	[41.2 - 47.2]	3.33
49711 2#368	SAMEA2752425	53.9	[50.4 - 57.4]	29.2	[26.8 - 31.7]	46.6	[43.6 - 49.7]	2.03
49711 1#205	SAMEA2752429	54.1	[50.6 - 57.6]	29.2	[26.8 - 31.7]	46.7	[43.7 - 49.8]	0.85
SAMEA2752415	SAMEA2752418	43.6	[40.2 - 47.0]	29.2	[26.9 - 31.7]	39.2	[36.2 - 42.3]	0.9
SAMEA4351133	Aeromonas salmonicida subsp. oncorhynchi A-9T	47.8	[44.4 - 51.2]	29.2	[26.9 - 31.7]	42.3	[39.3 - 45.3]	0.27
SAMEA2752415	Aeromonas culicicola CIP 107763	52.6	[49.1 - 56.1]	29.2	[26.8 - 31.7]	45.7	[42.7 - 48.7]	0.35
49711 2#368	SAMEA2752415	53.3	[49.8 - 56.8]	29.2	[26.8 - 31.7]	46.2	[43.2 - 49.2]	0.61
SAMEA2752425	Aeromonas culicicola CIP 107763	55.1	[51.5 - 58.5]	29.2	[26.8 - 31.7]	47.4	[44.4 - 50.4]	1.77
SAMEA2752415	Aeromonas taiwanensis LMG 24683	51.4	[48.0 - 54.9]	29.2	[26.9 - 31.7]	44.9	[41.9 - 47.9]	3.63
49662 2#188	SAMEA2752429	51.8	[48.4 - 55.3]	29.2	[26.9 - 31.7]	45.1	[42.1 - 48.2]	0.73
49711 1#205	Aeromonas bestiarum CECT 4227	55.7	[52.1 - 59.2]	29.2	[26.8 - 31.7]	47.8	[44.8 - 50.9]	1.88
49662 2#188	SAMEA2752425	55.3	[51.7 - 58.8]	29.2	[26.8 - 31.7]	47.5	[44.5 - 50.6]	1.75
49711 1#205	SAMEA2752425	56	[52.4 - 59.5]	29.2	[26.8 - 31.7]	48	[45.0 - 51.1]	1.87
49711 1#263	SAMEA2752429	52.3	[48.8 - 55.8]	29.2	[26.8 - 31.7]	45.5	[42.5 - 48.5]	1.77
49662 2#188	SAMEA2752415	53.8	[50.3 - 57.2]	29.2	[26.9 - 31.7]	46.5	[43.5 - 49.6]	0.34
49711 2#368	Aeromonas piscicola LMG 24783	52.4	[48.9 - 55.8]	29.2	[26.8 - 31.7]	45.5	[42.5 - 48.6]	0.62
49711 2#384	Aeromonas bestiarum CECT 4227	54.3	[50.8 - 57.8]	29.2	[26.8 - 31.7]	46.8	[43.8 - 49.9]	2.26
49711 2#50	Aeromonas bestiarum CECT 4227	52.7	[49.3 - 56.2]	29.2	[26.8 - 31.7]	45.8	[42.8 - 48.8]	2.1
ERR311648	Aeromonas bestiarum CECT 4227	55.8	[52.2 - 59.2]	29.2	[26.9 - 31.7]	47.9	[44.9 - 50.9]	1.89
49711 2#368	SAMEA2752429	50.9	[47.5 - 54.3]	29.2	[26.9 - 31.7]	44.5	[41.5 - 47.5]	1.01
SAMEA2752426	Aeromonas dhakensis CIP 107500	52.1	[48.7 - 55.6]	29.2	[26.9 - 31.7]	45.4	[42.4 - 48.4]	3.7
49662 2#188	Aeromonas bestiarum CECT 4227	55	[51.5 - 58.5]	29.2	[26.8 - 31.7]	47.3	[44.3 - 50.4]	1.77
49711 2#69	SAMEA2752426	50.9	[47.4 - 54.3]	29.1	[26.7 - 31.6]	44.4	[41.4 - 47.5]	3.51
49711 1#377	SAMEA2752429	53	[49.5 - 56.4]	29.1	[26.7 - 31.6]	45.9	[42.9 - 48.9]	1.64
SAMEA2752426	Aeromonas popoffii CIP 105493	45.7	[42.3 - 49.1]	29.1	[26.7 - 31.6]	40.6	[37.7 - 43.7]	0.52
SAMEA2752418	SAMEA2752425	48	[44.6 - 51.4]	29.1	[26.7 - 31.6]	42.4	[39.4 - 45.4]	2.31
49711 1#369	SAMEA2752426	50.8	[47.4 - 54.3]	29.1	[26.8 - 31.6]	44.4	[41.4 - 47.4]	3.61
ERR4559397	SAMEA2752425	51	[47.6 - 54.5]	29.1	[26.7 - 31.6]	44.5	[41.5 - 47.5]	0.47
SAMEA2752425	Aeromonas fluvialis LMG 24681	47.9	[44.5 - 51.3]	29.1	[26.8 - 31.6]	42.3	[39.3 - 45.3]	2.28
49711 1#369	Aeromonas australiensis CECT 8023	50.8	[47.3 - 54.2]	29.1	[26.7 - 31.6]	44.3	[41.4 - 47.4]	3.57
SAMEA2752429	Aeromonas veronii CECT 4257	52.7	[49.2 - 56.1]	29.1	[26.8 - 31.6]	45.7	[42.7 - 48.7]	0.73
49711 2#175	Aeromonas lusitana MDC2473	58.6	[54.9 - 62.1]	29.1	[26.7 - 31.6]	49.7	[46.7 - 52.8]	0.32
49711 2#295	Aeromonas allosaccharophila CECT 4199	44.7	[41.4 - 48.2]	29.1	[26.7 - 31.6]	40	[37.0 - 43.0]	2.49
49662 2#251	SAMEA2752429	54.6	[51.1 - 58.1]	29.1	[26.7 - 31.6]	47	[44.0 - 50.1]	2.13
49711 2#69	Aeromonas australiensis CECT 8023	50.8	[47.4 - 54.3]	29.1	[26.7 - 31.6]	44.4	[41.4 - 47.4]	3.47
39379 1#18	Aeromonas australiensis CECT 8023	50.4	[47.0 - 53.9]	29.1	[26.8 - 31.6]	44.1	[41.1 - 47.1]	3.3
ERR4559397	Aeromonas bestiarum CECT 4227	50.9	[47.5 - 54.4]	29.1	[26.7 - 31.6]	44.4	[41.4 - 47.5]	0.48
SAMEA2752418	Aeromonas salmonicida subsp. pectinolytica DSM 12609	43.7	[40.3 - 47.1]	29.1	[26.7 - 31.6]	39.2	[36.3 - 42.3]	0
SAMEA2752408	Aeromonas piscicola LMG 24783	49.4	[46.0 - 52.8]	29.1	[26.7 - 31.6]	43.4	[40.4 - 46.4]	1.59
ERR4559478	SAMEA2752429	54.2	[50.7 - 57.7]	29.1	[26.8 - 31.6]	46.8	[43.8 - 49.8]	2.21
ERR4559389	SAMEA2752429	53.1	[49.6 - 56.5]	29.1	[26.7 - 31.6]	45.9	[42.9 - 49.0]	2.01
SAMEA4351133	Aeromonas salmonicida subsp. pectinolytica DSM 12609	49.7	[46.3 - 53.1]	29.1	[26.7 - 31.6]	43.6	[40.6 - 46.6]	0.05
49711 2#384	SAMEA2752429	52.1	[48.7 - 55.6]	29.1	[26.7 - 31.6]	45.3	[42.3 - 48.4]	1.23
ERR4559544	Aeromonas salmonicida subsp. pectinolytica DSM 12609	46.5	[43.1 - 49.9]	29.1	[26.8 - 31.6]	41.3	[38.3 - 44.3]	0.46
SAMEA2752418	Aeromonas bestiarum CECT 4227	47.8	[44.4 - 51.2]	29.1	[26.7 - 31.6]	42.2	[39.2 - 45.3]	2.33
SAMEA2752406	Aeromonas hydrophila subsp. anaerogenes CECT 4221	52.5	[49.1 - 56.0]	29.1	[26.7 - 31.6]	45.6	[42.6 - 48.6]	0.97
49711 1#263	Aeromonas piscicola LMG 24783	49	[45.6 - 52.4]	29	[26.6 - 31.5]	43	[40.1 - 46.1]	2.16
SAMEA2752406	Aeromonas hydrophila ATCC 7966	56	[52.5 - 59.5]	29	[26.6 - 31.5]	48	[44.9 - 51.0]	1.44
23386 4#62	SAMEA2752429	48.7	[45.3 - 52.2]	29	[26.6 - 31.5]	42.8	[39.9 - 45.9]	0.46
49711 1#357	Aeromonas tecta CECT 7082	53.9	[50.4 - 57.4]	29	[26.6 - 31.5]	46.5	[43.5 - 49.6]	1.43
49711 1#263	Aeromonas salmonicida subsp. pectinolytica DSM 12609	52.4	[48.9 - 55.8]	29	[26.6 - 31.5]	45.4	[42.4 - 48.4]	3.07
SAMEA2752418	SAMEA2752429	46.7	[43.3 - 50.1]	29	[26.6 - 31.5]	41.4	[38.4 - 44.4]	1.3
49662 2#83	Aeromonas salmonicida subsp. pectinolytica DSM 12609	47.3	[43.9 - 50.7]	29	[26.6 - 31.5]	41.8	[38.8 - 44.8]	0.21
48056 1#283	SAMEA2752429	54.8	[51.3 - 58.3]	29	[26.7 - 31.5]	47.1	[44.1 - 50.2]	2.21
49711 1#357	SAMEA2752406	54.2	[50.7 - 57.7]	29	[26.6 - 31.5]	46.7	[43.7 - 49.7]	1.44
ERR4559397	Aeromonas sobria CECT 4245	52.9	[49.4 - 56.4]	29	[26.6 - 31.5]	45.8	[42.8 - 48.8]	2.52
49662 2#275	SAMEA2752429	55.8	[52.2 - 59.3]	29	[26.7 - 31.5]	47.8	[44.8 - 50.8]	2.45
49711 1#377	Aeromonas piscicola LMG 24783	49.3	[45.9 - 52.8]	29	[26.7 - 31.5]	43.3	[40.3 - 46.3]	2.02
SAMEA2752415	Aeromonas sobria CECT 4245	50.5	[47.0 - 53.9]	29	[26.7 - 31.5]	44.1	[41.1 - 47.1]	1.57
SAMEA2752414	SAMEA2752426	46.2	[42.8 - 49.6]	29	[26.6 - 31.5]	41	[38.0 - 44.0]	0.51
SAMEA2752408	Aeromonas hydrophila ATCC 7966	54.1	[50.6 - 57.5]	29	[26.6 - 31.5]	46.6	[43.6 - 49.6]	3.93
49662 2#251	Aeromonas piscicola LMG 24783	51.9	[48.4 - 55.3]	29	[26.6 - 31.5]	45	[42.0 - 48.1]	2.52
39379 2#329	Aeromonas lusitana MDC2473	58.5	[54.9 - 62.1]	29	[26.7 - 31.5]	49.7	[46.7 - 52.8]	0.84
49711 1#377	SAMEA2752415	50.2	[46.7 - 53.6]	29	[26.6 - 31.5]	43.9	[40.9 - 46.9]	2.03
SAMEA2752408	SAMEA2752415	50.6	[47.1 - 54.0]	29	[26.7 - 31.5]	44.2	[41.2 - 47.2]	1.58
ERR4559397	SAMEA2752408	52.9	[49.4 - 56.4]	29	[26.6 - 31.5]	45.8	[42.8 - 48.8]	2.53
39379 1#18	Aeromonas lusitana MDC2473	58.1	[54.5 - 61.6]	28.9	[26.5 - 31.4]	49.3	[46.3 - 52.4]	0.37
SAMEA2752406	Aeromonas piscicola LMG 24783	53.2	[49.7 - 56.7]	28.9	[26.5 - 31.4]	46	[43.0 - 49.0]	0.9
SAMEA2752414	Aeromonas aquatica AE235	47.5	[44.1 - 50.9]	28.9	[26.6 - 31.4]	41.9	[39.0 - 45.0]	2.56
49711 2#311	Aeromonas lusitana MDC2473	60.6	[56.9 - 64.1]	28.9	[26.5 - 31.4]	51	[47.9 - 54.1]	0.41
ERR4559397	Aeromonas ichthyocola A-5	47.9	[44.5 - 51.4]	28.9	[26.5 - 31.4]	42.2	[39.3 - 45.3]	1.15
49711 2#175	SAMEA2752408	52.1	[48.6 - 55.5]	28.9	[26.5 - 31.4]	45.1	[42.1 - 48.2]	3.76
49711 2#175	Aeromonas sobria CECT 4245	52.1	[48.6 - 55.5]	28.9	[26.5 - 31.4]	45.1	[42.1 - 48.2]	3.75
48056 1#283	SAMEA2752406	58.6	[55.0 - 62.2]	28.9	[26.5 - 31.4]	49.7	[46.6 - 52.7]	1.7
49711 2#295	ERR4559397	45.1	[41.7 - 48.5]	28.9	[26.5 - 31.4]	40.2	[37.2 - 43.2]	0.74
49711 1#377	Aeromonas tecta CECT 7082	55.3	[51.7 - 58.7]	28.9	[26.5 - 31.4]	47.4	[44.4 - 50.4]	1.12
49711 2#175	Aeromonas tecta CECT 7082	54.8	[51.3 - 58.3]	28.9	[26.5 - 31.4]	47	[44.0 - 50.1]	1.26
49711 1#377	SAMEA2752406	55.5	[52.0 - 59.0]	28.9	[26.5 - 31.4]	47.6	[44.5 - 50.6]	1.12
SAMEA2752429	Aeromonas fluvialis LMG 24681	46.7	[43.3 - 50.1]	28.9	[26.6 - 31.4]	41.3	[38.4 - 44.4]	1.26
ERR4559389	Aeromonas piscicola LMG 24783	49.8	[46.4 - 53.2]	28.9	[26.5 - 31.4]	43.5	[40.6 - 46.6]	2.4
49711 1#369	Aeromonas lusitana MDC2473	58.4	[54.7 - 61.9]	28.9	[26.5 - 31.4]	49.5	[46.5 - 52.6]	0.64
49662 2#159	SAMEA2752425	51.9	[48.5 - 55.4]	28.9	[26.5 - 31.4]	45.1	[42.1 - 48.1]	1.03
SAMEA2752406	SAMEA2752415	54.2	[50.6 - 57.6]	28.9	[26.5 - 31.4]	46.6	[43.6 - 49.6]	0.91
ERR311648	Aeromonas salmonicida subsp. pectinolytica DSM 12609	47.5	[44.1 - 50.9]	28.9	[26.5 - 31.4]	41.9	[38.9 - 45.0]	0.43
SAMEA2752414	Aeromonas australiensis CECT 8023	46.2	[42.8 - 49.6]	28.9	[26.6 - 31.4]	41	[38.0 - 44.0]	0.48
49711 1#263	Aeromonas tecta CECT 7082	56	[52.5 - 59.5]	28.9	[26.5 - 31.4]	47.9	[44.8 - 50.9]	1.26
SAMEA2752415	Aeromonas tecta CECT 7082	53.9	[50.4 - 57.3]	28.9	[26.5 - 31.4]	46.4	[43.4 - 49.4]	0.91
SAMEA2752424	Aeromonas molluscorum CECT 5864	58.5	[54.8 - 62.0]	28.9	[26.5 - 31.4]	49.6	[46.5 - 52.6]	3.11
49711 2#175	SAMEA2752406	55.3	[51.7 - 58.7]	28.9	[26.5 - 31.4]	47.4	[44.3 - 50.4]	1.26
SAMEA2752408	Aeromonas ichthyocola A-5	46.1	[42.7 - 49.5]	28.9	[26.5 - 31.4]	40.9	[37.9 - 43.9]	3.68
SAMEA2752425	Aeromonas enteropelogenes CECT 4487	52.9	[49.4 - 56.3]	28.9	[26.5 - 31.4]	45.7	[42.7 - 48.7]	0.92
49662 2#251	SAMEA2752415	52.9	[49.5 - 56.4]	28.9	[26.5 - 31.4]	45.8	[42.8 - 48.8]	2.53
SAMEA2752415	Aeromonas caviae NCTC 12244	52.4	[48.9 - 55.8]	28.9	[26.5 - 31.4]	45.4	[42.4 - 48.4]	2.41
49711 1#205	Aeromonas salmonicida subsp. pectinolytica DSM 12609	48.8	[45.4 - 52.3]	28.9	[26.5 - 31.4]	42.8	[39.9 - 45.9]	0.45
SAMEA4351133	Aeromonas salmonicida subsp. achromogenes JCM 7875	49.4	[46.0 - 52.9]	28.9	[26.5 - 31.4]	43.3	[40.3 - 46.3]	0.55
49711 1#263	SAMEA2752406	56.3	[52.7 - 59.8]	28.9	[26.5 - 31.4]	48	[45.0 - 51.1]	1.26
48056 1#283	Aeromonas tecta CECT 7082	58.3	[54.7 - 61.8]	28.9	[26.5 - 31.4]	49.5	[46.4 - 52.5]	1.7
49711 2#295	SAMEA4351133	45.3	[42.0 - 48.8]	28.9	[26.6 - 31.4]	40.4	[37.4 - 43.4]	2.46
SAMN07305330	Aeromonas allosaccharophila CECT 4199	47.9	[44.5 - 51.3]	28.9	[26.6 - 31.4]	42.2	[39.3 - 45.3]	0.08
SAMEA2752406	Aeromonas caviae NCTC 12244	59.9	[56.3 - 63.5]	28.9	[26.5 - 31.4]	50.6	[47.5 - 53.6]	1.49
ERR4559389	Aeromonas salmonicida subsp. pectinolytica DSM 12609	51.7	[48.2 - 55.1]	28.9	[26.6 - 31.4]	44.9	[41.9 - 47.9]	3.31
49711 1#263	SAMEA2752415	50	[46.5 - 53.4]	28.9	[26.6 - 31.4]	43.7	[40.7 - 46.7]	2.17
SAMEA4351133	SAMN07305330	50.5	[47.0 - 53.9]	28.8	[26.5 - 31.3]	44	[41.0 - 47.0]	0.05
49662 2#159	Aeromonas sanarellii LMG 24682	47.9	[44.5 - 51.3]	28.8	[26.4 - 31.3]	42.2	[39.2 - 45.2]	3.54
49662 2#275	Aeromonas piscicola LMG 24783	53.2	[49.7 - 56.7]	28.8	[26.4 - 31.3]	45.9	[42.9 - 48.9]	2.83
49711 2#311	SAMEA2752408	52.6	[49.1 - 56.1]	28.8	[26.4 - 31.3]	45.5	[42.5 - 48.5]	3.84
ERR4559478	SAMEA2752406	59.7	[56.0 - 63.2]	28.8	[26.4 - 31.3]	50.3	[47.3 - 53.4]	1.7
49662 2#275	Aeromonas tecta CECT 7082	61.9	[58.2 - 65.5]	28.8	[26.4 - 31.3]	51.8	[48.7 - 54.9]	1.93
49711 1#357	Aeromonas salmonicida subsp. pectinolytica DSM 12609	53.7	[50.2 - 57.2]	28.8	[26.4 - 31.3]	46.3	[43.3 - 49.3]	3.07
48638 2#40	Aeromonas bestiarum CECT 4227	55.2	[51.7 - 58.7]	28.8	[26.5 - 31.3]	47.3	[44.3 - 50.3]	0.61
ERR4559478	Aeromonas piscicola LMG 24783	53	[49.5 - 56.4]	28.8	[26.4 - 31.3]	45.7	[42.7 - 48.8]	2.6
49711 2#311	Aeromonas sobria CECT 4245	52.5	[49.1 - 56.0]	28.8	[26.4 - 31.3]	45.4	[42.4 - 48.5]	3.83
SAMEA2752408	Aeromonas hydrophila subsp. ranae CIP 107985	51.7	[48.2 - 55.1]	28.8	[26.4 - 31.3]	44.8	[41.8 - 47.9]	3.94
49662 2#251	Aeromonas tecta CECT 7082	59.7	[56.0 - 63.2]	28.8	[26.4 - 31.3]	50.3	[47.3 - 53.4]	1.61
49662 2#83	Aeromonas salmonicida subsp. oncorhynchi A-9T	46.4	[43.0 - 49.9]	28.8	[26.4 - 31.3]	41.1	[38.1 - 44.1]	0.35
39379 1#19	Aeromonas bestiarum CECT 4227	54.7	[51.2 - 58.2]	28.8	[26.4 - 31.3]	46.9	[43.9 - 49.9]	0.84
ERR4559389	SAMEA2752406	57.7	[54.1 - 61.2]	28.8	[26.4 - 31.3]	49	[45.9 - 52.0]	1.5
23386 4#62	Aeromonas tecta CECT 7082	51.8	[48.3 - 55.2]	28.8	[26.4 - 31.3]	44.9	[41.9 - 47.9]	0.05
ERR4559544	Aeromonas media CECT 4232	44.8	[41.4 - 48.2]	28.8	[26.4 - 31.3]	39.9	[36.9 - 42.9]	2.39
39379 1#19	SAMEA2752408	56.2	[52.7 - 59.7]	28.8	[26.4 - 31.3]	48	[44.9 - 51.0]	2.17
48056 1#283	Aeromonas piscicola LMG 24783	51.6	[48.1 - 55.0]	28.8	[26.4 - 31.3]	44.7	[41.8 - 47.8]	2.6
ERR4559389	SAMEA2752415	50.7	[47.2 - 54.1]	28.8	[26.5 - 31.3]	44.1	[41.2 - 47.2]	2.41
49711 2#295	ERR4559544	43.7	[40.3 - 47.1]	28.8	[26.4 - 31.3]	39.1	[36.1 - 42.1]	2.13
ERR4559397	Aeromonas media CECT 4232	45.8	[42.4 - 49.2]	28.8	[26.5 - 31.3]	40.7	[37.7 - 43.7]	1
49711 2#50	Aeromonas salmonicida subsp. pectinolytica DSM 12609	46.9	[43.5 - 50.3]	28.8	[26.4 - 31.3]	41.4	[38.5 - 44.5]	0.23
49619 2#255	SAMEA2752414	48.9	[45.5 - 52.3]	28.8	[26.4 - 31.3]	42.8	[39.9 - 45.9]	4.45
48638 2#40	SAMEA2752425	55.3	[51.8 - 58.8]	28.8	[26.5 - 31.3]	47.4	[44.4 - 50.4]	0.6
49711 2#69	Aeromonas lusitana MDC2473	58.7	[55.1 - 62.2]	28.8	[26.4 - 31.3]	49.7	[46.6 - 52.7]	0.54
49619 2#255	Aeromonas popoffii CIP 105493	48.3	[44.9 - 51.8]	28.8	[26.4 - 31.3]	42.5	[39.5 - 45.5]	4.44
49662 2#159	Aeromonas bestiarum CECT 4227	52	[48.5 - 55.4]	28.8	[26.5 - 31.3]	45.1	[42.1 - 48.1]	1.04
SAMEA2752425	Aeromonas trota CECT 4255	54.9	[51.3 - 58.3]	28.8	[26.4 - 31.3]	47.1	[44.0 - 50.1]	0.54
49662 2#275	SAMEA2752406	62.1	[58.4 - 65.7]	28.8	[26.4 - 31.3]	52	[48.9 - 55.1]	1.93
ERR4559478	Aeromonas tecta CECT 7082	59.4	[55.8 - 63.0]	28.8	[26.4 - 31.3]	50.2	[47.1 - 53.2]	1.69
49662 2#251	SAMEA2752406	60	[56.3 - 63.5]	28.8	[26.4 - 31.3]	50.5	[47.4 - 53.6]	1.62
SAMEA4351133	Aeromonas media CECT 4232	47.2	[43.8 - 50.6]	28.8	[26.4 - 31.3]	41.7	[38.7 - 44.7]	2.72
23386 4#62	Aeromonas piscicola LMG 24783	45.5	[42.1 - 49.0]	28.8	[26.4 - 31.3]	40.5	[37.5 - 43.5]	0.85
ERR311648	Aeromonas salmonicida subsp. oncorhynchi A-9T	47.3	[43.9 - 50.7]	28.8	[26.4 - 31.2]	41.7	[38.7 - 44.7]	0.57
ERR4559389	Aeromonas tecta CECT 7082	57.4	[53.8 - 60.9]	28.8	[26.4 - 31.3]	48.8	[45.7 - 51.8]	1.5
23386 4#62	SAMEA2752415	46.4	[43.0 - 49.8]	28.8	[26.4 - 31.3]	41	[38.1 - 44.1]	0.86
23386 4#62	SAMEA2752406	52	[48.5 - 55.4]	28.8	[26.4 - 31.3]	45	[42.0 - 48.1]	0.05
39379 1#19	SAMEA2752425	54.9	[51.3 - 58.3]	28.8	[26.4 - 31.3]	47	[44.0 - 50.1]	0.83
SAMEA2752406	Aeromonas aquariorum CECT 7289	54.1	[50.6 - 57.6]	28.7	[26.3 - 31.2]	46.5	[43.5 - 49.5]	1.84
49619 2#255	ERR4559544	44.7	[41.3 - 48.1]	28.7	[26.3 - 31.2]	39.8	[36.8 - 42.9]	4.28
ERR4559544	Aeromonas mytilicola subsp. aquatica A-8	45.4	[42.0 - 48.9]	28.7	[26.3 - 31.2]	40.3	[37.4 - 43.4]	2.64
39379 2#329	SAMEA2752406	54.6	[51.1 - 58.0]	28.7	[26.3 - 31.2]	46.8	[43.8 - 49.8]	1.78
ERR311648	SAMN07305330	49.8	[46.4 - 53.2]	28.7	[26.3 - 31.2]	43.4	[40.5 - 46.5]	0.26
ERR311648	Aeromonas salmonicida subsp. pectinolytica DSM 12609	48.5	[45.1 - 52.0]	28.7	[26.3 - 31.2]	42.5	[39.6 - 45.6]	0.26
SAMEA2752424	Aeromonas media CECT 4232	50	[46.6 - 53.5]	28.7	[26.3 - 31.2]	43.6	[40.6 - 46.7]	1.15
ERR4559544	ERR4579282	44.6	[41.3 - 48.1]	28.7	[26.3 - 31.2]	39.8	[36.8 - 42.8]	3.86
SAMEA2752426	Aeromonas ichthyocola A-5	46.4	[43.0 - 49.8]	28.7	[26.4 - 31.2]	41	[38.1 - 44.1]	3.21
49662 2#83	Aeromonas salmonicida subsp. pectinolytica DSM 12609	48.1	[44.7 - 51.5]	28.7	[26.4 - 31.2]	42.3	[39.3 - 45.3]	0.03
SAMEA2752406	SAMEA2752429	54.4	[50.9 - 57.9]	28.7	[26.3 - 31.2]	46.7	[43.7 - 49.7]	0.51
ERR4559397	Aeromonas mytilicola subsp. aquatica A-8	47.6	[44.2 - 51.1]	28.7	[26.3 - 31.2]	41.9	[39.0 - 45.0]	1.25
49711 1#205	Aeromonas salmonicida subsp. pectinolytica DSM 12609	49.9	[46.5 - 53.3]	28.7	[26.3 - 31.1]	43.5	[40.5 - 46.6]	0.27
SAMEA2752408	SAMEA2752429	50	[46.6 - 53.4]	28.7	[26.3 - 31.2]	43.6	[40.6 - 46.6]	1.98
SAMEA2752408	SAMEA2752425	52.1	[48.6 - 55.6]	28.7	[26.3 - 31.2]	45.1	[42.1 - 48.1]	3
SAMEA2752424	Aeromonas mytilicola subsp. aquatica A-8	54.9	[51.4 - 58.4]	28.7	[26.3 - 31.2]	47	[44.0 - 50.1]	0.89
48056 1#283	SAMEA2752415	52.5	[49.0 - 56.0]	28.7	[26.3 - 31.2]	45.4	[42.4 - 48.4]	2.61
ERR4559544	Aeromonas salmonicida subsp. oncorhynchi A-9T	45.9	[42.5 - 49.3]	28.7	[26.4 - 31.2]	40.7	[37.7 - 43.7]	0.6
ERR4559544	Aeromonas sanarellii LMG 24682	46	[42.6 - 49.4]	28.7	[26.3 - 31.2]	40.7	[37.8 - 43.8]	4.37
SAMEA4351133	Aeromonas salmonicida subsp. masoucida NBRC 13784	52.4	[48.9 - 55.8]	28.7	[26.4 - 31.2]	45.3	[42.3 - 48.3]	0.38
ERR4559397	Aeromonas piscicola LMG 24783	46.3	[42.9 - 49.8]	28.7	[26.3 - 31.2]	41	[38.0 - 44.0]	0.94
SAMEA2752406	Aeromonas hydrophila subsp. ranae CIP 107985	56.1	[52.6 - 59.6]	28.7	[26.3 - 31.2]	47.9	[44.8 - 50.9]	1.45
48638 2#40	Aeromonas hydrophila subsp. anaerogenes CECT 4221	44.7	[41.3 - 48.1]	28.7	[26.4 - 31.2]	39.8	[36.9 - 42.9]	1.06
49619 2#255	49662 2#159	47.4	[44.0 - 50.9]	28.7	[26.3 - 31.2]	41.8	[38.8 - 44.8]	3.46
39379 1#19	Aeromonas sobria CECT 4245	56.2	[52.6 - 59.7]	28.7	[26.4 - 31.2]	47.9	[44.9 - 51.0]	2.16
39379 2#329	Aeromonas tecta CECT 7082	54.3	[50.8 - 57.8]	28.7	[26.3 - 31.2]	46.6	[43.6 - 49.6]	1.78
49711 2#368	Aeromonas salmonicida subsp. pectinolytica DSM 12609	46.9	[43.5 - 50.3]	28.7	[26.3 - 31.2]	41.4	[38.5 - 44.5]	0.29
49662 2#159	Aeromonas sobria CECT 4245	57.2	[53.6 - 60.7]	28.7	[26.3 - 31.2]	48.6	[45.5 - 51.6]	1.96
49711 1#235	Aeromonas bivalvium CECT 7113	53	[49.5 - 56.5]	28.7	[26.3 - 31.2]	45.7	[42.7 - 48.7]	0.73
SAMEA2752418	Aeromonas salmonicida subsp. pectinolytica DSM 12609	44	[40.6 - 47.4]	28.7	[26.3 - 31.2]	39.3	[36.3 - 42.3]	0.17
SAMEA2752415	Aeromonas lusitana MDC2473	54.8	[51.3 - 58.3]	28.7	[26.4 - 31.2]	47	[44.0 - 50.0]	1.85
ERR4559478	SAMEA2752415	53.8	[50.3 - 57.3]	28.7	[26.4 - 31.2]	46.3	[43.3 - 49.4]	2.61
SAMEA2752414	Aeromonas lacus AE122	48.3	[44.9 - 51.7]	28.7	[26.4 - 31.2]	42.4	[39.4 - 45.4]	0.37
SAMEA2752414	Aeromonas sanarellii LMG 24682	50.5	[47.1 - 53.9]	28.7	[26.3 - 31.2]	44	[41.0 - 47.0]	4.53
49662 2#275	SAMEA2752415	54.3	[50.8 - 57.7]	28.7	[26.3 - 31.2]	46.6	[43.6 - 49.6]	2.84
49662 2#188	Aeromonas salmonicida subsp. pectinolytica DSM 12609	48.9	[45.5 - 52.3]	28.7	[26.3 - 31.2]	42.8	[39.8 - 45.9]	0.56
49662 2#159	Aeromonas hydrophila subsp. anaerogenes CECT 4221	43.2	[39.8 - 46.6]	28.7	[26.3 - 31.2]	38.7	[35.8 - 41.8]	1.49
49711 2#384	Aeromonas salmonicida subsp. pectinolytica DSM 12609	47.1	[43.7 - 50.6]	28.7	[26.3 - 31.2]	41.6	[38.6 - 44.6]	0.07
SAMEA2752418	Aeromonas salmonicida subsp. oncorhynchi A-9T	42.1	[38.8 - 45.6]	28.7	[26.3 - 31.2]	37.9	[35.0 - 41.0]	0.14
SAMEA2752429	Aeromonas tecta CECT 7082	54.2	[50.7 - 57.7]	28.7	[26.3 - 31.2]	46.5	[43.5 - 49.6]	0.52
ERR4559544	Aeromonas salmonicida subsp. pectinolytica DSM 12609	46.9	[43.5 - 50.3]	28.7	[26.4 - 31.2]	41.4	[38.5 - 44.5]	0.28
48638 2#40	SAMEA2752408	58.6	[54.9 - 62.1]	28.7	[26.3 - 31.2]	49.5	[46.5 - 52.6]	2.4
49662 2#159	SAMEA2752408	57.2	[53.6 - 60.7]	28.7	[26.3 - 31.2]	48.6	[45.5 - 51.6]	1.97
49711 1#357	Aeromonas salmonicida subsp. oncorhynchi A-9T	50.6	[47.1 - 54.0]	28.6	[26.2 - 31.1]	44	[41.0 - 47.0]	3.39
48638 2#40	Aeromonas caviae NCTC 12244	48.7	[45.3 - 52.2]	28.6	[26.2 - 31.1]	42.7	[39.7 - 45.7]	1.59
SAMEA2752429	Aeromonas lusitana MDC2473	55.7	[52.2 - 59.2]	28.6	[26.2 - 31.1]	47.5	[44.5 - 50.6]	1.45
49711 1#377	Aeromonas salmonicida subsp. pectinolytica DSM 12609	51.4	[47.9 - 54.8]	28.6	[26.2 - 31.1]	44.5	[41.5 - 47.6]	2.93
48638 2#40	Aeromonas sobria CECT 4245	58.6	[54.9 - 62.1]	28.6	[26.3 - 31.1]	49.5	[46.5 - 52.6]	2.39
49662 2#183	Aeromonas popoffii CIP 105493	47	[43.7 - 50.5]	28.6	[26.2 - 31.1]	41.5	[38.5 - 44.5]	0.14
SAMEA2752419	Aeromonas popoffii CIP 105493	46.8	[43.4 - 50.3]	28.6	[26.2 - 31.0]	41.3	[38.3 - 44.3]	2.56
49711 2#295	SAMEA2752418	42.5	[39.1 - 45.9]	28.6	[26.2 - 31.1]	38.2	[35.2 - 41.2]	2.58
SAMEA2752408	Aeromonas aquariorum CECT 7289	51.2	[47.7 - 54.6]	28.6	[26.2 - 31.1]	44.4	[41.4 - 47.4]	4.33
49662 2#251	Aeromonas salmonicida subsp. pectinolytica DSM 12609	51.8	[48.3 - 55.2]	28.6	[26.2 - 31.1]	44.8	[41.8 - 47.8]	3.43
48638 2#40	49711 1#357	47.7	[44.3 - 51.1]	28.6	[26.3 - 31.1]	42	[39.0 - 45.0]	1.53
39379 1#19	Aeromonas sanarellii LMG 24682	49.8	[46.4 - 53.2]	28.6	[26.3 - 31.1]	43.5	[40.5 - 46.5]	3.34
SAMEA2752408	Aeromonas bestiarum CECT 4227	51.9	[48.5 - 55.4]	28.6	[26.3 - 31.1]	44.9	[41.9 - 48.0]	3.01
SAMEA2752408	Aeromonas trota CECT 4255	58.3	[54.7 - 61.8]	28.6	[26.2 - 31.1]	49.3	[46.3 - 52.4]	2.46
39379 1#19	Aeromonas caviae NCTC 12244	47.2	[43.8 - 50.7]	28.6	[26.3 - 31.1]	41.6	[38.7 - 44.7]	1.82
39379 1#19	Aeromonas hydrophila subsp. anaerogenes CECT 4221	43.9	[40.5 - 47.3]	28.6	[26.2 - 31.1]	39.2	[36.2 - 42.2]	1.3
49711 1#357	Aeromonas enteropelogenes CECT 4487	46.6	[43.2 - 50.0]	28.6	[26.2 - 31.1]	41.2	[38.2 - 44.2]	1.85
39379 1#19	Aeromonas ichthyocola A-5	49.6	[46.2 - 53.0]	28.6	[26.2 - 31.1]	43.3	[40.3 - 46.3]	1.51
48638 2#40	49711 1#263	46.8	[43.4 - 50.2]	28.6	[26.2 - 31.1]	41.3	[38.3 - 44.3]	1.35
ERR4579282	Aeromonas salmonicida subsp. pectinolytica DSM 12609	48.9	[45.5 - 52.3]	28.6	[26.2 - 31.1]	42.8	[39.8 - 45.8]	4.32
49711 1#263	Aeromonas salmonicida subsp. pectinolytica DSM 12609	52.6	[49.1 - 56.1]	28.6	[26.2 - 31.1]	45.4	[42.4 - 48.4]	2.89
SAMEA2752415	SAMEA2752426	45.9	[42.5 - 49.3]	28.6	[26.2 - 31.1]	40.6	[37.7 - 43.7]	1.11
ERR311648	Aeromonas salmonicida subsp. masoucida NBRC 13784	51.8	[48.4 - 55.3]	28.6	[26.2 - 31.1]	44.8	[41.9 - 47.9]	0.07
49662 2#83	Aeromonas media CECT 4232	44.5	[41.1 - 47.9]	28.6	[26.2 - 31.1]	39.6	[36.7 - 42.7]	2.64
SAMEA2752419	Aeromonas salmonicida subsp. pectinolytica DSM 12609	49.1	[45.7 - 52.5]	28.6	[26.2 - 31.1]	42.9	[39.9 - 45.9]	2.86
SAMEA2752414	Aeromonas jandaei CECT 4228	48.1	[44.7 - 51.5]	28.6	[26.3 - 31.1]	42.2	[39.3 - 45.3]	0.49
ERR311648	Aeromonas salmonicida subsp. achromogenes JCM 7875	49.4	[46.0 - 52.8]	28.6	[26.2 - 31.1]	43.1	[40.1 - 46.2]	0.24
49662 2#183	SAMEA2752414	47.6	[44.2 - 51.0]	28.6	[26.2 - 31.1]	41.8	[38.9 - 44.9]	0.15
49711 1#235	ERR4559544	44.4	[41.0 - 47.8]	28.6	[26.2 - 31.1]	39.6	[36.6 - 42.6]	2.81
49711 2#50	Aeromonas salmonicida subsp. oncorhynchi A-9T	45.5	[42.2 - 49.0]	28.6	[26.2 - 31.1]	40.4	[37.4 - 43.4]	0.37
SAMEA2752426	Aeromonas piscicola LMG 24783	45	[41.6 - 48.4]	28.6	[26.3 - 31.1]	40	[37.0 - 43.0]	1.12
SAMEA4351133	Aeromonas salmonicida CIP 103209	50.5	[47.1 - 54.0]	28.6	[26.3 - 31.1]	44	[41.0 - 47.0]	0.08
49711 1#235	SAMEA2752424	54	[50.4 - 57.4]	28.6	[26.2 - 31.1]	46.3	[43.3 - 49.4]	0.72
SAMEA2752419	Aeromonas salmonicida subsp. oncorhynchi A-9T	48.9	[45.5 - 52.3]	28.6	[26.2 - 31.1]	42.8	[39.8 - 45.8]	3
ERR4559397	SAMEA2752415	47.3	[43.9 - 50.7]	28.6	[26.2 - 31.1]	41.7	[38.7 - 44.7]	0.95
49711 2#295	Aeromonas bivalvium CECT 7113	48.1	[44.7 - 51.6]	28.6	[26.2 - 31.1]	42.2	[39.3 - 45.3]	1.41
SAMEA2752429	Aeromonas sobria CECT 4245	49.9	[46.5 - 53.3]	28.6	[26.3 - 31.1]	43.5	[40.5 - 46.5]	1.97
SAMEA2752408	Aeromonas enteropelogenes CECT 4487	56.8	[53.3 - 60.3]	28.6	[26.3 - 31.1]	48.3	[45.3 - 51.4]	2.09
SAMN07305330	Aeromonas aquatica AE235	48.3	[44.9 - 51.7]	28.6	[26.3 - 31.1]	42.4	[39.4 - 45.4]	2.67
49711 2#50	Aeromonas salmonicida subsp. pectinolytica DSM 12609	48	[44.6 - 51.4]	28.6	[26.3 - 31.1]	42.2	[39.2 - 45.2]	0.05
ERR4559397	SAMEA2752429	50.9	[47.4 - 54.3]	28.6	[26.2 - 31.1]	44.2	[41.2 - 47.2]	0.55
SAMEA2752425	Aeromonas sobria CECT 4245	52	[48.6 - 55.5]	28.6	[26.3 - 31.1]	45	[42.0 - 48.0]	2.99
39379 1#19	49619 2#255	49.3	[45.9 - 52.7]	28.6	[26.2 - 31.1]	43	[40.1 - 46.1]	3.26
49711 2#295	Aeromonas fluvialis LMG 24681	42.2	[38.9 - 45.7]	28.6	[26.2 - 31.1]	38	[35.0 - 41.0]	2.55
48638 2#40	Aeromonas sanarellii LMG 24682	51	[47.6 - 54.5]	28.6	[26.2 - 31.1]	44.3	[41.3 - 47.3]	3.11
49662 2#188	Aeromonas salmonicida subsp. pectinolytica DSM 12609	50.1	[46.7 - 53.6]	28.5	[26.1 - 31.0]	43.6	[40.6 - 46.6]	0.39
49662 2#159	Aeromonas piscicola LMG 24783	49.6	[46.2 - 53.0]	28.5	[26.1 - 31.0]	43.2	[40.2 - 46.2]	0.38
49662 2#159	49711 1#357	45.4	[42.0 - 48.8]	28.5	[26.2 - 31.0]	40.2	[37.3 - 43.3]	1.96
49711 1#357	ERR311648	44.3	[40.9 - 47.7]	28.5	[26.2 - 31.0]	39.4	[36.5 - 42.5]	2.81
39379 1#19	49711 1#263	45.7	[42.4 - 49.2]	28.5	[26.2 - 31.0]	40.5	[37.5 - 43.5]	1.59
23386 4#62	48638 2#40	44	[40.6 - 47.4]	28.5	[26.2 - 31.0]	39.2	[36.3 - 42.3]	0.05
49711 1#263	Aeromonas enteropelogenes CECT 4487	45.1	[41.7 - 48.5]	28.5	[26.2 - 31.0]	40.1	[37.1 - 43.1]	1.67
ERR4579282	Aeromonas popoffii CIP 105493	46.3	[42.9 - 49.7]	28.5	[26.1 - 31.0]	40.9	[37.9 - 43.9]	4.01
ERR311648	Aeromonas media CECT 4232	45.3	[42.0 - 48.8]	28.5	[26.1 - 31.0]	40.2	[37.2 - 43.3]	2.41
48638 2#40	49711 1#377	47.8	[44.4 - 51.2]	28.5	[26.1 - 31.0]	41.9	[39.0 - 45.0]	1.22
39379 1#19	49711 1#377	46.6	[43.2 - 50.0]	28.5	[26.1 - 31.0]	41.1	[38.1 - 44.1]	1.45
49711 1#235	ERR4559397	47.4	[44.0 - 50.8]	28.5	[26.1 - 31.0]	41.7	[38.7 - 44.7]	1.42
ERR311648	Aeromonas mytilicola subsp. aquatica A-8	47.7	[44.3 - 51.1]	28.5	[26.2 - 31.0]	41.9	[38.9 - 44.9]	2.66
49711 2#69	SAMEA2752408	51.7	[48.2 - 55.1]	28.5	[26.1 - 31.0]	44.7	[41.7 - 47.7]	3.98
ERR4559478	Aeromonas salmonicida subsp. pectinolytica DSM 12609	50.9	[47.5 - 54.4]	28.5	[26.1 - 31.0]	44.2	[41.2 - 47.2]	3.51
SAMEA2752415	Aeromonas lacus AE122	54.7	[51.2 - 58.2]	28.5	[26.1 - 31.0]	46.8	[43.7 - 49.8]	0.24
49711 2#295	Aeromonas finlandensis 4287D	41.1	[37.8 - 44.6]	28.5	[26.1 - 31.0]	37.1	[34.2 - 40.2]	2.2
SAMEA2752418	Aeromonas media CECT 4232	43.8	[40.4 - 47.2]	28.5	[26.1 - 31.0]	39	[36.1 - 42.1]	2.84
49711 1#357	Aeromonas bivalvium CECT 7113	49.6	[46.2 - 53.0]	28.5	[26.1 - 31.0]	43.3	[40.3 - 46.3]	0.75
49711 1#235	Aeromonas allosaccharophila CECT 4199	45.8	[42.4 - 49.2]	28.5	[26.2 - 31.0]	40.5	[37.6 - 43.6]	3.18
48638 2#40	49619 2#255	50.8	[47.3 - 54.2]	28.5	[26.1 - 31.0]	44.1	[41.1 - 47.1]	3.03
49711 2#311	Aeromonas tecta CECT 7082	57.6	[54.0 - 61.1]	28.5	[26.1 - 31.0]	48.7	[45.7 - 51.8]	1.35
39379 1#18	SAMEA2752408	51.5	[48.1 - 55.0]	28.5	[26.1 - 31.0]	44.6	[41.6 - 47.6]	3.8
49711 1#369	Aeromonas tecta CECT 7082	55.2	[51.6 - 58.7]	28.5	[26.1 - 31.0]	47.1	[44.1 - 50.1]	1.58
49711 2#69	Aeromonas sobria CECT 4245	51.6	[48.2 - 55.1]	28.5	[26.1 - 31.0]	44.7	[41.7 - 47.7]	3.97
49711 2#384	Aeromonas salmonicida subsp. oncorhynchi A-9T	47.6	[44.2 - 51.1]	28.5	[26.1 - 31.0]	41.9	[38.9 - 44.9]	0.21
SAMEA2752414	SAMEA2752419	47.3	[43.9 - 50.8]	28.5	[26.1 - 31.0]	41.6	[38.7 - 44.7]	2.57
49619 2#255	Aeromonas trota CECT 4255	50.6	[47.2 - 54.0]	28.5	[26.2 - 31.0]	44	[41.0 - 47.0]	2.97
ERR4579282	SAMEA2752414	46.7	[43.4 - 50.2]	28.5	[26.1 - 31.0]	41.2	[38.2 - 44.2]	4.02
SAMEA2752414	Aeromonas hydrophila subsp. anaerogenes CECT 4221	44.6	[41.3 - 48.1]	28.5	[26.1 - 31.0]	39.7	[36.7 - 42.8]	2.49
49711 1#205	Aeromonas media CECT 4232	45.6	[42.2 - 49.0]	28.5	[26.2 - 31.0]	40.4	[37.4 - 43.5]	2.39
49619 2#255	Aeromonas enteropelogenes CECT 4487	49	[45.6 - 52.4]	28.5	[26.1 - 31.0]	42.8	[39.9 - 45.9]	3.34
SAMEA2752425	Aeromonas lacus AE122	55.9	[52.3 - 59.4]	28.5	[26.1 - 31.0]	47.6	[44.6 - 50.6]	1.65
49711 2#50	Aeromonas mytilicola subsp. aquatica A-8	44.7	[41.3 - 48.1]	28.5	[26.1 - 31.0]	39.7	[36.8 - 42.8]	2.87
49619 2#255	Aeromonas salmonicida subsp. pectinolytica DSM 12609	51.5	[48.1 - 55.0]	28.5	[26.1 - 31.0]	44.6	[41.6 - 47.6]	4.74
49662 2#159	Aeromonas caviae NCTC 12244	46.6	[43.2 - 50.0]	28.5	[26.1 - 31.0]	41.1	[38.1 - 44.1]	2.02
SAMN07305330	Aeromonas finlandensis 4287D	45.3	[41.9 - 48.7]	28.5	[26.1 - 31.0]	40.2	[37.2 - 43.2]	0.21
49711 2#311	SAMEA2752406	58.1	[54.5 - 61.6]	28.5	[26.1 - 31.0]	49.1	[46.0 - 52.1]	1.35
23386 4#62	Aeromonas trota CECT 4255	44.1	[40.7 - 47.5]	28.5	[26.2 - 31.0]	39.3	[36.4 - 42.4]	0.01
39379 1#19	49711 1#357	46.9	[43.5 - 50.4]	28.5	[26.1 - 31.0]	41.4	[38.4 - 44.4]	1.76
48638 2#40	Aeromonas piscicola LMG 24783	50.5	[47.1 - 53.9]	28.5	[26.1 - 31.0]	43.9	[40.9 - 46.9]	0.81
49711 1#205	49711 1#357	45.3	[41.9 - 48.7]	28.5	[26.1 - 30.9]	40.2	[37.2 - 43.2]	2.8
23386 4#62	49662 2#159	42.2	[38.9 - 45.7]	28.5	[26.2 - 31.0]	37.9	[35.0 - 41.0]	0.47
ERR4559389	Aeromonas salmonicida subsp. pectinolytica DSM 12609	51.7	[48.2 - 55.2]	28.5	[26.1 - 31.0]	44.7	[41.7 - 47.7]	3.13
49662 2#251	Aeromonas trota CECT 4255	50	[46.6 - 53.5]	28.5	[26.1 - 31.0]	43.5	[40.6 - 46.6]	1.65
49711 2#368	Aeromonas salmonicida subsp. pectinolytica DSM 12609	47.8	[44.4 - 51.3]	28.5	[26.1 - 31.0]	42	[39.0 - 45.0]	0.11
39379 1#18	SAMEA2752406	54.4	[50.9 - 57.9]	28.5	[26.1 - 31.0]	46.6	[43.6 - 49.6]	1.31
SAMEA2752414	Aeromonas eucrenophila CECT 4224	47.2	[43.8 - 50.6]	28.5	[26.1 - 31.0]	41.5	[38.6 - 44.6]	2.58
39379 1#18	Aeromonas tecta CECT 7082	54.1	[50.6 - 57.6]	28.5	[26.1 - 31.0]	46.4	[43.4 - 49.4]	1.31
48056 1#283	48638 2#40	49	[45.6 - 52.4]	28.5	[26.2 - 31.0]	42.8	[39.9 - 45.9]	1.79
49711 2#384	Aeromonas salmonicida subsp. pectinolytica DSM 12609	48.2	[44.8 - 51.6]	28.5	[26.1 - 31.0]	42.2	[39.3 - 45.3]	0.11
49662 2#188	Aeromonas salmonicida subsp. oncorhynchi A-9T	48.3	[44.9 - 51.7]	28.5	[26.1 - 31.0]	42.3	[39.4 - 45.4]	0.7
39379 2#329	SAMEA2752408	52.8	[49.3 - 56.2]	28.5	[26.2 - 31.0]	45.5	[42.5 - 48.5]	4.28
48638 2#40	ERR4559389	48	[44.6 - 51.4]	28.5	[26.1 - 31.0]	42.1	[39.1 - 45.1]	1.59
49711 2#295	Aeromonas culicicola CIP 107763	42.8	[39.4 - 46.2]	28.5	[26.1 - 31.0]	38.4	[35.4 - 41.4]	2.04
49662 2#159	SAMEA2752429	52	[48.6 - 55.5]	28.5	[26.1 - 31.0]	44.9	[41.9 - 48.0]	0.01
39379 1#18	Aeromonas sobria CECT 4245	51.5	[48.0 - 54.9]	28.5	[26.1 - 31.0]	44.6	[41.6 - 47.6]	3.79
49711 2#295	SAMEA2752424	49	[45.6 - 52.4]	28.5	[26.1 - 31.0]	42.8	[39.8 - 45.8]	1.4
49711 1#357	Aeromonas trota CECT 4255	47.6	[44.2 - 51.0]	28.5	[26.1 - 31.0]	41.8	[38.9 - 44.9]	1.48
49662 2#83	49711 1#357	43.5	[40.2 - 47.0]	28.5	[26.1 - 30.9]	38.9	[35.9 - 41.9]	3.04
49711 1#357	SAMEA2752424	50.4	[46.9 - 53.8]	28.5	[26.1 - 31.0]	43.8	[40.8 - 46.8]	0.74
48638 2#40	Aeromonas ichthyocola A-5	51.7	[48.3 - 55.2]	28.5	[26.1 - 31.0]	44.7	[41.7 - 47.8]	1.28
48638 2#40	49662 2#251	49.5	[46.1 - 53.0]	28.5	[26.1 - 31.0]	43.2	[40.2 - 46.2]	1.71
23386 4#62	39379 1#19	42.8	[39.4 - 46.2]	28.5	[26.1 - 31.0]	38.3	[35.4 - 41.4]	0.28
SAMEA2752415	Aeromonas australiensis CECT 8023	45.9	[42.5 - 49.3]	28.5	[26.2 - 31.0]	40.6	[37.6 - 43.6]	1.08
49711 1#377	Aeromonas enteropelogenes CECT 4487	46	[42.6 - 49.4]	28.5	[26.1 - 31.0]	40.7	[37.7 - 43.7]	1.53
49662 2#83	49711 2#295	42.4	[39.0 - 45.8]	28.5	[26.1 - 31.0]	38.1	[35.1 - 41.1]	2.38
49711 1#369	SAMEA2752406	55.5	[51.9 - 58.9]	28.5	[26.1 - 31.0]	47.3	[44.3 - 50.3]	1.58
39379 1#19	SAMEA2752429	55	[51.5 - 58.5]	28.5	[26.1 - 31.0]	47	[44.0 - 50.1]	0.19
39379 2#329	Aeromonas sobria CECT 4245	52.7	[49.2 - 56.2]	28.5	[26.2 - 31.0]	45.4	[42.4 - 48.5]	4.27
SAMEA2752425	Aeromonas australiensis CECT 8023	49.2	[45.8 - 52.6]	28.4	[26.0 - 30.9]	42.9	[39.9 - 45.9]	2.5
SAMEA2752408	Aeromonas dhakensis CIP 107500	52.8	[49.3 - 56.3]	28.4	[26.1 - 30.9]	45.5	[42.5 - 48.5]	4.17
SAMEA2752426	Aeromonas bestiarum CECT 4227	49	[45.6 - 52.4]	28.4	[26.0 - 30.9]	42.8	[39.8 - 45.8]	2.54
49711 1#205	49711 1#235	46.6	[43.2 - 50.0]	28.4	[26.0 - 30.8]	41	[38.0 - 44.1]	2.82
49619 2#255	Aeromonas salmonicida subsp. oncorhynchi A-9T	49.1	[45.7 - 52.5]	28.4	[26.0 - 30.9]	42.8	[39.9 - 45.9]	4.88
49662 2#83	SAMN07305330	46.8	[43.4 - 50.2]	28.4	[26.0 - 30.9]	41.2	[38.3 - 44.3]	0.03
ERR311648	Aeromonas salmonicida CIP 103209	49.5	[46.1 - 52.9]	28.4	[26.0 - 30.9]	43.1	[40.1 - 46.1]	0.23
49711 2#50	Aeromonas salmonicida CIP 103209	47.3	[43.9 - 50.7]	28.4	[26.0 - 30.9]	41.6	[38.6 - 44.6]	0.02
SAMEA2752426	SAMEA2752429	48.5	[45.1 - 51.9]	28.4	[26.0 - 30.9]	42.4	[39.4 - 45.4]	1.51
49711 2#50	49711 2#295	42.7	[39.3 - 46.1]	28.4	[26.0 - 30.9]	38.2	[35.3 - 41.3]	2.36
48056 1#283	Aeromonas enteropelogenes CECT 4487	48	[44.6 - 51.4]	28.4	[26.0 - 30.9]	42	[39.1 - 45.1]	2.11
39379 1#19	ERR4559389	46.8	[43.4 - 50.2]	28.4	[26.1 - 30.9]	41.2	[38.2 - 44.3]	1.82
48638 2#40	SAMEA2752415	51.6	[48.2 - 55.1]	28.4	[26.0 - 30.9]	44.6	[41.6 - 47.6]	0.82
49711 2#295	ERR311648	44.9	[41.5 - 48.3]	28.4	[26.0 - 30.9]	39.8	[36.9 - 42.9]	2.15
49662 2#159	ERR4559389	46	[42.6 - 49.4]	28.4	[26.1 - 30.9]	40.6	[37.7 - 43.7]	2.02
49662 2#183	Aeromonas bestiarum CECT 4227	55.5	[51.9 - 58.9]	28.4	[26.0 - 30.9]	47.2	[44.2 - 50.3]	1.88
49711 1#357	Aeromonas veronii CECT 4257	44.3	[41.0 - 47.8]	28.4	[26.0 - 30.9]	39.4	[36.5 - 42.5]	2.68
49662 2#83	Aeromonas salmonicida subsp. masoucida NBRC 13784	48.7	[45.3 - 52.1]	28.4	[26.0 - 30.9]	42.6	[39.6 - 45.6]	0.3
49711 1#377	Aeromonas salmonicida subsp. oncorhynchi A-9T	50.3	[46.8 - 53.7]	28.4	[26.1 - 30.9]	43.7	[40.7 - 46.7]	3.07
SAMEA2752415	Aeromonas jandaei CECT 4228	53.5	[50.0 - 56.9]	28.4	[26.0 - 30.9]	45.9	[42.9 - 48.9]	0.11
49711 2#69	SAMEA2752406	55	[51.5 - 58.5]	28.4	[26.0 - 30.9]	46.9	[43.9 - 50.0]	1.48
49662 2#159	49662 2#251	47.7	[44.3 - 51.1]	28.4	[26.1 - 30.9]	41.9	[38.9 - 44.9]	2.14
49662 2#83	Aeromonas hydrophila subsp. anaerogenes CECT 4221	42.7	[39.4 - 46.2]	28.4	[26.0 - 30.9]	38.3	[35.3 - 41.3]	2.57
49662 2#159	49711 1#263	45.1	[41.7 - 48.5]	28.4	[26.0 - 30.9]	40	[37.0 - 43.0]	1.78
49662 2#188	49711 2#295	43.4	[40.1 - 46.9]	28.4	[26.0 - 30.9]	38.8	[35.8 - 41.8]	2.02
49662 2#251	Aeromonas enteropelogenes CECT 4487	47.6	[44.2 - 51.0]	28.4	[26.1 - 30.9]	41.8	[38.8 - 44.8]	2.02
SAMEA2752419	Aeromonas salmonicida subsp. pectinolytica DSM 12609	50.6	[47.1 - 54.0]	28.4	[26.1 - 30.9]	43.9	[40.9 - 46.9]	2.69
48638 2#40	ERR4559478	50.6	[47.2 - 54.0]	28.4	[26.1 - 30.9]	43.9	[40.9 - 46.9]	1.79
SAMN07305330	Aeromonas veronii CECT 4257	47.2	[43.8 - 50.7]	28.4	[26.0 - 30.9]	41.5	[38.5 - 44.6]	0.39
49662 2#159	ERR4559478	47.3	[43.9 - 50.7]	28.4	[26.0 - 30.9]	41.6	[38.6 - 44.6]	2.22
SAMEA2752429	Aeromonas jandaei CECT 4228	53.8	[50.3 - 57.2]	28.4	[26.1 - 30.9]	46.1	[43.1 - 49.1]	0.51
39379 1#19	ERR4559478	48.3	[44.9 - 51.7]	28.4	[26.0 - 30.9]	42.2	[39.3 - 45.3]	2.02
49711 2#295	Aeromonas veronii CECT 4257	43.5	[40.1 - 46.9]	28.4	[26.0 - 30.9]	38.8	[35.9 - 41.9]	2.02
49711 1#357	SAMEA2752414	46.7	[43.3 - 50.1]	28.4	[26.0 - 30.9]	41.1	[38.2 - 44.2]	2.95
SAMEA2752429	Aeromonas trota CECT 4255	54.3	[50.7 - 57.7]	28.4	[26.1 - 30.9]	46.5	[43.4 - 49.5]	0.47
49711 1#263	SAMEA4351133	45.7	[42.3 - 49.1]	28.4	[26.1 - 30.9]	40.4	[37.5 - 43.5]	2.94
49711 2#368	Aeromonas media CECT 4232	44.2	[40.8 - 47.6]	28.4	[26.0 - 30.9]	39.3	[36.4 - 42.4]	2.56
SAMEA2752408	Aeromonas salmonicida subsp. pectinolytica DSM 12609	45.1	[41.7 - 48.5]	28.4	[26.0 - 30.9]	40	[37.0 - 43.0]	0.69
SAMEA2752415	Aeromonas enteropelogenes CECT 4487	50.3	[46.9 - 53.8]	28.4	[26.0 - 30.9]	43.7	[40.7 - 46.7]	0.5
49711 1#205	Aeromonas salmonicida subsp. oncorhynchi A-9T	49	[45.5 - 52.4]	28.4	[26.0 - 30.9]	42.7	[39.8 - 45.8]	0.59
ERR4559389	Aeromonas trota CECT 4255	47.7	[44.3 - 51.1]	28.4	[26.1 - 30.9]	41.8	[38.9 - 44.9]	1.54
49711 2#50	SAMN07305330	46.5	[43.1 - 49.9]	28.4	[26.0 - 30.9]	41	[38.0 - 44.0]	0.06
SAMEA2752424	Aeromonas hydrophila subsp. anaerogenes CECT 4221	49.8	[46.4 - 53.3]	28.4	[26.0 - 30.9]	43.4	[40.4 - 46.4]	1.21
49711 1#357	Aeromonas popoffii CIP 105493	46	[42.6 - 49.4]	28.4	[26.1 - 30.9]	40.6	[37.7 - 43.7]	2.94
49711 2#69	Aeromonas tecta CECT 7082	54.7	[51.2 - 58.2]	28.4	[26.0 - 30.9]	46.7	[43.7 - 49.8]	1.48
ERR4579282	Aeromonas salmonicida subsp. oncorhynchi A-9T	47.1	[43.7 - 50.5]	28.4	[26.0 - 30.9]	41.4	[38.4 - 44.5]	4.45
48056 1#283	Aeromonas trota CECT 4255	49.1	[45.6 - 52.5]	28.4	[26.0 - 30.9]	42.8	[39.8 - 45.8]	1.74
49711 2#50	Aeromonas salmonicida subsp. achromogenes JCM 7875	46.3	[42.9 - 49.8]	28.4	[26.0 - 30.9]	40.9	[37.9 - 43.9]	0.44
SAMEA2752419	SAMN07305330	50.3	[46.9 - 53.8]	28.4	[26.0 - 30.9]	43.7	[40.7 - 46.7]	2.69
ERR4559478	Aeromonas trota CECT 4255	49.6	[46.1 - 53.0]	28.4	[26.0 - 30.9]	43.2	[40.2 - 46.2]	1.73
49662 2#159	Aeromonas ichthyocola A-5	49.1	[45.7 - 52.6]	28.4	[26.1 - 30.9]	42.9	[39.9 - 45.9]	1.7
SAMEA2752425	SAMEA2752426	49.2	[45.8 - 52.6]	28.4	[26.1 - 30.9]	42.9	[39.9 - 45.9]	2.53
SAMEA2752418	Aeromonas mytilicola subsp. aquatica A-8	42.7	[39.4 - 46.2]	28.4	[26.0 - 30.9]	38.3	[35.3 - 41.3]	3.1
SAMEA4351133	Aeromonas hydrophila subsp. anaerogenes CECT 4221	43.5	[40.2 - 47.0]	28.4	[26.0 - 30.8]	38.8	[35.9 - 41.9]	2.65
49711 1#205	49711 2#295	44.7	[41.3 - 48.1]	28.4	[26.1 - 30.9]	39.7	[36.8 - 42.8]	2.14
SAMEA4351133	Aeromonas mytilicola subsp. aquatica A-8	47.1	[43.7 - 50.6]	28.4	[26.0 - 30.9]	41.4	[38.5 - 44.5]	2.97
SAMEA2752419	Aeromonas salmonicida subsp. masoucida NBRC 13784	52.8	[49.3 - 56.2]	28.4	[26.0 - 30.9]	45.4	[42.4 - 48.4]	2.36
49711 2#384	Aeromonas salmonicida subsp. masoucida NBRC 13784	51.2	[47.7 - 54.6]	28.4	[26.0 - 30.9]	44.3	[41.3 - 47.3]	0.43
49711 2#384	SAMN07305330	49.2	[45.8 - 52.6]	28.4	[26.0 - 30.8]	42.9	[39.9 - 45.9]	0.1
49711 1#357	49711 2#384	43.8	[40.4 - 47.2]	28.4	[26.0 - 30.9]	39	[36.1 - 42.1]	3.18
49711 2#50	Aeromonas salmonicida subsp. masoucida NBRC 13784	48.5	[45.1 - 52.0]	28.4	[26.0 - 30.9]	42.4	[39.5 - 45.5]	0.27
49662 2#83	Aeromonas mytilicola subsp. aquatica A-8	45	[41.6 - 48.4]	28.4	[26.0 - 30.9]	39.9	[36.9 - 42.9]	2.89
49711 1#205	Aeromonas salmonicida subsp. achromogenes JCM 7875	50	[46.6 - 53.5]	28.4	[26.0 - 30.9]	43.5	[40.5 - 46.5]	0.22
49711 1#235	49711 2#50	44.5	[41.1 - 47.9]	28.4	[26.0 - 30.9]	39.6	[36.6 - 42.6]	3.04
49711 1#357	49711 2#368	43.7	[40.3 - 47.1]	28.4	[26.0 - 30.8]	39	[36.0 - 42.0]	2.96
49662 2#183	SAMEA2752425	55.7	[52.1 - 59.1]	28.4	[26.0 - 30.9]	47.4	[44.3 - 50.4]	1.87
ERR4559544	Aeromonas salmonicida subsp. masoucida NBRC 13784	47.2	[43.8 - 50.6]	28.4	[26.0 - 30.9]	41.5	[38.5 - 44.5]	0.05
SAMEA2752406	Aeromonas dhakensis CIP 107500	55.5	[51.9 - 59.0]	28.4	[26.1 - 30.9]	47.3	[44.3 - 50.3]	1.67
49711 2#384	Aeromonas media CECT 4232	44	[40.6 - 47.4]	28.4	[26.1 - 30.9]	39.2	[36.3 - 42.3]	2.77
49711 1#369	Aeromonas sobria CECT 4245	51.7	[48.2 - 55.1]	28.4	[26.0 - 30.9]	44.6	[41.7 - 47.7]	4.07
49711 1#263	Aeromonas trota CECT 4255	46.7	[43.3 - 50.1]	28.4	[26.1 - 30.9]	41.1	[38.2 - 44.2]	1.3
23386 4#62	Aeromonas enteropelogenes CECT 4487	42.8	[39.4 - 46.2]	28.4	[26.1 - 30.9]	38.3	[35.4 - 41.4]	0.36
SAMEA2752419	Aeromonas salmonicida subsp. achromogenes JCM 7875	51	[47.5 - 54.4]	28.4	[26.0 - 30.9]	44.1	[41.2 - 47.2]	2.19
49711 1#357	Aeromonas allosaccharophila CECT 4199	44.8	[41.4 - 48.2]	28.4	[26.0 - 30.9]	39.7	[36.8 - 42.8]	3.16
49711 1#263	Aeromonas salmonicida subsp. oncorhynchi A-9T	50.3	[46.9 - 53.8]	28.4	[26.1 - 30.9]	43.7	[40.7 - 46.8]	3.21
SAMN07305330	Aeromonas eucrenophila CECT 4224	50.1	[46.7 - 53.5]	28.4	[26.0 - 30.9]	43.5	[40.5 - 46.6]	2.7
39379 1#19	49662 2#251	48.6	[45.2 - 52.0]	28.4	[26.0 - 30.9]	42.5	[39.5 - 45.5]	1.94
49662 2#159	SAMEA2752415	50.5	[47.0 - 53.9]	28.4	[26.0 - 30.9]	43.8	[40.8 - 46.8]	0.39
49662 2#83	Aeromonas salmonicida CIP 103209	47.3	[43.9 - 50.7]	28.4	[26.0 - 30.9]	41.5	[38.6 - 44.6]	0
49662 2#159	49711 1#377	45.2	[41.8 - 48.6]	28.4	[26.0 - 30.9]	40	[37.1 - 43.1]	1.64
SAMEA2752425	Aeromonas jandaei CECT 4228	55.5	[52.0 - 59.0]	28.4	[26.1 - 30.9]	47.3	[44.3 - 50.3]	1.53
49711 2#384	Aeromonas salmonicida subsp. achromogenes JCM 7875	49.5	[46.0 - 52.9]	28.4	[26.0 - 30.9]	43.1	[40.1 - 46.1]	0.6
ERR4559544	SAMN07305330	45.6	[42.2 - 49.0]	28.4	[26.1 - 30.9]	40.3	[37.4 - 43.4]	0.28
39379 1#19	49662 2#275	49.3	[45.8 - 52.7]	28.4	[26.0 - 30.9]	42.9	[40.0 - 46.0]	2.26
49711 1#369	SAMEA2752408	51.7	[48.2 - 55.1]	28.4	[26.0 - 30.9]	44.7	[41.7 - 47.7]	4.08
ERR4559478	Aeromonas enteropelogenes CECT 4487	48.7	[45.3 - 52.2]	28.4	[26.0 - 30.8]	42.6	[39.6 - 45.6]	2.11
49711 2#368	Aeromonas salmonicida subsp. oncorhynchi A-9T	47.1	[43.7 - 50.5]	28.4	[26.0 - 30.9]	41.4	[38.5 - 44.5]	0.43
48638 2#40	49662 2#275	51	[47.6 - 54.5]	28.4	[26.0 - 30.9]	44.2	[41.2 - 47.2]	2.03
39379 1#19	48056 1#283	48.7	[45.2 - 52.1]	28.4	[26.0 - 30.9]	42.5	[39.5 - 45.5]	2.02
ERR4559478	Aeromonas jandaei CECT 4228	46.6	[43.2 - 50.0]	28.4	[26.0 - 30.9]	41	[38.1 - 44.1]	2.72
49662 2#183	Aeromonas ichthyocola A-5	47.8	[44.4 - 51.2]	28.3	[25.9 - 30.8]	41.9	[38.9 - 44.9]	2.55
ERR4559478	Aeromonas popoffii CIP 105493	47.2	[43.8 - 50.6]	28.3	[25.9 - 30.8]	41.4	[38.5 - 44.5]	3.2
49711 1#205	SAMN07305330	50.7	[47.2 - 54.1]	28.3	[25.9 - 30.8]	43.9	[40.9 - 46.9]	0.27
49711 1#235	49711 2#368	44.2	[40.8 - 47.6]	28.3	[25.9 - 30.8]	39.3	[36.3 - 42.3]	2.98
49711 1#377	ERR311648	45.4	[42.1 - 48.9]	28.3	[25.9 - 30.8]	40.2	[37.2 - 43.2]	2.5
49662 2#188	49711 1#235	45.1	[41.8 - 48.6]	28.3	[25.9 - 30.8]	40	[37.0 - 43.0]	2.7
49711 1#377	Aeromonas bivalvium CECT 7113	51.7	[48.3 - 55.2]	28.3	[26.0 - 30.8]	44.7	[41.7 - 47.7]	1.06
49662 2#183	Aeromonas piscicola LMG 24783	53.3	[49.8 - 56.7]	28.3	[26.0 - 30.8]	45.7	[42.7 - 48.8]	0.46
48638 2#40	Aeromonas mytilicola subsp. aquatica A-8	50	[46.6 - 53.5]	28.3	[25.9 - 30.8]	43.4	[40.5 - 46.5]	1.38
49711 2#368	Aeromonas salmonicida subsp. achromogenes JCM 7875	49.1	[45.7 - 52.5]	28.3	[25.9 - 30.8]	42.8	[39.8 - 45.8]	0.39
49662 2#251	Aeromonas salmonicida subsp. oncorhynchi A-9T	51.1	[47.7 - 54.6]	28.3	[25.9 - 30.8]	44.2	[41.2 - 47.3]	3.56
ERR4559478	Aeromonas allosaccharophila CECT 4199	45	[41.6 - 48.4]	28.3	[25.9 - 30.8]	39.9	[36.9 - 42.9]	3.41
SAMEA2752418	Aeromonas salmonicida subsp. achromogenes JCM 7875	43.4	[40.0 - 46.8]	28.3	[26.0 - 30.8]	38.7	[35.8 - 41.8]	0.67
49711 1#263	SAMEA2752414	46.8	[43.4 - 50.2]	28.3	[25.9 - 30.8]	41.1	[38.2 - 44.2]	2.78
SAMEA2752429	Aeromonas australiensis CECT 8023	48.4	[45.0 - 51.9]	28.3	[26.0 - 30.8]	42.3	[39.4 - 45.4]	1.48
49662 2#188	Aeromonas salmonicida subsp. masoucida NBRC 13784	52.4	[48.9 - 55.9]	28.3	[26.0 - 30.8]	45.1	[42.1 - 48.2]	0.06
49711 1#235	SAMEA2752418	42.4	[39.0 - 45.8]	28.3	[25.9 - 30.8]	38	[35.0 - 41.0]	3.27
SAMN07305330	Aeromonas ichthiosmia CCM 7244	50.4	[46.9 - 53.8]	28.3	[26.0 - 30.8]	43.7	[40.7 - 46.7]	0.43
49711 1#357	Aeromonas jandaei CECT 4228	43.2	[39.8 - 46.6]	28.3	[26.0 - 30.8]	38.6	[35.6 - 41.6]	2.46
49711 2#368	Aeromonas mytilicola subsp. aquatica A-8	45.5	[42.1 - 48.9]	28.3	[25.9 - 30.8]	40.2	[37.3 - 43.3]	2.81
49711 1#235	Aeromonas veronii CECT 4257	45.8	[42.5 - 49.3]	28.3	[25.9 - 30.8]	40.5	[37.5 - 43.5]	2.7
49711 1#205	49711 1#263	44.1	[40.7 - 47.6]	28.3	[25.9 - 30.8]	39.2	[36.3 - 42.3]	2.62
49662 2#83	ERR4559478	44.6	[41.3 - 48.1]	28.3	[25.9 - 30.8]	39.6	[36.6 - 42.6]	3.3
49711 2#384	Aeromonas hydrophila subsp. anaerogenes CECT 4221	41.3	[38.0 - 44.8]	28.3	[25.9 - 30.8]	37.2	[34.2 - 40.3]	2.71
49711 1#235	Aeromonas culicicola CIP 107763	45.2	[41.8 - 48.6]	28.3	[25.9 - 30.8]	40	[37.0 - 43.0]	2.72
SAMEA2752415	Aeromonas trota CECT 4255	51.3	[47.8 - 54.7]	28.3	[26.0 - 30.8]	44.3	[41.3 - 47.3]	0.87
ERR4559544	Aeromonas salmonicida subsp. achromogenes JCM 7875	45.4	[42.0 - 48.8]	28.3	[26.0 - 30.8]	40.2	[37.2 - 43.2]	0.21
49711 1#263	SAMEA2752424	51.4	[47.9 - 54.8]	28.3	[25.9 - 30.8]	44.4	[41.4 - 47.4]	0.92
49711 2#368	SAMN07305330	49.4	[46.0 - 52.9]	28.3	[25.9 - 30.8]	43	[40.1 - 46.1]	0.11
ERR4559544	Aeromonas taiwanensis LMG 24683	45	[41.6 - 48.4]	28.3	[25.9 - 30.8]	39.9	[36.9 - 42.9]	4.07
ERR4559389	Aeromonas enteropelogenes CECT 4487	47	[43.6 - 50.4]	28.3	[26.0 - 30.8]	41.3	[38.4 - 44.4]	1.91
49662 2#188	Aeromonas media CECT 4232	45.1	[41.7 - 48.5]	28.3	[25.9 - 30.8]	40	[37.0 - 43.0]	2.28
49711 1#205	Aeromonas mytilicola subsp. aquatica A-8	47.9	[44.5 - 51.3]	28.3	[25.9 - 30.8]	41.9	[39.0 - 45.0]	2.65
23386 4#62	Aeromonas salmonicida subsp. pectinolytica DSM 12609	46.3	[43.0 - 49.8]	28.3	[25.9 - 30.8]	40.8	[37.9 - 43.9]	1.76
49662 2#275	Aeromonas enteropelogenes CECT 4487	49.7	[46.3 - 53.1]	28.3	[25.9 - 30.8]	43.2	[40.2 - 46.2]	2.34
ERR4559389	Aeromonas salmonicida subsp. oncorhynchi A-9T	49.6	[46.1 - 53.0]	28.3	[25.9 - 30.8]	43.1	[40.1 - 46.2]	3.45
49662 2#188	Aeromonas mytilicola subsp. aquatica A-8	45.9	[42.5 - 49.3]	28.3	[25.9 - 30.8]	40.5	[37.5 - 43.5]	2.54
49619 2#255	Aeromonas salmonicida subsp. achromogenes JCM 7875	51.6	[48.2 - 55.1]	28.3	[25.9 - 30.8]	44.5	[41.5 - 47.6]	4.07
49662 2#183	SAMEA2752415	54.4	[50.9 - 57.9]	28.3	[25.9 - 30.8]	46.4	[43.4 - 49.5]	0.45
SAMEA2752419	Aeromonas salmonicida CIP 103209	52.2	[48.7 - 55.6]	28.3	[26.0 - 30.8]	45	[42.0 - 48.0]	2.66
49711 2#50	Aeromonas media CECT 4232	43.7	[40.3 - 47.1]	28.3	[26.0 - 30.8]	39	[36.0 - 42.0]	2.61
49662 2#83	Aeromonas caviae NCTC 12244	43.6	[40.2 - 47.0]	28.3	[25.9 - 30.8]	38.8	[35.9 - 41.9]	3.1
23386 4#62	ERR311648	40.7	[37.3 - 44.2]	28.3	[25.9 - 30.8]	36.7	[33.8 - 39.8]	1.33
48638 2#40	49711 2#295	46.9	[43.5 - 50.4]	28.3	[26.0 - 30.8]	41.3	[38.3 - 44.3]	0.87
SAMEA2752424	Aeromonas sanarellii LMG 24682	53.3	[49.8 - 56.7]	28.3	[25.9 - 30.8]	45.7	[42.7 - 48.7]	0.84
48056 1#283	49662 2#159	47.2	[43.8 - 50.6]	28.3	[25.9 - 30.8]	41.5	[38.5 - 44.5]	2.22
49711 1#263	Aeromonas allosaccharophila CECT 4199	43.7	[40.4 - 47.2]	28.3	[26.0 - 30.8]	39	[36.0 - 42.0]	2.98
SAMN07305330	Aeromonas fluvialis LMG 24681	42.5	[39.1 - 45.9]	28.3	[25.9 - 30.8]	38	[35.1 - 41.1]	0.14
49662 2#159	Aeromonas media CECT 4232	45.6	[42.2 - 49.0]	28.3	[26.0 - 30.8]	40.3	[37.3 - 43.3]	1.56
39379 1#19	Aeromonas piscicola LMG 24783	49.5	[46.1 - 53.0]	28.3	[25.9 - 30.8]	43.1	[40.1 - 46.1]	0.58
49662 2#83	49711 1#235	45.3	[41.9 - 48.7]	28.3	[26.0 - 30.8]	40.1	[37.1 - 43.1]	3.06
ERR311648	ERR4559478	46.9	[43.5 - 50.3]	28.3	[25.9 - 30.8]	41.2	[38.3 - 44.3]	3.07
ERR4559397	Aeromonas salmonicida subsp. pectinolytica DSM 12609	44.4	[41.0 - 47.8]	28.3	[26.0 - 30.8]	39.4	[36.5 - 42.5]	1.85
49711 1#357	49711 2#50	43	[39.7 - 46.5]	28.3	[25.9 - 30.8]	38.5	[35.5 - 41.5]	3.02
49711 1#377	Aeromonas popoffii CIP 105493	46.2	[42.8 - 49.6]	28.3	[25.9 - 30.8]	40.7	[37.8 - 43.8]	2.63
ERR4559544	Aeromonas salmonicida CIP 103209	45.9	[42.5 - 49.3]	28.3	[25.9 - 30.8]	40.5	[37.6 - 43.6]	0.25
49711 2#368	Aeromonas salmonicida subsp. masoucida NBRC 13784	51.8	[48.3 - 55.2]	28.3	[25.9 - 30.8]	44.7	[41.7 - 47.7]	0.22
49662 2#188	Aeromonas salmonicida subsp. achromogenes JCM 7875	50.2	[46.8 - 53.6]	28.3	[25.9 - 30.8]	43.6	[40.6 - 46.6]	0.11
SAMEA2752418	Aeromonas salmonicida subsp. masoucida NBRC 13784	44.7	[41.3 - 48.1]	28.3	[25.9 - 30.8]	39.7	[36.7 - 42.7]	0.5
48638 2#40	Aeromonas media CECT 4232	48.4	[45.0 - 51.8]	28.3	[25.9 - 30.8]	42.3	[39.3 - 45.3]	1.13
ERR4559389	Aeromonas allosaccharophila CECT 4199	44.1	[40.8 - 47.6]	28.3	[26.0 - 30.8]	39.3	[36.3 - 42.3]	3.22
SAMEA2752408	Aeromonas salmonicida subsp. oncorhynchi A-9T	44.7	[41.3 - 48.1]	28.3	[26.0 - 30.8]	39.7	[36.7 - 42.7]	0.55
49711 1#357	Aeromonas culicicola CIP 107763	44.6	[41.2 - 48.0]	28.3	[25.9 - 30.8]	39.6	[36.6 - 42.6]	2.7
49711 1#263	ERR311648	43.9	[40.5 - 47.3]	28.3	[25.9 - 30.8]	39.1	[36.1 - 42.1]	2.64
49662 2#83	ERR4559389	43.5	[40.2 - 47.0]	28.3	[25.9 - 30.8]	38.8	[35.9 - 41.9]	3.1
49711 1#205	Aeromonas salmonicida subsp. masoucida NBRC 13784	52.9	[49.4 - 56.3]	28.3	[26.0 - 30.8]	45.4	[42.4 - 48.5]	0.05
49711 1#357	SAMEA4351133	45.8	[42.4 - 49.2]	28.3	[26.0 - 30.8]	40.5	[37.5 - 43.5]	3.12
SAMEA2752418	SAMN07305330	42.6	[39.2 - 46.0]	28.3	[25.9 - 30.8]	38.1	[35.2 - 41.2]	0.17
SAMN07305330	Aeromonas culicicola CIP 107763	49.1	[45.7 - 52.5]	28.3	[25.9 - 30.8]	42.8	[39.8 - 45.8]	0.37
SAMEA2752414	Aeromonas taiwanensis LMG 24683	48.4	[45.0 - 51.9]	28.3	[25.9 - 30.8]	42.3	[39.4 - 45.4]	4.23
39379 1#19	Aeromonas mytilicola subsp. aquatica A-8	48.9	[45.5 - 52.3]	28.3	[25.9 - 30.8]	42.6	[39.7 - 45.7]	1.61
49711 2#295	Aeromonas ichthiosmia CCM 7244	44.3	[40.9 - 47.7]	28.3	[25.9 - 30.8]	39.4	[36.4 - 42.4]	1.98
ERR4559389	Aeromonas popoffii CIP 105493	46.4	[43.0 - 49.8]	28.3	[25.9 - 30.8]	40.9	[37.9 - 43.9]	3
49711 2#295	49711 2#368	42.7	[39.3 - 46.1]	28.3	[26.0 - 30.8]	38.2	[35.2 - 41.2]	2.3
49711 1#377	SAMEA2752424	52.4	[48.9 - 55.9]	28.3	[25.9 - 30.8]	45.1	[42.1 - 48.1]	1.06
49662 2#83	Aeromonas salmonicida subsp. achromogenes JCM 7875	47.1	[43.7 - 50.5]	28.3	[25.9 - 30.8]	41.4	[38.4 - 44.4]	0.47
49662 2#275	Aeromonas trota CECT 4255	51.1	[47.6 - 54.5]	28.3	[25.9 - 30.8]	44.2	[41.2 - 47.2]	1.97
49711 1#263	Aeromonas bivalvium CECT 7113	50.5	[47.1 - 53.9]	28.3	[26.0 - 30.8]	43.8	[40.8 - 46.8]	0.92
ERR4559478	Aeromonas veronii CECT 4257	45.2	[41.8 - 48.6]	28.3	[25.9 - 30.8]	40	[37.1 - 43.1]	2.94
49711 2#50	Aeromonas caviae NCTC 12244	44.5	[41.1 - 47.9]	28.3	[25.9 - 30.8]	39.5	[36.5 - 42.5]	3.07
48638 2#40	SAMEA2752429	56.1	[52.5 - 59.6]	28.3	[26.0 - 30.8]	47.6	[44.6 - 50.7]	0.42
49662 2#183	ERR4559478	47.7	[44.3 - 51.1]	28.3	[25.9 - 30.8]	41.8	[38.8 - 44.8]	3.06
49662 2#188	SAMN07305330	50	[46.6 - 53.5]	28.3	[25.9 - 30.8]	43.5	[40.5 - 46.5]	0.39
49619 2#255	Aeromonas salmonicida subsp. pectinolytica DSM 12609	53.1	[49.6 - 56.6]	28.3	[26.0 - 30.8]	45.6	[42.6 - 48.7]	4.57
48056 1#283	ERR311648	45.5	[42.1 - 48.9]	28.3	[26.0 - 30.8]	40.2	[37.3 - 43.3]	3.08
ERR4559389	Aeromonas veronii CECT 4257	44.8	[41.4 - 48.2]	28.3	[25.9 - 30.8]	39.7	[36.7 - 42.7]	2.74
SAMN07305330	Aeromonas sanarellii LMG 24682	52.1	[48.6 - 55.6]	28.3	[25.9 - 30.8]	44.9	[41.9 - 47.9]	4.65
ERR311648	Aeromonas hydrophila subsp. anaerogenes CECT 4221	42.3	[38.9 - 45.8]	28.3	[26.0 - 30.8]	37.9	[35.0 - 41.0]	2.35
49711 2#50	ERR4559478	45.1	[41.7 - 48.5]	28.3	[26.0 - 30.8]	40	[37.0 - 43.0]	3.28
49711 1#377	Aeromonas trota CECT 4255	47.6	[44.2 - 51.0]	28.3	[26.0 - 30.8]	41.7	[38.8 - 44.8]	1.16
49711 1#377	Aeromonas allosaccharophila CECT 4199	45.8	[42.5 - 49.3]	28.3	[25.9 - 30.8]	40.5	[37.5 - 43.5]	2.84
49711 1#235	Aeromonas fluvialis LMG 24681	42.4	[39.0 - 45.8]	28.3	[25.9 - 30.8]	38	[35.0 - 41.0]	3.23
49711 1#263	Aeromonas popoffii CIP 105493	46.2	[42.8 - 49.7]	28.3	[25.9 - 30.8]	40.8	[37.8 - 43.8]	2.77
49711 2#295	49711 2#384	43.2	[39.8 - 46.6]	28.3	[26.0 - 30.8]	38.6	[35.6 - 41.6]	2.51
49662 2#183	SAMEA2752429	53.3	[49.8 - 56.8]	28.3	[26.0 - 30.8]	45.7	[42.7 - 48.8]	0.85
SAMEA2752414	Aeromonas caviae NCTC 12244	48	[44.6 - 51.4]	28.3	[25.9 - 30.8]	42	[39.0 - 45.0]	3.01
SAMEA2752429	Aeromonas lacus AE122	53.4	[49.9 - 56.9]	28.3	[26.0 - 30.8]	45.8	[42.8 - 48.8]	0.64
SAMEA2752406	Aeromonas salmonicida subsp. oncorhynchi A-9T	47.9	[44.5 - 51.3]	28.2	[25.8 - 30.7]	41.9	[38.9 - 44.9]	1.95
ERR4559397	SAMEA2752414	45.7	[42.3 - 49.1]	28.2	[25.8 - 30.7]	40.3	[37.4 - 43.4]	1.55
49711 1#205	Aeromonas hydrophila subsp. anaerogenes CECT 4221	42.2	[38.8 - 45.6]	28.2	[25.8 - 30.7]	37.8	[34.9 - 40.9]	2.33
49711 1#205	ERR4559478	47.2	[43.8 - 50.6]	28.2	[25.9 - 30.7]	41.4	[38.5 - 44.5]	3.06
49662 2#159	Aeromonas popoffii CIP 105493	47.2	[43.8 - 50.6]	28.2	[25.9 - 30.7]	41.4	[38.5 - 44.5]	0.98
ERR4559397	Aeromonas popoffii CIP 105493	45	[41.7 - 48.5]	28.2	[25.8 - 30.7]	39.9	[36.9 - 42.9]	1.54
ERR311648	Aeromonas caviae NCTC 12244	46.3	[43.0 - 49.8]	28.2	[25.9 - 30.7]	40.8	[37.8 - 43.8]	2.87
ERR4559478	SAMEA2752414	48	[44.6 - 51.4]	28.2	[25.9 - 30.7]	42	[39.0 - 45.0]	3.21
49662 2#188	49711 1#357	44.8	[41.4 - 48.2]	28.2	[25.8 - 30.7]	39.7	[36.7 - 42.7]	2.68
SAMEA2752406	Aeromonas salmonicida subsp. pectinolytica DSM 12609	46.2	[42.8 - 49.6]	28.2	[25.8 - 30.7]	40.7	[37.7 - 43.7]	1.81
49662 2#251	Aeromonas popoffii CIP 105493	48.8	[45.4 - 52.2]	28.2	[25.8 - 30.7]	42.5	[39.5 - 45.5]	3.12
39379 1#19	Aeromonas media CECT 4232	46.7	[43.3 - 50.1]	28.2	[25.9 - 30.7]	41.1	[38.1 - 44.1]	1.36
49711 1#357	SAMN07305330	49.1	[45.7 - 52.6]	28.2	[25.8 - 30.7]	42.8	[39.8 - 45.8]	3.07
39379 1#19	49711 2#295	45.8	[42.4 - 49.2]	28.2	[25.9 - 30.7]	40.4	[37.4 - 43.5]	1.1
[truncated: 2 more rows]
